# Supplementary material for: Redistribution of PU.1 partner transcription factor RUNX1 binding secures cell survival during leukemogenesis
Source: EMBO J. 2024 Nov 14;43(24):6291–309. doi: 10.1038/s44318-024-00295-y (PMC11649769; doi:10.1038/s44318-024-00295-y)
Supplement: Supplementary file 1 — Table EV1 [file 44318_2024_295_MOESM1_ESM.xlsx]

## Sheet: Legend
Table EV1: The number of cells per cluster and genotype in scRNA-seq dataset

## Sheet: Counts
genotype	cluster	cellnumber	cellnumber_normalized
WT	C1	2164	2319
URE	C1	2656	2451
WT	C2	1084	1162
URE	C2	1740	1606
WT	C3	1501	1609
URE	C3	3729	3441
WT	C4	10	11
URE	C4	521	481
WT	C5	1728	1852
URE	C5	126	117
WT	C6	201	216
URE	C6	272	251
WT	C7	658	706
URE	C7	789	728
WT	C8	1986	2129
URE	C8	1005	928
