# Supplementary material for: Redistribution of PU.1 partner transcription factor RUNX1 binding secures cell survival during leukemogenesis
Source: EMBO J. 2024 Nov 14;43(24):6291–309. doi: 10.1038/s44318-024-00295-y (PMC11649769; doi:10.1038/s44318-024-00295-y)
Supplement: Supplementary file 2 — Table EV2 [file 44318_2024_295_MOESM2_ESM.xlsx]

## Sheet: Legend
Table EV2: Ortholog table mapping genes with preferential growth inhibition in URE-AML compared to Hox-WT cells in the shRNA screen of this study, to human based on Ensembl v100 annotations

## Sheet: Orthologs
mouse_id	human_id	human_name	mouse_name
ENSMUSG00000030231	ENSG00000052126	PLEKHA5	Plekha5
ENSMUSG00000032300	ENSG00000167173	C15orf39	1700017B05Rik
ENSMUSG00000040247	ENSG00000175463	TBC1D10C	Tbc1d10c
ENSMUSG00000020732	ENSG00000172794	RAB37	Rab37
ENSMUSG00000037525	ENSG00000186666	BCDIN3D	Bcdin3d
ENSMUSG00000055322	ENSG00000079308	TNS1	Tns1
ENSMUSG00000028073	ENSG00000187800	PEAR1	Pear1
ENSMUSG00000026471	ENSG00000153029	MR1	Mr1
ENSMUSG00000066036	ENSG00000127481	UBR4	Ubr4
ENSMUSG00000040466	ENSG00000090013	BLVRB	Blvrb
ENSMUSG00000032238	ENSG00000069667	RORA	Rora
ENSMUSG00000042770	ENSG00000013583	HEBP1	Hebp1
ENSMUSG00000057234	ENSG00000169519	METTL15	Mettl15
ENSMUSG00000033313	ENSG00000135722	FBXL8	Fbxl8
ENSMUSG00000018171	ENSG00000062716	VMP1	Vmp1
ENSMUSG00000027605	ENSG00000131069	ACSS2	Acss2
