# Supplementary material for: Redistribution of PU.1 partner transcription factor RUNX1 binding secures cell survival during leukemogenesis
Source: EMBO J. 2024 Nov 14;43(24):6291–309. doi: 10.1038/s44318-024-00295-y (PMC11649769; doi:10.1038/s44318-024-00295-y)
Supplement: Supplementary file 5 — Dataset EV1 [file 44318_2024_295_MOESM5_ESM.xlsx]

## Sheet: README
Dataset EV1: Marker genes for scRNA-seq
This spreadsheet contains marker genes from scRNA-seq per cluster for both WT and URE mice, each in a separate sheet.
Marker genes were selected with the criterium that the gene must be overexpressed in a given cluster versus all other clusters,
and that the gene is expressed by at least 25% of cells in its cluster. Testing was done on pseudobulk level with DESeq2 with cutoffs logFC > log2(1.5) and padj < 0.05.
In WT samples cluster C4 was excluded from analysis as it contained few cells. In URE samples cluster C5 was excluded from the analysis as this monocyte progenitor cluster contained few cells and URE mice do not develop mature monocytes.
If a sheet is empty means that under these criteria no markers were found, for example in C2 which expressed markers of other clusters but at lower levels, not satisfying above criteria.
Legend: "pct.1" means percentage of expression for the tested cluster. "pct.average.rest" is the average percentage of expression for all other clusters.

## Sheet: WT_C1
gene	pct.1	pct.average.rest
ENSMUSG00000003949_Hlf	69.82	16.27
ENSMUSG00000018076_Med13l	50.79	43.4017
ENSMUSG00000018169_Mfng	41.82	27.4333
ENSMUSG00000018819_Lsp1	70.06	25.4067
ENSMUSG00000018899_Irf1	33.09	19.7733
ENSMUSG00000021360_Gcnt2	62.52	19.6617
ENSMUSG00000022270_Retreg1	47.37	24.8867
ENSMUSG00000023044_Csad	28	15.505
ENSMUSG00000023927_Satb1	54.48	26.9267
ENSMUSG00000024014_Pim1	79.25	47.8233
ENSMUSG00000024399_Ltb	38.31	6.16167
ENSMUSG00000024924_Vldlr	27.73	2.75667
ENSMUSG00000025014_Dntt	32.86	3.51833
ENSMUSG00000025880_Smad7	26.39	18.3783
ENSMUSG00000026463_Atp2b4	60.49	40.0033
ENSMUSG00000026921_Egfl7	75.74	54.5267
ENSMUSG00000027776_Il12a	28.6	16.755
ENSMUSG00000030691_Fchsd2	34.01	19.3317
ENSMUSG00000031805_Jak3	36.78	20.7983
ENSMUSG00000031938_4931406C07Rik	34.52	24.9183
ENSMUSG00000034422_Parp14	32.95	22.6817
ENSMUSG00000036186_Dipk1b	59.24	33.7683
ENSMUSG00000038227_Hoxa9	48.38	31.8833
ENSMUSG00000039167_Adgrl4	84.1	43.5133
ENSMUSG00000039997_Ifi203	80.41	42.1267
ENSMUSG00000042817_Flt3	53.84	13.0183
ENSMUSG00000044220_Nkx2-3	26.71	2.64667
ENSMUSG00000045868_Gvin1	68.44	33.2617
ENSMUSG00000047867_Gimap6	60.49	15.4383
ENSMUSG00000050075_Gpr171	52.4	18.2967
ENSMUSG00000052730_Gm5111	29.71	1.46667
ENSMUSG00000053168_9030619P08Rik	50.88	13.9867
ENSMUSG00000053477_Tcf4	60.63	47.4617
ENSMUSG00000053541_Gm4759	68.39	16.6783
ENSMUSG00000056758_Hmga2	33.18	10.625
ENSMUSG00000059588_Calcrl	32.39	11.2533
ENSMUSG00000069769_Msi2	74.35	43.7583
ENSMUSG00000069792_Wfdc17	45.38	8.88833
ENSMUSG00000073274_Gm14636	25.23	15.7967
ENSMUSG00000073940_Hbb-bt	25.97	8.10833
ENSMUSG00000075602_Ly6a	40.39	4.665
ENSMUSG00000078606_Gm4070	70.7	33.9067
ENSMUSG00000079563_Pglyrp2	26.8	4.49667
ENSMUSG00000096883_Shisa8	31.75	4.46167
ENSMUSG00000107061_Gm19590	36.14	4.91667

## Sheet: WT_C2
gene	pct.1	pct.average.rest

## Sheet: WT_C3
gene	pct.1	pct.average.rest
ENSMUSG00000001739_Cldn15	83.01	10.7517
ENSMUSG00000003038_Hmgn2	100	96.4767
ENSMUSG00000003355_Fkbp11	83.74	30.565
ENSMUSG00000003500_Impdh1	84.28	33.4317
ENSMUSG00000003865_Gys1	38.04	10.275
ENSMUSG00000004612_Nkg7	100	81.395
ENSMUSG00000007038_Neu1	68.62	17.815
ENSMUSG00000009633_G0s2	47.17	2.14667
ENSMUSG00000009647_Mcu	42.97	13.0133
ENSMUSG00000011148_Adssl1	97.34	48.5583
ENSMUSG00000013974_Mcemp1	33.44	1.97167
ENSMUSG00000014867_Surf4	92.27	55.7483
ENSMUSG00000015143_Actn1	34.31	9.24333
ENSMUSG00000015312_Gadd45b	68.62	18.0717
ENSMUSG00000015889_Lta4h	98.27	52.0217
ENSMUSG00000015932_Dstn	94.34	41.5167
ENSMUSG00000016024_Lbp	89.34	32.6717
ENSMUSG00000016194_Hsd11b1	65.36	2.98
ENSMUSG00000017801_Mlx	69.89	29.365
ENSMUSG00000018752_Tnfsfm13	61.49	16.3917
ENSMUSG00000019066_Rab3d	50.1	19.3283
ENSMUSG00000019210_Atp6v1e1	93.67	63.0833
ENSMUSG00000019301_Hsd17b1	43.04	10.2317
ENSMUSG00000019726_Lyst	57.1	20.2717
ENSMUSG00000020057_Dram1	31.51	4.64833
ENSMUSG00000020125_Elane	100	77.1133
ENSMUSG00000020323_Prss57	99.6	37.475
ENSMUSG00000020432_Tcn2	72.42	24.975
ENSMUSG00000020841_Cpd	39.24	14.2283
ENSMUSG00000020846_Rflnb	65.82	5.74667
ENSMUSG00000021069_Pygl	76.08	35.5767
ENSMUSG00000021591_Glrx	80.81	38.5
ENSMUSG00000021831_Ero1l	78.88	31.3017
ENSMUSG00000022018_Rgcc	99.53	33.6483
ENSMUSG00000022378_Fam49b	98.27	68.3617
ENSMUSG00000022769_Sdf2l1	98.6	56.33
ENSMUSG00000023861_Mpc1	99.4	75.6533
ENSMUSG00000024121_Atp6v0c	100	91.0933
ENSMUSG00000024150_Mcfd2	66.29	27.5617
ENSMUSG00000024164_C3	68.15	9.24
ENSMUSG00000024197_Plin3	67.55	24.2933
ENSMUSG00000024587_Nars	97.73	73.6367
ENSMUSG00000024681_Ms4a3	100	52.4283
ENSMUSG00000024856_Cdk2ap2	96.94	65.9883
ENSMUSG00000024953_Prdx5	99.93	86.7767
ENSMUSG00000025130_P4hb	99.8	77.5983
ENSMUSG00000025171_Ubtd1	37.24	10.8483
ENSMUSG00000025283_Sat1	85.94	45.0467
ENSMUSG00000026822_Lcn2	39.17	6.125
ENSMUSG00000026835_Fcnb	30.25	0.691667
ENSMUSG00000026893_Gca	32.64	4.11
ENSMUSG00000026986_Hnmt	36.18	9.64167
ENSMUSG00000027219_Slc28a2	68.69	18.1367
ENSMUSG00000027808_Serp1	98	65.805
ENSMUSG00000027889_Ampd2	64.96	32.44
ENSMUSG00000027890_Gstm4	32.25	9.23167
ENSMUSG00000027907_S100a11	100	90.9083
ENSMUSG00000027962_Vcam1	29.18	2.07167
ENSMUSG00000028064_Sema4a	35.31	4.405
ENSMUSG00000028378_Ptgr1	83.14	25.6783
ENSMUSG00000028383_Hsdl2	67.09	26.4317
ENSMUSG00000028420_Tmem38b	58.63	15.0833
ENSMUSG00000028890_Mtf1	51.7	22.5383
ENSMUSG00000028961_Pgd	97.34	55.6033
ENSMUSG00000029086_Prom1	42.57	0.896667
ENSMUSG00000029094_Afap1	58.49	7.65
ENSMUSG00000029484_Anxa3	99.8	40.4317
ENSMUSG00000030045_Mrpl19	90.21	60.185
ENSMUSG00000030148_Clec4a2	61.56	2.24667
ENSMUSG00000030220_Arhgdib	99.93	98.4967
ENSMUSG00000030291_Med21	95.4	60.9217
ENSMUSG00000030340_Scnn1a	25.05	4.03667
ENSMUSG00000030413_Pglyrp1	97.2	22.2783
ENSMUSG00000030468_Siglecg	49.17	9.32167
ENSMUSG00000030659_Nucb2	71.55	12.1883
ENSMUSG00000031007_Atp6ap2	99.07	57.775
ENSMUSG00000031444_F10	42.7	7.69
ENSMUSG00000031570_Plpp5	62.69	21.585
ENSMUSG00000031584_Gsr	99.33	48.8883
ENSMUSG00000031722_Hp	98.93	31.9217
ENSMUSG00000031865_Dctn1	75.15	37.4783
ENSMUSG00000032353_Tmed3	99.93	78.4
ENSMUSG00000032413_Rasa2	54.7	20.2917
ENSMUSG00000032540_Abhd5	36.44	11.8633
ENSMUSG00000032560_Dnajc13	62.69	30.635
ENSMUSG00000032754_Slc8b1	36.91	8.58333
ENSMUSG00000032757_Bet1	88.54	53.78
ENSMUSG00000032786_Alas1	99.53	42.79
ENSMUSG00000033233_Trim45	55.1	11.6533
ENSMUSG00000033885_Pxk	55.96	22.835
ENSMUSG00000034723_Tmx4	97.6	54.78
ENSMUSG00000035004_Igsf6	96.67	29.3283
ENSMUSG00000035021_Baz1a	99.33	73.065
ENSMUSG00000035085_1700020L24Rik	86.21	23.535
ENSMUSG00000036427_Gpi1	100	95.715
ENSMUSG00000036879_Phkb	56.56	22.7033
ENSMUSG00000037470_Uggt1	79.21	41.6633
ENSMUSG00000039206_Daglb	47.5	17.0683
ENSMUSG00000039542_Ncam1	52.5	3.92
ENSMUSG00000039899_Fgl2	67.95	17.6967
ENSMUSG00000040314_Ctsg	100	78.1667
ENSMUSG00000040950_Mgl2	34.98	2.78833
ENSMUSG00000041235_Chd7	59.16	7.81167
ENSMUSG00000041355_Ssr2	99.87	85.695
ENSMUSG00000041754_Trem3	95.14	17.0767
ENSMUSG00000042082_Arsb	73.68	17.25
ENSMUSG00000042349_Ikbke	29.91	8.64
ENSMUSG00000042410_Agps	76.95	28.9
ENSMUSG00000042524_Sun2	89.94	33.2517
ENSMUSG00000042616_Oscp1	27.78	5.28833
ENSMUSG00000042870_Tom1	29.31	7.54667
ENSMUSG00000043587_Pxylp1	54.36	11.1083
ENSMUSG00000044098_Rsbn1	86.68	50.295
ENSMUSG00000044734_Serpinb1a	99.87	72.0133
ENSMUSG00000045636_Mtus1	62.62	12.5283
ENSMUSG00000048924_Ccdc125	73.48	16.1383
ENSMUSG00000050931_Sgms2	52.03	3.22
ENSMUSG00000051748_Wfdc21	62.49	1.55
ENSMUSG00000052688_Rab7b	36.44	5.97833
ENSMUSG00000053063_Clec12a	99.73	42.5683
ENSMUSG00000053094_Tmem248	72.62	31.855
ENSMUSG00000055541_Lair1	64.56	20.32
ENSMUSG00000056054_S100a8	71.22	11.7983
ENSMUSG00000056071_S100a9	34.71	8.33
ENSMUSG00000056124_B4galt6	81.35	11.4
ENSMUSG00000056643_Chst13	66.29	6.85167
ENSMUSG00000057191_AB124611	25.65	4.555
ENSMUSG00000057729_Prtn3	100	90.625
ENSMUSG00000058135_Gstm1	99.8	49.1283
ENSMUSG00000058624_Gda	86.68	14.5817
ENSMUSG00000059326_Csf2ra	74.48	35.3617
ENSMUSG00000059970_Hspa2	31.51	9.325
ENSMUSG00000060962_Dmkn	81.01	15.5017
ENSMUSG00000062646_Ganc	47.37	18.6717
ENSMUSG00000068129_Cst7	99.8	56.2017
ENSMUSG00000068587_Mgam	28.11	1.33667
ENSMUSG00000074093_Svip	86.21	33.035
ENSMUSG00000074272_Ceacam1	44.04	11.1567
ENSMUSG00000074604_Mgst2	79.88	15.0567
ENSMUSG00000075705_Msrb1	99.73	62.96
ENSMUSG00000079111_Kdelr2	94.87	57.375
ENSMUSG00000085327_Gm16104	32.84	4.415
ENSMUSG00000085872_Gm11505	29.18	6.34167
ENSMUSG00000087213_2810408I11Rik	49.37	20.345
ENSMUSG00000089665_Fcor	55.36	10.15
ENSMUSG00000089669_Tnfsf13	57.1	15.2267
ENSMUSG00000095609_Gm21188	76.55	12.91
ENSMUSG00000095687_Rnaset2a	91.87	83.5533
ENSMUSG00000096719_Mrgpra2b	38.84	4.46
ENSMUSG00000097327_E030030I06Rik	33.38	8.905
ENSMUSG00000110195_Pde2a	26.78	4.37333
ENSMUSG00000113010_Gm34084	25.18	2.08833

## Sheet: WT_C5
gene	pct.1	pct.average.rest
ENSMUSG00000001128_Cfp	51.97	8.975
ENSMUSG00000001986_Gria3	75	21.3867
ENSMUSG00000004207_Psap	90.68	56.4
ENSMUSG00000004952_Rasa4	63.14	15.9367
ENSMUSG00000009376_Met	28.94	2.965
ENSMUSG00000017002_Slpi	90.45	27.7217
ENSMUSG00000021423_Ly86	85.94	5.98333
ENSMUSG00000021756_Il6st	45.37	6.20667
ENSMUSG00000022723_Crybg3	30.67	7.42167
ENSMUSG00000024621_Csf1r	61.4	7.35333
ENSMUSG00000024675_Ms4a4c	29.11	1.48667
ENSMUSG00000025810_Nrp1	26.97	1.52167
ENSMUSG00000027947_Il6ra	47.63	11.33
ENSMUSG00000030154_Klrb1f	31.02	5.81333
ENSMUSG00000030579_Tyrobp	99.54	62.79
ENSMUSG00000031799_Tpm4	58.62	10.455
ENSMUSG00000032359_Ctsh	69.62	12.4317
ENSMUSG00000035273_Hpse	31.31	3.675
ENSMUSG00000035953_Pip4p1	70.2	33.5533
ENSMUSG00000036046_5031439G07Rik	37.09	10.59
ENSMUSG00000036908_Unc93b1	84.78	26.58
ENSMUSG00000038642_Ctss	47.22	4.99833
ENSMUSG00000038991_Txndc5	62.15	26.055
ENSMUSG00000039109_F13a1	90.51	13.9117
ENSMUSG00000040528_Milr1	69.16	16.315
ENSMUSG00000041515_Irf8	25.46	1.70667
ENSMUSG00000042129_Rassf4	69.16	21.385
ENSMUSG00000043263_Ifi209	71.93	6.92
ENSMUSG00000046688_Tifa	48.84	20.7667
ENSMUSG00000046805_Mpeg1	43	6.62167
ENSMUSG00000048970_C1galt1c1	48.03	13.7283
ENSMUSG00000049103_Ccr2	68.06	7.94333
ENSMUSG00000049625_Tifab	80.79	15.645
ENSMUSG00000052160_Pld4	37.5	2.86667
ENSMUSG00000056069_Otulinl	61	22.9433
ENSMUSG00000063659_Zbtb18	39.24	15.005
ENSMUSG00000074342_I830077J02Rik	31.66	8.845
ENSMUSG00000075269_Bex6	86.81	28.54
ENSMUSG00000076617_Ighm	91.44	21.3317
ENSMUSG00000079293_Clec7a	38.25	1.90667
ENSMUSG00000079419_Ms4a6c	99.07	39.7117
ENSMUSG00000087150_BC064078	27.49	5.21
ENSMUSG00000090164_BC035044	98.9	45.37

## Sheet: WT_C6
gene	pct.1	pct.average.rest
ENSMUSG00000000303_Cdh1	29.35	0.543333
ENSMUSG00000000378_Ccm2	46.77	43.4517
ENSMUSG00000000594_Gm2a	86.57	66.0583
ENSMUSG00000000915_Hip1r	38.31	18.355
ENSMUSG00000001173_Ocrl	46.27	34.0333
ENSMUSG00000001281_Itgb7	33.83	9.63
ENSMUSG00000001865_Cpa3	95.52	19.3967
ENSMUSG00000002565_Scin	25.37	2.785
ENSMUSG00000003418_St8sia6	40.8	5.61167
ENSMUSG00000003541_Ier3	45.77	20.1717
ENSMUSG00000005142_Man2b1	82.59	68.0433
ENSMUSG00000005339_Fcer1a	32.34	0.551667
ENSMUSG00000005533_Igf1r	86.07	56.8083
ENSMUSG00000013236_Ptprs	78.61	44.0767
ENSMUSG00000014599_Csf1	37.81	2.89
ENSMUSG00000015053_Gata2	96.02	37.0333
ENSMUSG00000016495_Plgrkt	81.59	70.995
ENSMUSG00000018476_Kdm6b	28.36	18.0517
ENSMUSG00000019302_Atp6v0a1	42.29	13.5817
ENSMUSG00000020227_Irak3	40.3	24.115
ENSMUSG00000020733_Slc9a3r1	59.2	49.395
ENSMUSG00000020798_Spns3	80.1	55.285
ENSMUSG00000021065_Fut8	82.59	60.1967
ENSMUSG00000021880_Rnase6	60.7	17.605
ENSMUSG00000022157_Mcpt8	51.74	22.2467
ENSMUSG00000022438_Parvb	33.83	4.24833
ENSMUSG00000022469_Rapgef3	40.3	11.8167
ENSMUSG00000022564_Grina	33.83	23.8167
ENSMUSG00000022565_Plec	67.66	50.3633
ENSMUSG00000022587_Ly6e	99.5	97.845
ENSMUSG00000022952_Runx1	80.1	57.675
ENSMUSG00000023048_Prr13	75.62	61.8933
ENSMUSG00000024053_Emilin2	51.24	21.2817
ENSMUSG00000024334_H2-Oa	52.24	15.1083
ENSMUSG00000024451_Arap3	46.27	17.0033
ENSMUSG00000024642_Tle4	40.8	33.9317
ENSMUSG00000024680_Ms4a2	95.02	4.16833
ENSMUSG00000024789_Jak2	36.32	23.835
ENSMUSG00000024899_Papss2	30.35	11.1783
ENSMUSG00000025094_Slc18a2	60.7	14.7617
ENSMUSG00000025278_Flnb	46.27	16.7983
ENSMUSG00000025491_Ifitm1	98.01	76.2183
ENSMUSG00000025701_Alox5	48.76	2.055
ENSMUSG00000025795_Rassf3	29.85	19.355
ENSMUSG00000025959_Klf7	36.82	17.64
ENSMUSG00000025997_Ikzf2	73.63	28.7217
ENSMUSG00000026069_Il1rl1	45.77	9.10833
ENSMUSG00000026223_Itm2c	62.69	42.2633
ENSMUSG00000026435_Slc45a3	26.87	4.805
ENSMUSG00000026483_Fam129a	66.17	7.86333
ENSMUSG00000026944_Abca2	60.2	32.5283
ENSMUSG00000027834_Serpini1	25.87	4.91667
ENSMUSG00000028266_Lmo4	99.5	53.64
ENSMUSG00000028927_Padi2	60.7	8.21167
ENSMUSG00000029217_Tec	42.29	20.5283
ENSMUSG00000029470_P2rx4	51.24	26.7767
ENSMUSG00000029673_Auts2	41.29	10.01
ENSMUSG00000029826_Zc3hav1	34.83	32.8967
ENSMUSG00000030470_Csrp3	95.02	9.77833
ENSMUSG00000030657_Xylt1	29.35	16.535
ENSMUSG00000031074_Fgf3	53.23	4.67
ENSMUSG00000032177_Pde4a	30.85	26.3033
ENSMUSG00000032265_Tent5a	94.53	63.275
ENSMUSG00000032323_Cyp11a1	39.3	0.861667
ENSMUSG00000032556_Bfsp2	28.36	4.35333
ENSMUSG00000032657_Fam189b	36.82	19.0683
ENSMUSG00000032740_Ccdc88a	60.7	54.7383
ENSMUSG00000033083_Tbc1d4	50.25	13.0817
ENSMUSG00000033192_Lpcat2	50.25	10.7217
ENSMUSG00000034164_Emid1	38.81	16.3683
ENSMUSG00000034361_Cpne2	81.59	60.6867
ENSMUSG00000036587_Fut7	61.69	23.5583
ENSMUSG00000036948_Map11	47.26	28.08
ENSMUSG00000037280_Galnt6	71.14	39.1433
ENSMUSG00000037366_Pafah2	35.82	20.69
ENSMUSG00000039156_Stim2	25.87	16.8917
ENSMUSG00000039308_Ndst2	31.84	15.24
ENSMUSG00000039713_Plekhg5	27.86	5.90833
ENSMUSG00000039747_Orai2	29.85	18.5133
ENSMUSG00000040283_Btnl9	31.84	11.1
ENSMUSG00000040462_Os9	81.09	74.67
ENSMUSG00000041488_Stx3	41.29	16.0933
ENSMUSG00000041959_S100a10	98.01	90.0667
ENSMUSG00000042249_Grk3	37.31	24.5317
ENSMUSG00000043019_Edem3	35.82	10.7317
ENSMUSG00000043557_Mdga1	43.28	17.57
ENSMUSG00000044328_Trp53i13	30.35	11.8467
ENSMUSG00000046179_E2f8	56.22	43.595
ENSMUSG00000049470_Aff4	49.25	33.3367
ENSMUSG00000050628_Ubald2	60.7	57.6467
ENSMUSG00000051212_Gpr183	29.85	2.765
ENSMUSG00000051397_Tacstd2	58.21	31.655
ENSMUSG00000052085_Dock8	81.59	60.6783
ENSMUSG00000056399_Prss34	35.82	1.69833
ENSMUSG00000066687_Zbtb16	34.83	8.69
ENSMUSG00000068407_Rnase12	58.71	4.08333
ENSMUSG00000068758_Il3ra	57.71	39.1333
ENSMUSG00000071713_Csf2rb	47.76	26.7667
ENSMUSG00000072618_Gm10384	26.87	10.355
ENSMUSG00000073664_Nbeal1	25.87	20.8617
ENSMUSG00000085629_Gm11697	48.76	4.04167
ENSMUSG00000092274_Neat1	58.71	42.57
ENSMUSG00000097354_2310001H17Rik	43.78	28.67
ENSMUSG00000105652_4930519L02Rik	86.07	29.7017
ENSMUSG00000116504_I730030J21Rik	67.66	28.4983

## Sheet: WT_C7
gene	pct.1	pct.average.rest
ENSMUSG00000000552_Zfp385a	31.76	13.1117
ENSMUSG00000001930_Vwf	27.96	1.68333
ENSMUSG00000002058_Unc119	79.64	51.2317
ENSMUSG00000005501_Usp40	44.53	20.72
ENSMUSG00000013033_Adgrl1	28.27	8.735
ENSMUSG00000016087_Fli1	67.93	46.7783
ENSMUSG00000019920_Lims1	60.49	52.6617
ENSMUSG00000020120_Plek	60.49	16.1217
ENSMUSG00000021675_F2rl2	25.23	0.485
ENSMUSG00000023993_Treml1	29.79	0.773333
ENSMUSG00000024378_Stard4	41.19	23.6967
ENSMUSG00000024511_Rab27b	33.89	3.27167
ENSMUSG00000024965_Fermt3	95.74	87.3683
ENSMUSG00000026721_Rabgap1l	65.96	43.7583
ENSMUSG00000029108_Pcdh7	25.23	6.23833
ENSMUSG00000029344_Tpst2	55.78	35.8033
ENSMUSG00000029373_Pf4	61.4	8.375
ENSMUSG00000030054_Gp9	43.01	6.28333
ENSMUSG00000032766_Gng11	65.5	22.8567
ENSMUSG00000033910_Gucy1a1	27.2	2.025
ENSMUSG00000037169_Mycn	37.23	3.57333
ENSMUSG00000037679_Inf2	34.65	16.1133
ENSMUSG00000040016_Ptger3	28.88	9.99167
ENSMUSG00000042106_Inka1	68.69	38.3267
ENSMUSG00000045954_Cavin2	50.61	0.595
ENSMUSG00000047953_Gp5	50.46	6.52167
ENSMUSG00000048327_Ckap2l	43.77	30.0933
ENSMUSG00000048376_F2r	53.34	7.835
ENSMUSG00000050761_Gp1bb	48.02	1.43333
ENSMUSG00000052534_Pbx1	59.57	13.89
ENSMUSG00000052681_Rap1b	84.8	75.4867
ENSMUSG00000053310_Nrgn	89.36	35.2083
ENSMUSG00000053965_Pde5a	30.09	4.50833
ENSMUSG00000054641_Mmrn1	25.53	1.49
ENSMUSG00000056220_Pla2g4a	55.17	39.1033
ENSMUSG00000056476_Med12l	30.85	3.275
ENSMUSG00000059336_Slc14a1	64.89	13.615
ENSMUSG00000059900_Tmem40	59.73	27.4283
ENSMUSG00000072214_Septin5	31.61	1.49167
ENSMUSG00000092627_D130058E05Rik	35.26	13.815
ENSMUSG00000097415_AU020206	42.55	32.735
ENSMUSG00000116594_Gm49601	34.19	0.76

## Sheet: WT_C8
gene	pct.1	pct.average.rest
ENSMUSG00000000776_Polr3d	51.16	28.5767
ENSMUSG00000001380_Hars	64.05	43.5483
ENSMUSG00000001707_Eef1e1	68.38	52.185
ENSMUSG00000001763_Tspan33	49.3	6.135
ENSMUSG00000002068_Ccne1	41.04	15.6867
ENSMUSG00000002808_Epdr1	56.24	6.18667
ENSMUSG00000003226_Ranbp2	81.77	69.1467
ENSMUSG00000004032_Gstm5	90.68	41.78
ENSMUSG00000004552_Ctse	41.49	6.09833
ENSMUSG00000004655_Aqp1	89.43	14.26
ENSMUSG00000004748_Mtfp1	33.69	14.6683
ENSMUSG00000005161_Prdx2	99.35	98.585
ENSMUSG00000006235_Epor	55.34	5.10333
ENSMUSG00000008393_Carhsp1	29.25	10.6817
ENSMUSG00000008843_Cldn13	35.85	1.53667
ENSMUSG00000009090_Ap1b1	49.4	24.045
ENSMUSG00000009112_Bcl2l13	46.02	25.2417
ENSMUSG00000009566_Fpgs	50.7	24.4517
ENSMUSG00000010048_Ifrd2	75.48	56.8
ENSMUSG00000010406_Mrpl52	99.4	89.05
ENSMUSG00000011179_Odc1	80.41	73.6183
ENSMUSG00000011257_Pabpc4	68.78	51.8267
ENSMUSG00000014859_E2f4	51.61	34.9167
ENSMUSG00000014873_Surf2	52.37	34.08
ENSMUSG00000015342_Xk	34.39	10.7767
ENSMUSG00000015839_Nfe2l2	76.18	48.8667
ENSMUSG00000016757_Ttll12	45.62	13.915
ENSMUSG00000018001_Cyth3	45.82	9.28
ENSMUSG00000018042_Cyb5r3	58.11	38.37
ENSMUSG00000018398_Septin8	46.42	11.8017
ENSMUSG00000020075_Ddx21	87.21	76.4683
ENSMUSG00000020366_Mapk9	51.81	23.3267
ENSMUSG00000020459_Mtif2	54.58	33.8467
ENSMUSG00000020601_Trib2	66.92	3.70167
ENSMUSG00000020900_Myh10	52.27	3.765
ENSMUSG00000021048_Mthfd1	72.26	42.175
ENSMUSG00000021102_Glrx5	91.74	85.255
ENSMUSG00000021193_Pitrm1	70.04	38.04
ENSMUSG00000021215_Net1	45.17	20.54
ENSMUSG00000021281_Tnfaip2	82.23	21.315
ENSMUSG00000021550_2210016F16Rik	62.39	33.4683
ENSMUSG00000021556_Golm1	63.95	14.6883
ENSMUSG00000021792_Prxl2a	46.02	19.1667
ENSMUSG00000022210_Dhrs4	76.18	59.2017
ENSMUSG00000022217_Emc9	51.16	13.2633
ENSMUSG00000022550_Adck5	46.48	21.77
ENSMUSG00000022742_Cpox	57.05	26.3517
ENSMUSG00000023030_Slc11a2	42.2	11.5633
ENSMUSG00000023571_C1qtnf12	72.05	39.3833
ENSMUSG00000023883_Phf10	69.79	47.4417
ENSMUSG00000023926_Rhag	41.09	1.75167
ENSMUSG00000023995_Tspo2	86.4	7.28333
ENSMUSG00000024052_Lpin2	79.25	35.77
ENSMUSG00000024130_Abca3	40.79	13.6367
ENSMUSG00000024533_Spire1	51.81	4.395
ENSMUSG00000024583_Txnl1	94.16	91.6033
ENSMUSG00000024588_Fech	42.55	18.6567
ENSMUSG00000024726_Carnmt1	81.47	58.9317
ENSMUSG00000024896_Minpp1	75.13	36.5067
ENSMUSG00000024981_Acsl5	83.64	58.6233
ENSMUSG00000024997_Prdx3	72.71	54.76
ENSMUSG00000025007_Aldh18a1	42.2	19.6217
ENSMUSG00000025223_Ldb1	76.89	42.7683
ENSMUSG00000025417_Pip4k2c	46.68	17.875
ENSMUSG00000025495_Ptdss2	50.25	25.455
ENSMUSG00000025545_Clybl	49.5	15.0133
ENSMUSG00000025732_Mcrip2	63.04	38.0483
ENSMUSG00000025899_Alkbh8	48.64	26.9467
ENSMUSG00000026028_Trak2	28.9	13.1367
ENSMUSG00000026389_Steap3	25.83	11.71
ENSMUSG00000026455_Klhl12	28.05	10.4867
ENSMUSG00000026491_Ahctf1	73.72	45.7967
ENSMUSG00000026604_Ptpn14	39.48	2.55167
ENSMUSG00000026618_Iars2	60.47	41.61
ENSMUSG00000026672_Optn	77.9	12.38
ENSMUSG00000026701_Prdx6	98.59	96.3317
ENSMUSG00000026815_Gfi1b	67.72	15.6567
ENSMUSG00000026837_Col5a1	36.1	1.91833
ENSMUSG00000027076_Timm10	78.5	64.9717
ENSMUSG00000027245_Hypk	76.49	62.4633
ENSMUSG00000027519_Rab22a	50.96	24.875
ENSMUSG00000027556_Car1	96.53	36.2483
ENSMUSG00000027562_Car2	96.98	62.045
ENSMUSG00000027784_Ppm1l	25.63	3.52833
ENSMUSG00000027999_Pla2g12a	62.13	33.335
ENSMUSG00000028063_Lmna	39.02	5.4
ENSMUSG00000028124_Gclm	96.32	69.615
ENSMUSG00000028381_Ugcg	83.28	28.64
ENSMUSG00000028393_Alad	82.28	49.0733
ENSMUSG00000028496_Mllt3	54.98	18.3567
ENSMUSG00000028552_Eps15	48.99	29.7333
ENSMUSG00000028565_Nfia	56.95	7.93667
ENSMUSG00000028643_Svbp	78.5	51.6383
ENSMUSG00000028644_Ermap	74.22	5.69333
ENSMUSG00000028684_Urod	81.22	48.51
ENSMUSG00000028825_Rhd	50.6	2.56333
ENSMUSG00000028899_Taf12	68.73	47.39
ENSMUSG00000028923_Necap2	79.91	45.44
ENSMUSG00000029171_Pgm2	48.74	25.08
ENSMUSG00000029177_Cenpa	80.16	48.4383
ENSMUSG00000029178_Klf3	56.65	22.4433
ENSMUSG00000029310_Nudt9	55.14	26.3833
ENSMUSG00000029428_Stx2	62.59	16.9983
ENSMUSG00000029499_Pxmp2	36.51	14.8617
ENSMUSG00000029657_Hsph1	57.75	37.695
ENSMUSG00000029752_Asns	48.29	16.8583
ENSMUSG00000029922_Mkrn1	71.1	51.6017
ENSMUSG00000030000_Add2	35.55	2.15167
ENSMUSG00000030316_Tamm41	47.83	29.215
ENSMUSG00000030431_Tmem238	70.9	47.6717
ENSMUSG00000030515_Tarsl2	35.95	13.2667
ENSMUSG00000030672_Mylpf	27.09	5.19667
ENSMUSG00000031170_Slc38a5	52.37	2.11
ENSMUSG00000031446_Cul4a	48.54	29.7867
ENSMUSG00000031488_Rab11fip1	33.23	6.78167
ENSMUSG00000031583_Wrn	76.74	44.5633
ENSMUSG00000031671_Setd6	36.66	16.9967
ENSMUSG00000031762_Mt2	63.65	7.235
ENSMUSG00000031877_Ces2g	77.84	6.65167
ENSMUSG00000031996_Aplp2	79.1	37.615
ENSMUSG00000032026_Rexo2	86.56	78.1583
ENSMUSG00000032028_Nxpe2	33.13	2.61167
ENSMUSG00000032126_Hmbs	77.14	55.4183
ENSMUSG00000032204_Aqp9	37.71	3.34333
ENSMUSG00000032369_Plscr1	66.67	22.0767
ENSMUSG00000032519_Slc25a38	37.01	10.5717
ENSMUSG00000032667_Pon2	64.4	41.5217
ENSMUSG00000032870_Smap2	92.75	56.2083
ENSMUSG00000032892_Rangrf	79.76	53.7183
ENSMUSG00000033065_Pfkm	29.86	10.6117
ENSMUSG00000034127_Tspan8	34.89	1.30167
ENSMUSG00000034574_Daam1	45.17	17.6483
ENSMUSG00000034764_1700006J14Rik	36.81	4.92333
ENSMUSG00000035203_Epn1	68.68	47.8183
ENSMUSG00000035206_Sppl2b	50.86	19.905
ENSMUSG00000035212_Leprot	68.28	36.565
ENSMUSG00000035441_Myo1d	33.08	2.52167
ENSMUSG00000035472_Slc25a21	55.79	1.04167
ENSMUSG00000036352_Ubac1	59.11	40.4717
ENSMUSG00000036752_Tubb4b	95.62	88.405
ENSMUSG00000036825_Ssx2ip	46.93	19.6083
ENSMUSG00000037221_Mospd3	72.46	45.695
ENSMUSG00000038903_Ccdc68	29.76	0.516667
ENSMUSG00000039236_Isg20	56.24	19.0467
ENSMUSG00000039361_Picalm	47.68	24.6833
ENSMUSG00000039841_Zfp800	70.95	53.5383
ENSMUSG00000039953_Clstn1	36.35	7.415
ENSMUSG00000040466_Blvrb	97.68	50.6333
ENSMUSG00000040565_Btaf1	60.32	36.0017
ENSMUSG00000041231_Ublcp1	40.08	5.805
ENSMUSG00000041237_Pklr	33.23	0.9
ENSMUSG00000041329_Atp1b2	68.28	5.03167
ENSMUSG00000041506_Rrp9	61.68	37.8067
ENSMUSG00000042050_Wdr60	51.06	20.29
ENSMUSG00000042215_Bag2	49.9	29.0967
ENSMUSG00000042225_Ammecr1	44.91	17.735
ENSMUSG00000042476_Abcb4	80.26	11.8317
ENSMUSG00000042660_Wdr55	53.78	29.4267
ENSMUSG00000042770_Hebp1	47.53	10.84
ENSMUSG00000043067_Dpy19l1	55.79	27.6217
ENSMUSG00000043190_Rfesd	57.75	19.1067
ENSMUSG00000044018_Mrpl50	67.37	43.8833
ENSMUSG00000044792_Isca1	73.11	40.045
ENSMUSG00000045160_Bola3	81.92	71.8883
ENSMUSG00000046573_Lyrm4	31.52	12.0267
ENSMUSG00000048752_Prss50	48.94	1.40333
ENSMUSG00000049350_Zg16	33.28	1.05333
ENSMUSG00000049422_Chchd10	67.47	49.1717
ENSMUSG00000050953_Gja1	25.03	4.24333
ENSMUSG00000051811_Cox6b2	89.07	68.8067
ENSMUSG00000051839_Gypa	34.29	1.60833
ENSMUSG00000051950_B3glct	37.46	11.2033
ENSMUSG00000054191_Klf1	84.64	10.8483
ENSMUSG00000054342_Kcnn4	81.57	55.445
ENSMUSG00000054428_Atpif1	100	99.7783
ENSMUSG00000054720_Lrrc8c	51.51	20.1983
ENSMUSG00000055044_Pdlim1	78.55	43.9717
ENSMUSG00000056091_St3gal5	47.43	3.79333
ENSMUSG00000056671_Prelid2	59.32	19.2067
ENSMUSG00000058704_Memo1	59.32	38.8217
ENSMUSG00000059363_Fxn	74.32	54.5017
ENSMUSG00000059689_Zfp637	54.28	35.2433
ENSMUSG00000061731_Ext1	27.54	6.13
ENSMUSG00000061878_Sphk1	48.39	2.895
ENSMUSG00000061887_Ssbp3	60.88	32.2783
ENSMUSG00000062729_Ppox	34.24	18.065
ENSMUSG00000064225_Paqr9	26.03	1.45167
ENSMUSG00000067199_Frat1	33.84	10.035
ENSMUSG00000068874_Selenbp1	71.35	37.7283
ENSMUSG00000070803_Cited4	34.64	7.27833
ENSMUSG00000074238_Ap1ar	56.09	33.1017
ENSMUSG00000074269_Rec114	31.92	2.23667
ENSMUSG00000075054_Yae1d1	48.24	24.3617
ENSMUSG00000075704_Txnrd2	46.98	24.0733
ENSMUSG00000078350_Smim1	63.24	8.16667
ENSMUSG00000078970_Wdr92	47.89	24.895
ENSMUSG00000085723_Gm15915	93.61	9.61
ENSMUSG00000086438_Asb17os	34.69	0.933333
ENSMUSG00000091264_Smim13	61.23	20.3183
ENSMUSG00000097080_1700086O06Rik	27.95	6.5
ENSMUSG00000097290_1300002E11Rik	41.94	12.7283
ENSMUSG00000103529_A730089K16Rik	29.05	1.075
ENSMUSG00000104563_Gm43041	31.92	9.54333
ENSMUSG00000117869_Snhg4	67.47	50.1983

## Sheet: URE_C1
gene	pct.1	pct.average.rest
ENSMUSG00000001248_Gramd1a	37.05	21.715
ENSMUSG00000003949_Hlf	56.78	17.1483
ENSMUSG00000004952_Rasa4	25.19	9.285
ENSMUSG00000006344_Ggt5	26.43	8.105
ENSMUSG00000013663_Pten	83.62	70.2833
ENSMUSG00000018169_Mfng	55.99	29.4283
ENSMUSG00000020577_Tspan13	87.54	58.31
ENSMUSG00000020609_Apob	25.94	3.68167
ENSMUSG00000021360_Gcnt2	47.18	11.6433
ENSMUSG00000022014_Epsti1	27.37	9.78
ENSMUSG00000022270_Retreg1	36.33	14.015
ENSMUSG00000024270_Slc39a6	26.69	12.3067
ENSMUSG00000024399_Ltb	26.2	4.91667
ENSMUSG00000024620_Pdgfrb	68.52	36.6433
ENSMUSG00000024910_Ctsw	25.49	6.80333
ENSMUSG00000024940_Ltbp3	36.82	18.31
ENSMUSG00000025014_Dntt	44.58	3.01167
ENSMUSG00000025245_Lztfl1	45.97	33.67
ENSMUSG00000025647_Shisa5	76.09	56.8133
ENSMUSG00000026358_Rgs1	60.77	20.06
ENSMUSG00000026463_Atp2b4	68.37	33.57
ENSMUSG00000026765_Lypd6b	27.56	13.0267
ENSMUSG00000026921_Egfl7	67.28	54.4317
ENSMUSG00000027435_Cd93	59.94	32.5017
ENSMUSG00000028214_Gem	42.66	4.85667
ENSMUSG00000028337_Coro2a	31.66	13.0683
ENSMUSG00000028525_Pde4b	30.84	14.2283
ENSMUSG00000029053_Prkcz	40.29	14.895
ENSMUSG00000030142_Clec4e	64.83	24.6733
ENSMUSG00000030336_Cd27	59.15	23.8183
ENSMUSG00000031586_Rbpms	49.89	26.575
ENSMUSG00000031870_Pgr	47.1	16.68
ENSMUSG00000032278_Paqr5	33.77	7.30833
ENSMUSG00000036944_Tmem71	29.48	14.5017
ENSMUSG00000037138_Aff3	68.9	43.745
ENSMUSG00000037169_Mycn	60.92	12.985
ENSMUSG00000037649_H2-DMa	70.97	46.1267
ENSMUSG00000038227_Hoxa9	47.14	19.895
ENSMUSG00000038332_Sesn1	39.83	23.5983
ENSMUSG00000039031_Arhgap18	60.28	42.6817
ENSMUSG00000039997_Ifi203	66.15	23.8333
ENSMUSG00000041272_Tox	36.78	2.47
ENSMUSG00000041444_Arhgap32	25.41	5.31
ENSMUSG00000041817_Fam169a	34.71	12.41
ENSMUSG00000043088_Il17re	27.82	9.32
ENSMUSG00000043505_Gimap5	32.27	10.8683
ENSMUSG00000044055_Otos	29.48	7.98667
ENSMUSG00000044629_Cnrip1	30.76	7.86833
ENSMUSG00000045868_Gvin1	55.61	21.8683
ENSMUSG00000047867_Gimap6	60.28	27.895
ENSMUSG00000050075_Gpr171	53.2	12.2983
ENSMUSG00000050379_Septin6	67.21	46.8267
ENSMUSG00000052713_Zfp608	52.26	27.415
ENSMUSG00000053541_Gm4759	50.9	15.8467
ENSMUSG00000055817_Mta3	51.51	34.1683
ENSMUSG00000056758_Hmga2	67.24	23.085
ENSMUSG00000057132_Rpgrip1	43.19	26.995
ENSMUSG00000059588_Calcrl	53.16	23.3417
ENSMUSG00000061143_Maml3	68.83	36.7117
ENSMUSG00000063382_Bcl9l	31.02	12.9117
ENSMUSG00000069094_Pde7a	25.87	16.3217
ENSMUSG00000069769_Msi2	67.96	39.74
ENSMUSG00000073274_Gm14636	39.27	16.1383
ENSMUSG00000074305_Peak1	35.99	17.9833
ENSMUSG00000078606_Gm4070	56.1	22.3467
ENSMUSG00000079019_Insl3	29.44	18.6517
ENSMUSG00000079563_Pglyrp2	30.57	5.49167
ENSMUSG00000081769_Gm12216	26.88	15.36
ENSMUSG00000087131_Gm16152	50.08	25.3617
ENSMUSG00000098557_Kctd12	34.98	19.88
ENSMUSG00000101013_A630072M18Rik	68.37	39.8483
ENSMUSG00000107061_Gm19590	47.21	8.43333
ENSMUSG00000117442_1810073O08Rik	39.57	3.405

## Sheet: URE_C2
gene	pct.1	pct.average.rest
ENSMUSG00000005131_4930550C14Rik	26.09	3.435
ENSMUSG00000021728_Emb	95.4	45.5117
ENSMUSG00000024076_Vit	35.11	4.69833
ENSMUSG00000065968_Ifitm7	58.68	14.0033

[truncated: 5 more sheets: URE_C3, URE_C4, URE_C6, URE_C7, URE_C8]
