# Supplementary material for: Redistribution of PU.1 partner transcription factor RUNX1 binding secures cell survival during leukemogenesis
Source: EMBO J. 2024 Nov 14;43(24):6291–309. doi: 10.1038/s44318-024-00295-y (PMC11649769; doi:10.1038/s44318-024-00295-y)
Supplement: Supplementary file 6 — Dataset EV2 [file 44318_2024_295_MOESM6_ESM.xlsx]

## Sheet: Legend
Dataset EV2: scRNA-seq signature genes and enriched terms

## Sheet: signature_genes
signature	gene
signature1	ENSMUSG00000036381_P2ry14
signature1	ENSMUSG00000054702_Ap1s3
signature1	ENSMUSG00000053168_9030619P08Rik
signature1	ENSMUSG00000037683_Armc3
signature1	ENSMUSG00000023911_Flywch2
signature1	ENSMUSG00000031557_Plekha2
signature1	ENSMUSG00000048285_Frmd6
signature1	ENSMUSG00000055639_Dach1
signature1	ENSMUSG00000018909_Arrb1
signature1	ENSMUSG00000018001_Cyth3
signature1	ENSMUSG00000042207_Kdm5b
signature1	ENSMUSG00000043671_Dpy19l3
signature1	ENSMUSG00000030536_Iqgap1
signature1	ENSMUSG00000038664_Herc1
signature1	ENSMUSG00000051341_Zfp52
signature1	ENSMUSG00000036718_Micall2
signature1	ENSMUSG00000024843_Chka
signature1	ENSMUSG00000033467_Crlf2
signature1	ENSMUSG00000020573_Pik3cg
signature1	ENSMUSG00000031389_Arhgap4
signature1	ENSMUSG00000026104_Stat1
signature1	ENSMUSG00000027215_Cd82
signature1	ENSMUSG00000060216_Arrb2
signature1	ENSMUSG00000053641_Dennd4a
signature1	ENSMUSG00000022636_Alcam
signature1	ENSMUSG00000048442_Smim5
signature1	ENSMUSG00000052914_Cyp2j6
signature1	ENSMUSG00000023947_Nfkbie
signature1	ENSMUSG00000027559_Car3
signature1	ENSMUSG00000021065_Fut8
signature1	ENSMUSG00000052423_B4galt3
signature1	ENSMUSG00000040061_Plcb2
signature1	ENSMUSG00000036053_Fmnl2
signature1	ENSMUSG00000049744_Arhgap15
signature1	ENSMUSG00000024642_Tle4
signature1	ENSMUSG00000027075_Slc43a1
signature1	ENSMUSG00000100975_Gm28875
signature1	ENSMUSG00000038884_Shfl
signature1	ENSMUSG00000051790_Nlgn2
signature1	ENSMUSG00000022270_Retreg1
signature1	ENSMUSG00000063018_2010204K13Rik
signature1	ENSMUSG00000020160_Meis1
signature1	ENSMUSG00000046402_Rbp1
signature1	ENSMUSG00000021360_Gcnt2
signature1	ENSMUSG00000044055_Otos
signature1	ENSMUSG00000030096_Slc6a6
signature1	ENSMUSG00000014763_Fam120b
signature1	ENSMUSG00000038227_Hoxa9
signature1	ENSMUSG00000050379_Septin6
signature1	ENSMUSG00000068263_Efcc1
signature1	ENSMUSG00000032827_Ppp1r9a
signature1	ENSMUSG00000044066_Cep68
signature1	ENSMUSG00000040451_Sgms1
signature1	ENSMUSG00000079470_Utp14b
signature1	ENSMUSG00000039046_Usp6nl
signature1	ENSMUSG00000058492_Scp2-ps2
signature1	ENSMUSG00000089715_Cbx6
signature1	ENSMUSG00000029101_Rgs12
signature1	ENSMUSG00000023927_Satb1
signature1	ENSMUSG00000053541_Gm4759
signature1	ENSMUSG00000018474_Chd3
signature1	ENSMUSG00000044252_Osbpl1a
signature1	ENSMUSG00000069769_Msi2
signature1	ENSMUSG00000036186_Dipk1b
signature1	ENSMUSG00000020396_Nefh
signature1	ENSMUSG00000024924_Vldlr
signature1	ENSMUSG00000044220_Nkx2-3
signature1	ENSMUSG00000092250_Gm20467
signature1	ENSMUSG00000025151_Maged1
signature1	ENSMUSG00000040669_Phc1
signature1	ENSMUSG00000034422_Parp14
signature1	ENSMUSG00000033952_Aspm
signature1	ENSMUSG00000052730_Gm5111
signature1	ENSMUSG00000099583_H3c4
signature1	ENSMUSG00000038943_Prc1
signature1	ENSMUSG00000031004_Mki67
signature1	ENSMUSG00000073940_Hbb-bt
signature1	ENSMUSG00000040938_Slc16a11
signature1	ENSMUSG00000022463_Srebf2
signature1	ENSMUSG00000035901_Dennd5a
signature1	ENSMUSG00000014778_Fhod1
signature1	ENSMUSG00000027130_Slc12a6
signature1	ENSMUSG00000017774_Myo1c
signature1	ENSMUSG00000029810_Tmem176b
signature1	ENSMUSG00000026072_Il1r1
signature1	ENSMUSG00000019539_Rcn3
signature1	ENSMUSG00000027951_Adar
signature1	ENSMUSG00000050394_Armcx6
signature1	ENSMUSG00000003546_Klc4
signature1	ENSMUSG00000027435_Cd93
signature1	ENSMUSG00000040158_Tax1bp3
signature1	ENSMUSG00000021143_Pacs2
signature1	ENSMUSG00000059895_Ptp4a3
signature1	ENSMUSG00000041481_Serpina3g
signature1	ENSMUSG00000035181_Heatr5a
signature1	ENSMUSG00000047180_Neurl3
signature1	ENSMUSG00000054342_Kcnn4
signature1	ENSMUSG00000031503_Col4a2
signature1	ENSMUSG00000047146_Tet1
signature1	ENSMUSG00000042759_Apobr
signature1	ENSMUSG00000038150_Ormdl3
signature1	ENSMUSG00000030691_Fchsd2
signature1	ENSMUSG00000115497_Gm49207
signature1	ENSMUSG00000026782_Abi2
signature1	ENSMUSG00000021936_Mapk8
signature1	ENSMUSG00000043833_2900005J15Rik
signature1	ENSMUSG00000030539_Sema4b
signature1	ENSMUSG00000027078_Ube2l6
signature1	ENSMUSG00000018381_Abi3
signature1	ENSMUSG00000018076_Med13l
signature1	ENSMUSG00000036565_Ttyh3
signature1	ENSMUSG00000041852_Tcf20
signature1	ENSMUSG00000048612_Myof
signature1	ENSMUSG00000020827_Mink1
signature1	ENSMUSG00000026596_Abl2
signature1	ENSMUSG00000022014_Epsti1
signature1	ENSMUSG00000042506_Usp22
signature1	ENSMUSG00000057637_Prdm2
signature1	ENSMUSG00000037972_Snn
signature1	ENSMUSG00000068744_Psrc1
signature1	ENSMUSG00000005125_Ndrg1
signature1	ENSMUSG00000038256_Bcl9
signature1	ENSMUSG00000041538_H2-Ob
signature1	ENSMUSG00000039217_Il18
signature1	ENSMUSG00000002325_Irf9
signature1	ENSMUSG00000079523_Tmsb10
signature1	ENSMUSG00000004207_Psap
signature1	ENSMUSG00000076617_Ighm
signature1	ENSMUSG00000072949_Acot1
signature1	ENSMUSG00000034659_Tmem109
signature1	ENSMUSG00000001419_Mef2d
signature1	ENSMUSG00000030766_Arhgap17
signature1	ENSMUSG00000056130_Ticam2
signature1	ENSMUSG00000069309_Hist1h2an
signature1	ENSMUSG00000040913_Fbxw4
signature1	ENSMUSG00000038642_Ctss
signature1	ENSMUSG00000031799_Tpm4
signature1	ENSMUSG00000039959_Hip1
signature1	ENSMUSG00000020100_Slc29a3
signature1	ENSMUSG00000004054_Map3k11
signature1	ENSMUSG00000042105_Inpp5f
signature1	ENSMUSG00000008496_Pou2f2
signature1	ENSMUSG00000069892_9930111J21Rik2
signature1	ENSMUSG00000023994_Nfya
signature1	ENSMUSG00000062661_Ncs1
signature1	ENSMUSG00000026749_Nek6
signature1	ENSMUSG00000004530_Coro1c
signature1	ENSMUSG00000039852_Rere
signature1	ENSMUSG00000043004_Gng2
signature1	ENSMUSG00000040681_Hmgn1
signature1	ENSMUSG00000030086_Chchd6
signature1	ENSMUSG00000085894_Gm15832
signature1	ENSMUSG00000032740_Ccdc88a
signature1	ENSMUSG00000023150_Ivns1abp
signature1	ENSMUSG00000009418_Nav1
signature1	ENSMUSG00000035311_Gnptab
signature1	ENSMUSG00000069792_Wfdc17
signature1	ENSMUSG00000021880_Rnase6
signature1	ENSMUSG00000091649_Phf11b
signature1	ENSMUSG00000079017_Ifi27l2a
signature1	ENSMUSG00000059791_Nrm
signature1	ENSMUSG00000032783_Troap
signature1	ENSMUSG00000028551_Cdkn2c
signature1	ENSMUSG00000028927_Padi2
signature1	ENSMUSG00000021756_Il6st
signature1	ENSMUSG00000049086_Bmyc
signature1	ENSMUSG00000028970_Abcb1b
signature1	ENSMUSG00000025289_Prdx4
signature1	ENSMUSG00000004952_Rasa4
signature1	ENSMUSG00000024818_Slc25a45
signature1	ENSMUSG00000000134_Tfe3
signature1	ENSMUSG00000005583_Mef2c
signature1	ENSMUSG00000022969_Il10rb
signature1	ENSMUSG00000070348_Ccnd1
signature1	ENSMUSG00000032254_Kif23
signature1	ENSMUSG00000061665_Cd2ap
signature1	ENSMUSG00000028868_Wasf2
signature1	ENSMUSG00000009621_Vav2
signature1	ENSMUSG00000030748_Il4ra
signature1	ENSMUSG00000042046_Dstyk
signature1	ENSMUSG00000046031_Calhm6
signature1	ENSMUSG00000028337_Coro2a
signature1	ENSMUSG00000040857_Erf
signature1	ENSMUSG00000040749_Siah1b
signature1	ENSMUSG00000027639_Samhd1
signature1	ENSMUSG00000025239_Limd1
signature1	ENSMUSG00000056671_Prelid2
signature1	ENSMUSG00000027533_Fabp5
signature1	ENSMUSG00000037337_Map4k1
signature1	ENSMUSG00000024270_Slc39a6
signature1	ENSMUSG00000064264_Zfp428
signature1	ENSMUSG00000042106_Inka1
signature1	ENSMUSG00000039145_Camk1d
signature1	ENSMUSG00000007039_Ddah2
signature1	ENSMUSG00000032883_Acsl3
signature1	ENSMUSG00000039997_Ifi203
signature1	ENSMUSG00000019806_Aig1
signature1	ENSMUSG00000019843_Fyn
signature1	ENSMUSG00000022265_Ank
signature1	ENSMUSG00000016494_Cd34
signature1	ENSMUSG00000034317_Trim59
signature1	ENSMUSG00000022148_Fyb
signature1	ENSMUSG00000035000_Dpp4
signature1	ENSMUSG00000001761_Smo
signature1	ENSMUSG00000062937_Mtap
signature1	ENSMUSG00000037710_Cisd1
signature1	ENSMUSG00000029913_Prdm5
signature1	ENSMUSG00000031628_Casp3
signature1	ENSMUSG00000041995_Zbed3
signature1	ENSMUSG00000042817_Flt3
signature1	ENSMUSG00000036622_Atp13a2
signature1	ENSMUSG00000002319_Ipo4
signature1	ENSMUSG00000037649_H2-DMa
signature1	ENSMUSG00000034255_Arhgap27
signature1	ENSMUSG00000007833_Aldh16a1
signature1	ENSMUSG00000029174_Tbc1d1
signature1	ENSMUSG00000038178_Slc43a2
signature1	ENSMUSG00000032782_Cntrob
signature1	ENSMUSG00000019992_Mtfr2
signature1	ENSMUSG00000032898_Fbxo21
signature1	ENSMUSG00000036528_Ppfibp2
signature1	ENSMUSG00000074785_Plxnc1
signature1	ENSMUSG00000038886_Man2a2
signature1	ENSMUSG00000055491_Pprc1
signature1	ENSMUSG00000072082_Ccnf
signature1	ENSMUSG00000054792_Klhl18
signature1	ENSMUSG00000096883_Shisa8
signature1	ENSMUSG00000051506_Wdfy4
signature1	ENSMUSG00000024989_Cep55
signature1	ENSMUSG00000062794_Zfp599
signature1	ENSMUSG00000051586_Mical3
signature1	ENSMUSG00000024413_Npc1
signature1	ENSMUSG00000033697_Arhgap39
signature1	ENSMUSG00000024622_Hmgxb3
signature1	ENSMUSG00000028089_Chd1l
signature1	ENSMUSG00000036959_Bcorl1
signature1	ENSMUSG00000026395_Ptprc
signature1	ENSMUSG00000030811_Fbxl19
signature1	ENSMUSG00000006494_Pdk1
signature1	ENSMUSG00000054932_Afp
signature1	ENSMUSG00000029781_Fkbp9
signature1	ENSMUSG00000089726_Mir17hg
signature1	ENSMUSG00000024782_Ak3
signature1	ENSMUSG00000021978_Extl3
signature1	ENSMUSG00000030336_Cd27
signature1	ENSMUSG00000039741_Bahcc1
signature1	ENSMUSG00000116504_I730030J21Rik
signature1	ENSMUSG00000064023_Klk8
signature1	ENSMUSG00000070271_Gm13268
signature1	ENSMUSG00000048546_Tob2
signature1	ENSMUSG00000023043_Krt18
signature1	ENSMUSG00000037405_Icam1
signature1	ENSMUSG00000029552_Tes
signature1	ENSMUSG00000074802_Gas2l3
signature1	ENSMUSG00000026991_Pkp4
signature1	ENSMUSG00000030725_Lipt2
signature1	ENSMUSG00000048234_Rnf149
signature1	ENSMUSG00000117098_Gm49909
signature1	ENSMUSG00000062175_Tgif2
signature1	ENSMUSG00000028556_Dock7
signature1	ENSMUSG00000102189_Gm37194
signature1	ENSMUSG00000051335_Gfod1
signature1	ENSMUSG00000026594_Ralgps2
signature1	ENSMUSG00000000184_Ccnd2
signature1	ENSMUSG00000054051_Ercc6
signature1	ENSMUSG00000034832_Tet3
signature1	ENSMUSG00000110841_Gpx4-ps2
signature1	ENSMUSG00000039316_Rftn1
signature1	ENSMUSG00000058006_Mdn1
signature1	ENSMUSG00000019261_Map1s
signature2	ENSMUSG00000032965_Ift57
signature2	ENSMUSG00000029346_Srrd
signature2	ENSMUSG00000026646_Suv39h2
signature2	ENSMUSG00000059743_Fdps
signature2	ENSMUSG00000030703_Gdpd3
signature2	ENSMUSG00000022721_Trmt2a
signature2	ENSMUSG00000020150_Gamt
signature2	ENSMUSG00000029404_Arl6ip4
signature2	ENSMUSG00000076437_Selenoh
signature2	ENSMUSG00000018189_Uchl5
signature2	ENSMUSG00000006315_Tmem147
signature2	ENSMUSG00000023277_Twf2
signature2	ENSMUSG00000034480_Diaph2
signature2	ENSMUSG00000031591_Asah1
signature2	ENSMUSG00000025232_Hexa
signature2	ENSMUSG00000028478_Clta
signature2	ENSMUSG00000062169_Cnih4
signature2	ENSMUSG00000016308_Ube2a
signature2	ENSMUSG00000022793_B4galt4
signature2	ENSMUSG00000032370_Lactb
signature2	ENSMUSG00000049625_Tifab
signature2	ENSMUSG00000024556_Me2
signature2	ENSMUSG00000021115_Vrk1
signature2	ENSMUSG00000022534_Mefv
signature2	ENSMUSG00000037993_Dhx38
signature2	ENSMUSG00000021773_Comtd1
signature2	ENSMUSG00000050627_Gpd1l
signature2	ENSMUSG00000030340_Scnn1a
signature2	ENSMUSG00000031634_Ufsp2
signature2	ENSMUSG00000016256_Ctsz
signature2	ENSMUSG00000046711_Hmga1
signature2	ENSMUSG00000011752_Pgam1
signature2	ENSMUSG00000011179_Odc1
signature2	ENSMUSG00000067367_Lyar
signature2	ENSMUSG00000001056_Nhp2
signature2	ENSMUSG00000024975_Pdcd4
signature2	ENSMUSG00000006442_Srm
signature2	ENSMUSG00000027199_Gatm
signature2	ENSMUSG00000013160_Atp6v0d1
signature2	ENSMUSG00000033379_Atp6v0b
signature2	ENSMUSG00000018752_Tnfsfm13
signature2	ENSMUSG00000089669_Tnfsf13
signature2	ENSMUSG00000024681_Ms4a3
signature2	ENSMUSG00000035004_Igsf6
signature2	ENSMUSG00000015950_Ncf1
signature2	ENSMUSG00000049313_Sorl1
signature2	ENSMUSG00000022892_App
signature2	ENSMUSG00000031903_Pla2g15
signature2	ENSMUSG00000040699_Limd2
signature2	ENSMUSG00000085882_2610507I01Rik
signature2	ENSMUSG00000068747_Sort1
signature2	ENSMUSG00000041308_Sntb2
signature2	ENSMUSG00000047260_Emc6
signature2	ENSMUSG00000022295_Atp6v1c1
signature2	ENSMUSG00000026849_Tor1a
signature2	ENSMUSG00000020057_Dram1
signature2	ENSMUSG00000024121_Atp6v0c
signature2	ENSMUSG00000017861_Mybl2
signature2	ENSMUSG00000073889_Il11ra1
signature2	ENSMUSG00000003526_Prodh
signature2	ENSMUSG00000039206_Daglb
signature2	ENSMUSG00000022474_Pmm1
signature2	ENSMUSG00000030761_Myo7a
signature2	ENSMUSG00000026956_Uap1l1
signature2	ENSMUSG00000114608_Gm36161
signature2	ENSMUSG00000095609_Gm21188
signature2	ENSMUSG00000030760_Acer3
signature2	ENSMUSG00000015340_Cybb
signature2	ENSMUSG00000028890_Mtf1
signature2	ENSMUSG00000026835_Fcnb
signature2	ENSMUSG00000009633_G0s2
signature2	ENSMUSG00000029086_Prom1
signature2	ENSMUSG00000038058_Nod1
signature2	ENSMUSG00000025591_Tma16
signature2	ENSMUSG00000063077_Kif1b
signature2	ENSMUSG00000032560_Dnajc13
signature2	ENSMUSG00000030872_Gga2
signature2	ENSMUSG00000113010_Gm34084
signature2	ENSMUSG00000025283_Sat1
signature2	ENSMUSG00000049971_Glt1d1
signature2	ENSMUSG00000048200_Cracr2b
signature2	ENSMUSG00000045636_Mtus1
signature2	ENSMUSG00000031765_Mt1
signature2	ENSMUSG00000004610_Etfb
signature2	ENSMUSG00000006731_B4galnt1
signature2	ENSMUSG00000031458_Coprs
signature2	ENSMUSG00000079056_Kcnip3
signature2	ENSMUSG00000029484_Anxa3
signature2	ENSMUSG00000057729_Prtn3
signature2	ENSMUSG00000024516_Sec11c
signature2	ENSMUSG00000074093_Svip
signature2	ENSMUSG00000020323_Prss57
signature2	ENSMUSG00000035863_Palm
signature2	ENSMUSG00000037902_Sirpa
signature2	ENSMUSG00000026928_Card9
signature2	ENSMUSG00000030341_Tnfrsf1a
signature2	ENSMUSG00000071715_Ncf4
signature2	ENSMUSG00000026656_Fcgr2b
signature2	ENSMUSG00000027074_Slc43a3
signature2	ENSMUSG00000035711_Dok3
signature2	ENSMUSG00000020265_Sumo3
signature2	ENSMUSG00000049686_Orai1
signature2	ENSMUSG00000033220_Rac2
signature2	ENSMUSG00000074272_Ceacam1
signature2	ENSMUSG00000018008_Cyth4
signature2	ENSMUSG00000025190_Got1
signature2	ENSMUSG00000034854_Mfsd12
signature2	ENSMUSG00000010142_Tnfrsf13b
signature2	ENSMUSG00000037731_Themis2
signature2	ENSMUSG00000002458_Rgs19
signature2	ENSMUSG00000058099_Nfam1
signature2	ENSMUSG00000002111_Spi1
signature2	ENSMUSG00000031264_Btk
signature2	ENSMUSG00000000673_Haao
signature2	ENSMUSG00000004266_Ptpn6
signature2	ENSMUSG00000041765_Ubac2
signature2	ENSMUSG00000036777_Anln
signature2	ENSMUSG00000042489_Clspn
signature2	ENSMUSG00000020375_Rufy1
signature2	ENSMUSG00000117613_Gm2629
signature2	ENSMUSG00000022965_Ifngr2
signature2	ENSMUSG00000030579_Tyrobp
signature2	ENSMUSG00000017781_Pitpna
signature2	ENSMUSG00000019188_H13
signature2	ENSMUSG00000017664_Slc35c2
signature2	ENSMUSG00000020635_Fkbp1b
signature2	ENSMUSG00000046006_Gapt
signature2	ENSMUSG00000030468_Siglecg
signature2	ENSMUSG00000031827_Cotl1
signature2	ENSMUSG00000030123_Plxnd1
signature2	ENSMUSG00000024232_Bambi
signature2	ENSMUSG00000003283_Hck
signature2	ENSMUSG00000041857_Oosp1
signature2	ENSMUSG00000037905_Bri3bp
signature2	ENSMUSG00000052688_Rab7b
signature2	ENSMUSG00000022575_Gsdmd
signature2	ENSMUSG00000095115_Itpripl2
signature2	ENSMUSG00000063171_Rps4l
signature2	ENSMUSG00000029998_Pcyox1
signature2	ENSMUSG00000031295_Phka2
signature2	ENSMUSG00000031015_Swap70
signature2	ENSMUSG00000028613_Lrp8
signature2	ENSMUSG00000036246_Gmip
signature2	ENSMUSG00000030786_Itgam
signature2	ENSMUSG00000038775_Vill
signature2	ENSMUSG00000085890_Tnfsf13os
signature2	ENSMUSG00000040990_Sh3kbp1
signature2	ENSMUSG00000022372_Sla
signature2	ENSMUSG00000017697_Ada
signature2	ENSMUSG00000047139_Cd24a
signature2	ENSMUSG00000039013_Siglecf
signature2	ENSMUSG00000031112_Stk26
signature2	ENSMUSG00000041920_Slc16a6
signature2	ENSMUSG00000118642_CT010467.2
signature2	ENSMUSG00000005142_Man2b1
signature2	ENSMUSG00000063281_Zfp35
signature2	ENSMUSG00000025795_Rassf3
signature2	ENSMUSG00000037860_Aim2
signature2	ENSMUSG00000020532_Acaca
signature2	ENSMUSG00000001700_Gramd3
signature2	ENSMUSG00000097318_1700007L15Rik
signature2	ENSMUSG00000026480_Ncf2
signature2	ENSMUSG00000060063_Alox5ap
signature2	ENSMUSG00000028152_Tspan5
signature2	ENSMUSG00000034006_Slc66a2
signature2	ENSMUSG00000000326_Comt
signature2	ENSMUSG00000042155_Klhl23
signature2	ENSMUSG00000085227_6330418K02Rik
signature2	ENSMUSG00000035596_Mboat7
signature2	ENSMUSG00000032041_Tirap
signature2	ENSMUSG00000021725_Parp8
signature2	ENSMUSG00000068220_Lgals1
signature2	ENSMUSG00000074342_I830077J02Rik
signature2	ENSMUSG00000009772_Nuak2
signature2	ENSMUSG00000032640_Chsy1
signature2	ENSMUSG00000004933_Matk
signature2	ENSMUSG00000035835_Plppr3
signature2	ENSMUSG00000023032_Slc4a8
signature2	ENSMUSG00000040747_Cd53
signature2	ENSMUSG00000000594_Gm2a
signature2	ENSMUSG00000025464_Paox
signature2	ENSMUSG00000069516_Lyz2
signature2	ENSMUSG00000030538_Cib1
signature2	ENSMUSG00000005873_Reep5
signature2	ENSMUSG00000027447_Cst3
signature2	ENSMUSG00000101655_2310040G24Rik
signature2	ENSMUSG00000034353_Ramp1
signature2	ENSMUSG00000014075_Tctex1d2
signature2	ENSMUSG00000023505_Cdca3
signature2	ENSMUSG00000074476_Spc24
signature2	ENSMUSG00000019998_Stx7
signature2	ENSMUSG00000021948_Prkcd
signature2	ENSMUSG00000020253_Ppm1m
signature2	ENSMUSG00000024300_Myo1f
signature2	ENSMUSG00000056413_Adap1
signature2	ENSMUSG00000032788_Pdxk
signature2	ENSMUSG00000073705_Cenps
signature2	ENSMUSG00000023973_Cnpy3
signature2	ENSMUSG00000057666_Gapdh
signature2	ENSMUSG00000029616_Erp29
signature2	ENSMUSG00000025534_Gusb
signature2	ENSMUSG00000030339_Ltbr
signature2	ENSMUSG00000078249_Hmga1b
signature2	ENSMUSG00000075528_Aarsd1
signature2	ENSMUSG00000053158_Fes
signature2	ENSMUSG00000004451_Ralb
signature2	ENSMUSG00000006611_Hfe
signature2	ENSMUSG00000026939_Tmem141
signature2	ENSMUSG00000063856_Gpx1
signature2	ENSMUSG00000027331_Knstrn
signature2	ENSMUSG00000017499_Cdc6
signature2	ENSMUSG00000032294_Pkm
signature2	ENSMUSG00000062753_AI413582
signature2	ENSMUSG00000025877_Hk3
signature2	ENSMUSG00000036402_Gng12
signature2	ENSMUSG00000037278_Tmem97
signature2	ENSMUSG00000040463_Mybbp1a
signature2	ENSMUSG00000035960_Apex1
signature2	ENSMUSG00000117869_Snhg4
signature2	ENSMUSG00000058799_Nap1l1
signature2	ENSMUSG00000030662_Ipo5
signature2	ENSMUSG00000038279_Nop2
signature2	ENSMUSG00000053801_Grwd1
signature2	ENSMUSG00000030880_Polr3e
signature2	ENSMUSG00000024732_Ccdc86
signature2	ENSMUSG00000026234_Ncl
signature2	ENSMUSG00000038034_Igsf8
signature2	ENSMUSG00000042354_Gnl3
signature2	ENSMUSG00000023942_Slc29a1
signature2	ENSMUSG00000071644_Eef1g
signature2	ENSMUSG00000020899_Pfas
signature2	ENSMUSG00000033706_Smyd5
signature2	ENSMUSG00000015112_Slc25a13
signature2	ENSMUSG00000017493_Igfbp4
signature2	ENSMUSG00000020547_Bzw2
signature2	ENSMUSG00000022702_Hira
signature2	ENSMUSG00000027185_Nat10
signature2	ENSMUSG00000034424_Gcsh
signature2	ENSMUSG00000004085_Map3k20
signature2	ENSMUSG00000029416_Slc15a4
signature2	ENSMUSG00000034220_Gpc1
signature2	ENSMUSG00000102418_Sh2d1b1
signature2	ENSMUSG00000059326_Csf2ra
signature2	ENSMUSG00000040950_Mgl2
signature2	ENSMUSG00000087362_Gm13710
signature2	ENSMUSG00000045509_Gpr150
signature2	ENSMUSG00000025870_Arl10
signature2	ENSMUSG00000042423_Fbrs
signature2	ENSMUSG00000046688_Tifa
signature2	ENSMUSG00000031875_Cmtm3
signature2	ENSMUSG00000035199_Arl6ip5
signature2	ENSMUSG00000040236_Trappc5
signature2	ENSMUSG00000092203_1110038B12Rik
signature2	ENSMUSG00000003812_Dnase2a
signature2	ENSMUSG00000034453_Polr3b
signature2	ENSMUSG00000023944_Hsp90ab1
signature2	ENSMUSG00000057113_Npm1
signature2	ENSMUSG00000109324_Prmt1
signature2	ENSMUSG00000071708_Sms
signature2	ENSMUSG00000020692_Nle1
signature2	ENSMUSG00000002603_Tgfb1
signature2	ENSMUSG00000003824_Syce2
signature2	ENSMUSG00000024640_Psat1
signature2	ENSMUSG00000021418_Rpp40
signature2	ENSMUSG00000073676_Hspe1
signature2	ENSMUSG00000020267_Hint1
signature2	ENSMUSG00000043987_Cep164
signature2	ENSMUSG00000032109_Nlrx1
signature2	ENSMUSG00000034203_Chchd4
signature2	ENSMUSG00000035443_Thyn1
signature2	ENSMUSG00000001576_Ergic1
signature2	ENSMUSG00000021022_Ppp2r3c
signature2	ENSMUSG00000019139_Isyna1
signature2	ENSMUSG00000033307_Mif
signature2	ENSMUSG00000057130_Txnl4a
signature2	ENSMUSG00000099471_Gm8451
signature2	ENSMUSG00000020430_Pes1
signature2	ENSMUSG00000008373_Prpf31
signature2	ENSMUSG00000025364_Pa2g4
signature2	ENSMUSG00000028851_Nudc
signature2	ENSMUSG00000029014_Dnajc2
signature2	ENSMUSG00000030541_Idh2
signature2	ENSMUSG00000010936_Vac14
signature2	ENSMUSG00000066839_Ecsit
signature2	ENSMUSG00000063785_Utp14a
signature2	ENSMUSG00000020706_Ftsj3
signature2	ENSMUSG00000079442_St6galnac4
signature2	ENSMUSG00000022962_Gart
signature2	ENSMUSG00000015176_Nolc1
signature2	ENSMUSG00000035049_Rrp12
signature2	ENSMUSG00000031143_Ccdc22
signature2	ENSMUSG00000028261_Ndufaf4
signature2	ENSMUSG00000028896_Rcc1
signature2	ENSMUSG00000050244_Heatr1
signature2	ENSMUSG00000022557_Bop1
signature2	ENSMUSG00000028639_Ybx1
signature2	ENSMUSG00000024841_Eif1ad
signature2	ENSMUSG00000027804_Ppid
signature2	ENSMUSG00000041774_Ydjc
signature2	ENSMUSG00000021149_Gtpbp4
signature2	ENSMUSG00000001436_Slc19a1
signature2	ENSMUSG00000021595_Nsun2
signature2	ENSMUSG00000054766_Set
signature2	ENSMUSG00000004100_Ppan
signature2	ENSMUSG00000018446_C1qbp
signature2	ENSMUSG00000025980_Hspd1
signature2	ENSMUSG00000025869_Nop16
signature2	ENSMUSG00000027710_Acad9
signature2	ENSMUSG00000020650_Bcap29
signature2	ENSMUSG00000034686_Prr7
signature2	ENSMUSG00000020261_Slc36a1
signature2	ENSMUSG00000004446_Bid
signature2	ENSMUSG00000061436_Hipk2
signature2	ENSMUSG00000018820_Zfyve27
signature2	ENSMUSG00000030148_Clec4a2
signature2	ENSMUSG00000052572_Dlg2
signature2	ENSMUSG00000067150_Xpo5
signature2	ENSMUSG00000066682_Pilrb2
signature2	ENSMUSG00000036902_Neto2
signature2	ENSMUSG00000079057_Cyp4v3
signature2	ENSMUSG00000019461_Plscr3
signature2	ENSMUSG00000042363_Lgalsl
signature2	ENSMUSG00000038527_C1rl
signature2	ENSMUSG00000057963_Itpk1
signature2	ENSMUSG00000008153_Clstn3
signature2	ENSMUSG00000035992_Fnip1
signature2	ENSMUSG00000034248_Slc25a37
signature2	ENSMUSG00000023206_Il15ra
signature2	ENSMUSG00000056124_B4galt6
signature2	ENSMUSG00000026986_Hnmt
signature2	ENSMUSG00000019872_Smpdl3a
signature2	ENSMUSG00000000555_Itga5
signature2	ENSMUSG00000031762_Mt2
signature2	ENSMUSG00000030108_Slc6a13
signature2	ENSMUSG00000034926_Dhcr24
signature2	ENSMUSG00000030117_Gdf3
signature2	ENSMUSG00000033450_Tagap
signature2	ENSMUSG00000064181_Rab3ip
signature2	ENSMUSG00000046805_Mpeg1
signature2	ENSMUSG00000049553_Polr1a
signature2	ENSMUSG00000018774_Cd68
signature2	ENSMUSG00000030844_Rgs10
signature2	ENSMUSG00000041313_Slc7a1
signature2	ENSMUSG00000034652_Cd300a
signature2	ENSMUSG00000040592_Cd79b
signature2	ENSMUSG00000036111_Lmo1
signature2	ENSMUSG00000001228_Uhrf1
signature2	ENSMUSG00000079419_Ms4a6c
signature2	ENSMUSG00000024677_Ms4a6b
signature2	ENSMUSG00000090164_BC035044
signature2	ENSMUSG00000023262_Acy1
signature2	ENSMUSG00000011831_Evi5
signature2	ENSMUSG00000030102_Itpr1
signature2	ENSMUSG00000053931_Cnn3
signature2	ENSMUSG00000041219_Arhgap11a
signature2	ENSMUSG00000048897_Zfp710
signature2	ENSMUSG00000032344_Cgas
signature2	ENSMUSG00000029553_Tfec
signature2	ENSMUSG00000019838_Slc16a10
signature2	ENSMUSG00000035232_Pdk3
signature2	ENSMUSG00000060519_Tor3a
signature2	ENSMUSG00000028041_Adam15
signature2	ENSMUSG00000022439_Parvg
signature2	ENSMUSG00000027010_Slc25a12
signature2	ENSMUSG00000023982_Guca1a
signature2	ENSMUSG00000118471_Gm50461
signature2	ENSMUSG00000014547_Wdfy2
signature2	ENSMUSG00000073412_Lst1
signature2	ENSMUSG00000034216_Vps18
signature2	ENSMUSG00000029162_Khk
signature2	ENSMUSG00000034593_Myo5a
signature2	ENSMUSG00000056515_Rab31
signature2	ENSMUSG00000022488_Nckap1l
signature2	ENSMUSG00000072618_Gm10384
signature2	ENSMUSG00000003206_Ebi3
signature2	ENSMUSG00000055653_Gpc3
signature2	ENSMUSG00000019122_Ccl9
signature2	ENSMUSG00000025278_Flnb
signature2	ENSMUSG00000046456_Tmem150b
signature2	ENSMUSG00000031862_Atp13a1
signature2	ENSMUSG00000029326_Enoph1
signature2	ENSMUSG00000029475_Kdm2b
signature2	ENSMUSG00000029330_Cds1
signature2	ENSMUSG00000024037_Wdr4
signature2	ENSMUSG00000021794_Glud1
signature2	ENSMUSG00000000934_Top1mt
signature2	ENSMUSG00000039244_E130309D02Rik
signature2	ENSMUSG00000042684_Npl
signature2	ENSMUSG00000002797_Ggct
signature2	ENSMUSG00000033068_Entpd6
signature2	ENSMUSG00000001415_Smg5
signature2	ENSMUSG00000069045_Ddx3y
signature2	ENSMUSG00000105204_Gm43738
signature2	ENSMUSG00000070476_Fam217b
signature2	ENSMUSG00000040283_Btnl9
signature2	ENSMUSG00000033192_Lpcat2
signature2	ENSMUSG00000069793_Slfn9
signature2	ENSMUSG00000069301_H2ac11
signature2	ENSMUSG00000022419_Deptor
signature2	ENSMUSG00000039936_Pik3cd
signature2	ENSMUSG00000058325_Dock1
signature2	ENSMUSG00000030246_Ldhb
signature2	ENSMUSG00000041132_N4bp2l1
signature2	ENSMUSG00000022755_Adgrg7
signature2	ENSMUSG00000042015_Wdr41
signature2	ENSMUSG00000029925_Tbxas1
signature2	ENSMUSG00000037257_Aagab
signature2	ENSMUSG00000050138_Kcnk12
signature2	ENSMUSG00000021311_Mtr
signature2	ENSMUSG00000100199_Gm20324
signature2	ENSMUSG00000053040_Aph1c
signature2	ENSMUSG00000066861_Oas1g
signature2	ENSMUSG00000052776_Oas1a
signature2	ENSMUSG00000059182_Skap2
signature2	ENSMUSG00000030774_Pak1
signature2	ENSMUSG00000018821_Avpi1
signature2	ENSMUSG00000045312_Lhfpl2
signature2	ENSMUSG00000069302_H2ac12
signature2	ENSMUSG00000020275_Rel
signature2	ENSMUSG00000034761_Map4k5
signature2	ENSMUSG00000023249_Parp3
signature2	ENSMUSG00000023088_Abcc1
signature2	ENSMUSG00000015766_Eps8
signature2	ENSMUSG00000018819_Lsp1
signature2	ENSMUSG00000020346_Mgat1
signature2	ENSMUSG00000030313_Dennd5b
signature2	ENSMUSG00000028581_Laptm5
signature2	ENSMUSG00000033685_Ucp2
signature2	ENSMUSG00000001687_Ubl3
signature2	ENSMUSG00000004319_Clcn3
signature2	ENSMUSG00000027459_Fam110a
signature2	ENSMUSG00000028149_Rap1gds1
signature2	ENSMUSG00000040345_Arhgap9
signature2	ENSMUSG00000008318_Relt
signature2	ENSMUSG00000030707_Coro1a
signature2	ENSMUSG00000023990_Tfeb
signature2	ENSMUSG00000071516_H2ac13
signature2	ENSMUSG00000028920_Fbxo42
signature2	ENSMUSG00000057193_Slc44a2
signature2	ENSMUSG00000069266_H4c2
signature2	ENSMUSG00000035370_Gm49322
signature2	ENSMUSG00000032966_Fkbp1a
signature2	ENSMUSG00000030091_Nup210
signature2	ENSMUSG00000046157_Tmem229b
signature2	ENSMUSG00000063659_Zbtb18
signature2	ENSMUSG00000022971_Ifnar2
signature2	ENSMUSG00000053716_Dusp7
signature2	ENSMUSG00000022723_Crybg3
signature2	ENSMUSG00000024130_Abca3
signature2	ENSMUSG00000024145_Pigf
signature2	ENSMUSG00000075279_Mrpl23-ps1
signature2	ENSMUSG00000024691_Fam111a
signature2	ENSMUSG00000037772_Mrpl23
signature2	ENSMUSG00000060639_H4c9
signature2	ENSMUSG00000071451_Psmg4
signature2	ENSMUSG00000031367_Ap1s2
signature2	ENSMUSG00000043895_S1pr2
signature2	ENSMUSG00000101355_H3c10
signature2	ENSMUSG00000033386_Frrs1
signature2	ENSMUSG00000001128_Cfp
signature2	ENSMUSG00000021423_Ly86
signature2	ENSMUSG00000024621_Csf1r
signature2	ENSMUSG00000042129_Rassf4
signature2	ENSMUSG00000043263_Ifi209
signature2	ENSMUSG00000057506_Bloc1s2
signature2	ENSMUSG00000035399_Oser1
signature2	ENSMUSG00000020572_Nampt
signature2	ENSMUSG00000044768_D1Ertd622e
signature2	ENSMUSG00000032359_Ctsh
signature2	ENSMUSG00000056069_Otulinl
signature2	ENSMUSG00000036908_Unc93b1
signature2	ENSMUSG00000037419_Endod1
signature2	ENSMUSG00000069306_Hist1h4m
signature2	ENSMUSG00000069305_Hist1h4n
signature2	ENSMUSG00000069303_Hist1h2br
signature2	ENSMUSG00000069307_Hist1h2bq
signature2	ENSMUSG00000069300_H2bc11
signature2	ENSMUSG00000067455_H4c11
signature2	ENSMUSG00000062727_H2bc12
signature2	ENSMUSG00000034192_Lsm3
signature2	ENSMUSG00000069308_Hist1h2bp
signature2	ENSMUSG00000058385_H2bc8
signature2	ENSMUSG00000024683_Mrpl16
signature2	ENSMUSG00000035754_Wdr18
signature2	ENSMUSG00000021242_Npc2
signature2	ENSMUSG00000039109_F13a1
signature2	ENSMUSG00000062397_Zfp706
signature2	ENSMUSG00000049103_Ccr2
signature2	ENSMUSG00000040204_Pclaf
signature2	ENSMUSG00000021728_Emb
signature2	ENSMUSG00000095217_H2bc15
signature2	ENSMUSG00000024791_Cdca5
signature2	ENSMUSG00000028873_Cdca8
signature2	ENSMUSG00000023908_Pkmyt1
signature2	ENSMUSG00000005667_Mthfd2
signature2	ENSMUSG00000001986_Gria3
signature2	ENSMUSG00000068855_H2ac20
signature2	ENSMUSG00000028268_Gbp3
signature2	ENSMUSG00000012519_Mlkl
signature2	ENSMUSG00000028937_Acot7
signature2	ENSMUSG00000056665_Them6
signature2	ENSMUSG00000035268_Pkig
signature2	ENSMUSG00000022540_Rogdi
signature2	ENSMUSG00000039873_Neurl2
signature2	ENSMUSG00000092345_Gm20503
signature2	ENSMUSG00000038607_Gng10
signature2	ENSMUSG00000046718_Bst2
signature2	ENSMUSG00000068101_Cenpm
signature2	ENSMUSG00000018507_Trpv2
signature2	ENSMUSG00000026421_Csrp1
signature2	ENSMUSG00000048327_Ckap2l
signature2	ENSMUSG00000023015_Racgap1
signature2	ENSMUSG00000039637_Coro7
signature2	ENSMUSG00000031756_Cenpn
signature2	ENSMUSG00000003199_Mpnd
signature2	ENSMUSG00000025058_5430427O19Rik
signature2	ENSMUSG00000027469_Tpx2
signature2	ENSMUSG00000002055_Spag5
signature2	ENSMUSG00000034311_Kif4
signature2	ENSMUSG00000028678_Kif2c
signature2	ENSMUSG00000034906_Ncaph
signature2	ENSMUSG00000069910_Spdl1
signature2	ENSMUSG00000039167_Adgrl4
signature2	ENSMUSG00000114784_Gm47754
signature2	ENSMUSG00000073421_H2-Ab1
signature2	ENSMUSG00000036473_Tbc1d24
signature2	ENSMUSG00000056737_Capg
signature2	ENSMUSG00000073902_Gm1966
signature2	ENSMUSG00000085823_Gm13012
signature2	ENSMUSG00000038370_Pcp4l1
signature2	ENSMUSG00000106157_4930555A03Rik
signature2	ENSMUSG00000028393_Alad
signature2	ENSMUSG00000032221_Mns1
signature2	ENSMUSG00000114279_H2bc14
signature2	ENSMUSG00000075031_H2bc3
signature2	ENSMUSG00000069265_H3c1
signature2	ENSMUSG00000063439_B9d2
signature2	ENSMUSG00000061046_Haghl
signature2	ENSMUSG00000052565_H1f3
signature2	ENSMUSG00000039697_Ncoa7
signature2	ENSMUSG00000037447_Arid5a
signature2	ENSMUSG00000097779_4833407H14Rik
signature2	ENSMUSG00000046432_Bex3
signature2	ENSMUSG00000015937_Macroh2a1
signature2	ENSMUSG00000006378_Gcat
signature2	ENSMUSG00000031149_Praf2
signature2	ENSMUSG00000020737_Jpt1
signature2	ENSMUSG00000033287_Kctd17
signature2	ENSMUSG00000027947_Il6ra
signature2	ENSMUSG00000038732_Mboat1
signature2	ENSMUSG00000026317_Cln8
signature2	ENSMUSG00000038544_Inip
signature2	ENSMUSG00000108095_Gm44067
signature2	ENSMUSG00000061119_Prcp
signature2	ENSMUSG00000019876_Pkib
signature2	ENSMUSG00000069272_H2ac8
signature2	ENSMUSG00000019863_Qrsl1
signature2	ENSMUSG00000075269_Bex6
signature2	ENSMUSG00000042594_Sh2b3
signature2	ENSMUSG00000006281_Tep1
signature2	ENSMUSG00000090145_Ugt1a6b
signature2	ENSMUSG00000090171_Ugt1a2
signature2	ENSMUSG00000090165_Ugt1a10
signature2	ENSMUSG00000089675_Ugt1a8
signature2	ENSMUSG00000089943_Ugt1a5
signature2	ENSMUSG00000090175_Ugt1a9
signature2	ENSMUSG00000089960_Ugt1a1
signature2	ENSMUSG00000090124_Ugt1a7c
signature2	ENSMUSG00000054545_Ugt1a6a
signature2	ENSMUSG00000040528_Milr1
signature2	ENSMUSG00000031969_Acad8
signature2	ENSMUSG00000060981_H4c8
signature2	ENSMUSG00000061615_H2ac4
signature2	ENSMUSG00000049539_H1f1
signature2	ENSMUSG00000042249_Grk3
signature2	ENSMUSG00000035493_Tgfbi
signature2	ENSMUSG00000071478_H2ac7
signature2	ENSMUSG00000058290_Espl1
signature2	ENSMUSG00000101972_H3c11
signature2	ENSMUSG00000069273_H3c6
signature2	ENSMUSG00000100210_H3c7
signature2	ENSMUSG00000069310_H3c3
signature2	ENSMUSG00000105827_H2bc18
signature2	ENSMUSG00000069267_H3c2
signature2	ENSMUSG00000046675_Tmem251
signature2	ENSMUSG00000032479_Map4
signature2	ENSMUSG00000017615_Tnfaip1
signature2	ENSMUSG00000038608_Dock10
signature2	ENSMUSG00000000753_Serpinf1
signature2	ENSMUSG00000026627_Pacc1
signature2	ENSMUSG00000024013_Fgd2
signature3	ENSMUSG00000023828_Slc22a3
signature3	ENSMUSG00000022309_Angpt1
signature3	ENSMUSG00000031785_Adgrg1
signature3	ENSMUSG00000034664_Itga2b
signature3	ENSMUSG00000086534_Gm16758
signature3	ENSMUSG00000043557_Mdga1
signature3	ENSMUSG00000028159_Dapp1
signature3	ENSMUSG00000004044_Cavin1
signature3	ENSMUSG00000040447_Spns2
signature3	ENSMUSG00000034164_Emid1
signature3	ENSMUSG00000029596_Sdsl
signature3	ENSMUSG00000058794_Nfe2
signature3	ENSMUSG00000030559_Rab38
signature3	ENSMUSG00000025085_Ablim1
signature3	ENSMUSG00000031078_Cttn
signature3	ENSMUSG00000022667_Cd200r1
signature3	ENSMUSG00000028332_Hemgn
signature3	ENSMUSG00000005580_Adcy9
signature3	ENSMUSG00000004709_Cd244a
signature3	ENSMUSG00000030410_Dmwd
signature3	ENSMUSG00000018378_Cuedc1
signature3	ENSMUSG00000028716_Pdzk1ip1
signature3	ENSMUSG00000027692_Tnik
signature3	ENSMUSG00000079019_Insl3
signature3	ENSMUSG00000050357_Carmil2
signature3	ENSMUSG00000075592_Nynrin
signature3	ENSMUSG00000055717_Slain1
signature3	ENSMUSG00000060227_Casc4
signature3	ENSMUSG00000079491_H2-T10
signature3	ENSMUSG00000039774_Galnt12
signature3	ENSMUSG00000032278_Paqr5
signature3	ENSMUSG00000056116_H2-T22
signature3	ENSMUSG00000069743_Zfp820
signature3	ENSMUSG00000006850_Tmco6
signature3	ENSMUSG00000040795_Iqcc
signature3	ENSMUSG00000021432_Slc35b3
signature3	ENSMUSG00000087259_2610035D17Rik
signature3	ENSMUSG00000021213_Akr1c13
signature3	ENSMUSG00000041912_Tdrkh
signature3	ENSMUSG00000002083_Bbc3
signature3	ENSMUSG00000029869_Ephb6
signature3	ENSMUSG00000097162_2310010J17Rik
signature3	ENSMUSG00000087651_1500009L16Rik
signature3	ENSMUSG00000102353_Gm38345
signature3	ENSMUSG00000024940_Ltbp3
signature3	ENSMUSG00000035547_Capn5
signature3	ENSMUSG00000024620_Pdgfrb
signature3	ENSMUSG00000090031_4732440D04Rik
signature3	ENSMUSG00000097309_Gm17249
signature3	ENSMUSG00000024014_Pim1
signature3	ENSMUSG00000046668_Cxxc5
signature3	ENSMUSG00000053310_Nrgn
signature3	ENSMUSG00000067212_H2-T23
signature3	ENSMUSG00000037138_Aff3
signature3	ENSMUSG00000044328_Trp53i13
signature3	ENSMUSG00000047867_Gimap6
signature3	ENSMUSG00000048490_Nrip1
signature3	ENSMUSG00000036006_Ripor2
signature3	ENSMUSG00000028270_Gbp2
signature3	ENSMUSG00000087380_2210408F21Rik
signature3	ENSMUSG00000022657_Cd96
signature3	ENSMUSG00000072621_Slfn10-ps
signature3	ENSMUSG00000038545_Cul7
signature3	ENSMUSG00000034171_Faah
signature3	ENSMUSG00000059588_Calcrl
signature3	ENSMUSG00000028073_Pear1
signature3	ENSMUSG00000024074_Crim1
signature3	ENSMUSG00000044258_Ctla2a
signature3	ENSMUSG00000036944_Tmem71
signature3	ENSMUSG00000025647_Shisa5
signature3	ENSMUSG00000045827_Serpinb9
signature3	ENSMUSG00000027346_Gpcpd1
signature3	ENSMUSG00000029030_Tprgl
signature3	ENSMUSG00000024855_Pacs1
signature3	ENSMUSG00000056708_Ier5
signature3	ENSMUSG00000054641_Mmrn1
signature3	ENSMUSG00000037525_Bcdin3d
signature3	ENSMUSG00000027605_Acss2
signature3	ENSMUSG00000049038_Mterf2
signature3	ENSMUSG00000028211_Trp53inp1
signature3	ENSMUSG00000023031_Cela1
signature3	ENSMUSG00000034462_Pkd2
signature3	ENSMUSG00000032377_Plscr4
signature3	ENSMUSG00000013275_Slc41a1
signature3	ENSMUSG00000034522_Zfp395
signature3	ENSMUSG00000042842_Serpinb6b
signature3	ENSMUSG00000033460_Armcx1
signature3	ENSMUSG00000015619_Gata3
signature3	ENSMUSG00000024910_Ctsw
signature3	ENSMUSG00000022102_Dok2
signature3	ENSMUSG00000034235_Usp54
signature3	ENSMUSG00000045826_Ptprcap
signature3	ENSMUSG00000031239_Itm2a
signature3	ENSMUSG00000030742_Lat
signature3	ENSMUSG00000021108_Prkch
signature3	ENSMUSG00000044551_9930012K11Rik
signature3	ENSMUSG00000089989_Gm45713
signature3	ENSMUSG00000013150_Gfod2
signature3	ENSMUSG00000057762_Gm6169
signature3	ENSMUSG00000041954_Tnfrsf18
signature3	ENSMUSG00000002668_Dennd1c
signature3	ENSMUSG00000041439_Mfsd6
signature3	ENSMUSG00000053819_Camk2d
signature3	ENSMUSG00000030217_Art4
signature3	ENSMUSG00000003452_Bicd1
signature3	ENSMUSG00000047446_Arl4a
signature3	ENSMUSG00000038059_Smim3
signature3	ENSMUSG00000025330_Padi4
signature3	ENSMUSG00000026304_Rab17
signature3	ENSMUSG00000044199_S1pr4
signature3	ENSMUSG00000020732_Rab37
signature3	ENSMUSG00000051124_Gimap9
signature3	ENSMUSG00000031074_Fgf3
signature3	ENSMUSG00000035929_H2-Q4
signature3	ENSMUSG00000073409_H2-Q6
signature3	ENSMUSG00000047394_Odf3b
signature3	ENSMUSG00000096935_1700113A16Rik
signature3	ENSMUSG00000020178_Adora2a
signature3	ENSMUSG00000032503_Arpp21
signature3	ENSMUSG00000096988_A930029G22Rik
signature3	ENSMUSG00000046532_Ar
signature3	ENSMUSG00000045659_Plekha7
signature3	ENSMUSG00000032565_Nudt16
signature3	ENSMUSG00000022610_Mapk12
signature3	ENSMUSG00000110958_Gm33332
signature3	ENSMUSG00000026017_Carf
signature3	ENSMUSG00000026504_Sdccag8
signature3	ENSMUSG00000079242_C730034F03Rik
signature3	ENSMUSG00000021585_Cast
signature3	ENSMUSG00000029108_Pcdh7
signature3	ENSMUSG00000117380_E430002N23Rik
signature3	ENSMUSG00000031255_Sytl4
signature3	ENSMUSG00000025485_Ric8a
signature3	ENSMUSG00000037960_Card19
signature3	ENSMUSG00000022184_Fbxo4
signature3	ENSMUSG00000022292_Rrm2b
signature3	ENSMUSG00000037847_Nmrk1
signature3	ENSMUSG00000060923_Acyp2
signature3	ENSMUSG00000097431_Gm26782
signature3	ENSMUSG00000052676_Zmat1
signature3	ENSMUSG00000023048_Prr13
signature3	ENSMUSG00000039382_Wdr45
signature3	ENSMUSG00000007613_Tgfbr1
signature3	ENSMUSG00000027408_Cpxm1
signature3	ENSMUSG00000024228_Nudt12
signature3	ENSMUSG00000002808_Epdr1
signature3	ENSMUSG00000071037_Camkmt
signature3	ENSMUSG00000026944_Abca2
signature3	ENSMUSG00000031767_Nudt7
signature3	ENSMUSG00000037606_Osbpl5
signature3	ENSMUSG00000025876_Unc5a
signature3	ENSMUSG00000038764_Ptpn3
signature3	ENSMUSG00000075010_AW112010
signature3	ENSMUSG00000006476_Nsmf
signature3	ENSMUSG00000032802_Srxn1
signature3	ENSMUSG00000031870_Pgr
signature3	ENSMUSG00000036214_Znrd1as
signature3	ENSMUSG00000072680_Tmem254c
signature3	ENSMUSG00000072676_Tmem254a
signature3	ENSMUSG00000021867_Tmem254b
signature3	ENSMUSG00000027341_Tmem230
signature3	ENSMUSG00000022836_Mylk
signature3	ENSMUSG00000037235_Mxd4
signature3	ENSMUSG00000033577_Myo6
signature3	ENSMUSG00000055200_Sertad3
signature3	ENSMUSG00000025511_Tspan4
signature3	ENSMUSG00000026471_Mr1
signature3	ENSMUSG00000064373_Selenop
signature3	ENSMUSG00000030035_Wbp1
signature3	ENSMUSG00000006360_Crip1
signature3	ENSMUSG00000005225_Plekha8
signature3	ENSMUSG00000098318_Lockd
signature3	ENSMUSG00000040247_Tbc1d10c
signature3	ENSMUSG00000035642_Aamdc
signature3	ENSMUSG00000116097_Gm36738
signature3	ENSMUSG00000063172_Hspb11
signature3	ENSMUSG00000030157_Clec2d
signature3	ENSMUSG00000032348_Gsta4
signature3	ENSMUSG00000032679_Cd59a
signature3	ENSMUSG00000004035_Gstm7
signature3	ENSMUSG00000057234_Mettl15
signature3	ENSMUSG00000097328_Tnfsf12
signature3	ENSMUSG00000038079_Tmem237
signature3	ENSMUSG00000040322_Slc25a24
signature3	ENSMUSG00000040466_Blvrb
signature3	ENSMUSG00000031971_Ccsap
signature3	ENSMUSG00000000078_Klf6
signature3	ENSMUSG00000050043_Tmx2
signature3	ENSMUSG00000031146_Plp2
signature3	ENSMUSG00000029864_Gstk1
signature3	ENSMUSG00000019945_Cabcoco1
signature3	ENSMUSG00000026509_Capn2
signature3	ENSMUSG00000033313_Fbxl8
signature3	ENSMUSG00000001211_Agpat3
signature3	ENSMUSG00000005514_Por
signature3	ENSMUSG00000043088_Il17re
signature3	ENSMUSG00000031805_Jak3
signature3	ENSMUSG00000037060_Cavin3
signature3	ENSMUSG00000031145_Prickle3
signature3	ENSMUSG00000047904_Sstr2
signature3	ENSMUSG00000056724_Nbeal2
signature3	ENSMUSG00000023959_Clic5
signature3	ENSMUSG00000074513_Arfip1
signature3	ENSMUSG00000074151_Nlrc5
signature3	ENSMUSG00000025491_Ifitm1
signature3	ENSMUSG00000047547_Cltb
signature3	ENSMUSG00000022614_Lmf2
signature3	ENSMUSG00000028597_Gpx7
signature3	ENSMUSG00000054065_Pkp3
signature3	ENSMUSG00000022817_Itgb5
signature3	ENSMUSG00000005824_Tnfsf14
signature3	ENSMUSG00000023923_Tbc1d5
signature3	ENSMUSG00000035967_Ints6l
signature3	ENSMUSG00000071369_Map3k5
signature3	ENSMUSG00000023067_Cdkn1a
signature3	ENSMUSG00000033545_Znrf1
signature3	ENSMUSG00000047945_Marcksl1
signature3	ENSMUSG00000063646_Jakmip1
signature3	ENSMUSG00000026923_Notch1
signature3	ENSMUSG00000037062_Sh3glb1
signature3	ENSMUSG00000036587_Fut7
signature3	ENSMUSG00000025577_Cbx2
signature3	ENSMUSG00000055322_Tns1
signature3	ENSMUSG00000001281_Itgb7
signature3	ENSMUSG00000001020_S100a4
signature3	ENSMUSG00000093661_Eif4e3
signature3	ENSMUSG00000040751_Lat2
signature3	ENSMUSG00000041959_S100a10
signature3	ENSMUSG00000001025_S100a6
signature3	ENSMUSG00000066026_Dhrs3
signature3	ENSMUSG00000007817_Zmiz1
signature3	ENSMUSG00000032666_1700025G04Rik
signature3	ENSMUSG00000039621_Prex1
signature3	ENSMUSG00000028988_Ctnnbip1
signature3	ENSMUSG00000053477_Tcf4
signature3	ENSMUSG00000026921_Egfl7
signature3	ENSMUSG00000055805_Fmnl1
signature3	ENSMUSG00000031749_St3gal2
signature3	ENSMUSG00000020272_Stk10
signature3	ENSMUSG00000057329_Bcl2
signature3	ENSMUSG00000032089_Il10ra
signature3	ENSMUSG00000026737_Pip4k2a
signature3	ENSMUSG00000032300_1700017B05Rik
signature3	ENSMUSG00000059336_Slc14a1
signature3	ENSMUSG00000024665_Fads2
signature3	ENSMUSG00000087131_Gm16152
signature3	ENSMUSG00000003992_Ssbp2
signature3	ENSMUSG00000019996_Map7
signature3	ENSMUSG00000061143_Maml3
signature3	ENSMUSG00000020120_Plek
signature3	ENSMUSG00000085245_Gm11713
signature3	ENSMUSG00000033083_Tbc1d4
signature3	ENSMUSG00000056758_Hmga2
signature3	ENSMUSG00000027834_Serpini1
signature3	ENSMUSG00000040430_Pitpnc1
signature3	ENSMUSG00000024968_Rcor2
signature3	ENSMUSG00000027669_Gnb4
signature3	ENSMUSG00000006395_Hyi
signature3	ENSMUSG00000032238_Rora
signature3	ENSMUSG00000041272_Tox
signature3	ENSMUSG00000037169_Mycn
signature3	ENSMUSG00000027562_Car2
signature3	ENSMUSG00000039031_Arhgap18
signature3	ENSMUSG00000071716_Apol7e
signature3	ENSMUSG00000026399_Cd55
signature3	ENSMUSG00000026358_Rgs1
signature3	ENSMUSG00000050965_Prkca
signature3	ENSMUSG00000036526_Card11
signature3	ENSMUSG00000075054_Yae1d1
signature3	ENSMUSG00000006362_Cbfa2t3
signature3	ENSMUSG00000029204_Rhoh
signature3	ENSMUSG00000018395_Kif3a
signature3	ENSMUSG00000020407_Upp1
signature3	ENSMUSG00000048376_F2r
signature3	ENSMUSG00000117446_Gm35551
signature3	ENSMUSG00000026748_Plxdc2
signature3	ENSMUSG00000017897_Eya2
signature3	ENSMUSG00000074305_Peak1
signature3	ENSMUSG00000034771_Tle2
signature3	ENSMUSG00000055435_Maf
signature3	ENSMUSG00000026815_Gfi1b
signature3	ENSMUSG00000024511_Rab27b
signature3	ENSMUSG00000098243_Gm4258
signature3	ENSMUSG00000040363_Bcor
signature3	ENSMUSG00000018171_Vmp1
signature3	ENSMUSG00000117872_A530088E08Rik
signature3	ENSMUSG00000033981_Gria2
signature3	ENSMUSG00000072769_Gm10419
signature3	ENSMUSG00000025245_Lztfl1
signature3	ENSMUSG00000037617_Spag1
signature3	ENSMUSG00000079550_Mpp4
signature3	ENSMUSG00000066036_Ubr4
signature3	ENSMUSG00000021879_Dnah12
signature3	ENSMUSG00000027423_Snx5
signature3	ENSMUSG00000042770_Hebp1
signature3	ENSMUSG00000029344_Tpst2
signature3	ENSMUSG00000022443_Myh9
signature3	ENSMUSG00000019960_Dusp6
signature3	ENSMUSG00000020689_Itgb3
signature3	ENSMUSG00000037108_Zcwpw1
signature3	ENSMUSG00000049090_Zadh2
signature3	ENSMUSG00000117485_Gm19696
signature3	ENSMUSG00000055817_Mta3
signature3	ENSMUSG00000028214_Gem
signature3	ENSMUSG00000052854_Nrk
signature3	ENSMUSG00000031520_Vegfc
signature3	ENSMUSG00000013663_Pten
signature3	ENSMUSG00000044134_Pheta1
signature3	ENSMUSG00000002799_Jag2
signature3	ENSMUSG00000036054_Sugp2
signature3	ENSMUSG00000064065_Ipcef1
signature3	ENSMUSG00000083282_Ctsf
signature3	ENSMUSG00000102154_Gm37469
signature3	ENSMUSG00000016386_Mpped2
signature3	ENSMUSG00000002996_Hbp1
signature3	ENSMUSG00000051339_2900026A02Rik
signature3	ENSMUSG00000054619_Mettl7a1
signature3	ENSMUSG00000030231_Plekha5
signature3	ENSMUSG00000086914_Gm16124
signature3	ENSMUSG00000017713_Tha1
signature3	ENSMUSG00000040189_Ccdc114
signature3	ENSMUSG00000106874_Gm20186
signature3	ENSMUSG00000028184_Adgrl2
signature3	ENSMUSG00000032366_Tpm1
signature3	ENSMUSG00000093606_B130034C11Rik
signature3	ENSMUSG00000000600_Krit1
signature3	ENSMUSG00000040435_Ppp1r15a
signature3	ENSMUSG00000117442_1810073O08Rik
signature3	ENSMUSG00000032382_Snx1
signature3	ENSMUSG00000016526_Dyrk3
signature3	ENSMUSG00000006800_Sulf2
signature3	ENSMUSG00000030505_Prmt3
signature3	ENSMUSG00000024697_Gna14
signature3	ENSMUSG00000028076_Cd1d1
signature3	ENSMUSG00000021868_Ppif
signature3	ENSMUSG00000032323_Cyp11a1
signature3	ENSMUSG00000058216_Gstp3
signature3	ENSMUSG00000028381_Ugcg
signature3	ENSMUSG00000002565_Scin
signature3	ENSMUSG00000015437_Gzmb
signature3	ENSMUSG00000041548_Hspb8
signature3	ENSMUSG00000029053_Prkcz
signature3	ENSMUSG00000020609_Apob
signature3	ENSMUSG00000062908_Acadm
signature3	ENSMUSG00000030142_Clec4e
signature3	ENSMUSG00000046982_Tshz1
signature4	ENSMUSG00000064267_Hvcn1
signature4	ENSMUSG00000021831_Ero1l
signature4	ENSMUSG00000029390_Tmed2
signature4	ENSMUSG00000022018_Rgcc
signature4	ENSMUSG00000024164_C3
signature4	ENSMUSG00000033066_Gas7
signature4	ENSMUSG00000022844_Pdia5
signature4	ENSMUSG00000032932_Hspa13
signature4	ENSMUSG00000024899_Papss2
signature4	ENSMUSG00000030104_Edem1
signature4	ENSMUSG00000031722_Hp
signature4	ENSMUSG00000031266_Gla
signature4	ENSMUSG00000020125_Elane
signature4	ENSMUSG00000022584_Ly6c2
signature4	ENSMUSG00000035085_1700020L24Rik
signature4	ENSMUSG00000040314_Ctsg
signature4	ENSMUSG00000059498_Fcgr3
signature4	ENSMUSG00000001739_Cldn15
signature4	ENSMUSG00000068129_Cst7
signature4	ENSMUSG00000031584_Gsr
signature4	ENSMUSG00000033233_Trim45
signature4	ENSMUSG00000056643_Chst13
signature4	ENSMUSG00000050931_Sgms2
signature4	ENSMUSG00000029234_Tmem165
signature4	ENSMUSG00000028292_Rars2
signature4	ENSMUSG00000107429_Gm44206
signature4	ENSMUSG00000018425_Dhx40
signature4	ENSMUSG00000059447_Hadhb
signature4	ENSMUSG00000030188_Magohb
signature4	ENSMUSG00000032114_Slc37a4
signature4	ENSMUSG00000031444_F10
signature4	ENSMUSG00000040659_Efhd2
signature4	ENSMUSG00000036820_Amdhd2
signature4	ENSMUSG00000049775_Tmsb4x
signature4	ENSMUSG00000002997_Prkar2b
signature4	ENSMUSG00000040907_Atp1a3
signature4	ENSMUSG00000030399_Ckm
signature4	ENSMUSG00000015966_Il17rb
signature4	ENSMUSG00000022157_Mcpt8
signature4	ENSMUSG00000091455_Otogl
signature4	ENSMUSG00000052942_Glis3
signature4	ENSMUSG00000026822_Lcn2
signature4	ENSMUSG00000019301_Hsd17b1
signature4	ENSMUSG00000014905_Dnajb9
signature4	ENSMUSG00000028977_Casz1
signature4	ENSMUSG00000026249_Serpine2
signature4	ENSMUSG00000007682_Dio2
signature4	ENSMUSG00000066442_Mthfs
signature4	ENSMUSG00000039745_Htatip2
signature4	ENSMUSG00000037349_Nudt22
signature4	ENSMUSG00000025854_Fam20c
signature4	ENSMUSG00000031647_Mfap3l
signature4	ENSMUSG00000002043_Trappc6a
signature4	ENSMUSG00000022108_Itm2b
signature4	ENSMUSG00000118346_Tmem179b
signature4	ENSMUSG00000036599_Chst12
signature4	ENSMUSG00000035521_Gnptg
signature4	ENSMUSG00000029401_Rilpl2
signature4	ENSMUSG00000049922_Slc35c1
signature4	ENSMUSG00000027879_Sec22b
signature4	ENSMUSG00000028603_Scp2
signature4	ENSMUSG00000097177_9330159M07Rik
signature4	ENSMUSG00000035637_Grhpr
signature4	ENSMUSG00000054676_1600014C10Rik
signature4	ENSMUSG00000032905_Atg12
signature4	ENSMUSG00000049422_Chchd10
signature4	ENSMUSG00000022546_Gpt
signature4	ENSMUSG00000038212_Mfsd14b
signature4	ENSMUSG00000096145_Vkorc1
signature4	ENSMUSG00000029499_Pxmp2
signature4	ENSMUSG00000074604_Mgst2
signature4	ENSMUSG00000028064_Sema4a
signature4	ENSMUSG00000025512_Chid1
signature4	ENSMUSG00000026248_Mrpl44
signature4	ENSMUSG00000015027_Galns
signature4	ENSMUSG00000001418_Glmp
signature4	ENSMUSG00000028251_Tstd3
signature4	ENSMUSG00000036764_Dnajc12
signature4	ENSMUSG00000039232_Stx11
signature4	ENSMUSG00000026970_Rbms1
signature4	ENSMUSG00000017002_Slpi
signature4	ENSMUSG00000102051_Ly6a2
signature4	ENSMUSG00000040374_Pex2
signature4	ENSMUSG00000073079_Srp54a
signature4	ENSMUSG00000028599_Tnfrsf1b
signature4	ENSMUSG00000054277_Arfgap3
signature4	ENSMUSG00000014177_Tvp23b
signature4	ENSMUSG00000039989_Cbx4
signature4	ENSMUSG00000039395_Mreg
signature4	ENSMUSG00000029767_Calu
signature4	ENSMUSG00000059970_Hspa2
signature4	ENSMUSG00000110344_Gm45716
signature4	ENSMUSG00000021982_Cdadc1
signature4	ENSMUSG00000056429_Tgoln1
signature4	ENSMUSG00000047822_Angptl8
signature4	ENSMUSG00000005803_Sqor
signature4	ENSMUSG00000020910_Adprm
signature4	ENSMUSG00000027531_Impa1
signature4	ENSMUSG00000070803_Cited4
signature4	ENSMUSG00000033629_Hacd3
signature4	ENSMUSG00000022555_Dgat1
signature4	ENSMUSG00000059305_Vpreb1
signature4	ENSMUSG00000028959_Fastk
signature4	ENSMUSG00000018417_Myo1b
signature4	ENSMUSG00000028189_Ctbs
signature4	ENSMUSG00000051650_B3gnt2
signature4	ENSMUSG00000026994_Galnt3
signature4	ENSMUSG00000031012_Cask
signature4	ENSMUSG00000032028_Nxpe2
signature4	ENSMUSG00000064109_Hcst
signature4	ENSMUSG00000032311_Nrg4
signature4	ENSMUSG00000024534_Sncaip
signature4	ENSMUSG00000022564_Grina
signature4	ENSMUSG00000020227_Irak3
signature4	ENSMUSG00000073139_Tmem185a
signature4	ENSMUSG00000029185_Fam114a1
signature4	ENSMUSG00000085795_Zfp703
signature4	ENSMUSG00000052609_Plekhg3
signature4	ENSMUSG00000018965_Ywhah
signature4	ENSMUSG00000023963_Cyp39a1
signature4	ENSMUSG00000029752_Asns
signature4	ENSMUSG00000043157_Arl11
signature4	ENSMUSG00000075702_Selenom
signature4	ENSMUSG00000026893_Gca
signature4	ENSMUSG00000115338_Pnp
signature4	ENSMUSG00000045928_4933440M02Rik
signature4	ENSMUSG00000031570_Plpp5
signature4	ENSMUSG00000022378_Fam49b
signature4	ENSMUSG00000028383_Hsdl2
signature4	ENSMUSG00000027890_Gstm4
signature4	ENSMUSG00000030747_Dgat2
signature4	ENSMUSG00000015932_Dstn
signature4	ENSMUSG00000095687_Rnaset2a
signature4	ENSMUSG00000024953_Prdx5
signature4	ENSMUSG00000015312_Gadd45b
signature4	ENSMUSG00000029094_Afap1
signature4	ENSMUSG00000058135_Gstm1
signature4	ENSMUSG00000017801_Mlx
signature4	ENSMUSG00000002204_Napsa
signature4	ENSMUSG00000030659_Nucb2
signature4	ENSMUSG00000032540_Abhd5
signature4	ENSMUSG00000067995_Gtf2f2
signature4	ENSMUSG00000026664_Phyh
signature4	ENSMUSG00000043740_B430306N03Rik
signature4	ENSMUSG00000043587_Pxylp1
signature4	ENSMUSG00000054855_Rnd1
signature4	ENSMUSG00000026888_Grb14
signature4	ENSMUSG00000024197_Plin3
signature4	ENSMUSG00000031402_Mpp1
signature4	ENSMUSG00000052435_Cebpe
signature4	ENSMUSG00000034723_Tmx4
signature4	ENSMUSG00000042082_Arsb
signature4	ENSMUSG00000052889_Prkcb
signature4	ENSMUSG00000052512_Nav2
signature4	ENSMUSG00000042417_Ccno
signature4	ENSMUSG00000048924_Ccdc125
signature4	ENSMUSG00000004668_Abca13
signature4	ENSMUSG00000044080_S100a1
signature4	ENSMUSG00000024667_Tmem216
signature4	ENSMUSG00000046908_Ltb4r1
signature4	ENSMUSG00000027907_S100a11
signature4	ENSMUSG00000026239_Pde6d
signature4	ENSMUSG00000044968_Napepld
signature4	ENSMUSG00000027312_Atrn
signature4	ENSMUSG00000096986_4930509E16Rik
signature4	ENSMUSG00000028082_Sh3d19
signature4	ENSMUSG00000061981_Flot2
signature4	ENSMUSG00000024659_Anxa1
signature4	ENSMUSG00000040822_1700123O20Rik
signature4	ENSMUSG00000034868_Myl12b
signature4	ENSMUSG00000042286_Stab1
signature4	ENSMUSG00000032757_Bet1
signature4	ENSMUSG00000039234_Sec24d
signature4	ENSMUSG00000040774_Cept1
signature4	ENSMUSG00000016028_Celsr1
signature4	ENSMUSG00000019066_Rab3d
signature4	ENSMUSG00000001755_Coasy
signature4	ENSMUSG00000096719_Mrgpra2b
signature4	ENSMUSG00000079481_Nhsl2
signature4	ENSMUSG00000068587_Mgam
signature4	ENSMUSG00000020009_Ifngr1
signature4	ENSMUSG00000030303_Far2
signature4	ENSMUSG00000030162_Olr1
signature4	ENSMUSG00000039542_Ncam1
signature4	ENSMUSG00000073489_Ifi204
signature4	ENSMUSG00000068758_Il3ra
signature4	ENSMUSG00000104563_Gm43041
signature4	ENSMUSG00000047702_Olfr1388
signature4	ENSMUSG00000038286_Bphl
signature4	ENSMUSG00000008540_Mgst1
signature4	ENSMUSG00000024579_Pcyox1l
signature4	ENSMUSG00000026536_Ifi211
signature4	ENSMUSG00000067586_S1pr3
signature4	ENSMUSG00000022799_Arhgap31
signature4	ENSMUSG00000035561_Aldh1b1
signature4	ENSMUSG00000079293_Clec7a
signature4	ENSMUSG00000058715_Fcer1g
signature4	ENSMUSG00000031838_Ifi30
signature4	ENSMUSG00000021823_Vcl
signature4	ENSMUSG00000035891_Cerk
signature4	ENSMUSG00000000290_Itgb2
signature4	ENSMUSG00000069805_Fbp1
signature4	ENSMUSG00000031133_Arhgef6
signature4	ENSMUSG00000032727_Mier3
signature4	ENSMUSG00000026116_Tmem131
signature4	ENSMUSG00000039007_Cpq
signature4	ENSMUSG00000060538_Tmem219
signature4	ENSMUSG00000027858_Tspan2
signature4	ENSMUSG00000025017_Pik3ap1
signature4	ENSMUSG00000037300_Ttc13
signature4	ENSMUSG00000025169_Ogfod3
signature4	ENSMUSG00000016024_Lbp
signature4	ENSMUSG00000024011_Pi16
signature4	ENSMUSG00000038623_Tm6sf1
signature4	ENSMUSG00000032202_Rab27a
signature4	ENSMUSG00000042745_Id1
signature4	ENSMUSG00000027808_Serp1
signature4	ENSMUSG00000028420_Tmem38b
signature4	ENSMUSG00000053063_Clec12a
signature4	ENSMUSG00000026880_Stom
signature4	ENSMUSG00000071713_Csf2rb
signature4	ENSMUSG00000025888_Casp1
signature4	ENSMUSG00000029322_Plac8
signature4	ENSMUSG00000046179_E2f8
signature4	ENSMUSG00000030657_Xylt1
signature4	ENSMUSG00000032265_Tent5a
signature4	ENSMUSG00000044456_Rin3
signature4	ENSMUSG00000020788_Atp2a3
signature4	ENSMUSG00000008393_Carhsp1
signature4	ENSMUSG00000027287_Snap23
signature4	ENSMUSG00000028228_Cpne3
signature4	ENSMUSG00000032035_Ets1
signature4	ENSMUSG00000021236_Entpd5
signature4	ENSMUSG00000025648_Pfkfb4
signature4	ENSMUSG00000032475_Nck1
signature4	ENSMUSG00000042473_Tbc1d8b
signature4	ENSMUSG00000022707_Gbe1
signature4	ENSMUSG00000026922_Agpat2
signature4	ENSMUSG00000112148_Lilrb4a
signature4	ENSMUSG00000034109_Golim4
signature4	ENSMUSG00000026450_Chit1
signature4	ENSMUSG00000033174_Mgll
signature4	ENSMUSG00000030653_Gm45837
signature4	ENSMUSG00000110195_Pde2a
signature4	ENSMUSG00000045211_Nudt18
signature4	ENSMUSG00000031381_Piga
signature4	ENSMUSG00000031362_Xlr4c
signature4	ENSMUSG00000025558_Dock9
signature4	ENSMUSG00000005148_Klf5
signature4	ENSMUSG00000033581_Igf2bp2
signature4	ENSMUSG00000029463_Fam216a
signature4	ENSMUSG00000029428_Stx2
signature4	ENSMUSG00000030094_Xpc
signature4	ENSMUSG00000043017_Ptgir
signature4	ENSMUSG00000034563_Ccpg1
signature4	ENSMUSG00000030279_C2cd5
signature4	ENSMUSG00000075225_Ccdc162
signature4	ENSMUSG00000068732_Tmem167b
signature4	ENSMUSG00000041058_Wwp1
signature4	ENSMUSG00000028807_Zbtb8a
signature4	ENSMUSG00000032468_Armc8
signature4	ENSMUSG00000024588_Fech
signature4	ENSMUSG00000062646_Ganc
signature4	ENSMUSG00000097145_9230114K14Rik
signature4	ENSMUSG00000041654_Slc39a11
signature4	ENSMUSG00000022025_Cnmd
signature4	ENSMUSG00000037822_Smim14
signature4	ENSMUSG00000041949_Tango6
signature4	ENSMUSG00000015143_Actn1
signature4	ENSMUSG00000037095_Lrg1
signature4	ENSMUSG00000051748_Wfdc21
signature4	ENSMUSG00000052396_Mogat2
signature4	ENSMUSG00000096054_Syne1
signature4	ENSMUSG00000025993_Slc40a1
signature4	ENSMUSG00000027962_Vcam1
signature4	ENSMUSG00000056531_Ccdc18
signature4	ENSMUSG00000116957_Gm34680
signature4	ENSMUSG00000002105_Slc39a13
signature4	ENSMUSG00000060477_Irak2
signature4	ENSMUSG00000040813_Tex264
signature4	ENSMUSG00000026980_Ly75
signature4	ENSMUSG00000030126_Tmcc1
signature4	ENSMUSG00000020085_Aifm2
signature4	ENSMUSG00000038451_Spsb2
signature4	ENSMUSG00000003161_Sri
signature4	ENSMUSG00000045237_1110012L19Rik
signature4	ENSMUSG00000027495_Fam210b
signature4	ENSMUSG00000022323_Rida
signature4	ENSMUSG00000096299_Gm21814
signature4	ENSMUSG00000034473_Sec22a
signature4	ENSMUSG00000032121_Tmem218
signature4	ENSMUSG00000027247_Arhgap1
signature4	ENSMUSG00000019734_Tmc4
signature4	ENSMUSG00000045709_Smkr-ps
signature4	ENSMUSG00000030342_Cd9
signature4	ENSMUSG00000047617_Paxx
signature4	ENSMUSG00000079110_Capn3
signature4	ENSMUSG00000031996_Aplp2
signature4	ENSMUSG00000037049_Smpd1
signature4	ENSMUSG00000107283_Mpv17
signature4	ENSMUSG00000097471_5830432E09Rik
signature4	ENSMUSG00000054474_Thnsl2
signature4	ENSMUSG00000030672_Mylpf
signature4	ENSMUSG00000010110_Stx5a
signature4	ENSMUSG00000033318_Gstt2
signature4	ENSMUSG00000075330_A930003A15Rik
signature4	ENSMUSG00000026544_Dusp23
signature4	ENSMUSG00000025484_Bet1l
signature4	ENSMUSG00000030144_Clec4d
signature4	ENSMUSG00000038622_Med30
signature4	ENSMUSG00000082286_Pisd-ps1
signature4	ENSMUSG00000055137_Sugct
signature4	ENSMUSG00000052605_Isoc2b
signature4	ENSMUSG00000015542_Nat9
signature4	ENSMUSG00000019979_Apaf1
signature4	ENSMUSG00000056071_S100a9
signature4	ENSMUSG00000056054_S100a8
signature4	ENSMUSG00000055541_Lair1
signature4	ENSMUSG00000022051_Bnip3l
signature4	ENSMUSG00000044447_Dock5
signature4	ENSMUSG00000022861_Dgkg
signature4	ENSMUSG00000058756_Thra
signature4	ENSMUSG00000021069_Pygl
signature4	ENSMUSG00000033107_Rnf125
signature4	ENSMUSG00000116718_Gm49668
signature4	ENSMUSG00000030137_Tuba8
signature4	ENSMUSG00000020098_Pcbd1
signature4	ENSMUSG00000025351_Cd63
signature4	ENSMUSG00000026189_Pecr
signature4	ENSMUSG00000032182_Yipf2
signature4	ENSMUSG00000034612_Chst11
signature4	ENSMUSG00000002885_Adgre5
signature4	ENSMUSG00000092416_Zfp141
signature4	ENSMUSG00000021453_Gadd45g
signature4	ENSMUSG00000051397_Tacstd2
signature4	ENSMUSG00000051166_Eml5
signature4	ENSMUSG00000034930_Rtkn
signature4	ENSMUSG00000020448_Rnf185
signature4	ENSMUSG00000019975_Ikbip
signature4	ENSMUSG00000039899_Fgl2
signature4	ENSMUSG00000028643_Svbp
signature4	ENSMUSG00000004535_Tax1bp1
signature4	ENSMUSG00000100094_1810008I18Rik
signature4	ENSMUSG00000034867_Ankrd27
signature4	ENSMUSG00000034647_Ankrd12
signature4	ENSMUSG00000031845_Bco1
signature4	ENSMUSG00000085629_Gm11697
signature4	ENSMUSG00000057156_Homez
signature4	ENSMUSG00000092572_Serpinb10
signature4	ENSMUSG00000069633_Pex11g
signature4	ENSMUSG00000022468_Endou
signature4	ENSMUSG00000026727_Rsu1
signature4	ENSMUSG00000044986_Tst
signature4	ENSMUSG00000056698_Elmod3
signature4	ENSMUSG00000020986_Sec23a
signature4	ENSMUSG00000022037_Clu
signature4	ENSMUSG00000021265_Slc25a29
signature4	ENSMUSG00000021109_Hif1a
signature4	ENSMUSG00000031616_Ednra
signature4	ENSMUSG00000045180_Shroom2
signature4	ENSMUSG00000001054_Rmnd5b
signature4	ENSMUSG00000040152_Thbs1
signature4	ENSMUSG00000005054_Cstb
signature4	ENSMUSG00000029186_Pi4k2b
signature4	ENSMUSG00000072946_Ptgr2
signature4	ENSMUSG00000039616_Mocos
signature4	ENSMUSG00000030616_Sytl2
signature4	ENSMUSG00000027932_Slc27a3
signature4	ENSMUSG00000110737_4930444F02Rik
signature4	ENSMUSG00000027742_Cog6
signature4	ENSMUSG00000078670_Fam174b
signature4	ENSMUSG00000062373_Tmem65
signature4	ENSMUSG00000063760_Rnf217
signature4	ENSMUSG00000021286_Zfyve21
signature4	ENSMUSG00000074227_Spint2
signature4	ENSMUSG00000033487_Fndc3a
signature4	ENSMUSG00000022864_D16Ertd472e
signature4	ENSMUSG00000024127_Prepl
signature4	ENSMUSG00000032470_Mras
signature4	ENSMUSG00000020315_Sptbn1
signature4	ENSMUSG00000019841_Rev3l
signature4	ENSMUSG00000028249_Sdcbp
signature4	ENSMUSG00000047507_Baiap3
signature4	ENSMUSG00000038648_Creb3l2
signature4	ENSMUSG00000033863_Klf9
signature4	ENSMUSG00000027575_Arfgap1
signature4	ENSMUSG00000032484_Ngp
signature4	ENSMUSG00000038357_Camp
signature4	ENSMUSG00000060470_Adgrg3
signature4	ENSMUSG00000002104_Rapsn
signature4	ENSMUSG00000024381_Bin1
signature4	ENSMUSG00000019726_Lyst
signature4	ENSMUSG00000041707_Tmem273
signature4	ENSMUSG00000026576_Atp1b1
signature4	ENSMUSG00000020956_Dtd2
signature4	ENSMUSG00000021003_Galc
signature4	ENSMUSG00000095595_Fam177a
signature4	ENSMUSG00000094103_Fam177a2
signature4	ENSMUSG00000052397_Ezr
signature4	ENSMUSG00000015478_Rnf5
signature4	ENSMUSG00000039910_Cited2
signature4	ENSMUSG00000027777_Schip1
signature4	ENSMUSG00000102422_Iqschfp
signature4	ENSMUSG00000021365_Nedd9
signature4	ENSMUSG00000024942_Capn1
signature4	ENSMUSG00000021870_Slmap
signature4	ENSMUSG00000039568_Ubald1
signature4	ENSMUSG00000040462_Os9
signature4	ENSMUSG00000056459_Zbtb25
signature4	ENSMUSG00000083161_Gm11427
signature4	ENSMUSG00000019951_Uhrf1bp1l
signature4	ENSMUSG00000039047_Pigk
signature4	ENSMUSG00000041975_Mettl8
signature4	ENSMUSG00000022469_Rapgef3
signature4	ENSMUSG00000027327_1700037H04Rik
signature4	ENSMUSG00000029490_Mfsd7a
signature4	ENSMUSG00000028108_Ecm1
signature4	ENSMUSG00000014164_Klhl3
signature4	ENSMUSG00000027366_Sppl2a
signature4	ENSMUSG00000030876_Mettl9
signature4	ENSMUSG00000036256_Igfbp7
signature4	ENSMUSG00000032763_Ilvbl
signature4	ENSMUSG00000037656_Slc20a2
signature4	ENSMUSG00000054484_Tmem62
signature4	ENSMUSG00000037370_Enpp1
signature4	ENSMUSG00000019817_Plagl1
signature4	ENSMUSG00000031209_Heph
signature4	ENSMUSG00000056973_Ces1d
signature4	ENSMUSG00000026204_Ptprn
signature4	ENSMUSG00000034755_Pcdh11x
signature4	ENSMUSG00000038422_Hdhd3
signature4	ENSMUSG00000025959_Klf7
signature4	ENSMUSG00000018672_Copz2
signature4	ENSMUSG00000040006_Ginm1
signature4	ENSMUSG00000073411_H2-D1
signature4	ENSMUSG00000034445_Cyb561a3
signature4	ENSMUSG00000089718_2310075C17Rik
signature4	ENSMUSG00000020895_Tmem107
signature4	ENSMUSG00000039787_Cercam
signature4	ENSMUSG00000096255_Dynlt1b
signature4	ENSMUSG00000118181_CAAA01066123.1
signature4	ENSMUSG00000024952_Rps6ka4
signature4	ENSMUSG00000025466_Fuom
signature4	ENSMUSG00000024053_Emilin2
signature4	ENSMUSG00000034165_Ccnd3
signature4	ENSMUSG00000003762_Coq8b
signature4	ENSMUSG00000022039_Adam2
signature4	ENSMUSG00000020717_Pecam1
signature4	ENSMUSG00000074916_Chst14
signature4	ENSMUSG00000029882_2210010C04Rik
signature4	ENSMUSG00000034487_Poglut3
signature4	ENSMUSG00000021900_Btd
signature4	ENSMUSG00000038543_BC028528
signature4	ENSMUSG00000005131_4930550C14Rik
signature4	ENSMUSG00000052593_Adam17
signature4	ENSMUSG00000041974_Spidr
signature4	ENSMUSG00000024076_Vit
signature4	ENSMUSG00000110647_Gm17745
signature4	ENSMUSG00000040564_Apoc1
signature4	ENSMUSG00000065968_Ifitm7
signature4	ENSMUSG00000016382_Pls3
signature4	ENSMUSG00000048100_Taf13
signature4	ENSMUSG00000026222_Sp100
signature4	ENSMUSG00000022106_Rcbtb2
signature4	ENSMUSG00000059316_Slc27a4
signature4	ENSMUSG00000025372_Baiap2
signature4	ENSMUSG00000020439_Smtn
signature4	ENSMUSG00000050410_Tcf19
signature4	ENSMUSG00000063450_Syne2
signature4	ENSMUSG00000017802_Retreg3
signature4	ENSMUSG00000062210_Tnfaip8
signature4	ENSMUSG00000028480_Glipr2
signature4	ENSMUSG00000067370_B3galt4
signature4	ENSMUSG00000037759_Ptger2
signature4	ENSMUSG00000018983_E2f2
signature4	ENSMUSG00000003062_Stard3nl
signature4	ENSMUSG00000087150_BC064078
signature4	ENSMUSG00000038618_Rassf7
signature4	ENSMUSG00000028007_Snx7
signature4	ENSMUSG00000035273_Hpse
signature4	ENSMUSG00000025366_Esyt1
signature4	ENSMUSG00000024082_Ndufaf7
signature4	ENSMUSG00000030830_Itgal
signature4	ENSMUSG00000078695_Cisd3
signature4	ENSMUSG00000016206_H2-M3
signature4	ENSMUSG00000099474_1700097N02Rik
signature4	ENSMUSG00000032554_Trf
signature4	ENSMUSG00000056498_Tmem154
signature4	ENSMUSG00000024070_Prkd3
signature4	ENSMUSG00000031642_Sh3rf1
signature4	ENSMUSG00000079685_Ulbp1
signature4	ENSMUSG00000045679_Pqlc3
signature4	ENSMUSG00000022686_B3gnt5
signature4	ENSMUSG00000097636_Mirt1
signature4	ENSMUSG00000066456_Hmgn3
signature4	ENSMUSG00000022217_Emc9
signature4	ENSMUSG00000029822_Osbpl3
signature4	ENSMUSG00000022744_Cldnd1
signature4	ENSMUSG00000037816_Fbxw17
signature4	ENSMUSG00000038646_Ramac
signature4	ENSMUSG00000032381_Ciao2a
signature4	ENSMUSG00000001751_Naglu
signature4	ENSMUSG00000026655_Fam107b
signature4	ENSMUSG00000029270_Dipk1a
signature4	ENSMUSG00000031442_Mcf2l
signature4	ENSMUSG00000021504_B4galt7
signature4	ENSMUSG00000053101_Gpr141
signature4	ENSMUSG00000024066_Xdh
signature4	ENSMUSG00000032412_Atp1b3
signature4	ENSMUSG00000020978_Klhdc2
signature4	ENSMUSG00000022751_Nit2
signature4	ENSMUSG00000028607_Cpt2
signature4	ENSMUSG00000063889_Crem
signature4	ENSMUSG00000045973_Slc25a51
signature4	ENSMUSG00000031622_Sin3b
signature4	ENSMUSG00000000958_Slc7a7
signature4	ENSMUSG00000029304_Spp1
signature4	ENSMUSG00000028708_Mknk1
signature4	ENSMUSG00000036478_Btg1
signature4	ENSMUSG00000039377_Hlx
signature4	ENSMUSG00000004865_Srpk1
signature4	ENSMUSG00000026785_Pkn3
signature4	ENSMUSG00000038141_Tmem181a
signature4	ENSMUSG00000033871_Ppargc1b
signature4	ENSMUSG00000028758_Kif17
signature4	ENSMUSG00000097060_Gm26759
signature4	ENSMUSG00000079555_Haus3
signature4	ENSMUSG00000025059_Gk
signature4	ENSMUSG00000027397_Slc20a1
signature4	ENSMUSG00000032177_Pde4a
signature4	ENSMUSG00000115816_Gm34589
signature4	ENSMUSG00000045410_Akr1e1
signature4	ENSMUSG00000019842_Traf3ip2
signature4	ENSMUSG00000055044_Pdlim1
signature4	ENSMUSG00000021886_Gpr65
signature4	ENSMUSG00000037966_Ninj1
signature4	ENSMUSG00000001786_Fbxo7
signature4	ENSMUSG00000042810_Krba1
signature4	ENSMUSG00000039063_Echdc3
signature4	ENSMUSG00000045730_Adrb2
signature4	ENSMUSG00000040729_Cep126
signature4	ENSMUSG00000026483_Fam129a
signature4	ENSMUSG00000026478_Lamc1
signature4	ENSMUSG00000003623_Crot
signature4	ENSMUSG00000051285_Pcmtd1
signature4	ENSMUSG00000031789_Cngb1
signature4	ENSMUSG00000056204_Pgpep1
signature4	ENSMUSG00000106734_Gm20559
signature4	ENSMUSG00000028756_Pink1
signature4	ENSMUSG00000087165_2010001A14Rik
signature4	ENSMUSG00000026068_Il18rap
signature4	ENSMUSG00000042613_Pbxip1
signature4	ENSMUSG00000038024_Dennd4c
signature4	ENSMUSG00000070605_Zfp992
signature4	ENSMUSG00000020034_Tcp11l2
signature4	ENSMUSG00000026832_Cytip
signature4	ENSMUSG00000034614_Pik3ip1
signature4	ENSMUSG00000028035_Dnajb4
signature4	ENSMUSG00000032766_Gng11
signature4	ENSMUSG00000074874_Ctla2b
signature4	ENSMUSG00000021699_Pde4d
signature4	ENSMUSG00000101191_Gm28809
signature4	ENSMUSG00000025757_Hspa4l
signature4	ENSMUSG00000037622_Wdtc1
signature4	ENSMUSG00000000244_Tspan32
signature4	ENSMUSG00000032369_Plscr1
signature4	ENSMUSG00000035697_Arhgap45
signature4	ENSMUSG00000037750_Fam222b
signature4	ENSMUSG00000044792_Isca1
signature4	ENSMUSG00000097296_Gm26532
signature4	ENSMUSG00000002699_Lcp2
signature4	ENSMUSG00000019920_Lims1
signature4	ENSMUSG00000051147_Nat2
signature4	ENSMUSG00000031950_Gabarapl2
signature4	ENSMUSG00000022940_Pigp
signature4	ENSMUSG00000000486_Septin1
signature4	ENSMUSG00000047735_Samd9l
signature4	ENSMUSG00000022090_Pdlim2
signature4	ENSMUSG00000057554_Lgals8
signature4	ENSMUSG00000068735_Trp53i11
signature4	ENSMUSG00000008384_Sertad1
signature4	ENSMUSG00000019768_Esr1
signature4	ENSMUSG00000024617_Camk2a
signature4	ENSMUSG00000017466_Timp2
signature4	ENSMUSG00000029287_Tgfbr3
signature4	ENSMUSG00000050777_Tmem37
signature4	ENSMUSG00000038147_Cd84
signature4	ENSMUSG00000060550_H2-Q7
signature4	ENSMUSG00000036986_Pml
signature4	ENSMUSG00000031304_Il2rg
signature4	ENSMUSG00000000579_Dynlt1c
signature4	ENSMUSG00000071302_2610044O15Rik8
signature4	ENSMUSG00000022756_Slc7a4
signature4	ENSMUSG00000015127_Unkl
signature4	ENSMUSG00000113035_5830428M24Rik
signature4	ENSMUSG00000022629_Kif21a
signature4	ENSMUSG00000097494_4933406C10Rik
signature4	ENSMUSG00000097290_1300002E11Rik
signature4	ENSMUSG00000025268_Maged2
signature4	ENSMUSG00000020787_P2rx1
signature4	ENSMUSG00000026672_Optn
signature4	ENSMUSG00000033684_Qsox1
signature4	ENSMUSG00000028124_Gclm
signature4	ENSMUSG00000029534_St7
signature4	ENSMUSG00000026919_Lcn4
signature4	ENSMUSG00000066235_Pomgnt2
signature4	ENSMUSG00000024083_Pja2
signature4	ENSMUSG00000028759_Hp1bp3
signature4	ENSMUSG00000050345_4930486L24Rik
signature4	ENSMUSG00000114635_Gm49392
signature4	ENSMUSG00000038894_Irs2
signature4	ENSMUSG00000009291_Pttg1ip
signature4	ENSMUSG00000028860_Sytl1
signature4	ENSMUSG00000028950_Tas1r1
signature4	ENSMUSG00000015837_Sqstm1
signature4	ENSMUSG00000031583_Wrn
signature4	ENSMUSG00000028088_Fmo5
signature4	ENSMUSG00000035168_Tanc1
signature4	ENSMUSG00000023960_Enpp5
signature4	ENSMUSG00000059900_Tmem40
signature4	ENSMUSG00000035790_Cep19
signature4	ENSMUSG00000020654_Adcy3
signature4	ENSMUSG00000089768_Tmsb15b1
signature4	ENSMUSG00000047881_Rell1
signature4	ENSMUSG00000004665_Cnn2
signature4	ENSMUSG00000053253_Ndfip2
signature4	ENSMUSG00000012889_Podnl1
signature4	ENSMUSG00000025813_Homer2
signature4	ENSMUSG00000029716_Tfr2
signature4	ENSMUSG00000001865_Cpa3
signature4	ENSMUSG00000022180_Slc7a8
signature4	ENSMUSG00000108815_Gm49388
signature4	ENSMUSG00000042289_Hsd3b7
signature4	ENSMUSG00000023764_Sfi1
signature4	ENSMUSG00000071454_Dtnb
signature4	ENSMUSG00000032501_Trib1
signature4	ENSMUSG00000026110_Mgat4a
signature4	ENSMUSG00000021366_Hivep1
signature4	ENSMUSG00000042700_Sipa1l1
signature4	ENSMUSG00000028528_Dnajc6
signature4	ENSMUSG00000005533_Igf1r
signature4	ENSMUSG00000001542_Ell2
signature4	ENSMUSG00000036644_Tbc1d9b
signature4	ENSMUSG00000034361_Cpne2
signature4	ENSMUSG00000020176_Grb10
signature4	ENSMUSG00000025421_Hdhd2
signature4	ENSMUSG00000040865_Ino80d
signature4	ENSMUSG00000047842_Diras2
signature4	ENSMUSG00000066687_Zbtb16
signature4	ENSMUSG00000020961_Ston2
signature4	ENSMUSG00000041750_Cd1d2
signature4	ENSMUSG00000071076_Jund
signature4	ENSMUSG00000078202_Nrarp
signature4	ENSMUSG00000021709_Erbin
signature4	ENSMUSG00000001288_Rarg
signature4	ENSMUSG00000010307_Tmem86a
signature4	ENSMUSG00000033454_Zbtb1
signature4	ENSMUSG00000024339_Tap2
signature4	ENSMUSG00000053113_Socs3
signature4	ENSMUSG00000066170_E230001N04Rik
signature4	ENSMUSG00000026765_Lypd6b
signature4	ENSMUSG00000032387_Rbpms2
signature4	ENSMUSG00000032719_Sbspon
signature4	ENSMUSG00000033295_Ptprf
signature4	ENSMUSG00000030775_Trat1
signature4	ENSMUSG00000054752_Fsd1l
signature4	ENSMUSG00000030516_Tjp1
signature4	ENSMUSG00000032589_Bsn
signature4	ENSMUSG00000015090_Ptgds
signature4	ENSMUSG00000003746_Man1a
signature4	ENSMUSG00000019851_Perp
signature4	ENSMUSG00000069662_Marcks
signature4	ENSMUSG00000028459_Cd72
signature4	ENSMUSG00000021662_Arhgef28
signature4	ENSMUSG00000028776_Tinagl1
signature4	ENSMUSG00000047669_Msl3l2
signature4	ENSMUSG00000028779_Pef1
signature4	ENSMUSG00000086468_Etaa1os
signature4	ENSMUSG00000022261_Sdc2
signature4	ENSMUSG00000055692_Tmem191c
signature4	ENSMUSG00000029007_Agtrap
signature4	ENSMUSG00000067916_Zfp991
signature4	ENSMUSG00000030083_Abtb1
signature4	ENSMUSG00000019970_Sgk1
signature4	ENSMUSG00000040429_Mterf1a
signature4	ENSMUSG00000061130_Ppm1b
signature4	ENSMUSG00000042213_Zfand4
signature4	ENSMUSG00000015839_Nfe2l2
signature4	ENSMUSG00000018661_Cog1
signature4	ENSMUSG00000078117_Gm16485
signature4	ENSMUSG00000034403_Pja1
signature4	ENSMUSG00000019923_Zwint
signature4	ENSMUSG00000014158_Trpv4
signature4	ENSMUSG00000041817_Fam169a
signature4	ENSMUSG00000030519_Apba2
signature4	ENSMUSG00000027803_Wwtr1
signature4	ENSMUSG00000043102_Qrfp
signature4	ENSMUSG00000029096_Htra3
signature4	ENSMUSG00000086537_Gnasas1
signature4	ENSMUSG00000026003_Acadl
signature4	ENSMUSG00000021646_Mccc2
signature4	ENSMUSG00000037318_Traf3ip3
signature4	ENSMUSG00000040007_Bahd1
signature4	ENSMUSG00000032216_Nedd4
signature4	ENSMUSG00000029217_Tec
signature4	ENSMUSG00000020251_Glt8d2
signature4	ENSMUSG00000021884_Hacl1
signature4	ENSMUSG00000060579_Fhit
signature4	ENSMUSG00000037148_Arhgap10
signature4	ENSMUSG00000047368_Abhd17b
signature4	ENSMUSG00000022307_Oxr1
signature4	ENSMUSG00000046546_Fam43a

## Sheet: enrichments_signature1
Term	pvalue	isize	tsize	Source	Genes
Viral myocarditis	0.00334821	7	37	KEGG	Abl2,Casp3,Ccnd1,Fyn,H2-DMa,H2-Ob,Icam1
Cell adhesion molecules	0.0189027	7	48	KEGG	Alcam,Cd34,H2-DMa,H2-Ob,Icam1,Nlgn2,Ptprc
Th17 cell differentiation	0.0274645	8	67	KEGG	H2-DMa,H2-Ob,Il1r1,Il4ra,Il6st,Mapk8,Nfkbie,Stat1

## Sheet: enrichments_signature2
Term	pvalue	isize	tsize	Source	Genes
Ascorbate and aldarate metabolism	3.03262e-07	10	17	KEGG	Gusb,Ugt1a1,Ugt1a10,Ugt1a2,Ugt1a5,Ugt1a6a,Ugt1a6b,Ugt1a7c,Ugt1a8,Ugt1a9
Neutrophil extracellular trap formation	3.64921e-07	28	146	KEGG	Clcn3,Cybb,Gsdmd,H2ac12,H2ac20,H2bc11,H2bc12,H2bc14,H2bc15,H2bc18,H2bc3,H2bc8,H3c10,H3c3,H3c6,H3c7,H4c11,H4c2,H4c8,H4c9,Hist1h2bp,Itgam,Macroh2a1,Ncf1,Ncf2,Ncf4,Pik3cd,Rac2
Systemic lupus erythematosus	5.90507e-07	20	80	KEGG	H2-Ab1,H2ac12,H2ac20,H2bc11,H2bc12,H2bc14,H2bc15,H2bc18,H2bc3,H2bc8,H3c10,H3c3,H3c6,H3c7,H4c11,H4c2,H4c8,H4c9,Hist1h2bp,Macroh2a1
Steroid hormone biosynthesis	6.49595e-07	10	18	KEGG	Comt,Ugt1a1,Ugt1a10,Ugt1a2,Ugt1a5,Ugt1a6a,Ugt1a6b,Ugt1a7c,Ugt1a8,Ugt1a9
NoRC negatively regulates rRNA expression	8.89049e-07	18	62	REAC	H2ac12,H2ac20,H2bc11,H2bc12,H2bc14,H2bc15,H2bc18,H2bc3,H2bc8,H3c10,H3c3,H3c6,H3c7,H4c11,H4c2,H4c8,H4c9,Hist1h2bp
RNA Polymerase I Promoter Opening	1.18331e-06	18	63	REAC	H2ac12,H2ac20,H2bc11,H2bc12,H2bc14,H2bc15,H2bc18,H2bc3,H2bc8,H3c10,H3c3,H3c6,H3c7,H4c11,H4c2,H4c8,H4c9,Hist1h2bp
SIRT1 negatively regulates rRNA expression	1.5652e-06	18	64	REAC	H2ac12,H2ac20,H2bc11,H2bc12,H2bc14,H2bc15,H2bc18,H2bc3,H2bc8,H3c10,H3c3,H3c6,H3c7,H4c11,H4c2,H4c8,H4c9,Hist1h2bp
Negative epigenetic regulation of rRNA expression	2.05796e-06	18	65	REAC	H2ac12,H2ac20,H2bc11,H2bc12,H2bc14,H2bc15,H2bc18,H2bc3,H2bc8,H3c10,H3c3,H3c6,H3c7,H4c11,H4c2,H4c8,H4c9,Hist1h2bp
Pentose and glucuronate interconversions	2.48594e-06	10	20	KEGG	Gusb,Ugt1a1,Ugt1a10,Ugt1a2,Ugt1a5,Ugt1a6a,Ugt1a6b,Ugt1a7c,Ugt1a8,Ugt1a9
Activated PKN1 stimulates transcription of AR (androgen receptor) regulated genes KLK2 and KLK3	2.69025e-06	18	66	REAC	H2ac12,H2ac20,H2bc11,H2bc12,H2bc14,H2bc15,H2bc18,H2bc3,H2bc8,H3c10,H3c3,H3c6,H3c7,H4c11,H4c2,H4c8,H4c9,Hist1h2bp
B-WICH complex positively regulates rRNA expression	1.18461e-05	20	88	REAC	H2ac12,H2ac20,H2bc11,H2bc12,H2bc14,H2bc15,H2bc18,H2bc3,H2bc8,H3c10,H3c3,H3c6,H3c7,H4c11,H4c2,H4c8,H4c9,Hist1h2bp,Mybbp1a,Polr1a
Positive epigenetic regulation of rRNA expression	1.18461e-05	20	88	REAC	H2ac12,H2ac20,H2bc11,H2bc12,H2bc14,H2bc15,H2bc18,H2bc3,H2bc8,H3c10,H3c3,H3c6,H3c7,H4c11,H4c2,H4c8,H4c9,Hist1h2bp,Mybbp1a,Polr1a
RUNX1 regulates genes involved in megakaryocyte differentiation and platelet function	1.5235e-05	19	81	REAC	H2ac12,H2ac20,H2bc11,H2bc12,H2bc14,H2bc15,H2bc18,H2bc3,H2bc8,H3c10,H3c3,H3c6,H3c7,H4c11,H4c2,H4c8,H4c9,Hist1h2bp,Prmt1
Nucleosome assembly	1.90551e-05	18	74	REAC	Cenpm,Cenpn,Cenps,H2ac12,H2ac20,H2bc11,H2bc12,H2bc14,H2bc15,H2bc18,H2bc3,H2bc8,H4c11,H4c2,H4c8,H4c9,Hist1h2bp,Npm1
PRC2 methylates histones and DNA	1.90551e-05	18	74	REAC	H2ac12,H2ac20,H2bc11,H2bc12,H2bc14,H2bc15,H2bc18,H2bc3,H2bc8,H3c10,H3c3,H3c6,H3c7,H4c11,H4c2,H4c8,H4c9,Hist1h2bp
Deposition of new CENPA-containing nucleosomes at the centromere	1.90551e-05	18	74	REAC	Cenpm,Cenpn,Cenps,H2ac12,H2ac20,H2bc11,H2bc12,H2bc14,H2bc15,H2bc18,H2bc3,H2bc8,H4c11,H4c2,H4c8,H4c9,Hist1h2bp,Npm1
Retinol metabolism	2.3553e-05	9	19	KEGG	Ugt1a1,Ugt1a10,Ugt1a2,Ugt1a5,Ugt1a6a,Ugt1a6b,Ugt1a7c,Ugt1a8,Ugt1a9
Porphyrin metabolism	2.48404e-05	11	30	KEGG	Alad,Gusb,Ugt1a1,Ugt1a10,Ugt1a2,Ugt1a5,Ugt1a6a,Ugt1a6b,Ugt1a7c,Ugt1a8,Ugt1a9
Cytokine-cytokine receptor interaction	3.18051e-05	17	74	KEGG	Ccl9,Ccr2,Csf1r,Csf2ra,Ebi3,Gdf3,Ifnar2,Ifngr2,Il11ra1,Il15ra,Il6ra,Ltbr,Relt,Tgfb1,Tnfrsf13b,Tnfrsf1a,Tnfsf13
Alcoholism	3.54153e-05	22	119	KEGG	Gng10,Gng12,H2ac12,H2ac20,H2bc11,H2bc12,H2bc14,H2bc15,H2bc18,H2bc3,H2bc8,H3c10,H3c3,H3c6,H3c7,H4c11,H4c2,H4c8,H4c9,Hist1h2bp,Macroh2a1,Slc29a1
RNA Polymerase I Promoter Escape	4.26674e-05	19	86	REAC	H2ac12,H2ac20,H2bc11,H2bc12,H2bc14,H2bc15,H2bc18,H2bc3,H2bc8,H3c10,H3c3,H3c6,H3c7,H4c11,H4c2,H4c8,H4c9,Hist1h2bp,Polr1a
Innate Immune System	5.65786e-05	65	622	REAC	Aim2,Alad,App,Arhgap9,Asah1,Atp6v0b,Atp6v0c,Atp6v0d1,Atp6v1c1,Bst2,Btk,Card9,Cd300a,Cd53,Cd68,Ceacam1,Cfp,Cnpy3,Cotl1,Cst3,Ctsh,Ctsz,Cybb,Dnajc13,Dock1,Dok3,Dusp7,Fcnb,Gm2a,Gsdmd,Gusb,Hck,Hk3,Hsp90ab1,Ly86,Lyz2,Man2b1,Mefv,Mif,Ms4a3,Myo5a,Ncf1,Ncf2,Ncf4,Nckap1l,Nfam1,Nlrx1,Nod1,Npc2,Pa2g4,Pdxk,Pgam1,Pkm,Prcp,Prkcd,Ptpn6,Rac2,Siglecf,Siglecg,Sirpa,Slc15a4,Slc44a2,Svip,Tifa,Tyrobp
RHO GTPase Effectors	8.91442e-05	36	264	REAC	B9d2,Btk,Cdca8,Cenpm,Cenpn,Cenps,Cybb,Diaph2,H2ac12,H2ac20,H2bc11,H2bc12,H2bc14,H2bc15,H2bc18,H2bc3,H2bc8,H3c10,H3c3,H3c6,H3c7,H4c11,H4c2,H4c8,H4c9,Hist1h2bp,Kif2c,Ncf1,Ncf2,Ncf4,Nckap1l,Nudc,Prkcd,Rac2,Spc24,Spdl1
RHO GTPases activate PKNs	0.000102469	18	82	REAC	H2ac12,H2ac20,H2bc11,H2bc12,H2bc14,H2bc15,H2bc18,H2bc3,H2bc8,H3c10,H3c3,H3c6,H3c7,H4c11,H4c2,H4c8,H4c9,Hist1h2bp
Condensation of Prophase Chromosomes	0.000106295	15	58	REAC	H2ac12,H2ac20,H2bc11,H2bc12,H2bc14,H2bc15,H2bc18,H2bc3,H2bc8,H4c11,H4c2,H4c8,H4c9,Hist1h2bp,Set
Immune System	0.000107462	94	1044	REAC	Aim2,Alad,Ap1s2,App,Arhgap9,Asah1,Atp6v0b,Atp6v0c,Atp6v0d1,Atp6v1c1,Bst2,Btk,Btnl9,Card9,Cd300a,Cd53,Cd68,Cd79b,Ceacam1,Cfp,Cnpy3,Cotl1,Csf1r,Csf2ra,Cst3,Ctsh,Ctsz,Cybb,Dnajc13,Dock1,Dok3,Dusp7,Ebi3,Fcnb,Fkbp1a,Flnb,Gm2a,Gsdmd,Gusb,H3c10,H3c3,H3c6,H3c7,Hck,Hk3,Hsp90ab1,Ifnar2,Ifngr2,Il11ra1,Il15ra,Itpr1,Kif1b,Kif2c,Kif4,Ltbr,Ly86,Lyz2,Man2b1,Mefv,Mif,Ms4a3,Myo5a,Ncf1,Ncf2,Ncf4,Nckap1l,Nfam1,Nlrx1…
Glucuronidation	0.000138785	7	11	REAC	Ugt1a1,Ugt1a2,Ugt1a5,Ugt1a6a,Ugt1a7c,Ugt1a8,Ugt1a9
HDACs deacetylate histones	0.00015055	18	84	REAC	H2ac12,H2ac20,H2bc11,H2bc12,H2bc14,H2bc15,H2bc18,H2bc3,H2bc8,H3c10,H3c3,H3c6,H3c7,H4c11,H4c2,H4c8,H4c9,Hist1h2bp
HATs acetylate histones	0.000174153	16	68	REAC	H2bc11,H2bc12,H2bc14,H2bc15,H2bc18,H2bc3,H2bc8,H3c10,H3c3,H3c6,H3c7,H4c11,H4c2,H4c8,H4c9,Hist1h2bp
Inhibition of DNA recombination at telomere	0.000201051	14	53	REAC	H2ac12,H2ac20,H2bc11,H2bc12,H2bc14,H2bc15,H2bc18,H2bc3,H2bc8,H4c11,H4c2,H4c8,H4c9,Hist1h2bp
Recognition and association of DNA glycosylase with site containing an affected purine	0.000258193	14	54	REAC	H2ac12,H2ac20,H2bc11,H2bc12,H2bc14,H2bc15,H2bc18,H2bc3,H2bc8,H4c11,H4c2,H4c8,H4c9,Hist1h2bp
DNA Damage/Telomere Stress Induced Senescence	0.000297961	17	79	REAC	H1f1,H1f3,H2ac12,H2ac20,H2bc11,H2bc12,H2bc14,H2bc15,H2bc18,H2bc3,H2bc8,H4c11,H4c2,H4c8,H4c9,Hira,Hist1h2bp
Epigenetic regulation of gene expression	0.000301426	20	106	REAC	H2ac12,H2ac20,H2bc11,H2bc12,H2bc14,H2bc15,H2bc18,H2bc3,H2bc8,H3c10,H3c3,H3c6,H3c7,H4c11,H4c2,H4c8,H4c9,Hist1h2bp,Mybbp1a,Polr1a
Neutrophil degranulation	0.000325547	43	363	REAC	Alad,Arhgap9,Asah1,Atp6v0c,Bst2,Cd300a,Cd53,Cd68,Ceacam1,Cfp,Cotl1,Cst3,Ctsh,Ctsz,Cybb,Dnajc13,Dok3,Fcnb,Gm2a,Gsdmd,Gusb,Hk3,Hsp90ab1,Lyz2,Man2b1,Mif,Ms4a3,Nckap1l,Nfam1,Npc2,Pa2g4,Pdxk,Pgam1,Pkm,Prcp,Prkcd,Ptpn6,Siglecf,Sirpa,Slc15a4,Slc44a2,Svip,Tyrobp
Estrogen-dependent gene expression	0.000411222	20	108	REAC	H2ac12,H2ac20,H2bc11,H2bc12,H2bc14,H2bc15,H2bc18,H2bc3,H2bc8,H3c10,H3c3,H3c6,H3c7,H4c11,H4c2,H4c8,H4c9,Hist1h2bp,Hsp90ab1,Prmt1
Depurination	0.000417915	14	56	REAC	H2ac12,H2ac20,H2bc11,H2bc12,H2bc14,H2bc15,H2bc18,H2bc3,H2bc8,H4c11,H4c2,H4c8,H4c9,Hist1h2bp
Cleavage of the damaged purine	0.000417915	14	56	REAC	H2ac12,H2ac20,H2bc11,H2bc12,H2bc14,H2bc15,H2bc18,H2bc3,H2bc8,H4c11,H4c2,H4c8,H4c9,Hist1h2bp
ROS and RNS production in phagocytes	0.000593421	9	23	REAC	Atp6v0b,Atp6v0c,Atp6v0d1,Atp6v1c1,Cybb,Ncf1,Ncf2,Ncf4,Rac2
RNA Polymerase I Promoter Clearance	0.000697626	19	102	REAC	H2ac12,H2ac20,H2bc11,H2bc12,H2bc14,H2bc15,H2bc18,H2bc3,H2bc8,H3c10,H3c3,H3c6,H3c7,H4c11,H4c2,H4c8,H4c9,Hist1h2bp,Polr1a
Chemical carcinogenesis - DNA adducts	0.00081017	9	27	KEGG	Ugt1a1,Ugt1a10,Ugt1a2,Ugt1a5,Ugt1a6a,Ugt1a6b,Ugt1a7c,Ugt1a8,Ugt1a9
RNA Polymerase I Transcription	0.00081333	19	103	REAC	H2ac12,H2ac20,H2bc11,H2bc12,H2bc14,H2bc15,H2bc18,H2bc3,H2bc8,H3c10,H3c3,H3c6,H3c7,H4c11,H4c2,H4c8,H4c9,Hist1h2bp,Polr1a
Lysosome	0.000853011	19	112	KEGG	Ap1s2,Asah1,Atp6v0b,Atp6v0c,Atp6v0d1,Cd68,Clta,Ctsh,Ctsz,Gga2,Gm2a,Gusb,Hexa,Laptm5,Man2b1,Ncoa7,Npc2,Pla2g15,Sort1
Transcriptional regulation by small RNAs	0.000946171	19	104	REAC	H2ac12,H2ac20,H2bc11,H2bc12,H2bc14,H2bc15,H2bc18,H2bc3,H2bc8,H3c10,H3c3,H3c6,H3c7,H4c11,H4c2,H4c8,H4c9,Hist1h2bp,Nup210
Base-Excision Repair, AP Site Formation	0.00102284	14	60	REAC	H2ac12,H2ac20,H2bc11,H2bc12,H2bc14,H2bc15,H2bc18,H2bc3,H2bc8,H4c11,H4c2,H4c8,H4c9,Hist1h2bp
Drug metabolism - cytochrome P450	0.00113744	9	28	KEGG	Ugt1a1,Ugt1a10,Ugt1a2,Ugt1a5,Ugt1a6a,Ugt1a6b,Ugt1a7c,Ugt1a8,Ugt1a9
Senescence-Associated Secretory Phenotype (SASP)	0.00160852	18	98	REAC	H2ac12,H2ac20,H2bc11,H2bc12,H2bc14,H2bc15,H2bc18,H2bc3,H2bc8,H3c10,H3c3,H3c6,H3c7,H4c11,H4c2,H4c8,H4c9,Hist1h2bp
ESR-mediated signaling	0.00196758	23	150	REAC	Gng10,Gng12,H2ac12,H2ac20,H2bc11,H2bc12,H2bc14,H2bc15,H2bc18,H2bc3,H2bc8,H3c10,H3c3,H3c6,H3c7,H4c11,H4c2,H4c8,H4c9,Hist1h2bp,Hsp90ab1,Ppid,Prmt1
Metabolism of xenobiotics by cytochrome P450	0.00213861	9	30	KEGG	Ugt1a1,Ugt1a10,Ugt1a2,Ugt1a5,Ugt1a6a,Ugt1a6b,Ugt1a7c,Ugt1a8,Ugt1a9
Gene Silencing by RNA	0.00257719	19	111	REAC	H2ac12,H2ac20,H2bc11,H2bc12,H2bc14,H2bc15,H2bc18,H2bc3,H2bc8,H3c10,H3c3,H3c6,H3c7,H4c11,H4c2,H4c8,H4c9,Hist1h2bp,Nup210
Oxidative Stress Induced Senescence	0.0033378	18	103	REAC	H2ac12,H2ac20,H2bc11,H2bc12,H2bc14,H2bc15,H2bc18,H2bc3,H2bc8,H3c10,H3c3,H3c6,H3c7,H4c11,H4c2,H4c8,H4c9,Hist1h2bp
Nonhomologous End-Joining (NHEJ)	0.00391354	12	50	REAC	H2bc11,H2bc12,H2bc14,H2bc15,H2bc18,H2bc3,H2bc8,H4c11,H4c2,H4c8,H4c9,Hist1h2bp
Chromosome Maintenance	0.00438424	19	115	REAC	Cenpm,Cenpn,Cenps,H2ac12,H2ac20,H2bc11,H2bc12,H2bc14,H2bc15,H2bc18,H2bc3,H2bc8,H4c11,H4c2,H4c8,H4c9,Hist1h2bp,Nhp2,Npm1
Signaling by Rho GTPases	0.00499579	50	497	REAC	Anln,Arhgap11a,Arhgap9,B9d2,Btk,Cdca8,Cenpm,Cenpn,Cenps,Cybb,Diaph2,Dock1,Fgd2,Gmip,H2ac12,H2ac20,H2bc11,H2bc12,H2bc14,H2bc15,H2bc18,H2bc3,H2bc8,H3c10,H3c3,H3c6,H3c7,H4c11,H4c2,H4c8,H4c9,Hist1h2bp,Hsp90ab1,Hspe1,Kif2c,Mtr,Ncf1,Ncf2,Ncf4,Nckap1l,Nudc,Plxnd1,Prkcd,Rac2,Racgap1,Spc24,Spdl1,Swap70,Tagap,Tnfaip1
Arginine and proline metabolism	0.00513989	8	26	KEGG	Gamt,Gatm,Got1,Odc1,Prodh,Sat1,Sms,Srm
Base Excision Repair	0.00573675	15	78	REAC	Apex1,H2ac12,H2ac20,H2bc11,H2bc12,H2bc14,H2bc15,H2bc18,H2bc3,H2bc8,H4c11,H4c2,H4c8,H4c9,Hist1h2bp
Signaling by Nuclear Receptors	0.0086029	24	175	REAC	Gng10,Gng12,H2ac12,H2ac20,H2bc11,H2bc12,H2bc14,H2bc15,H2bc18,H2bc3,H2bc8,H3c10,H3c3,H3c6,H3c7,H4c11,H4c2,H4c8,H4c9,Hist1h2bp,Hsp90ab1,Pdk3,Ppid,Prmt1
Signaling by Rho GTPases, Miro GTPases and RHOBTB3	0.00951595	50	509	REAC	Anln,Arhgap11a,Arhgap9,B9d2,Btk,Cdca8,Cenpm,Cenpn,Cenps,Cybb,Diaph2,Dock1,Fgd2,Gmip,H2ac12,H2ac20,H2bc11,H2bc12,H2bc14,H2bc15,H2bc18,H2bc3,H2bc8,H3c10,H3c3,H3c6,H3c7,H4c11,H4c2,H4c8,H4c9,Hist1h2bp,Hsp90ab1,Hspe1,Kif2c,Mtr,Ncf1,Ncf2,Ncf4,Nckap1l,Nudc,Plxnd1,Prkcd,Rac2,Racgap1,Spc24,Spdl1,Swap70,Tagap,Tnfaip1
Bile secretion	0.0105301	9	36	KEGG	Ugt1a1,Ugt1a10,Ugt1a2,Ugt1a5,Ugt1a6a,Ugt1a6b,Ugt1a7c,Ugt1a8,Ugt1a9
Osteoclast differentiation	0.0125426	14	82	KEGG	Btk,Csf1r,Fcgr2b,Ifnar2,Ifngr2,Ncf1,Ncf2,Ncf4,Pik3cd,Sirpa,Spi1,Tgfb1,Tnfrsf1a,Tyrobp
Metabolism	0.0139603	88	1077	REAC	Abcc1,Acaca,Acad9,Acer3,Acot7,Ada,Alad,Alox5ap,Asah1,B4galnt1,B4galt4,B4galt6,Cds1,Chsy1,Comt,Cyp4v3,Dhcr24,Enoph1,Entpd6,Etfb,Fdps,Gamt,Gapdh,Gart,Gatm,Gcsh,Ggct,Glud1,Gm2a,Gng10,Gng12,Got1,Gpc1,Gpc3,Gpd1l,Gpx1,Gusb,Haao,Hexa,Hk3,Hsp90ab1,Idh2,Isyna1,Itpk1,Itpr1,Ldhb,Lpcat2,Lrp8,Man2b1,Mboat1,Mboat7,Me2,Mthfd2,Mtr,Nampt,Ndufaf4,Nup210,Odc1,Paox,Parp8,Pdk3,Pdxk,Pfas,Pgam1,Phka2,Pik3cd,Pkm,Pla2g15…
Telomere Maintenance	0.0253078	15	88	REAC	H2ac12,H2ac20,H2bc11,H2bc12,H2bc14,H2bc15,H2bc18,H2bc3,H2bc8,H4c11,H4c2,H4c8,H4c9,Hist1h2bp,Nhp2
Phagosome	0.0287181	15	99	KEGG	Atp6v0b,Atp6v0c,Atp6v0d1,Atp6v1c1,Coro1a,Cybb,Fcgr2b,H2-Ab1,Itga5,Itgam,Ncf1,Ncf2,Ncf4,Rab7b,Stx7
Intestinal immune network for IgA production	0.0293323	6	18	KEGG	H2-Ab1,Il15ra,Ltbr,Tgfb1,Tnfrsf13b,Tnfsf13
Biosynthesis of cofactors	0.0399701	16	113	KEGG	Alad,Gusb,Haao,Mthfd2,Pdxk,Pmm1,Psat1,Ugt1a1,Ugt1a10,Ugt1a2,Ugt1a5,Ugt1a6a,Ugt1a6b,Ugt1a7c,Ugt1a8,Ugt1a9
Drug metabolism - other enzymes	0.0446459	10	52	KEGG	Gusb,Ugt1a1,Ugt1a10,Ugt1a2,Ugt1a5,Ugt1a6a,Ugt1a6b,Ugt1a7c,Ugt1a8,Ugt1a9
Recruitment and ATM-mediated phosphorylation of repair and signaling proteins at DNA double strand breaks	0.045315	12	63	REAC	H2bc11,H2bc12,H2bc14,H2bc15,H2bc18,H2bc3,H2bc8,H4c11,H4c2,H4c8,H4c9,Hist1h2bp
Cross-presentation of particulate exogenous antigens (phagosomes)	0.0460175	4	6	REAC	Cybb,Ncf1,Ncf2,Ncf4

## Sheet: enrichments_signature3
Term	pvalue	isize	tsize	Source	Genes
Rap1 signaling pathway	0.00341703	14	121	KEGG	Adcy9,Adora2a,Angpt1,F2r,Fgf3,Itga2b,Itgb3,Krit1,Lat,Mapk12,Pdgfrb,Prkca,Prkcz,Vegfc
Calcium signaling pathway	0.00434295	11	79	KEGG	Adcy9,Adora2a,Camk2d,F2r,Fgf3,Gna14,Mylk,Pdgfrb,Ppif,Prkca,Vegfc
Endosomal/Vacuolar pathway	0.00506672	5	11	REAC	H2-Q4,H2-Q6,H2-T10,H2-T22,H2-T23
Autoimmune thyroid disease	0.00812711	5	15	KEGG	Gzmb,H2-Q4,H2-Q6,H2-T22,H2-T23
Immunoregulatory interactions between a Lymphoid and a non-Lymphoid cell	0.00850396	8	38	REAC	Cd96,H2-Q4,H2-Q6,H2-T10,H2-T22,H2-T23,Ifitm1,Itgb7
Allograft rejection	0.0115116	5	16	KEGG	Gzmb,H2-Q4,H2-Q6,H2-T22,H2-T23
Graft-versus-host disease	0.0115116	5	16	KEGG	Gzmb,H2-Q4,H2-Q6,H2-T22,H2-T23
Type I diabetes mellitus	0.0283027	5	19	KEGG	Gzmb,H2-Q4,H2-Q6,H2-T22,H2-T23
Pathways in cancer	0.029544	22	301	KEGG	Adcy9,Ar,Bbc3,Bcl2,Camk2d,Cdkn1a,F2r,Fgf3,Gnb4,Gsta4,Gstm7,Gstp3,Itga2b,Jag2,Jak3,Notch1,Pdgfrb,Pim1,Prkca,Pten,Tgfbr1,Vegfc
Th1 and Th2 cell differentiation	0.0317478	8	54	KEGG	Gata3,Jag2,Jak3,Lat,Maf,Maml3,Mapk12,Notch1
Neuroactive ligand-receptor interaction	0.0360776	7	42	KEGG	Adora2a,Calcrl,F2r,Gria2,Insl3,S1pr4,Sstr2
PI3K-Akt signaling pathway	0.0397532	15	170	KEGG	Angpt1,Bcl2,Cdkn1a,F2r,Fgf3,Gnb4,Itga2b,Itgb3,Itgb5,Itgb7,Jak3,Pdgfrb,Prkca,Pten,Vegfc
Dilated cardiomyopathy	0.0416613	6	31	KEGG	Adcy9,Itga2b,Itgb3,Itgb5,Itgb7,Tpm1

## Sheet: enrichments_signature4
Term	pvalue	isize	tsize	Source	Genes
Neutrophil degranulation	3.20828e-07	57	363	REAC	Abca13,Adgrg3,Agpat2,Apaf1,Arhgap45,Armc8,C3,Camp,Capn1,Cd63,Chit1,Clec4d,Cnn2,Cpne3,Cstb,Ctsg,Dgat1,Dynlt1b,Dynlt1c,Elane,Fcer1g,Fgl2,Galns,Gca,Gla,H2-M3,H2-Q7,Hp,Hpse,Hvcn1,Ifi204,Ifi211,Itgal,Lair1,Lcn2,Lilrb4a,Mgam,Mgst1,Nit2,Olr1,P2rx1,Pecam1,Plac8,Pygl,Qsox1,Rab27a,Rab3d,S100a11,S100a8,S100a9,Sdcbp,Slpi,Snap23,Stom,Tmem179b,Tnfrsf1b,Vcl
Neuroactive ligand-receptor interaction	0.00145318	12	42	KEGG	2210010C04Rik,Adrb2,C3,Ctsg,Ednra,Ltb4r1,Lypd6b,P2rx1,Ptger2,Ptgir,S1pr3,Thra
Antimicrobial peptides	0.00261851	7	13	REAC	Camp,Clu,Ctsg,Elane,Lcn2,S100a8,S100a9
Glycosaminoglycan biosynthesis - chondroitin sulfate / dermatan sulfate	0.00672691	6	12	KEGG	B4galt7,Chst11,Chst12,Chst13,Chst14,Xylt1
Response to elevated platelet cytosolic Ca2+	0.00863899	16	74	REAC	Actn1,Aplp2,Cd63,Cd9,Chid1,Clu,Ecm1,Maged2,Pcyox1l,Pecam1,Prkcb,Qsox1,Tex264,Tmsb4x,Trf,Vcl
Innate Immune System	0.0112958	68	622	REAC	4930486L24Rik,Abca13,Adgrg3,Agpat2,Apaf1,Arhgap45,Armc8,Baiap2,C3,Camp,Capn1,Casp1,Cd63,Chit1,Clec4d,Clec7a,Clu,Cnn2,Cpne3,Cstb,Ctsg,Dgat1,Dynlt1b,Dynlt1c,Elane,Fcer1g,Fgl2,Galns,Gca,Gla,H2-M3,H2-Q7,Hp,Hpse,Hvcn1,Ifi204,Ifi211,Irak2,Itgal,Lair1,Lbp,Lcn2,Lcp2,Lilrb4a,Mgam,Mgst1,Nck1,Nit2,Olr1,P2rx1,Pecam1,Plac8,Plpp5,Pygl,Qsox1,Rab27a,Rab3d,S100a11,S100a8,S100a9,Sdcbp,Slpi,Snap23,Stom,Tax1bp1,Tmem…
Glycerolipid metabolism	0.0166881	10	38	KEGG	Agpat2,Aldh1b1,Dgat1,Dgat2,Dgkg,Gk,Gla,Mgll,Mogat2,Plpp5
Platelet degranulation	0.0206374	15	71	REAC	Actn1,Aplp2,Cd63,Cd9,Chid1,Clu,Ecm1,Maged2,Pcyox1l,Pecam1,Qsox1,Tex264,Tmsb4x,Trf,Vcl
Immune System	0.0234854	101	1044	REAC	4930486L24Rik,Abca13,Adgrg3,Agpat2,Apaf1,Arhgap45,Armc8,Baiap2,C3,Camk2a,Camp,Capn1,Casp1,Cd63,Chit1,Clec4d,Clec7a,Clu,Cnn2,Cpne3,Cstb,Ctsg,Dgat1,Dynlt1b,Dynlt1c,Elane,Fbxo7,Fbxw17,Fcer1g,Fgl2,Galns,Gca,Gla,Grb10,H2-M3,H2-Q7,Hp,Hpse,Hvcn1,Ifi204,Ifi211,Ifi30,Ifitm7,Ifngr1,Il2rg,Irak2,Irak3,Irs2,Itgal,Kif21a,Klhl3,Lair1,Lbp,Lcn2,Lcp2,Lilrb4a,Mgam,Mgst1,Nck1,Nedd4,Nit2,Olr1,P2rx1,Pecam1,Pik3ap1,Pja…
Hemostasis	0.0366483	40	322	REAC	Actn1,Aplp2,Atp1b1,Atp1b3,Atp2a3,Cd63,Cd9,Chid1,Clu,Dgkg,Dock5,Ecm1,F10,Fcer1g,Gng11,Grb14,Itgal,Kif21a,Lcp2,Maged2,Mgll,Olr1,P2rx1,Pcyox1l,Pecam1,Prkar2b,Prkcb,Ptgir,Qsox1,Rapgef3,Sdc2,Serpine2,Slc7a7,Slc7a8,Sri,Tex264,Tmsb4x,Trf,Tuba8,Vcl
