# Supplementary material for: Redistribution of PU.1 partner transcription factor RUNX1 binding secures cell survival during leukemogenesis
Source: EMBO J. 2024 Nov 14;43(24):6291–309. doi: 10.1038/s44318-024-00295-y (PMC11649769; doi:10.1038/s44318-024-00295-y)
Supplement: Supplementary file 7 — Dataset EV3 [file 44318_2024_295_MOESM7_ESM.xlsx]

## Sheet: Legend
Dataset EV3: Sequences related to targeted shRNA screening experiment

## Sheet: all_sequences
Killing and non-targeting (NTC) controls are marked in the "comment" column. All other genes represent target genes for the screen. Lowercase nucleotides in top_oligo and bottom_oligo represent overhangs for BbsI cloning into the screening vector pRSI17- U6-sh-UbiC-TagGFP2-2A-Puro
gene	shrna	top_oligo	bottom_oligo	barcode_sequence	mrna_target	shrna_sequence	shrna_barcode_sequence	comment
NTC	NTC__1	accggCTTCGAAATGTTTGTTTGGTTGTTAATATTCATAGCAACCAAACGAACATTTCGAAGTTTTTT	cgaaAAAAAACTTCGAAATGTTCGTTTGGTTGCTATGAATATTAACAACCAAACAAACATTTCGAAG	TGGTGTCACAACACACACGTTG	CTTCGAAATGTTCGTTTGGTT	ACCGGCTTCGAAATGTTTGTTTGGTTGTTAATATTCATAGCAACCAAACGAACATTTCGAAGTTTT	ACCGGCTTCGAAATGTTTGTTTGGTTGTTAATATTCATAGCAACCAAACGAACATTTCGAAGTTTTTTGAATTCGCACCAGCACGCTACGCATGGTGTCACAACACACACGTTGTTCG	non-targeting control
NTC	NTC__2	accggCTTCGAAATGTTTGTTTGGTTGTTAATATTCATAGCAACCAAACGAACATTTCGAAGTTTTTT	cgaaAAAAAACTTCGAAATGTTCGTTTGGTTGCTATGAATATTAACAACCAAACAAACATTTCGAAG	GTGTGTCACAACACACACACAC	CTTCGAAATGTTCGTTTGGTT	ACCGGCTTCGAAATGTTTGTTTGGTTGTTAATATTCATAGCAACCAAACGAACATTTCGAAGTTTT	ACCGGCTTCGAAATGTTTGTTTGGTTGTTAATATTCATAGCAACCAAACGAACATTTCGAAGTTTTTTGAATTCGCACCAGCACGCTACGCAGTGTGTCACAACACACACACACTTCG	non-targeting control
NTC	NTC__3	accggCTTCGAAATGTTTGTTTGGTTGTTAATATTCATAGCAACCAAACGAACATTTCGAAGTTTTTT	cgaaAAAAAACTTCGAAATGTTCGTTTGGTTGCTATGAATATTAACAACCAAACAAACATTTCGAAG	CAGTGTCACAACACACACCACA	CTTCGAAATGTTCGTTTGGTT	ACCGGCTTCGAAATGTTTGTTTGGTTGTTAATATTCATAGCAACCAAACGAACATTTCGAAGTTTT	ACCGGCTTCGAAATGTTTGTTTGGTTGTTAATATTCATAGCAACCAAACGAACATTTCGAAGTTTTTTGAATTCGCACCAGCACGCTACGCACAGTGTCACAACACACACCACATTCG	non-targeting control
NTC	NTC__4	accggCTTCGAAATGTTTGTTTGGTTGTTAATATTCATAGCAACCAAACGAACATTTCGAAGTTTTTT	cgaaAAAAAACTTCGAAATGTTCGTTTGGTTGCTATGAATATTAACAACCAAACAAACATTTCGAAG	ACCAGTCACAACACACACGTTG	CTTCGAAATGTTCGTTTGGTT	ACCGGCTTCGAAATGTTTGTTTGGTTGTTAATATTCATAGCAACCAAACGAACATTTCGAAGTTTT	ACCGGCTTCGAAATGTTTGTTTGGTTGTTAATATTCATAGCAACCAAACGAACATTTCGAAGTTTTTTGAATTCGCACCAGCACGCTACGCAACCAGTCACAACACACACGTTGTTCG	non-targeting control
NTC	NTC__5	accggCTTCGAAATGTTTGTTTGGTTGTTAATATTCATAGCAACCAAACGAACATTTCGAAGTTTTTT	cgaaAAAAAACTTCGAAATGTTCGTTTGGTTGCTATGAATATTAACAACCAAACAAACATTTCGAAG	TGCAGTCACAACACACACCAAC	CTTCGAAATGTTCGTTTGGTT	ACCGGCTTCGAAATGTTTGTTTGGTTGTTAATATTCATAGCAACCAAACGAACATTTCGAAGTTTT	ACCGGCTTCGAAATGTTTGTTTGGTTGTTAATATTCATAGCAACCAAACGAACATTTCGAAGTTTTTTGAATTCGCACCAGCACGCTACGCATGCAGTCACAACACACACCAACTTCG	non-targeting control
NTC	NTC__6	accggCTTCGAAATGTTTGTTTGGTTGTTAATATTCATAGCAACCAAACGAACATTTCGAAGTTTTTT	cgaaAAAAAACTTCGAAATGTTCGTTTGGTTGCTATGAATATTAACAACCAAACAAACATTTCGAAG	GTCAGTCACAACACACACTGCA	CTTCGAAATGTTCGTTTGGTT	ACCGGCTTCGAAATGTTTGTTTGGTTGTTAATATTCATAGCAACCAAACGAACATTTCGAAGTTTT	ACCGGCTTCGAAATGTTTGTTTGGTTGTTAATATTCATAGCAACCAAACGAACATTTCGAAGTTTTTTGAATTCGCACCAGCACGCTACGCAGTCAGTCACAACACACACTGCATTCG	non-targeting control
NTC	NTC__7	accggCTTCGAAATGTTTGTTTGGTTGTTAATATTCATAGCAACCAAACGAACATTTCGAAGTTTTTT	cgaaAAAAAACTTCGAAATGTTCGTTTGGTTGCTATGAATATTAACAACCAAACAAACATTTCGAAG	CACAGTCACAACACACACACGT	CTTCGAAATGTTCGTTTGGTT	ACCGGCTTCGAAATGTTTGTTTGGTTGTTAATATTCATAGCAACCAAACGAACATTTCGAAGTTTT	ACCGGCTTCGAAATGTTTGTTTGGTTGTTAATATTCATAGCAACCAAACGAACATTTCGAAGTTTTTTGAATTCGCACCAGCACGCTACGCACACAGTCACAACACACACACGTTTCG	non-targeting control
NTC	NTC__8	accggCTTCGAAATGTTTGTTTGGTTGTTAATATTCATAGCAACCAAACGAACATTTCGAAGTTTTTT	cgaaAAAAAACTTCGAAATGTTCGTTTGGTTGCTATGAATATTAACAACCAAACAAACATTTCGAAG	ACACCACACAACACACACGTCA	CTTCGAAATGTTCGTTTGGTT	ACCGGCTTCGAAATGTTTGTTTGGTTGTTAATATTCATAGCAACCAAACGAACATTTCGAAGTTTT	ACCGGCTTCGAAATGTTTGTTTGGTTGTTAATATTCATAGCAACCAAACGAACATTTCGAAGTTTTTTGAATTCGCACCAGCACGCTACGCAACACCACACAACACACACGTCATTCG	non-targeting control
NTC	NTC__9	accggCTTCGAAATGTTTGTTTGGTTGTTAATATTCATAGCAACCAAACGAACATTTCGAAGTTTTTT	cgaaAAAAAACTTCGAAATGTTCGTTTGGTTGCTATGAATATTAACAACCAAACAAACATTTCGAAG	TGACCACACAACACACACCAGT	CTTCGAAATGTTCGTTTGGTT	ACCGGCTTCGAAATGTTTGTTTGGTTGTTAATATTCATAGCAACCAAACGAACATTTCGAAGTTTT	ACCGGCTTCGAAATGTTTGTTTGGTTGTTAATATTCATAGCAACCAAACGAACATTTCGAAGTTTTTTGAATTCGCACCAGCACGCTACGCATGACCACACAACACACACCAGTTTCG	non-targeting control
NTC	NTC__10	accggCTTCGAAATGTTTGTTTGGTTGTTAATATTCATAGCAACCAAACGAACATTTCGAAGTTTTTT	cgaaAAAAAACTTCGAAATGTTCGTTTGGTTGCTATGAATATTAACAACCAAACAAACATTTCGAAG	GTACCACACAACACACACTGTG	CTTCGAAATGTTCGTTTGGTT	ACCGGCTTCGAAATGTTTGTTTGGTTGTTAATATTCATAGCAACCAAACGAACATTTCGAAGTTTT	ACCGGCTTCGAAATGTTTGTTTGGTTGTTAATATTCATAGCAACCAAACGAACATTTCGAAGTTTTTTGAATTCGCACCAGCACGCTACGCAGTACCACACAACACACACTGTGTTCG	non-targeting control
NTC	NTC__11	accggCTTCGAAATGTTTGTTTGGTTGTTAATATTCATAGCAACCAAACGAACATTTCGAAGTTTTTT	cgaaAAAAAACTTCGAAATGTTCGTTTGGTTGCTATGAATATTAACAACCAAACAAACATTTCGAAG	CAACCACACAACACACACACAC	CTTCGAAATGTTCGTTTGGTT	ACCGGCTTCGAAATGTTTGTTTGGTTGTTAATATTCATAGCAACCAAACGAACATTTCGAAGTTTT	ACCGGCTTCGAAATGTTTGTTTGGTTGTTAATATTCATAGCAACCAAACGAACATTTCGAAGTTTTTTGAATTCGCACCAGCACGCTACGCACAACCACACAACACACACACACTTCG	non-targeting control
NTC	NTC__12	accggCTTCGAAATGTTTGTTTGGTTGTTAATATTCATAGCAACCAAACGAACATTTCGAAGTTTTTT	cgaaAAAAAACTTCGAAATGTTCGTTTGGTTGCTATGAATATTAACAACCAAACAAACATTTCGAAG	ACTGCACACAACACACACCAGT	CTTCGAAATGTTCGTTTGGTT	ACCGGCTTCGAAATGTTTGTTTGGTTGTTAATATTCATAGCAACCAAACGAACATTTCGAAGTTTT	ACCGGCTTCGAAATGTTTGTTTGGTTGTTAATATTCATAGCAACCAAACGAACATTTCGAAGTTTTTTGAATTCGCACCAGCACGCTACGCAACTGCACACAACACACACCAGTTTCG	non-targeting control
NTC	NTC__13	accggCTTCGAAATGTTTGTTTGGTTGTTAATATTCATAGCAACCAAACGAACATTTCGAAGTTTTTT	cgaaAAAAAACTTCGAAATGTTCGTTTGGTTGCTATGAATATTAACAACCAAACAAACATTTCGAAG	TGTGCACACAACACACACACTG	CTTCGAAATGTTCGTTTGGTT	ACCGGCTTCGAAATGTTTGTTTGGTTGTTAATATTCATAGCAACCAAACGAACATTTCGAAGTTTT	ACCGGCTTCGAAATGTTTGTTTGGTTGTTAATATTCATAGCAACCAAACGAACATTTCGAAGTTTTTTGAATTCGCACCAGCACGCTACGCATGTGCACACAACACACACACTGTTCG	non-targeting control
NTC	NTC__14	accggCTTCGAAATGTTTGTTTGGTTGTTAATATTCATAGCAACCAAACGAACATTTCGAAGTTTTTT	cgaaAAAAAACTTCGAAATGTTCGTTTGGTTGCTATGAATATTAACAACCAAACAAACATTTCGAAG	GTTGCACACAACACACACGTAC	CTTCGAAATGTTCGTTTGGTT	ACCGGCTTCGAAATGTTTGTTTGGTTGTTAATATTCATAGCAACCAAACGAACATTTCGAAGTTTT	ACCGGCTTCGAAATGTTTGTTTGGTTGTTAATATTCATAGCAACCAAACGAACATTTCGAAGTTTTTTGAATTCGCACCAGCACGCTACGCAGTTGCACACAACACACACGTACTTCG	non-targeting control
NTC	NTC__15	accggCTTCGAAATGTTTGTTTGGTTGTTAATATTCATAGCAACCAAACGAACATTTCGAAGTTTTTT	cgaaAAAAAACTTCGAAATGTTCGTTTGGTTGCTATGAATATTAACAACCAAACAAACATTTCGAAG	CATGCACACAACACACACTGCA	CTTCGAAATGTTCGTTTGGTT	ACCGGCTTCGAAATGTTTGTTTGGTTGTTAATATTCATAGCAACCAAACGAACATTTCGAAGTTTT	ACCGGCTTCGAAATGTTTGTTTGGTTGTTAATATTCATAGCAACCAAACGAACATTTCGAAGTTTTTTGAATTCGCACCAGCACGCTACGCACATGCACACAACACACACTGCATTCG	non-targeting control
NTC	NTC__16	accggTCACAGAATTGTTGTATGTAGGTTAATATTCATAGCCTACATACAACGATTCTGTGATTTTTT	cgaaAAAAAATCACAGAATCGTTGTATGTAGGCTATGAATATTAACCTACATACAACAATTCTGTGA	ACGTCACACAACACACACACTG	TCACAGAATCGTTGTATGTAG	ACCGGTCACAGAATTGTTGTATGTAGGTTAATATTCATAGCCTACATACAACGATTCTGTGATTTT	ACCGGTCACAGAATTGTTGTATGTAGGTTAATATTCATAGCCTACATACAACGATTCTGTGATTTTTTGAATTCGCACCAGCACGCTACGCAACGTCACACAACACACACACTGTTCG	non-targeting control
NTC	NTC__17	accggTCACAGAATTGTTGTATGTAGGTTAATATTCATAGCCTACATACAACGATTCTGTGATTTTTT	cgaaAAAAAATCACAGAATCGTTGTATGTAGGCTATGAATATTAACCTACATACAACAATTCTGTGA	TGGTCACACAACACACACTGAC	TCACAGAATCGTTGTATGTAG	ACCGGTCACAGAATTGTTGTATGTAGGTTAATATTCATAGCCTACATACAACGATTCTGTGATTTT	ACCGGTCACAGAATTGTTGTATGTAGGTTAATATTCATAGCCTACATACAACGATTCTGTGATTTTTTGAATTCGCACCAGCACGCTACGCATGGTCACACAACACACACTGACTTCG	non-targeting control
NTC	NTC__18	accggTCACAGAATTGTTGTATGTAGGTTAATATTCATAGCCTACATACAACGATTCTGTGATTTTTT	cgaaAAAAAATCACAGAATCGTTGTATGTAGGCTATGAATATTAACCTACATACAACAATTCTGTGA	GTGTCACACAACACACACCACA	TCACAGAATCGTTGTATGTAG	ACCGGTCACAGAATTGTTGTATGTAGGTTAATATTCATAGCCTACATACAACGATTCTGTGATTTT	ACCGGTCACAGAATTGTTGTATGTAGGTTAATATTCATAGCCTACATACAACGATTCTGTGATTTTTTGAATTCGCACCAGCACGCTACGCAGTGTCACACAACACACACCACATTCG	non-targeting control
NTC	NTC__19	accggTCACAGAATTGTTGTATGTAGGTTAATATTCATAGCCTACATACAACGATTCTGTGATTTTTT	cgaaAAAAAATCACAGAATCGTTGTATGTAGGCTATGAATATTAACCTACATACAACAATTCTGTGA	CAGTCACACAACACACACGTGT	TCACAGAATCGTTGTATGTAG	ACCGGTCACAGAATTGTTGTATGTAGGTTAATATTCATAGCCTACATACAACGATTCTGTGATTTT	ACCGGTCACAGAATTGTTGTATGTAGGTTAATATTCATAGCCTACATACAACGATTCTGTGATTTTTTGAATTCGCACCAGCACGCTACGCACAGTCACACAACACACACGTGTTTCG	non-targeting control
NTC	NTC__20	accggTCACAGAATTGTTGTATGTAGGTTAATATTCATAGCCTACATACAACGATTCTGTGATTTTTT	cgaaAAAAAATCACAGAATCGTTGTATGTAGGCTATGAATATTAACCTACATACAACAATTCTGTGA	ACCACACACAACACACACTGAC	TCACAGAATCGTTGTATGTAG	ACCGGTCACAGAATTGTTGTATGTAGGTTAATATTCATAGCCTACATACAACGATTCTGTGATTTT	ACCGGTCACAGAATTGTTGTATGTAGGTTAATATTCATAGCCTACATACAACGATTCTGTGATTTTTTGAATTCGCACCAGCACGCTACGCAACCACACACAACACACACTGACTTCG	non-targeting control
NTC	NTC__21	accggTCACAGAATTGTTGTATGTAGGTTAATATTCATAGCCTACATACAACGATTCTGTGATTTTTT	cgaaAAAAAATCACAGAATCGTTGTATGTAGGCTATGAATATTAACCTACATACAACAATTCTGTGA	TGCACACACAACACACACGTCA	TCACAGAATCGTTGTATGTAG	ACCGGTCACAGAATTGTTGTATGTAGGTTAATATTCATAGCCTACATACAACGATTCTGTGATTTT	ACCGGTCACAGAATTGTTGTATGTAGGTTAATATTCATAGCCTACATACAACGATTCTGTGATTTTTTGAATTCGCACCAGCACGCTACGCATGCACACACAACACACACGTCATTCG	non-targeting control
NTC	NTC__22	accggTCACAGAATTGTTGTATGTAGGTTAATATTCATAGCCTACATACAACGATTCTGTGATTTTTT	cgaaAAAAAATCACAGAATCGTTGTATGTAGGCTATGAATATTAACCTACATACAACAATTCTGTGA	GTCACACACAACACACACACGT	TCACAGAATCGTTGTATGTAG	ACCGGTCACAGAATTGTTGTATGTAGGTTAATATTCATAGCCTACATACAACGATTCTGTGATTTT	ACCGGTCACAGAATTGTTGTATGTAGGTTAATATTCATAGCCTACATACAACGATTCTGTGATTTTTTGAATTCGCACCAGCACGCTACGCAGTCACACACAACACACACACGTTTCG	non-targeting control
NTC	NTC__23	accggTCACAGAATTGTTGTATGTAGGTTAATATTCATAGCCTACATACAACGATTCTGTGATTTTTT	cgaaAAAAAATCACAGAATCGTTGTATGTAGGCTATGAATATTAACCTACATACAACAATTCTGTGA	CACACACACAACACACACCATG	TCACAGAATCGTTGTATGTAG	ACCGGTCACAGAATTGTTGTATGTAGGTTAATATTCATAGCCTACATACAACGATTCTGTGATTTT	ACCGGTCACAGAATTGTTGTATGTAGGTTAATATTCATAGCCTACATACAACGATTCTGTGATTTTTTGAATTCGCACCAGCACGCTACGCACACACACACAACACACACCATGTTCG	non-targeting control
NTC	NTC__24	accggTCACAGAATTGTTGTATGTAGGTTAATATTCATAGCCTACATACAACGATTCTGTGATTTTTT	cgaaAAAAAATCACAGAATCGTTGTATGTAGGCTATGAATATTAACCTACATACAACAATTCTGTGA	ACACACACACTGACACACGTCA	TCACAGAATCGTTGTATGTAG	ACCGGTCACAGAATTGTTGTATGTAGGTTAATATTCATAGCCTACATACAACGATTCTGTGATTTT	ACCGGTCACAGAATTGTTGTATGTAGGTTAATATTCATAGCCTACATACAACGATTCTGTGATTTTTTGAATTCGCACCAGCACGCTACGCAACACACACACTGACACACGTCATTCG	non-targeting control
NTC	NTC__25	accggTCACAGAATTGTTGTATGTAGGTTAATATTCATAGCCTACATACAACGATTCTGTGATTTTTT	cgaaAAAAAATCACAGAATCGTTGTATGTAGGCTATGAATATTAACCTACATACAACAATTCTGTGA	TGACACACACTGACACACCAGT	TCACAGAATCGTTGTATGTAG	ACCGGTCACAGAATTGTTGTATGTAGGTTAATATTCATAGCCTACATACAACGATTCTGTGATTTT	ACCGGTCACAGAATTGTTGTATGTAGGTTAATATTCATAGCCTACATACAACGATTCTGTGATTTTTTGAATTCGCACCAGCACGCTACGCATGACACACACTGACACACCAGTTTCG	non-targeting control
NTC	NTC__26	accggTCACAGAATTGTTGTATGTAGGTTAATATTCATAGCCTACATACAACGATTCTGTGATTTTTT	cgaaAAAAAATCACAGAATCGTTGTATGTAGGCTATGAATATTAACCTACATACAACAATTCTGTGA	GTACACACACTGACACACTGTG	TCACAGAATCGTTGTATGTAG	ACCGGTCACAGAATTGTTGTATGTAGGTTAATATTCATAGCCTACATACAACGATTCTGTGATTTT	ACCGGTCACAGAATTGTTGTATGTAGGTTAATATTCATAGCCTACATACAACGATTCTGTGATTTTTTGAATTCGCACCAGCACGCTACGCAGTACACACACTGACACACTGTGTTCG	non-targeting control
NTC	NTC__27	accggTCACAGAATTGTTGTATGTAGGTTAATATTCATAGCCTACATACAACGATTCTGTGATTTTTT	cgaaAAAAAATCACAGAATCGTTGTATGTAGGCTATGAATATTAACCTACATACAACAATTCTGTGA	CAACACACACTGACACACACAC	TCACAGAATCGTTGTATGTAG	ACCGGTCACAGAATTGTTGTATGTAGGTTAATATTCATAGCCTACATACAACGATTCTGTGATTTT	ACCGGTCACAGAATTGTTGTATGTAGGTTAATATTCATAGCCTACATACAACGATTCTGTGATTTTTTGAATTCGCACCAGCACGCTACGCACAACACACACTGACACACACACTTCG	non-targeting control
NTC	NTC__28	accggTCACAGAATTGTTGTATGTAGGTTAATATTCATAGCCTACATACAACGATTCTGTGATTTTTT	cgaaAAAAAATCACAGAATCGTTGTATGTAGGCTATGAATATTAACCTACATACAACAATTCTGTGA	ACTGACACACTGACACACCAGT	TCACAGAATCGTTGTATGTAG	ACCGGTCACAGAATTGTTGTATGTAGGTTAATATTCATAGCCTACATACAACGATTCTGTGATTTT	ACCGGTCACAGAATTGTTGTATGTAGGTTAATATTCATAGCCTACATACAACGATTCTGTGATTTTTTGAATTCGCACCAGCACGCTACGCAACTGACACACTGACACACCAGTTTCG	non-targeting control
NTC	NTC__29	accggTCACAGAATTGTTGTATGTAGGTTAATATTCATAGCCTACATACAACGATTCTGTGATTTTTT	cgaaAAAAAATCACAGAATCGTTGTATGTAGGCTATGAATATTAACCTACATACAACAATTCTGTGA	TGTGACACACTGACACACACTG	TCACAGAATCGTTGTATGTAG	ACCGGTCACAGAATTGTTGTATGTAGGTTAATATTCATAGCCTACATACAACGATTCTGTGATTTT	ACCGGTCACAGAATTGTTGTATGTAGGTTAATATTCATAGCCTACATACAACGATTCTGTGATTTTTTGAATTCGCACCAGCACGCTACGCATGTGACACACTGACACACACTGTTCG	non-targeting control
NTC	NTC__30	accggTCACAGAATTGTTGTATGTAGGTTAATATTCATAGCCTACATACAACGATTCTGTGATTTTTT	cgaaAAAAAATCACAGAATCGTTGTATGTAGGCTATGAATATTAACCTACATACAACAATTCTGTGA	GTTGACACACTGACACACGTAC	TCACAGAATCGTTGTATGTAG	ACCGGTCACAGAATTGTTGTATGTAGGTTAATATTCATAGCCTACATACAACGATTCTGTGATTTT	ACCGGTCACAGAATTGTTGTATGTAGGTTAATATTCATAGCCTACATACAACGATTCTGTGATTTTTTGAATTCGCACCAGCACGCTACGCAGTTGACACACTGACACACGTACTTCG	non-targeting control
NTC	NTC__31	accggCAAATCACAGAATCGTTGTATGTTAATATTCATAGCATACAACGATTCTGTGATTTGTTTTTT	cgaaAAAAAACAAATCACAGAATCGTTGTATGCTATGAATATTAACATACAACGATTCTGTGATTTG	CATGACACACTGACACACTGCA	CAAATCACAGAATCGTTGTAT	ACCGGCAAATCACAGAATCGTTGTATGTTAATATTCATAGCATACAACGATTCTGTGATTTGTTTT	ACCGGCAAATCACAGAATCGTTGTATGTTAATATTCATAGCATACAACGATTCTGTGATTTGTTTTTTGAATTCGCACCAGCACGCTACGCACATGACACACTGACACACTGCATTCG	non-targeting control
NTC	NTC__32	accggCAAATCACAGAATCGTTGTATGTTAATATTCATAGCATACAACGATTCTGTGATTTGTTTTTT	cgaaAAAAAACAAATCACAGAATCGTTGTATGCTATGAATATTAACATACAACGATTCTGTGATTTG	ACGTACACACTGACACACACTG	CAAATCACAGAATCGTTGTAT	ACCGGCAAATCACAGAATCGTTGTATGTTAATATTCATAGCATACAACGATTCTGTGATTTGTTTT	ACCGGCAAATCACAGAATCGTTGTATGTTAATATTCATAGCATACAACGATTCTGTGATTTGTTTTTTGAATTCGCACCAGCACGCTACGCAACGTACACACTGACACACACTGTTCG	non-targeting control
NTC	NTC__33	accggCAAATCACAGAATCGTTGTATGTTAATATTCATAGCATACAACGATTCTGTGATTTGTTTTTT	cgaaAAAAAACAAATCACAGAATCGTTGTATGCTATGAATATTAACATACAACGATTCTGTGATTTG	TGGTACACACTGACACACTGAC	CAAATCACAGAATCGTTGTAT	ACCGGCAAATCACAGAATCGTTGTATGTTAATATTCATAGCATACAACGATTCTGTGATTTGTTTT	ACCGGCAAATCACAGAATCGTTGTATGTTAATATTCATAGCATACAACGATTCTGTGATTTGTTTTTTGAATTCGCACCAGCACGCTACGCATGGTACACACTGACACACTGACTTCG	non-targeting control
NTC	NTC__34	accggCAAATCACAGAATCGTTGTATGTTAATATTCATAGCATACAACGATTCTGTGATTTGTTTTTT	cgaaAAAAAACAAATCACAGAATCGTTGTATGCTATGAATATTAACATACAACGATTCTGTGATTTG	GTGTACACACTGACACACCACA	CAAATCACAGAATCGTTGTAT	ACCGGCAAATCACAGAATCGTTGTATGTTAATATTCATAGCATACAACGATTCTGTGATTTGTTTT	ACCGGCAAATCACAGAATCGTTGTATGTTAATATTCATAGCATACAACGATTCTGTGATTTGTTTTTTGAATTCGCACCAGCACGCTACGCAGTGTACACACTGACACACCACATTCG	non-targeting control
NTC	NTC__35	accggCAAATCACAGAATCGTTGTATGTTAATATTCATAGCATACAACGATTCTGTGATTTGTTTTTT	cgaaAAAAAACAAATCACAGAATCGTTGTATGCTATGAATATTAACATACAACGATTCTGTGATTTG	CAGTACACACTGACACACGTGT	CAAATCACAGAATCGTTGTAT	ACCGGCAAATCACAGAATCGTTGTATGTTAATATTCATAGCATACAACGATTCTGTGATTTGTTTT	ACCGGCAAATCACAGAATCGTTGTATGTTAATATTCATAGCATACAACGATTCTGTGATTTGTTTTTTGAATTCGCACCAGCACGCTACGCACAGTACACACTGACACACGTGTTTCG	non-targeting control
NTC	NTC__36	accggCAAATCACAGAATCGTTGTATGTTAATATTCATAGCATACAACGATTCTGTGATTTGTTTTTT	cgaaAAAAAACAAATCACAGAATCGTTGTATGCTATGAATATTAACATACAACGATTCTGTGATTTG	ACCAACACACTGACACACTGAC	CAAATCACAGAATCGTTGTAT	ACCGGCAAATCACAGAATCGTTGTATGTTAATATTCATAGCATACAACGATTCTGTGATTTGTTTT	ACCGGCAAATCACAGAATCGTTGTATGTTAATATTCATAGCATACAACGATTCTGTGATTTGTTTTTTGAATTCGCACCAGCACGCTACGCAACCAACACACTGACACACTGACTTCG	non-targeting control
NTC	NTC__37	accggCAAATCACAGAATCGTTGTATGTTAATATTCATAGCATACAACGATTCTGTGATTTGTTTTTT	cgaaAAAAAACAAATCACAGAATCGTTGTATGCTATGAATATTAACATACAACGATTCTGTGATTTG	TGCAACACACTGACACACGTCA	CAAATCACAGAATCGTTGTAT	ACCGGCAAATCACAGAATCGTTGTATGTTAATATTCATAGCATACAACGATTCTGTGATTTGTTTT	ACCGGCAAATCACAGAATCGTTGTATGTTAATATTCATAGCATACAACGATTCTGTGATTTGTTTTTTGAATTCGCACCAGCACGCTACGCATGCAACACACTGACACACGTCATTCG	non-targeting control
NTC	NTC__38	accggCAAATCACAGAATCGTTGTATGTTAATATTCATAGCATACAACGATTCTGTGATTTGTTTTTT	cgaaAAAAAACAAATCACAGAATCGTTGTATGCTATGAATATTAACATACAACGATTCTGTGATTTG	GTCAACACACTGACACACACGT	CAAATCACAGAATCGTTGTAT	ACCGGCAAATCACAGAATCGTTGTATGTTAATATTCATAGCATACAACGATTCTGTGATTTGTTTT	ACCGGCAAATCACAGAATCGTTGTATGTTAATATTCATAGCATACAACGATTCTGTGATTTGTTTTTTGAATTCGCACCAGCACGCTACGCAGTCAACACACTGACACACACGTTTCG	non-targeting control
NTC	NTC__39	accggCAAATCACAGAATCGTTGTATGTTAATATTCATAGCATACAACGATTCTGTGATTTGTTTTTT	cgaaAAAAAACAAATCACAGAATCGTTGTATGCTATGAATATTAACATACAACGATTCTGTGATTTG	CACAACACACTGACACACCATG	CAAATCACAGAATCGTTGTAT	ACCGGCAAATCACAGAATCGTTGTATGTTAATATTCATAGCATACAACGATTCTGTGATTTGTTTT	ACCGGCAAATCACAGAATCGTTGTATGTTAATATTCATAGCATACAACGATTCTGTGATTTGTTTTTTGAATTCGCACCAGCACGCTACGCACACAACACACTGACACACCATGTTCG	non-targeting control
NTC	NTC__40	accggCAAATCACAGAATCGTTGTATGTTAATATTCATAGCATACAACGATTCTGTGATTTGTTTTTT	cgaaAAAAAACAAATCACAGAATCGTTGTATGCTATGAATATTAACATACAACGATTCTGTGATTTG	ACACTGACACTGACACACTGAC	CAAATCACAGAATCGTTGTAT	ACCGGCAAATCACAGAATCGTTGTATGTTAATATTCATAGCATACAACGATTCTGTGATTTGTTTT	ACCGGCAAATCACAGAATCGTTGTATGTTAATATTCATAGCATACAACGATTCTGTGATTTGTTTTTTGAATTCGCACCAGCACGCTACGCAACACTGACACTGACACACTGACTTCG	non-targeting control
NTC	NTC__41	accggCAAATCACAGAATCGTTGTATGTTAATATTCATAGCATACAACGATTCTGTGATTTGTTTTTT	cgaaAAAAAACAAATCACAGAATCGTTGTATGCTATGAATATTAACATACAACGATTCTGTGATTTG	TGACTGACACTGACACACGTCA	CAAATCACAGAATCGTTGTAT	ACCGGCAAATCACAGAATCGTTGTATGTTAATATTCATAGCATACAACGATTCTGTGATTTGTTTT	ACCGGCAAATCACAGAATCGTTGTATGTTAATATTCATAGCATACAACGATTCTGTGATTTGTTTTTTGAATTCGCACCAGCACGCTACGCATGACTGACACTGACACACGTCATTCG	non-targeting control
NTC	NTC__42	accggCAAATCACAGAATCGTTGTATGTTAATATTCATAGCATACAACGATTCTGTGATTTGTTTTTT	cgaaAAAAAACAAATCACAGAATCGTTGTATGCTATGAATATTAACATACAACGATTCTGTGATTTG	GTACTGACACTGACACACACGT	CAAATCACAGAATCGTTGTAT	ACCGGCAAATCACAGAATCGTTGTATGTTAATATTCATAGCATACAACGATTCTGTGATTTGTTTT	ACCGGCAAATCACAGAATCGTTGTATGTTAATATTCATAGCATACAACGATTCTGTGATTTGTTTTTTGAATTCGCACCAGCACGCTACGCAGTACTGACACTGACACACACGTTTCG	non-targeting control
NTC	NTC__43	accggCAAATCACAGAATCGTTGTATGTTAATATTCATAGCATACAACGATTCTGTGATTTGTTTTTT	cgaaAAAAAACAAATCACAGAATCGTTGTATGCTATGAATATTAACATACAACGATTCTGTGATTTG	CAACTGACACTGACACACCATG	CAAATCACAGAATCGTTGTAT	ACCGGCAAATCACAGAATCGTTGTATGTTAATATTCATAGCATACAACGATTCTGTGATTTGTTTT	ACCGGCAAATCACAGAATCGTTGTATGTTAATATTCATAGCATACAACGATTCTGTGATTTGTTTTTTGAATTCGCACCAGCACGCTACGCACAACTGACACTGACACACCATGTTCG	non-targeting control
NTC	NTC__44	accggCAAATCACAGAATCGTTGTATGTTAATATTCATAGCATACAACGATTCTGTGATTTGTTTTTT	cgaaAAAAAACAAATCACAGAATCGTTGTATGCTATGAATATTAACATACAACGATTCTGTGATTTG	ACTGTGACACTGACACACGTCA	CAAATCACAGAATCGTTGTAT	ACCGGCAAATCACAGAATCGTTGTATGTTAATATTCATAGCATACAACGATTCTGTGATTTGTTTT	ACCGGCAAATCACAGAATCGTTGTATGTTAATATTCATAGCATACAACGATTCTGTGATTTGTTTTTTGAATTCGCACCAGCACGCTACGCAACTGTGACACTGACACACGTCATTCG	non-targeting control
NTC	NTC__45	accggCAAATCACAGAATCGTTGTATGTTAATATTCATAGCATACAACGATTCTGTGATTTGTTTTTT	cgaaAAAAAACAAATCACAGAATCGTTGTATGCTATGAATATTAACATACAACGATTCTGTGATTTG	TGTGTGACACTGACACACCAGT	CAAATCACAGAATCGTTGTAT	ACCGGCAAATCACAGAATCGTTGTATGTTAATATTCATAGCATACAACGATTCTGTGATTTGTTTT	ACCGGCAAATCACAGAATCGTTGTATGTTAATATTCATAGCATACAACGATTCTGTGATTTGTTTTTTGAATTCGCACCAGCACGCTACGCATGTGTGACACTGACACACCAGTTTCG	non-targeting control
NTC	NTC__46	accggGCGGTTGTTAAGAGGTTCTGTGTTAATATTCATAGCATAGAACCTCTTAGCAACCGCTTTTTT	cgaaAAAAAAGCGGTTGCTAAGAGGTTCTATGCTATGAATATTAACACAGAACCTCTTAACAACCGC	GTTGTGACACTGACACACTGTG	GCGGTTGCTAAGAGGTTCTAT	ACCGGGCGGTTGTTAAGAGGTTCTGTGTTAATATTCATAGCATAGAACCTCTTAGCAACCGCTTTT	ACCGGGCGGTTGTTAAGAGGTTCTGTGTTAATATTCATAGCATAGAACCTCTTAGCAACCGCTTTTTTGAATTCGCACCAGCACGCTACGCAGTTGTGACACTGACACACTGTGTTCG	non-targeting control, but consistent offtarget activity, ignored for MAGeCK analysis
NTC	NTC__47	accggGCGGTTGTTAAGAGGTTCTGTGTTAATATTCATAGCATAGAACCTCTTAGCAACCGCTTTTTT	cgaaAAAAAAGCGGTTGCTAAGAGGTTCTATGCTATGAATATTAACACAGAACCTCTTAACAACCGC	CATGTGACACTGACACACACAC	GCGGTTGCTAAGAGGTTCTAT	ACCGGGCGGTTGTTAAGAGGTTCTGTGTTAATATTCATAGCATAGAACCTCTTAGCAACCGCTTTT	ACCGGGCGGTTGTTAAGAGGTTCTGTGTTAATATTCATAGCATAGAACCTCTTAGCAACCGCTTTTTTGAATTCGCACCAGCACGCTACGCACATGTGACACTGACACACACACTTCG	non-targeting control, but consistent offtarget activity, ignored for MAGeCK analysis
NTC	NTC__48	accggGCGGTTGTTAAGAGGTTCTGTGTTAATATTCATAGCATAGAACCTCTTAGCAACCGCTTTTTT	cgaaAAAAAAGCGGTTGCTAAGAGGTTCTATGCTATGAATATTAACACAGAACCTCTTAACAACCGC	ACGTTGACACTGACACACCAGT	GCGGTTGCTAAGAGGTTCTAT	ACCGGGCGGTTGTTAAGAGGTTCTGTGTTAATATTCATAGCATAGAACCTCTTAGCAACCGCTTTT	ACCGGGCGGTTGTTAAGAGGTTCTGTGTTAATATTCATAGCATAGAACCTCTTAGCAACCGCTTTTTTGAATTCGCACCAGCACGCTACGCAACGTTGACACTGACACACCAGTTTCG	non-targeting control, but consistent offtarget activity, ignored for MAGeCK analysis
NTC	NTC__49	accggGCGGTTGTTAAGAGGTTCTGTGTTAATATTCATAGCATAGAACCTCTTAGCAACCGCTTTTTT	cgaaAAAAAAGCGGTTGCTAAGAGGTTCTATGCTATGAATATTAACACAGAACCTCTTAACAACCGC	TGGTTGACACTGACACACACTG	GCGGTTGCTAAGAGGTTCTAT	ACCGGGCGGTTGTTAAGAGGTTCTGTGTTAATATTCATAGCATAGAACCTCTTAGCAACCGCTTTT	ACCGGGCGGTTGTTAAGAGGTTCTGTGTTAATATTCATAGCATAGAACCTCTTAGCAACCGCTTTTTTGAATTCGCACCAGCACGCTACGCATGGTTGACACTGACACACACTGTTCG	non-targeting control, but consistent offtarget activity, ignored for MAGeCK analysis
NTC	NTC__50	accggGCGGTTGTTAAGAGGTTCTGTGTTAATATTCATAGCATAGAACCTCTTAGCAACCGCTTTTTT	cgaaAAAAAAGCGGTTGCTAAGAGGTTCTATGCTATGAATATTAACACAGAACCTCTTAACAACCGC	GTGTTGACACTGACACACGTAC	GCGGTTGCTAAGAGGTTCTAT	ACCGGGCGGTTGTTAAGAGGTTCTGTGTTAATATTCATAGCATAGAACCTCTTAGCAACCGCTTTT	ACCGGGCGGTTGTTAAGAGGTTCTGTGTTAATATTCATAGCATAGAACCTCTTAGCAACCGCTTTTTTGAATTCGCACCAGCACGCTACGCAGTGTTGACACTGACACACGTACTTCG	non-targeting control, but consistent offtarget activity, ignored for MAGeCK analysis
NTC	NTC__51	accggGCGGTTGTTAAGAGGTTCTGTGTTAATATTCATAGCATAGAACCTCTTAGCAACCGCTTTTTT	cgaaAAAAAAGCGGTTGCTAAGAGGTTCTATGCTATGAATATTAACACAGAACCTCTTAACAACCGC	CAGTTGACACTGACACACTGCA	GCGGTTGCTAAGAGGTTCTAT	ACCGGGCGGTTGTTAAGAGGTTCTGTGTTAATATTCATAGCATAGAACCTCTTAGCAACCGCTTTT	ACCGGGCGGTTGTTAAGAGGTTCTGTGTTAATATTCATAGCATAGAACCTCTTAGCAACCGCTTTTTTGAATTCGCACCAGCACGCTACGCACAGTTGACACTGACACACTGCATTCG	non-targeting control, but consistent offtarget activity, ignored for MAGeCK analysis
NTC	NTC__52	accggGCGGTTGTTAAGAGGTTCTGTGTTAATATTCATAGCATAGAACCTCTTAGCAACCGCTTTTTT	cgaaAAAAAAGCGGTTGCTAAGAGGTTCTATGCTATGAATATTAACACAGAACCTCTTAACAACCGC	ACCATGACACTGACACACACTG	GCGGTTGCTAAGAGGTTCTAT	ACCGGGCGGTTGTTAAGAGGTTCTGTGTTAATATTCATAGCATAGAACCTCTTAGCAACCGCTTTT	ACCGGGCGGTTGTTAAGAGGTTCTGTGTTAATATTCATAGCATAGAACCTCTTAGCAACCGCTTTTTTGAATTCGCACCAGCACGCTACGCAACCATGACACTGACACACACTGTTCG	non-targeting control, but consistent offtarget activity, ignored for MAGeCK analysis
NTC	NTC__53	accggGCGGTTGTTAAGAGGTTCTGTGTTAATATTCATAGCATAGAACCTCTTAGCAACCGCTTTTTT	cgaaAAAAAAGCGGTTGCTAAGAGGTTCTATGCTATGAATATTAACACAGAACCTCTTAACAACCGC	TGCATGACACTGACACACTGAC	GCGGTTGCTAAGAGGTTCTAT	ACCGGGCGGTTGTTAAGAGGTTCTGTGTTAATATTCATAGCATAGAACCTCTTAGCAACCGCTTTT	ACCGGGCGGTTGTTAAGAGGTTCTGTGTTAATATTCATAGCATAGAACCTCTTAGCAACCGCTTTTTTGAATTCGCACCAGCACGCTACGCATGCATGACACTGACACACTGACTTCG	non-targeting control, but consistent offtarget activity, ignored for MAGeCK analysis
NTC	NTC__54	accggGCGGTTGTTAAGAGGTTCTGTGTTAATATTCATAGCATAGAACCTCTTAGCAACCGCTTTTTT	cgaaAAAAAAGCGGTTGCTAAGAGGTTCTATGCTATGAATATTAACACAGAACCTCTTAACAACCGC	GTCATGACACTGACACACCACA	GCGGTTGCTAAGAGGTTCTAT	ACCGGGCGGTTGTTAAGAGGTTCTGTGTTAATATTCATAGCATAGAACCTCTTAGCAACCGCTTTT	ACCGGGCGGTTGTTAAGAGGTTCTGTGTTAATATTCATAGCATAGAACCTCTTAGCAACCGCTTTTTTGAATTCGCACCAGCACGCTACGCAGTCATGACACTGACACACCACATTCG	non-targeting control, but consistent offtarget activity, ignored for MAGeCK analysis
NTC	NTC__55	accggGCGGTTGTTAAGAGGTTCTGTGTTAATATTCATAGCATAGAACCTCTTAGCAACCGCTTTTTT	cgaaAAAAAAGCGGTTGCTAAGAGGTTCTATGCTATGAATATTAACACAGAACCTCTTAACAACCGC	CACATGACACTGACACACGTGT	GCGGTTGCTAAGAGGTTCTAT	ACCGGGCGGTTGTTAAGAGGTTCTGTGTTAATATTCATAGCATAGAACCTCTTAGCAACCGCTTTT	ACCGGGCGGTTGTTAAGAGGTTCTGTGTTAATATTCATAGCATAGAACCTCTTAGCAACCGCTTTTTTGAATTCGCACCAGCACGCTACGCACACATGACACTGACACACGTGTTTCG	non-targeting control, but consistent offtarget activity, ignored for MAGeCK analysis
NTC	NTC__56	accggGCGGTTGTTAAGAGGTTCTGTGTTAATATTCATAGCATAGAACCTCTTAGCAACCGCTTTTTT	cgaaAAAAAAGCGGTTGCTAAGAGGTTCTATGCTATGAATATTAACACAGAACCTCTTAACAACCGC	ACACGTACACTGACACACACGT	GCGGTTGCTAAGAGGTTCTAT	ACCGGGCGGTTGTTAAGAGGTTCTGTGTTAATATTCATAGCATAGAACCTCTTAGCAACCGCTTTT	ACCGGGCGGTTGTTAAGAGGTTCTGTGTTAATATTCATAGCATAGAACCTCTTAGCAACCGCTTTTTTGAATTCGCACCAGCACGCTACGCAACACGTACACTGACACACACGTTTCG	non-targeting control, but consistent offtarget activity, ignored for MAGeCK analysis
NTC	NTC__57	accggGCGGTTGTTAAGAGGTTCTGTGTTAATATTCATAGCATAGAACCTCTTAGCAACCGCTTTTTT	cgaaAAAAAAGCGGTTGCTAAGAGGTTCTATGCTATGAATATTAACACAGAACCTCTTAACAACCGC	TGACGTACACTGACACACTGTG	GCGGTTGCTAAGAGGTTCTAT	ACCGGGCGGTTGTTAAGAGGTTCTGTGTTAATATTCATAGCATAGAACCTCTTAGCAACCGCTTTT	ACCGGGCGGTTGTTAAGAGGTTCTGTGTTAATATTCATAGCATAGAACCTCTTAGCAACCGCTTTTTTGAATTCGCACCAGCACGCTACGCATGACGTACACTGACACACTGTGTTCG	non-targeting control, but consistent offtarget activity, ignored for MAGeCK analysis
NTC	NTC__58	accggGCGGTTGTTAAGAGGTTCTGTGTTAATATTCATAGCATAGAACCTCTTAGCAACCGCTTTTTT	cgaaAAAAAAGCGGTTGCTAAGAGGTTCTATGCTATGAATATTAACACAGAACCTCTTAACAACCGC	GTACGTACACTGACACACCAAC	GCGGTTGCTAAGAGGTTCTAT	ACCGGGCGGTTGTTAAGAGGTTCTGTGTTAATATTCATAGCATAGAACCTCTTAGCAACCGCTTTT	ACCGGGCGGTTGTTAAGAGGTTCTGTGTTAATATTCATAGCATAGAACCTCTTAGCAACCGCTTTTTTGAATTCGCACCAGCACGCTACGCAGTACGTACACTGACACACCAACTTCG	non-targeting control, but consistent offtarget activity, ignored for MAGeCK analysis
NTC	NTC__59	accggGCGGTTGTTAAGAGGTTCTGTGTTAATATTCATAGCATAGAACCTCTTAGCAACCGCTTTTTT	cgaaAAAAAAGCGGTTGCTAAGAGGTTCTATGCTATGAATATTAACACAGAACCTCTTAACAACCGC	CAACGTACACTGACACACGTCA	GCGGTTGCTAAGAGGTTCTAT	ACCGGGCGGTTGTTAAGAGGTTCTGTGTTAATATTCATAGCATAGAACCTCTTAGCAACCGCTTTT	ACCGGGCGGTTGTTAAGAGGTTCTGTGTTAATATTCATAGCATAGAACCTCTTAGCAACCGCTTTTTTGAATTCGCACCAGCACGCTACGCACAACGTACACTGACACACGTCATTCG	non-targeting control, but consistent offtarget activity, ignored for MAGeCK analysis
NTC	NTC__60	accggGCGGTTGTTAAGAGGTTCTGTGTTAATATTCATAGCATAGAACCTCTTAGCAACCGCTTTTTT	cgaaAAAAAAGCGGTTGCTAAGAGGTTCTATGCTATGAATATTAACACAGAACCTCTTAACAACCGC	ACTGGTACACTGACACACTGTG	GCGGTTGCTAAGAGGTTCTAT	ACCGGGCGGTTGTTAAGAGGTTCTGTGTTAATATTCATAGCATAGAACCTCTTAGCAACCGCTTTT	ACCGGGCGGTTGTTAAGAGGTTCTGTGTTAATATTCATAGCATAGAACCTCTTAGCAACCGCTTTTTTGAATTCGCACCAGCACGCTACGCAACTGGTACACTGACACACTGTGTTCG	non-targeting control, but consistent offtarget activity, ignored for MAGeCK analysis
Polr2b	Polr2b__1	accggGCTGGTAATCAAGATAAGGATGTTAATATTCATAGCATCCTTGTCTTGATTGCCAGCTTTTTT	cgaaAAAAAAGCTGGCAATCAAGACAAGGATGCTATGAATATTAACATCCTTATCTTGATTACCAGC	CACAGTACACTGACACACTGAC	GCTGGCAATCAAGACAAGGAT	ACCGGGCTGGTAATCAAGATAAGGATGTTAATATTCATAGCATCCTTGTCTTGATTGCCAGCTTTT	ACCGGGCTGGTAATCAAGATAAGGATGTTAATATTCATAGCATCCTTGTCTTGATTGCCAGCTTTTTTGAATTCGCACCAGCACGCTACGCACACAGTACACTGACACACTGACTTCG	killing control
Polr2b	Polr2b__2	accggGAGCTGGGGTATCCTAGGTATGTTAATATTCATAGCATACCTGGGATACTCCAGCTCTTTTTT	cgaaAAAAAAGAGCTGGAGTATCCCAGGTATGCTATGAATATTAACATACCTAGGATACCCCAGCTC	ACACCAACACTGACACACCATG	GAGCTGGAGTATCCCAGGTAT	ACCGGGAGCTGGGGTATCCTAGGTATGTTAATATTCATAGCATACCTGGGATACTCCAGCTCTTTT	ACCGGGAGCTGGGGTATCCTAGGTATGTTAATATTCATAGCATACCTGGGATACTCCAGCTCTTTTTTGAATTCGCACCAGCACGCTACGCAACACCAACACTGACACACCATGTTCG	killing control
Polr2b	Polr2b__3	accggGCTGGGGTATCCTAGGTATTGGTTAATATTCATAGCCAATACCTGGGATACTCCAGCTTTTTT	cgaaAAAAAAGCTGGAGTATCCCAGGTATTGGCTATGAATATTAACCAATACCTAGGATACCCCAGC	TGACCAACACTGACACACACAC	GCTGGAGTATCCCAGGTATTG	ACCGGGCTGGGGTATCCTAGGTATTGGTTAATATTCATAGCCAATACCTGGGATACTCCAGCTTTT	ACCGGGCTGGGGTATCCTAGGTATTGGTTAATATTCATAGCCAATACCTGGGATACTCCAGCTTTTTTGAATTCGCACCAGCACGCTACGCATGACCAACACTGACACACACACTTCG	killing control
Polr2b	Polr2b__4	accggGCCTGACGTTTGTATCTATTCGTTAATATTCATAGCGAGTAGATGCAAACGTCAGGCTTTTTT	cgaaAAAAAAGCCTGACGTTTGCATCTACTCGCTATGAATATTAACGAATAGATACAAACGTCAGGC	GTACCAACACTGACACACGTCA	GCCTGACGTTTGCATCTACTC	ACCGGGCCTGACGTTTGTATCTATTCGTTAATATTCATAGCGAGTAGATGCAAACGTCAGGCTTTT	ACCGGGCCTGACGTTTGTATCTATTCGTTAATATTCATAGCGAGTAGATGCAAACGTCAGGCTTTTTTGAATTCGCACCAGCACGCTACGCAGTACCAACACTGACACACGTCATTCG	killing control
Polr2b	Polr2b__5	accggCCATGTTGTAGGGTTTGTGAAGTTAATATTCATAGCTTCACAAGCCCTACAGCATGGTTTTTT	cgaaAAAAAACCATGCTGTAGGGCTTGTGAAGCTATGAATATTAACTTCACAAACCCTACAACATGG	CAACCAACACTGACACACTGGT	CCATGCTGTAGGGCTTGTGAA	ACCGGCCATGTTGTAGGGTTTGTGAAGTTAATATTCATAGCTTCACAAGCCCTACAGCATGGTTTT	ACCGGCCATGTTGTAGGGTTTGTGAAGTTAATATTCATAGCTTCACAAGCCCTACAGCATGGTTTTTTGAATTCGCACCAGCACGCTACGCACAACCAACACTGACACACTGGTTTCG	killing control
Polr2b	Polr2b__6	accggCCTGCAGCTATTGTTGATGTAGTTAATATTCATAGCTGCATCAGCAATAGCTGCAGGTTTTTT	cgaaAAAAAACCTGCAGCTATTGCTGATGCAGCTATGAATATTAACTACATCAACAATAGCTGCAGG	ACTGCAACACTGACACACACAC	CCTGCAGCTATTGCTGATGCA	ACCGGCCTGCAGCTATTGTTGATGTAGTTAATATTCATAGCTGCATCAGCAATAGCTGCAGGTTTT	ACCGGCCTGCAGCTATTGTTGATGTAGTTAATATTCATAGCTGCATCAGCAATAGCTGCAGGTTTTTTGAATTCGCACCAGCACGCTACGCAACTGCAACACTGACACACACACTTCG	killing control
Polr2b	Polr2b__7	accggCGCCAATGATGCTAAATGAGGGTTAATATTCATAGCCTTCATTTGGCATCATTGGCGTTTTTT	cgaaAAAAAACGCCAATGATGCCAAATGAAGGCTATGAATATTAACCCTCATTTAGCATCATTGGCG	TGTGCAACACTGACACACTGCA	CGCCAATGATGCCAAATGAAG	ACCGGCGCCAATGATGCTAAATGAGGGTTAATATTCATAGCCTTCATTTGGCATCATTGGCGTTTT	ACCGGCGCCAATGATGCTAAATGAGGGTTAATATTCATAGCCTTCATTTGGCATCATTGGCGTTTTTTGAATTCGCACCAGCACGCTACGCATGTGCAACACTGACACACTGCATTCG	killing control
Polr2b	Polr2b__8	accggGCCCATGTTCTTTACTATTCTGTTAATATTCATAGCAGGATAGTAGAGAACATGGGCTTTTTT	cgaaAAAAAAGCCCATGTTCTCTACTATCCTGCTATGAATATTAACAGAATAGTAAAGAACATGGGC	GTTGCAACACTGACACACCAGT	GCCCATGTTCTCTACTATCCT	ACCGGGCCCATGTTCTTTACTATTCTGTTAATATTCATAGCAGGATAGTAGAGAACATGGGCTTTT	ACCGGGCCCATGTTCTTTACTATTCTGTTAATATTCATAGCAGGATAGTAGAGAACATGGGCTTTTTTGAATTCGCACCAGCACGCTACGCAGTTGCAACACTGACACACCAGTTTCG	killing control
Polr2b	Polr2b__9	accggCCGTTCACTTGTGAAGGTATAGTTAATATTCATAGCTATGCCTTCGCAAGTGAACGGTTTTTT	cgaaAAAAAACCGTTCACTTGCGAAGGCATAGCTATGAATATTAACTATACCTTCACAAGTGAACGG	CATGCAACACTGACACACGTTG	CCGTTCACTTGCGAAGGCATA	ACCGGCCGTTCACTTGTGAAGGTATAGTTAATATTCATAGCTATGCCTTCGCAAGTGAACGGTTTT	ACCGGCCGTTCACTTGTGAAGGTATAGTTAATATTCATAGCTATGCCTTCGCAAGTGAACGGTTTTTTGAATTCGCACCAGCACGCTACGCACATGCAACACTGACACACGTTGTTCG	killing control
Polr2b	Polr2b__10	accggGCGAAGGCATAATTCCTGATAGTTAATATTCATAGCTGTCAGGAGTTATGCCTTCGCTTTTTT	cgaaAAAAAAGCGAAGGCATAACTCCTGACAGCTATGAATATTAACTATCAGGAATTATGCCTTCGC	ACGTCAACACTGACACACTGCA	GCGAAGGCATAACTCCTGACA	ACCGGGCGAAGGCATAATTCCTGATAGTTAATATTCATAGCTGTCAGGAGTTATGCCTTCGCTTTT	ACCGGGCGAAGGCATAATTCCTGATAGTTAATATTCATAGCTGTCAGGAGTTATGCCTTCGCTTTTTTGAATTCGCACCAGCACGCTACGCAACGTCAACACTGACACACTGCATTCG	killing control
Psma1	Psma1__1	accggGCAGGTTTCTTTGACGATTACGTTAATATTCATAGCGTGATCGTCAAAGAAGCCTGCTTTTTT	cgaaAAAAAAGCAGGCTTCTTTGACGATCACGCTATGAATATTAACGTAATCGTCAAAGAAACCTGC	TGGTCAACACTGACACACGTGT	GCAGGCTTCTTTGACGATCAC	ACCGGGCAGGTTTCTTTGACGATTACGTTAATATTCATAGCGTGATCGTCAAAGAAGCCTGCTTTT	ACCGGGCAGGTTTCTTTGACGATTACGTTAATATTCATAGCGTGATCGTCAAAGAAGCCTGCTTTTTTGAATTCGCACCAGCACGCTACGCATGGTCAACACTGACACACGTGTTTCG	killing control
Psma1	Psma1__2	accggCCAAACCTGTCTATCTGTTAAGTTAATATTCATAGCTTAGCAGATGGACAGGTTTGGTTTTTT	cgaaAAAAAACCAAACCTGTCCATCTGCTAAGCTATGAATATTAACTTAACAGATAGACAGGTTTGG	GTGTCAACACTGACACACACTG	CCAAACCTGTCCATCTGCTAA	ACCGGCCAAACCTGTCTATCTGTTAAGTTAATATTCATAGCTTAGCAGATGGACAGGTTTGGTTTT	ACCGGCCAAACCTGTCTATCTGTTAAGTTAATATTCATAGCTTAGCAGATGGACAGGTTTGGTTTTTTGAATTCGCACCAGCACGCTACGCAGTGTCAACACTGACACACACTGTTCG	killing control
Psma1	Psma1__3	accggGACGATCATCGAACTGTAGTTGTTAATATTCATAGCAACTACGGTTCGGTGATCGTCTTTTTT	cgaaAAAAAAGACGATCACCGAACCGTAGTTGCTATGAATATTAACAACTACAGTTCGATGATCGTC	CAGTCAACACTGACACACCAAC	GACGATCACCGAACCGTAGTT	ACCGGGACGATCATCGAACTGTAGTTGTTAATATTCATAGCAACTACGGTTCGGTGATCGTCTTTT	ACCGGGACGATCATCGAACTGTAGTTGTTAATATTCATAGCAACTACGGTTCGGTGATCGTCTTTTTTGAATTCGCACCAGCACGCTACGCACAGTCAACACTGACACACCAACTTCG	killing control
Psma1	Psma1__4	accggCCCGTTCTTAATCAGCTTGTAGTTAATATTCATAGCTACGAGCTGATTGAGAACGGGTTTTTT	cgaaAAAAAACCCGTTCTCAATCAGCTCGTAGCTATGAATATTAACTACAAGCTGATTAAGAACGGG	ACCACAACACTGACACACGTGT	CCCGTTCTCAATCAGCTCGTA	ACCGGCCCGTTCTTAATCAGCTTGTAGTTAATATTCATAGCTACGAGCTGATTGAGAACGGGTTTT	ACCGGCCCGTTCTTAATCAGCTTGTAGTTAATATTCATAGCTACGAGCTGATTGAGAACGGGTTTTTTGAATTCGCACCAGCACGCTACGCAACCACAACACTGACACACGTGTTTCG	killing control
Psma1	Psma1__5	accggCGGAGTTATGTTTCGAAATCAGTTAATATTCATAGCTGGTTTCGAAACATAGCTCCGTTTTTT	cgaaAAAAAACGGAGCTATGTTTCGAAACCAGCTATGAATATTAACTGATTTCGAAACATAACTCCG	TGCACAACACTGACACACCATG	CGGAGCTATGTTTCGAAACCA	ACCGGCGGAGTTATGTTTCGAAATCAGTTAATATTCATAGCTGGTTTCGAAACATAGCTCCGTTTT	ACCGGCGGAGTTATGTTTCGAAATCAGTTAATATTCATAGCTGGTTTCGAAACATAGCTCCGTTTTTTGAATTCGCACCAGCACGCTACGCATGCACAACACTGACACACCATGTTCG	killing control
Psma1	Psma1__6	accggCCTGTGTCTTGTCTTGTGTTTGTTAATATTCATAGCAGACACAAGACGAGACACAGGTTTTTT	cgaaAAAAAACCTGTGTCTCGTCTTGTGTCTGCTATGAATATTAACAAACACAAGACAAGACACAGG	GTCACAACACTGACACACTGAC	CCTGTGTCTCGTCTTGTGTCT	ACCGGCCTGTGTCTTGTCTTGTGTTTGTTAATATTCATAGCAGACACAAGACGAGACACAGGTTTT	ACCGGCCTGTGTCTTGTCTTGTGTTTGTTAATATTCATAGCAGACACAAGACGAGACACAGGTTTTTTGAATTCGCACCAGCACGCTACGCAGTCACAACACTGACACACTGACTTCG	killing control
Psma1	Psma1__7	accggCCTGGAGAGATATATGTTTGAGTTAATATTCATAGCTCAGACATATGTCTCTCCAGGTTTTTT	cgaaAAAAAACCTGGAGAGACATATGTCTGAGCTATGAATATTAACTCAAACATATATCTCTCCAGG	CACACAACACTGACACACACCA	CCTGGAGAGACATATGTCTGA	ACCGGCCTGGAGAGATATATGTTTGAGTTAATATTCATAGCTCAGACATATGTCTCTCCAGGTTTT	ACCGGCCTGGAGAGATATATGTTTGAGTTAATATTCATAGCTCAGACATATGTCTCTCCAGGTTTTTTGAATTCGCACCAGCACGCTACGCACACACAACACTGACACACACCATTCG	killing control
Psma1	Psma1__8	accggCGAAACCAGTATGATAATGATGTTAATATTCATAGCATCATTGTCATACTGGTTTCGTTTTTT	cgaaAAAAAACGAAACCAGTATGACAATGATGCTATGAATATTAACATCATTATCATACTGGTTTCG	ACACACTGACTGACACACTGGT	CGAAACCAGTATGACAATGAT	ACCGGCGAAACCAGTATGATAATGATGTTAATATTCATAGCATCATTGTCATACTGGTTTCGTTTT	ACCGGCGAAACCAGTATGATAATGATGTTAATATTCATAGCATCATTGTCATACTGGTTTCGTTTTTTGAATTCGCACCAGCACGCTACGCAACACACTGACTGACACACTGGTTTCG	killing control
Psma1	Psma1__9	accggGTGTCTTGTCTTGTGTCTTTAGTTAATATTCATAGCTAGAGACACAAGACGAGACACTTTTTT	cgaaAAAAAAGTGTCTCGTCTTGTGTCTCTAGCTATGAATATTAACTAAAGACACAAGACAAGACAC	TGACACTGACTGACACACGTTG	GTGTCTCGTCTTGTGTCTCTA	ACCGGGTGTCTTGTCTTGTGTCTTTAGTTAATATTCATAGCTAGAGACACAAGACGAGACACTTTT	ACCGGGTGTCTTGTCTTGTGTCTTTAGTTAATATTCATAGCTAGAGACACAAGACGAGACACTTTTTTGAATTCGCACCAGCACGCTACGCATGACACTGACTGACACACGTTGTTCG	killing control
Psma1	Psma1__10	accggCTCGTCTTGTGTCTTTAATTGGTTAATATTCATAGCCAATTAGAGACACAAGACGAGTTTTTT	cgaaAAAAAACTCGTCTTGTGTCTCTAATTGGCTATGAATATTAACCAATTAAAGACACAAGACGAG	GTACACTGACTGACACACACAC	CTCGTCTTGTGTCTCTAATTG	ACCGGCTCGTCTTGTGTCTTTAATTGGTTAATATTCATAGCCAATTAGAGACACAAGACGAGTTTT	ACCGGCTCGTCTTGTGTCTTTAATTGGTTAATATTCATAGCCAATTAGAGACACAAGACGAGTTTTTTGAATTCGCACCAGCACGCTACGCAGTACACTGACTGACACACACACTTCG	killing control
Rpl30	Rpl30__1	accggGCACTTAAGGTAGGAAGATGGGTTAATATTCATAGCCCATCTTCCTGCCTTAGGTGCTTTTTT	cgaaAAAAAAGCACCTAAGGCAGGAAGATGGGCTATGAATATTAACCCATCTTCCTACCTTAAGTGC	CAACACTGACTGACACACCACA	GCACCTAAGGCAGGAAGATGG	ACCGGGCACTTAAGGTAGGAAGATGGGTTAATATTCATAGCCCATCTTCCTGCCTTAGGTGCTTTT	ACCGGGCACTTAAGGTAGGAAGATGGGTTAATATTCATAGCCCATCTTCCTGCCTTAGGTGCTTTTTTGAATTCGCACCAGCACGCTACGCACAACACTGACTGACACACCACATTCG	killing control
Rpl30	Rpl30__2	accggGACTGGTGAGAAGTAAATAAGGTTAATATTCATAGCCTTGTTTACTTCTCACCAGTCTTTTTT	cgaaAAAAAAGACTGGTGAGAAGTAAACAAGGCTATGAATATTAACCTTATTTACTTCTCACCAGTC	ACTGACTGACTGACACACGTTG	GACTGGTGAGAAGTAAACAAG	ACCGGGACTGGTGAGAAGTAAATAAGGTTAATATTCATAGCCTTGTTTACTTCTCACCAGTCTTTT	ACCGGGACTGGTGAGAAGTAAATAAGGTTAATATTCATAGCCTTGTTTACTTCTCACCAGTCTTTTTTGAATTCGCACCAGCACGCTACGCAACTGACTGACTGACACACGTTGTTCG	killing control
Rpl30	Rpl30__3	accggGTCTCTGGAGTTGATCAATTCGTTAATATTCATAGCGAGTTGATCGACTCCAGAGACTTTTTT	cgaaAAAAAAGTCTCTGGAGTCGATCAACTCGCTATGAATATTAACGAATTGATCAACTCCAGAGAC	TGTGACTGACTGACACACCAAC	GTCTCTGGAGTCGATCAACTC	ACCGGGTCTCTGGAGTTGATCAATTCGTTAATATTCATAGCGAGTTGATCGACTCCAGAGACTTTT	ACCGGGTCTCTGGAGTTGATCAATTCGTTAATATTCATAGCGAGTTGATCGACTCCAGAGACTTTTTTGAATTCGCACCAGCACGCTACGCATGTGACTGACTGACACACCAACTTCG	killing control
Rpl30	Rpl30__4	accggCTCTGGAGTTGATCAACTTTAGTTAATATTCATAGCTAGAGTTGATCGACTCCAGAGTTTTTT	cgaaAAAAAACTCTGGAGTCGATCAACTCTAGCTATGAATATTAACTAAAGTTGATCAACTCCAGAG	GTTGACTGACTGACACACTGCA	CTCTGGAGTCGATCAACTCTA	ACCGGCTCTGGAGTTGATCAACTTTAGTTAATATTCATAGCTAGAGTTGATCGACTCCAGAGTTTT	ACCGGCTCTGGAGTTGATCAACTTTAGTTAATATTCATAGCTAGAGTTGATCGACTCCAGAGTTTTTTGAATTCGCACCAGCACGCTACGCAGTTGACTGACTGACACACTGCATTCG	killing control
Rpl30	Rpl30__5	accggCTGGAGTTGATCAACTTTAGGGTTAATATTCATAGCCCTAGAGTTGATCGACTCCAGTTTTTT	cgaaAAAAAACTGGAGTCGATCAACTCTAGGGCTATGAATATTAACCCTAAAGTTGATCAACTCCAG	CATGACTGACTGACACACACGT	CTGGAGTCGATCAACTCTAGG	ACCGGCTGGAGTTGATCAACTTTAGGGTTAATATTCATAGCCCTAGAGTTGATCGACTCCAGTTTT	ACCGGCTGGAGTTGATCAACTTTAGGGTTAATATTCATAGCCCTAGAGTTGATCGACTCCAGTTTTTTGAATTCGCACCAGCACGCTACGCACATGACTGACTGACACACACGTTTCG	killing control
Rpl30	Rpl30__6	accggGCCAGAATAGATTGGTGAGAAGTTAATATTCATAGCTTCTCACCAGTCTGTTCTGGCTTTTTT	cgaaAAAAAAGCCAGAACAGACTGGTGAGAAGCTATGAATATTAACTTCTCACCAATCTATTCTGGC	ACGTACTGACTGACACACCAAC	GCCAGAACAGACTGGTGAGAA	ACCGGGCCAGAATAGATTGGTGAGAAGTTAATATTCATAGCTTCTCACCAGTCTGTTCTGGCTTTT	ACCGGGCCAGAATAGATTGGTGAGAAGTTAATATTCATAGCTTCTCACCAGTCTGTTCTGGCTTTTTTGAATTCGCACCAGCACGCTACGCAACGTACTGACTGACACACCAACTTCG	killing control
Rpl30	Rpl30__7	accggCTGGGCTACAAGTAGACTTTGGTTAATATTCATAGCCAGAGTCTGCTTGTAGCCCAGTTTTTT	cgaaAAAAAACTGGGCTACAAGCAGACTCTGGCTATGAATATTAACCAAAGTCTACTTGTAGCCCAG	TGGTACTGACTGACACACACCA	CTGGGCTACAAGCAGACTCTG	ACCGGCTGGGCTACAAGTAGACTTTGGTTAATATTCATAGCCAGAGTCTGCTTGTAGCCCAGTTTT	ACCGGCTGGGCTACAAGTAGACTTTGGTTAATATTCATAGCCAGAGTCTGCTTGTAGCCCAGTTTTTTGAATTCGCACCAGCACGCTACGCATGGTACTGACTGACACACACCATTCG	killing control
Rpl30	Rpl30__8	accggGCTACAAGTAGACTTTGAAGAGTTAATATTCATAGCTCTTCAGAGTCTGCTTGTAGCTTTTTT	cgaaAAAAAAGCTACAAGCAGACTCTGAAGAGCTATGAATATTAACTCTTCAAAGTCTACTTGTAGC	GTGTACTGACTGACACACGTGT	GCTACAAGCAGACTCTGAAGA	ACCGGGCTACAAGTAGACTTTGAAGAGTTAATATTCATAGCTCTTCAGAGTCTGCTTGTAGCTTTT	ACCGGGCTACAAGTAGACTTTGAAGAGTTAATATTCATAGCTCTTCAGAGTCTGCTTGTAGCTTTTTTGAATTCGCACCAGCACGCTACGCAGTGTACTGACTGACACACGTGTTTCG	killing control
Rpl30	Rpl30__9	accggGCAGACTTTGAAGATGATTAGGTTAATATTCATAGCCTGATCATCTTCAGAGTCTGCTTTTTT	cgaaAAAAAAGCAGACTCTGAAGATGATCAGGCTATGAATATTAACCTAATCATCTTCAAAGTCTGC	CAGTACTGACTGACACACTGTG	GCAGACTCTGAAGATGATCAG	ACCGGGCAGACTTTGAAGATGATTAGGTTAATATTCATAGCCTGATCATCTTCAGAGTCTGCTTTT	ACCGGGCAGACTTTGAAGATGATTAGGTTAATATTCATAGCCTGATCATCTTCAGAGTCTGCTTTTTTGAATTCGCACCAGCACGCTACGCACAGTACTGACTGACACACTGTGTTCG	killing control
Rpl30	Rpl30__10	accggCAGACTCTGAAGATGATTAGAGTTAATATTCATAGCTCTGATCATCTTCAGAGTCTGTTTTTT	cgaaAAAAAACAGACTCTGAAGATGATCAGAGCTATGAATATTAACTCTAATCATCTTCAGAGTCTG	ACCAACTGACTGACACACACCA	CAGACTCTGAAGATGATCAGA	ACCGGCAGACTCTGAAGATGATTAGAGTTAATATTCATAGCTCTGATCATCTTCAGAGTCTGTTTT	ACCGGCAGACTCTGAAGATGATTAGAGTTAATATTCATAGCTCTGATCATCTTCAGAGTCTGTTTTTTGAATTCGCACCAGCACGCTACGCAACCAACTGACTGACACACACCATTCG	killing control
ENSMUSG00000087651.3_1500009L16Rik	ENSMUSG00000087651.3_1500009L16Rik__1	accggGTCCAATAGGAGTAGTTAAAGGTTAATATTCATAGCCTTTAACTGCTCCTGTTGGACTTTTTT	cgaaAAAAAAGTCCAACAGGAGCAGTTAAAGGCTATGAATATTAACCTTTAACTACTCCTATTGGAC	TGACTGACCATGGTACACGTTG	GTCCAACAGGAGCAGTTAAAG	ACCGGGTCCAATAGGAGTAGTTAAAGGTTAATATTCATAGCCTTTAACTGCTCCTGTTGGACTTTT	ACCGGGTCCAATAGGAGTAGTTAAAGGTTAATATTCATAGCCTTTAACTGCTCCTGTTGGACTTTTTTGAATTCGCACCAGCACGCTACGCATGACTGACCATGGTACACGTTGTTCG
ENSMUSG00000087651.3_1500009L16Rik	ENSMUSG00000087651.3_1500009L16Rik__2	accggCCAACAGGAGTAGTTAAAGATGTTAATATTCATAGCGTCTTTAACTGCTCCTGTTGGTTTTTT	cgaaAAAAAACCAACAGGAGCAGTTAAAGACGCTATGAATATTAACATCTTTAACTACTCCTGTTGG	GTACTGACCATGGTACACACAC	CCAACAGGAGCAGTTAAAGAC	ACCGGCCAACAGGAGTAGTTAAAGATGTTAATATTCATAGCGTCTTTAACTGCTCCTGTTGGTTTT	ACCGGCCAACAGGAGTAGTTAAAGATGTTAATATTCATAGCGTCTTTAACTGCTCCTGTTGGTTTTTTGAATTCGCACCAGCACGCTACGCAGTACTGACCATGGTACACACACTTCG
ENSMUSG00000087651.3_1500009L16Rik	ENSMUSG00000087651.3_1500009L16Rik__3	accggGCCCGAATTCTAGTTGTGTAGGTTAATATTCATAGCCTACACAGCTAGGATTCGGGCTTTTTT	cgaaAAAAAAGCCCGAATCCTAGCTGTGTAGGCTATGAATATTAACCTACACAACTAGAATTCGGGC	CAACTGACCATGGTACACCACA	GCCCGAATCCTAGCTGTGTAG	ACCGGGCCCGAATTCTAGTTGTGTAGGTTAATATTCATAGCCTACACAGCTAGGATTCGGGCTTTT	ACCGGGCCCGAATTCTAGTTGTGTAGGTTAATATTCATAGCCTACACAGCTAGGATTCGGGCTTTTTTGAATTCGCACCAGCACGCTACGCACAACTGACCATGGTACACCACATTCG
ENSMUSG00000087651.3_1500009L16Rik	ENSMUSG00000087651.3_1500009L16Rik__4	accggCCACCCACTAATGAGAGATCAGTTAATATTCATAGCTGGTCTCTCATTGGTGGGTGGTTTTTT	cgaaAAAAAACCACCCACCAATGAGAGACCAGCTATGAATATTAACTGATCTCTCATTAGTGGGTGG	ACTGTGACCATGGTACACGTTG	CCACCCACCAATGAGAGACCA	ACCGGCCACCCACTAATGAGAGATCAGTTAATATTCATAGCTGGTCTCTCATTGGTGGGTGGTTTT	ACCGGCCACCCACTAATGAGAGATCAGTTAATATTCATAGCTGGTCTCTCATTGGTGGGTGGTTTTTTGAATTCGCACCAGCACGCTACGCAACTGTGACCATGGTACACGTTGTTCG
ENSMUSG00000087651.3_1500009L16Rik	ENSMUSG00000087651.3_1500009L16Rik__5	accggGCGTCTAGTCAAACAAAGATTGTTAATATTCATAGCAGTCTTTGTTTGACTAGACGCTTTTTT	cgaaAAAAAAGCGTCTAGTCAAACAAAGACTGCTATGAATATTAACAATCTTTGTTTGACTAGACGC	TGTGTGACCATGGTACACCAAC	GCGTCTAGTCAAACAAAGACT	ACCGGGCGTCTAGTCAAACAAAGATTGTTAATATTCATAGCAGTCTTTGTTTGACTAGACGCTTTT	ACCGGGCGTCTAGTCAAACAAAGATTGTTAATATTCATAGCAGTCTTTGTTTGACTAGACGCTTTTTTGAATTCGCACCAGCACGCTACGCATGTGTGACCATGGTACACCAACTTCG
ENSMUSG00000032300.7_1700017B05Rik	ENSMUSG00000032300.7_1700017B05Rik__1	accggCAGGGGTTTAGGAGAGTTTGAGTTAATATTCATAGCTCAAGCTCTCCTGAACCCCTGTTTTTT	cgaaAAAAAACAGGGGTTCAGGAGAGCTTGAGCTATGAATATTAACTCAAACTCTCCTAAACCCCTG	GTTGTGACCATGGTACACTGCA	CAGGGGTTCAGGAGAGCTTGA	ACCGGCAGGGGTTTAGGAGAGTTTGAGTTAATATTCATAGCTCAAGCTCTCCTGAACCCCTGTTTT	ACCGGCAGGGGTTTAGGAGAGTTTGAGTTAATATTCATAGCTCAAGCTCTCCTGAACCCCTGTTTTTTGAATTCGCACCAGCACGCTACGCAGTTGTGACCATGGTACACTGCATTCG
ENSMUSG00000032300.7_1700017B05Rik	ENSMUSG00000032300.7_1700017B05Rik__2	accggGAGCTTGACACCTTTATAGTAGTTAATATTCATAGCTACTATGAAGGTGTCAAGCTCTTTTTT	cgaaAAAAAAGAGCTTGACACCTTCATAGTAGCTATGAATATTAACTACTATAAAGGTGTCAAGCTC	CATGTGACCATGGTACACACGT	GAGCTTGACACCTTCATAGTA	ACCGGGAGCTTGACACCTTTATAGTAGTTAATATTCATAGCTACTATGAAGGTGTCAAGCTCTTTT	ACCGGGAGCTTGACACCTTTATAGTAGTTAATATTCATAGCTACTATGAAGGTGTCAAGCTCTTTTTTGAATTCGCACCAGCACGCTACGCACATGTGACCATGGTACACACGTTTCG
ENSMUSG00000032300.7_1700017B05Rik	ENSMUSG00000032300.7_1700017B05Rik__3	accggGACTCCTGCAATTATAAAGGTGTTAATATTCATAGCACCTTTGTAATTGCAGGAGTCTTTTTT	cgaaAAAAAAGACTCCTGCAATTACAAAGGTGCTATGAATATTAACACCTTTATAATTGCAGGAGTC	ACGTTGACCATGGTACACCAAC	GACTCCTGCAATTACAAAGGT	ACCGGGACTCCTGCAATTATAAAGGTGTTAATATTCATAGCACCTTTGTAATTGCAGGAGTCTTTT	ACCGGGACTCCTGCAATTATAAAGGTGTTAATATTCATAGCACCTTTGTAATTGCAGGAGTCTTTTTTGAATTCGCACCAGCACGCTACGCAACGTTGACCATGGTACACCAACTTCG
ENSMUSG00000032300.7_1700017B05Rik	ENSMUSG00000032300.7_1700017B05Rik__4	accggCCAAGTCTTGGTTGGAAAGTTGTTAATATTCATAGCAACTTTCCAGCCAAGGCTTGGTTTTTT	cgaaAAAAAACCAAGCCTTGGCTGGAAAGTTGCTATGAATATTAACAACTTTCCAACCAAGACTTGG	TGGTTGACCATGGTACACACCA	CCAAGCCTTGGCTGGAAAGTT	ACCGGCCAAGTCTTGGTTGGAAAGTTGTTAATATTCATAGCAACTTTCCAGCCAAGGCTTGGTTTT	ACCGGCCAAGTCTTGGTTGGAAAGTTGTTAATATTCATAGCAACTTTCCAGCCAAGGCTTGGTTTTTTGAATTCGCACCAGCACGCTACGCATGGTTGACCATGGTACACACCATTCG
ENSMUSG00000032300.7_1700017B05Rik	ENSMUSG00000032300.7_1700017B05Rik__5	accggGAGCCTTTGTTCCCTATTTGTGTTAATATTCATAGCACAAATGGGGAACAAGGGCTCTTTTTT	cgaaAAAAAAGAGCCCTTGTTCCCCATTTGTGCTATGAATATTAACACAAATAGGGAACAAAGGCTC	GTGTTGACCATGGTACACGTGT	GAGCCCTTGTTCCCCATTTGT	ACCGGGAGCCTTTGTTCCCTATTTGTGTTAATATTCATAGCACAAATGGGGAACAAGGGCTCTTTT	ACCGGGAGCCTTTGTTCCCTATTTGTGTTAATATTCATAGCACAAATGGGGAACAAGGGCTCTTTTTTGAATTCGCACCAGCACGCTACGCAGTGTTGACCATGGTACACGTGTTTCG
ENSMUSG00000032666.16_1700025G04Rik	ENSMUSG00000032666.16_1700025G04Rik__1	accggCAAGCATCTCCTCCTTTCTATGTTAATATTCATAGCATAGAAGGGAGGGGATGCTTGTTTTTT	cgaaAAAAAACAAGCATCCCCTCCCTTCTATGCTATGAATATTAACATAGAAAGGAGGAGATGCTTG	CAGTTGACCATGGTACACTGTG	CAAGCATCCCCTCCCTTCTAT	ACCGGCAAGCATCTCCTCCTTTCTATGTTAATATTCATAGCATAGAAGGGAGGGGATGCTTGTTTT	ACCGGCAAGCATCTCCTCCTTTCTATGTTAATATTCATAGCATAGAAGGGAGGGGATGCTTGTTTTTTGAATTCGCACCAGCACGCTACGCACAGTTGACCATGGTACACTGTGTTCG
ENSMUSG00000032666.16_1700025G04Rik	ENSMUSG00000032666.16_1700025G04Rik__2	accggGCGGATTTCTTGTGTGTTTGAGTTAATATTCATAGCTCAAGCACACAGGAAATCCGCTTTTTT	cgaaAAAAAAGCGGATTTCCTGTGTGCTTGAGCTATGAATATTAACTCAAACACACAAGAAATCCGC	ACCATGACCATGGTACACACCA	GCGGATTTCCTGTGTGCTTGA	ACCGGGCGGATTTCTTGTGTGTTTGAGTTAATATTCATAGCTCAAGCACACAGGAAATCCGCTTTT	ACCGGGCGGATTTCTTGTGTGTTTGAGTTAATATTCATAGCTCAAGCACACAGGAAATCCGCTTTTTTGAATTCGCACCAGCACGCTACGCAACCATGACCATGGTACACACCATTCG
ENSMUSG00000032666.16_1700025G04Rik	ENSMUSG00000032666.16_1700025G04Rik__3	accggCGGATTTCTTGTGTGTTTGAAGTTAATATTCATAGCTTCAAGCACACAGGAAATCCGTTTTTT	cgaaAAAAAACGGATTTCCTGTGTGCTTGAAGCTATGAATATTAACTTCAAACACACAAGAAATCCG	TGCATGACCATGGTACACTGGT	CGGATTTCCTGTGTGCTTGAA	ACCGGCGGATTTCTTGTGTGTTTGAAGTTAATATTCATAGCTTCAAGCACACAGGAAATCCGTTTT	ACCGGCGGATTTCTTGTGTGTTTGAAGTTAATATTCATAGCTTCAAGCACACAGGAAATCCGTTTTTTGAATTCGCACCAGCACGCTACGCATGCATGACCATGGTACACTGGTTTCG
ENSMUSG00000032666.16_1700025G04Rik	ENSMUSG00000032666.16_1700025G04Rik__4	accggGTGTGTTTGAAGAGAGAGAAAGTTAATATTCATAGCTTTCTCTCTCTTCAAGCACACTTTTTT	cgaaAAAAAAGTGTGCTTGAAGAGAGAGAAAGCTATGAATATTAACTTTCTCTCTCTTCAAACACAC	GTCATGACCATGGTACACCATG	GTGTGCTTGAAGAGAGAGAAA	ACCGGGTGTGTTTGAAGAGAGAGAAAGTTAATATTCATAGCTTTCTCTCTCTTCAAGCACACTTTT	ACCGGGTGTGTTTGAAGAGAGAGAAAGTTAATATTCATAGCTTTCTCTCTCTTCAAGCACACTTTTTTGAATTCGCACCAGCACGCTACGCAGTCATGACCATGGTACACCATGTTCG
ENSMUSG00000032666.16_1700025G04Rik	ENSMUSG00000032666.16_1700025G04Rik__5	accggCGTGTTTGTAGAGATGATTTGGTTAATATTCATAGCCAAATCATCTCTACAGACACGTTTTTT	cgaaAAAAAACGTGTCTGTAGAGATGATTTGGCTATGAATATTAACCAAATCATCTCTACAAACACG	CACATGACCATGGTACACGTAC	CGTGTCTGTAGAGATGATTTG	ACCGGCGTGTTTGTAGAGATGATTTGGTTAATATTCATAGCCAAATCATCTCTACAGACACGTTTT	ACCGGCGTGTTTGTAGAGATGATTTGGTTAATATTCATAGCCAAATCATCTCTACAGACACGTTTTTTGAATTCGCACCAGCACGCTACGCACACATGACCATGGTACACGTACTTCG
ENSMUSG00000096935.5_1700113A16Rik	ENSMUSG00000096935.5_1700113A16Rik__1	accggCACCGCCATTTCTTATTAGGAGTTAATATTCATAGCTCCTAGTAAGAGATGGCGGTGTTTTTT	cgaaAAAAAACACCGCCATCTCTTACTAGGAGCTATGAATATTAACTCCTAATAAGAAATGGCGGTG	ACACGTACCATGGTACACACAC	CACCGCCATCTCTTACTAGGA	ACCGGCACCGCCATTTCTTATTAGGAGTTAATATTCATAGCTCCTAGTAAGAGATGGCGGTGTTTT	ACCGGCACCGCCATTTCTTATTAGGAGTTAATATTCATAGCTCCTAGTAAGAGATGGCGGTGTTTTTTGAATTCGCACCAGCACGCTACGCAACACGTACCATGGTACACACACTTCG
ENSMUSG00000096935.5_1700113A16Rik	ENSMUSG00000096935.5_1700113A16Rik__2	accggCTGCCCTCTAAATCATCATTCGTTAATATTCATAGCGAGTGATGATTTGGAGGGCAGTTTTTT	cgaaAAAAAACTGCCCTCCAAATCATCACTCGCTATGAATATTAACGAATGATGATTTAGAGGGCAG	TGACGTACCATGGTACACTGCA	CTGCCCTCCAAATCATCACTC	ACCGGCTGCCCTCTAAATCATCATTCGTTAATATTCATAGCGAGTGATGATTTGGAGGGCAGTTTT	ACCGGCTGCCCTCTAAATCATCATTCGTTAATATTCATAGCGAGTGATGATTTGGAGGGCAGTTTTTTGAATTCGCACCAGCACGCTACGCATGACGTACCATGGTACACTGCATTCG
ENSMUSG00000096935.5_1700113A16Rik	ENSMUSG00000096935.5_1700113A16Rik__3	accggGCCCTCCAAATTATCACTTACGTTAATATTCATAGCGTGAGTGATGATTTGGAGGGCTTTTTT	cgaaAAAAAAGCCCTCCAAATCATCACTCACGCTATGAATATTAACGTAAGTGATAATTTGGAGGGC	GTACGTACCATGGTACACCAGT	GCCCTCCAAATCATCACTCAC	ACCGGGCCCTCCAAATTATCACTTACGTTAATATTCATAGCGTGAGTGATGATTTGGAGGGCTTTT	ACCGGGCCCTCCAAATTATCACTTACGTTAATATTCATAGCGTGAGTGATGATTTGGAGGGCTTTTTTGAATTCGCACCAGCACGCTACGCAGTACGTACCATGGTACACCAGTTTCG
ENSMUSG00000096935.5_1700113A16Rik	ENSMUSG00000096935.5_1700113A16Rik__4	accggGCTGAGCTAATACGAGGTTAAGTTAATATTCATAGCTTAGCCTCGTATTGGCTCAGCTTTTTT	cgaaAAAAAAGCTGAGCCAATACGAGGCTAAGCTATGAATATTAACTTAACCTCGTATTAGCTCAGC	CAACGTACCATGGTACACGTTG	GCTGAGCCAATACGAGGCTAA	ACCGGGCTGAGCTAATACGAGGTTAAGTTAATATTCATAGCTTAGCCTCGTATTGGCTCAGCTTTT	ACCGGGCTGAGCTAATACGAGGTTAAGTTAATATTCATAGCTTAGCCTCGTATTGGCTCAGCTTTTTTGAATTCGCACCAGCACGCTACGCACAACGTACCATGGTACACGTTGTTCG
ENSMUSG00000096935.5_1700113A16Rik	ENSMUSG00000096935.5_1700113A16Rik__5	accggCGAGGTTAAGGGAATTCTATGGTTAATATTCATAGCCATGGAATTCCCTTAGCCTCGTTTTTT	cgaaAAAAAACGAGGCTAAGGGAATTCCATGGCTATGAATATTAACCATAGAATTCCCTTAACCTCG	ACTGGTACCATGGTACACTGCA	CGAGGCTAAGGGAATTCCATG	ACCGGCGAGGTTAAGGGAATTCTATGGTTAATATTCATAGCCATGGAATTCCCTTAGCCTCGTTTT	ACCGGCGAGGTTAAGGGAATTCTATGGTTAATATTCATAGCCATGGAATTCCCTTAGCCTCGTTTTTTGAATTCGCACCAGCACGCTACGCAACTGGTACCATGGTACACTGCATTCG
ENSMUSG00000117442.1_1810073O08Rik	ENSMUSG00000117442.1_1810073O08Rik__1	accggCCTCTTGAGGTTTGTTGGAGAGTTAATATTCATAGCTCTCCAACAAGCCTCAGGAGGTTTTTT	cgaaAAAAAACCTCCTGAGGCTTGTTGGAGAGCTATGAATATTAACTCTCCAACAAACCTCAAGAGG	TGTGGTACCATGGTACACGTGT	CCTCCTGAGGCTTGTTGGAGA	ACCGGCCTCTTGAGGTTTGTTGGAGAGTTAATATTCATAGCTCTCCAACAAGCCTCAGGAGGTTTT	ACCGGCCTCTTGAGGTTTGTTGGAGAGTTAATATTCATAGCTCTCCAACAAGCCTCAGGAGGTTTTTTGAATTCGCACCAGCACGCTACGCATGTGGTACCATGGTACACGTGTTTCG
ENSMUSG00000117442.1_1810073O08Rik	ENSMUSG00000117442.1_1810073O08Rik__2	accggGCCCTTATTCAGGTAGAGGTTGTTAATATTCATAGCAACCTCTGCCTGAATGAGGGCTTTTTT	cgaaAAAAAAGCCCTCATTCAGGCAGAGGTTGCTATGAATATTAACAACCTCTACCTGAATAAGGGC	GTTGGTACCATGGTACACACTG	GCCCTCATTCAGGCAGAGGTT	ACCGGGCCCTTATTCAGGTAGAGGTTGTTAATATTCATAGCAACCTCTGCCTGAATGAGGGCTTTT	ACCGGGCCCTTATTCAGGTAGAGGTTGTTAATATTCATAGCAACCTCTGCCTGAATGAGGGCTTTTTTGAATTCGCACCAGCACGCTACGCAGTTGGTACCATGGTACACACTGTTCG
ENSMUSG00000117442.1_1810073O08Rik	ENSMUSG00000117442.1_1810073O08Rik__3	accggCCTCTGTCCCTTCTTCATTGTGTTAATATTCATAGCACAGTGAAGGAGGGACAGAGGTTTTTT	cgaaAAAAAACCTCTGTCCCTCCTTCACTGTGCTATGAATATTAACACAATGAAGAAGGGACAGAGG	CATGGTACCATGGTACACCAAC	CCTCTGTCCCTCCTTCACTGT	ACCGGCCTCTGTCCCTTCTTCATTGTGTTAATATTCATAGCACAGTGAAGGAGGGACAGAGGTTTT	ACCGGCCTCTGTCCCTTCTTCATTGTGTTAATATTCATAGCACAGTGAAGGAGGGACAGAGGTTTTTTGAATTCGCACCAGCACGCTACGCACATGGTACCATGGTACACCAACTTCG
ENSMUSG00000117442.1_1810073O08Rik	ENSMUSG00000117442.1_1810073O08Rik__4	accggCCAGATCTTAAGGTGTTTCTGGTTAATATTCATAGCCAGAAACACCTTGAGGTCTGGTTTTTT	cgaaAAAAAACCAGACCTCAAGGTGTTTCTGGCTATGAATATTAACCAGAAACACCTTAAGATCTGG	ACGTGTACCATGGTACACGTGT	CCAGACCTCAAGGTGTTTCTG	ACCGGCCAGATCTTAAGGTGTTTCTGGTTAATATTCATAGCCAGAAACACCTTGAGGTCTGGTTTT	ACCGGCCAGATCTTAAGGTGTTTCTGGTTAATATTCATAGCCAGAAACACCTTGAGGTCTGGTTTTTTGAATTCGCACCAGCACGCTACGCAACGTGTACCATGGTACACGTGTTTCG
ENSMUSG00000117442.1_1810073O08Rik	ENSMUSG00000117442.1_1810073O08Rik__5	accggCAGATCTTAAGGTGTTTCTGAGTTAATATTCATAGCTCAGAAACACCTTGAGGTCTGTTTTTT	cgaaAAAAAACAGACCTCAAGGTGTTTCTGAGCTATGAATATTAACTCAGAAACACCTTAAGATCTG	TGGTGTACCATGGTACACCATG	CAGACCTCAAGGTGTTTCTGA	ACCGGCAGATCTTAAGGTGTTTCTGAGTTAATATTCATAGCTCAGAAACACCTTGAGGTCTGTTTT	ACCGGCAGATCTTAAGGTGTTTCTGAGTTAATATTCATAGCTCAGAAACACCTTGAGGTCTGTTTTTTGAATTCGCACCAGCACGCTACGCATGGTGTACCATGGTACACCATGTTCG
ENSMUSG00000087380.7_2210408F21Rik	ENSMUSG00000087380.7_2210408F21Rik__1	accggCTGACAGTTGCTGCTAAGATTGTTAATATTCATAGCAATCTTGGCAGCAGCTGTCAGTTTTTT	cgaaAAAAAACTGACAGCTGCTGCCAAGATTGCTATGAATATTAACAATCTTAGCAGCAACTGTCAG	GTGTGTACCATGGTACACTGAC	CTGACAGCTGCTGCCAAGATT	ACCGGCTGACAGTTGCTGCTAAGATTGTTAATATTCATAGCAATCTTGGCAGCAGCTGTCAGTTTT	ACCGGCTGACAGTTGCTGCTAAGATTGTTAATATTCATAGCAATCTTGGCAGCAGCTGTCAGTTTTTTGAATTCGCACCAGCACGCTACGCAGTGTGTACCATGGTACACTGACTTCG
ENSMUSG00000087380.7_2210408F21Rik	ENSMUSG00000087380.7_2210408F21Rik__2	accggCGTCTATGGCCAAATGTTGGTGTTAATATTCATAGCACCAACGTTTGGCCGTAGACGTTTTTT	cgaaAAAAAACGTCTACGGCCAAACGTTGGTGCTATGAATATTAACACCAACATTTGGCCATAGACG	CAGTGTACCATGGTACACACCA	CGTCTACGGCCAAACGTTGGT	ACCGGCGTCTATGGCCAAATGTTGGTGTTAATATTCATAGCACCAACGTTTGGCCGTAGACGTTTT	ACCGGCGTCTATGGCCAAATGTTGGTGTTAATATTCATAGCACCAACGTTTGGCCGTAGACGTTTTTTGAATTCGCACCAGCACGCTACGCACAGTGTACCATGGTACACACCATTCG
ENSMUSG00000087380.7_2210408F21Rik	ENSMUSG00000087380.7_2210408F21Rik__3	accggCGTTGGTTTCTTATTTCTAGAGTTAATATTCATAGCTCTAGAAATGAGAAACCAACGTTTTTT	cgaaAAAAAACGTTGGTTTCTCATTTCTAGAGCTATGAATATTAACTCTAGAAATAAGAAACCAACG	ACCAGTACCATGGTACACCATG	CGTTGGTTTCTCATTTCTAGA	ACCGGCGTTGGTTTCTTATTTCTAGAGTTAATATTCATAGCTCTAGAAATGAGAAACCAACGTTTT	ACCGGCGTTGGTTTCTTATTTCTAGAGTTAATATTCATAGCTCTAGAAATGAGAAACCAACGTTTTTTGAATTCGCACCAGCACGCTACGCAACCAGTACCATGGTACACCATGTTCG
ENSMUSG00000087380.7_2210408F21Rik	ENSMUSG00000087380.7_2210408F21Rik__4	accggGAGGAAGTCACAGTATCTATTGTTAATATTCATAGCAGTAGATGCTGTGACTTCCTCTTTTTT	cgaaAAAAAAGAGGAAGTCACAGCATCTACTGCTATGAATATTAACAATAGATACTGTGACTTCCTC	TGCAGTACCATGGTACACACAC	GAGGAAGTCACAGCATCTACT	ACCGGGAGGAAGTCACAGTATCTATTGTTAATATTCATAGCAGTAGATGCTGTGACTTCCTCTTTT	ACCGGGAGGAAGTCACAGTATCTATTGTTAATATTCATAGCAGTAGATGCTGTGACTTCCTCTTTTTTGAATTCGCACCAGCACGCTACGCATGCAGTACCATGGTACACACACTTCG
ENSMUSG00000087380.7_2210408F21Rik	ENSMUSG00000087380.7_2210408F21Rik__5	accggGTCACAGCATCTATTTCTGAAGTTAATATTCATAGCTTCAGAAGTAGATGCTGTGACTTTTTT	cgaaAAAAAAGTCACAGCATCTACTTCTGAAGCTATGAATATTAACTTCAGAAATAGATGCTGTGAC	GTCAGTACCATGGTACACGTCA	GTCACAGCATCTACTTCTGAA	ACCGGGTCACAGCATCTATTTCTGAAGTTAATATTCATAGCTTCAGAAGTAGATGCTGTGACTTTT	ACCGGGTCACAGCATCTATTTCTGAAGTTAATATTCATAGCTTCAGAAGTAGATGCTGTGACTTTTTTGAATTCGCACCAGCACGCTACGCAGTCAGTACCATGGTACACGTCATTCG
ENSMUSG00000097162.2_2310010J17Rik	ENSMUSG00000097162.2_2310010J17Rik__1	accggCACCTGGGGTTGATAAATGAGGTTAATATTCATAGCCTCGTTTGTCAACCCCAGGTGTTTTTT	cgaaAAAAAACACCTGGGGTTGACAAACGAGGCTATGAATATTAACCTCATTTATCAACCCCAGGTG	CACAGTACCATGGTACACTGGT	CACCTGGGGTTGACAAACGAG	ACCGGCACCTGGGGTTGATAAATGAGGTTAATATTCATAGCCTCGTTTGTCAACCCCAGGTGTTTT	ACCGGCACCTGGGGTTGATAAATGAGGTTAATATTCATAGCCTCGTTTGTCAACCCCAGGTGTTTTTTGAATTCGCACCAGCACGCTACGCACACAGTACCATGGTACACTGGTTTCG
ENSMUSG00000097162.2_2310010J17Rik	ENSMUSG00000097162.2_2310010J17Rik__2	accggCCTGGGGTTGATAAACGAGTTGTTAATATTCATAGCGACTCGTTTGTCAACCCCAGGTTTTTT	cgaaAAAAAACCTGGGGTTGACAAACGAGTCGCTATGAATATTAACAACTCGTTTATCAACCCCAGG	ACACCAACCATGGTACACCACA	CCTGGGGTTGACAAACGAGTC	ACCGGCCTGGGGTTGATAAACGAGTTGTTAATATTCATAGCGACTCGTTTGTCAACCCCAGGTTTT	ACCGGCCTGGGGTTGATAAACGAGTTGTTAATATTCATAGCGACTCGTTTGTCAACCCCAGGTTTTTTGAATTCGCACCAGCACGCTACGCAACACCAACCATGGTACACCACATTCG
ENSMUSG00000097162.2_2310010J17Rik	ENSMUSG00000097162.2_2310010J17Rik__3	accggCTGGGGTTGATAAACGAGTTAGTTAATATTCATAGCTGACTCGTTTGTCAACCCCAGTTTTTT	cgaaAAAAAACTGGGGTTGACAAACGAGTCAGCTATGAATATTAACTAACTCGTTTATCAACCCCAG	TGACCAACCATGGTACACACGT	CTGGGGTTGACAAACGAGTCA	ACCGGCTGGGGTTGATAAACGAGTTAGTTAATATTCATAGCTGACTCGTTTGTCAACCCCAGTTTT	ACCGGCTGGGGTTGATAAACGAGTTAGTTAATATTCATAGCTGACTCGTTTGTCAACCCCAGTTTTTTGAATTCGCACCAGCACGCTACGCATGACCAACCATGGTACACACGTTTCG
ENSMUSG00000097162.2_2310010J17Rik	ENSMUSG00000097162.2_2310010J17Rik__4	accggCCTAGAGTAGTGTATTTGTTTGTTAATATTCATAGCAAGCAAATACACTACTCTAGGTTTTTT	cgaaAAAAAACCTAGAGTAGTGTATTTGCTTGCTATGAATATTAACAAACAAATACACTACTCTAGG	GTACCAACCATGGTACACGTTG	CCTAGAGTAGTGTATTTGCTT	ACCGGCCTAGAGTAGTGTATTTGTTTGTTAATATTCATAGCAAGCAAATACACTACTCTAGGTTTT	ACCGGCCTAGAGTAGTGTATTTGTTTGTTAATATTCATAGCAAGCAAATACACTACTCTAGGTTTTTTGAATTCGCACCAGCACGCTACGCAGTACCAACCATGGTACACGTTGTTCG
ENSMUSG00000097162.2_2310010J17Rik	ENSMUSG00000097162.2_2310010J17Rik__5	accggGACACTTGGGGTTGACAAATGGTTAATATTCATAGCCGTTTGTCAACCCCAGGTGTCTTTTTT	cgaaAAAAAAGACACCTGGGGTTGACAAACGGCTATGAATATTAACCATTTGTCAACCCCAAGTGTC	CAACCAACCATGGTACACTGAC	GACACCTGGGGTTGACAAACG	ACCGGGACACTTGGGGTTGACAAATGGTTAATATTCATAGCCGTTTGTCAACCCCAGGTGTCTTTT	ACCGGGACACTTGGGGTTGACAAATGGTTAATATTCATAGCCGTTTGTCAACCCCAGGTGTCTTTTTTGAATTCGCACCAGCACGCTACGCACAACCAACCATGGTACACTGACTTCG
ENSMUSG00000087259.7_2610035D17Rik	ENSMUSG00000087259.7_2610035D17Rik__1	accggGCCCTGGATTTAATTGTGGAAGTTAATATTCATAGCTTCCGCAATTGAATCCAGGGCTTTTTT	cgaaAAAAAAGCCCTGGATTCAATTGCGGAAGCTATGAATATTAACTTCCACAATTAAATCCAGGGC	ACTGCAACCATGGTACACACGT	GCCCTGGATTCAATTGCGGAA	ACCGGGCCCTGGATTTAATTGTGGAAGTTAATATTCATAGCTTCCGCAATTGAATCCAGGGCTTTT	ACCGGGCCCTGGATTTAATTGTGGAAGTTAATATTCATAGCTTCCGCAATTGAATCCAGGGCTTTTTTGAATTCGCACCAGCACGCTACGCAACTGCAACCATGGTACACACGTTTCG
ENSMUSG00000087259.7_2610035D17Rik	ENSMUSG00000087259.7_2610035D17Rik__2	accggGAGGAGACTGACTTGCTTATTGTTAATATTCATAGCGATAAGCAGGTCAGTCTCCTCTTTTTT	cgaaAAAAAAGAGGAGACTGACCTGCTTATCGCTATGAATATTAACAATAAGCAAGTCAGTCTCCTC	TGTGCAACCATGGTACACTGTG	GAGGAGACTGACCTGCTTATC	ACCGGGAGGAGACTGACTTGCTTATTGTTAATATTCATAGCGATAAGCAGGTCAGTCTCCTCTTTT	ACCGGGAGGAGACTGACTTGCTTATTGTTAATATTCATAGCGATAAGCAGGTCAGTCTCCTCTTTTTTGAATTCGCACCAGCACGCTACGCATGTGCAACCATGGTACACTGTGTTCG
ENSMUSG00000087259.7_2610035D17Rik	ENSMUSG00000087259.7_2610035D17Rik__3	accggGAGACTGACCTGTTTATCTATGTTAATATTCATAGCATGGATAAGCAGGTCAGTCTCTTTTTT	cgaaAAAAAAGAGACTGACCTGCTTATCCATGCTATGAATATTAACATAGATAAACAGGTCAGTCTC	GTTGCAACCATGGTACACCAAC	GAGACTGACCTGCTTATCCAT	ACCGGGAGACTGACCTGTTTATCTATGTTAATATTCATAGCATGGATAAGCAGGTCAGTCTCTTTT	ACCGGGAGACTGACCTGTTTATCTATGTTAATATTCATAGCATGGATAAGCAGGTCAGTCTCTTTTTTGAATTCGCACCAGCACGCTACGCAGTTGCAACCATGGTACACCAACTTCG
ENSMUSG00000087259.7_2610035D17Rik	ENSMUSG00000087259.7_2610035D17Rik__4	accggCTGACCTGTTTATCCATGTTAGTTAATATTCATAGCTAGCATGGATAAGCAGGTCAGTTTTTT	cgaaAAAAAACTGACCTGCTTATCCATGCTAGCTATGAATATTAACTAACATGGATAAACAGGTCAG	CATGCAACCATGGTACACGTCA	CTGACCTGCTTATCCATGCTA	ACCGGCTGACCTGTTTATCCATGTTAGTTAATATTCATAGCTAGCATGGATAAGCAGGTCAGTTTT	ACCGGCTGACCTGTTTATCCATGTTAGTTAATATTCATAGCTAGCATGGATAAGCAGGTCAGTTTTTTGAATTCGCACCAGCACGCTACGCACATGCAACCATGGTACACGTCATTCG
ENSMUSG00000087259.7_2610035D17Rik	ENSMUSG00000087259.7_2610035D17Rik__5	accggGACCTGCTTATCTATGCTATTGTTAATATTCATAGCAGTAGCATGGATAAGCAGGTCTTTTTT	cgaaAAAAAAGACCTGCTTATCCATGCTACTGCTATGAATATTAACAATAGCATAGATAAGCAGGTC	ACGTCAACCATGGTACACTGTG	GACCTGCTTATCCATGCTACT	ACCGGGACCTGCTTATCTATGCTATTGTTAATATTCATAGCAGTAGCATGGATAAGCAGGTCTTTT	ACCGGGACCTGCTTATCTATGCTATTGTTAATATTCATAGCAGTAGCATGGATAAGCAGGTCTTTTTTGAATTCGCACCAGCACGCTACGCAACGTCAACCATGGTACACTGTGTTCG
ENSMUSG00000051339.10_2900026A02Rik	ENSMUSG00000051339.10_2900026A02Rik__1	accggCCAGGAGGGGTGAATTAGATGGTTAATATTCATAGCCATCTGATTCATCCCTCCTGGTTTTTT	cgaaAAAAAACCAGGAGGGATGAATCAGATGGCTATGAATATTAACCATCTAATTCACCCCTCCTGG	TGGTCAACCATGGTACACGTAC	CCAGGAGGGATGAATCAGATG	ACCGGCCAGGAGGGGTGAATTAGATGGTTAATATTCATAGCCATCTGATTCATCCCTCCTGGTTTT	ACCGGCCAGGAGGGGTGAATTAGATGGTTAATATTCATAGCCATCTGATTCATCCCTCCTGGTTTTTTGAATTCGCACCAGCACGCTACGCATGGTCAACCATGGTACACGTACTTCG
ENSMUSG00000051339.10_2900026A02Rik	ENSMUSG00000051339.10_2900026A02Rik__2	accggGCCTGACCAGATAGGATGTTAGTTAATATTCATAGCTGACATCCTGTCTGGTCAGGCTTTTTT	cgaaAAAAAAGCCTGACCAGACAGGATGTCAGCTATGAATATTAACTAACATCCTATCTGGTCAGGC	GTGTCAACCATGGTACACACCA	GCCTGACCAGACAGGATGTCA	ACCGGGCCTGACCAGATAGGATGTTAGTTAATATTCATAGCTGACATCCTGTCTGGTCAGGCTTTT	ACCGGGCCTGACCAGATAGGATGTTAGTTAATATTCATAGCTGACATCCTGTCTGGTCAGGCTTTTTTGAATTCGCACCAGCACGCTACGCAGTGTCAACCATGGTACACACCATTCG
ENSMUSG00000051339.10_2900026A02Rik	ENSMUSG00000051339.10_2900026A02Rik__3	accggCGGCCTTTGGTGTGATAGTTGGTTAATATTCATAGCCAACTGTCACACCAAAGGCCGTTTTTT	cgaaAAAAAACGGCCTTTGGTGTGACAGTTGGCTATGAATATTAACCAACTATCACACCAAAGGCCG	CAGTCAACCATGGTACACCAGT	CGGCCTTTGGTGTGACAGTTG	ACCGGCGGCCTTTGGTGTGATAGTTGGTTAATATTCATAGCCAACTGTCACACCAAAGGCCGTTTT	ACCGGCGGCCTTTGGTGTGATAGTTGGTTAATATTCATAGCCAACTGTCACACCAAAGGCCGTTTTTTGAATTCGCACCAGCACGCTACGCACAGTCAACCATGGTACACCAGTTTCG
ENSMUSG00000051339.10_2900026A02Rik	ENSMUSG00000051339.10_2900026A02Rik__4	accggCTGCCCTCTGTATACACCTTAGTTAATATTCATAGCTGAGGTGTATGCAGAGGGCAGTTTTTT	cgaaAAAAAACTGCCCTCTGCATACACCTCAGCTATGAATATTAACTAAGGTGTATACAGAGGGCAG	ACCACAACCATGGTACACGTAC	CTGCCCTCTGCATACACCTCA	ACCGGCTGCCCTCTGTATACACCTTAGTTAATATTCATAGCTGAGGTGTATGCAGAGGGCAGTTTT	ACCGGCTGCCCTCTGTATACACCTTAGTTAATATTCATAGCTGAGGTGTATGCAGAGGGCAGTTTTTTGAATTCGCACCAGCACGCTACGCAACCACAACCATGGTACACGTACTTCG
ENSMUSG00000051339.10_2900026A02Rik	ENSMUSG00000051339.10_2900026A02Rik__5	accggCCTTCGGGAAGGATCTTGATAGTTAATATTCATAGCTGTCAAGGTCCTTCCCGAAGGTTTTTT	cgaaAAAAAACCTTCGGGAAGGACCTTGACAGCTATGAATATTAACTATCAAGATCCTTCCCGAAGG	TGCACAACCATGGTACACCACA	CCTTCGGGAAGGACCTTGACA	ACCGGCCTTCGGGAAGGATCTTGATAGTTAATATTCATAGCTGTCAAGGTCCTTCCCGAAGGTTTT	ACCGGCCTTCGGGAAGGATCTTGATAGTTAATATTCATAGCTGTCAAGGTCCTTCCCGAAGGTTTTTTGAATTCGCACCAGCACGCTACGCATGCACAACCATGGTACACCACATTCG
ENSMUSG00000090031.2_4732440D04Rik	ENSMUSG00000090031.2_4732440D04Rik__1	accggCGTGGGGTTTGTTGTTGTTGAGTTAATATTCATAGCTCGACAATAACAAACCCCACGTTTTTT	cgaaAAAAAACGTGGGGTTTGTTATTGTCGAGCTATGAATATTAACTCAACAACAACAAACCCCACG	GTCACAACCATGGTACACTGGT	CGTGGGGTTTGTTATTGTCGA	ACCGGCGTGGGGTTTGTTGTTGTTGAGTTAATATTCATAGCTCGACAATAACAAACCCCACGTTTT	ACCGGCGTGGGGTTTGTTGTTGTTGAGTTAATATTCATAGCTCGACAATAACAAACCCCACGTTTTTTGAATTCGCACCAGCACGCTACGCAGTCACAACCATGGTACACTGGTTTCG
ENSMUSG00000090031.2_4732440D04Rik	ENSMUSG00000090031.2_4732440D04Rik__2	accggCTGGCTGGCAATTTGTCTGTTGTTAATATTCATAGCGACAGACAAGTTGCCAGCCAGTTTTTT	cgaaAAAAAACTGGCTGGCAACTTGTCTGTCGCTATGAATATTAACAACAGACAAATTGCCAGCCAG	CACACAACCATGGTACACACTG	CTGGCTGGCAACTTGTCTGTC	ACCGGCTGGCTGGCAATTTGTCTGTTGTTAATATTCATAGCGACAGACAAGTTGCCAGCCAGTTTT	ACCGGCTGGCTGGCAATTTGTCTGTTGTTAATATTCATAGCGACAGACAAGTTGCCAGCCAGTTTTTTGAATTCGCACCAGCACGCTACGCACACACAACCATGGTACACACTGTTCG
ENSMUSG00000090031.2_4732440D04Rik	ENSMUSG00000090031.2_4732440D04Rik__3	accggGCTGGCAATTTGTCTGTCTTTGTTAATATTCATAGCAAGGACAGACAAGTTGCCAGCTTTTTT	cgaaAAAAAAGCTGGCAACTTGTCTGTCCTTGCTATGAATATTAACAAAGACAGACAAATTGCCAGC	ACACACTGCATGGTACACTGAC	GCTGGCAACTTGTCTGTCCTT	ACCGGGCTGGCAATTTGTCTGTCTTTGTTAATATTCATAGCAAGGACAGACAAGTTGCCAGCTTTT	ACCGGGCTGGCAATTTGTCTGTCTTTGTTAATATTCATAGCAAGGACAGACAAGTTGCCAGCTTTTTTGAATTCGCACCAGCACGCTACGCAACACACTGCATGGTACACTGACTTCG
ENSMUSG00000090031.2_4732440D04Rik	ENSMUSG00000090031.2_4732440D04Rik__4	accggCTGACCTTGGAAGGTGTTTCGGTTAATATTCATAGCCGAAATACCTTCCAGGGTCAGTTTTTT	cgaaAAAAAACTGACCCTGGAAGGTATTTCGGCTATGAATATTAACCGAAACACCTTCCAAGGTCAG	TGACACTGCATGGTACACGTCA	CTGACCCTGGAAGGTATTTCG	ACCGGCTGACCTTGGAAGGTGTTTCGGTTAATATTCATAGCCGAAATACCTTCCAGGGTCAGTTTT	ACCGGCTGACCTTGGAAGGTGTTTCGGTTAATATTCATAGCCGAAATACCTTCCAGGGTCAGTTTTTTGAATTCGCACCAGCACGCTACGCATGACACTGCATGGTACACGTCATTCG
ENSMUSG00000090031.2_4732440D04Rik	ENSMUSG00000090031.2_4732440D04Rik__5	accggCCAAGGTGAGTGTGACTTTCTGTTAATATTCATAGCAGAAGGTCACGCTCACCTTGGTTTTTT	cgaaAAAAAACCAAGGTGAGCGTGACCTTCTGCTATGAATATTAACAGAAAGTCACACTCACCTTGG	GTACACTGCATGGTACACACGT	CCAAGGTGAGCGTGACCTTCT	ACCGGCCAAGGTGAGTGTGACTTTCTGTTAATATTCATAGCAGAAGGTCACGCTCACCTTGGTTTT	ACCGGCCAAGGTGAGTGTGACTTTCTGTTAATATTCATAGCAGAAGGTCACGCTCACCTTGGTTTTTTGAATTCGCACCAGCACGCTACGCAGTACACTGCATGGTACACACGTTTCG
ENSMUSG00000044551.13_9930012K11Rik	ENSMUSG00000044551.13_9930012K11Rik__1	accggCTCCCATTGGGATAAGGTTAAGTTAATATTCATAGCTTGACCTTATCCCAGTGGGAGTTTTTT	cgaaAAAAAACTCCCACTGGGATAAGGTCAAGCTATGAATATTAACTTAACCTTATCCCAATGGGAG	CAACACTGCATGGTACACCATG	CTCCCACTGGGATAAGGTCAA	ACCGGCTCCCATTGGGATAAGGTTAAGTTAATATTCATAGCTTGACCTTATCCCAGTGGGAGTTTT	ACCGGCTCCCATTGGGATAAGGTTAAGTTAATATTCATAGCTTGACCTTATCCCAGTGGGAGTTTTTTGAATTCGCACCAGCACGCTACGCACAACACTGCATGGTACACCATGTTCG
ENSMUSG00000044551.13_9930012K11Rik	ENSMUSG00000044551.13_9930012K11Rik__2	accggCCCATTGGGATAAGGTTAAAGGTTAATATTCATAGCCTTTGACCTTATCCCAGTGGGTTTTTT	cgaaAAAAAACCCACTGGGATAAGGTCAAAGGCTATGAATATTAACCTTTAACCTTATCCCAATGGG	ACTGACTGCATGGTACACGTCA	CCCACTGGGATAAGGTCAAAG	ACCGGCCCATTGGGATAAGGTTAAAGGTTAATATTCATAGCCTTTGACCTTATCCCAGTGGGTTTT	ACCGGCCCATTGGGATAAGGTTAAAGGTTAATATTCATAGCCTTTGACCTTATCCCAGTGGGTTTTTTGAATTCGCACCAGCACGCTACGCAACTGACTGCATGGTACACGTCATTCG
ENSMUSG00000044551.13_9930012K11Rik	ENSMUSG00000044551.13_9930012K11Rik__3	accggCGTGCTATTCCCAATGGAAGAGTTAATATTCATAGCTCTTCCGTTGGGAATGGCACGTTTTTT	cgaaAAAAAACGTGCCATTCCCAACGGAAGAGCTATGAATATTAACTCTTCCATTGGGAATAGCACG	TGTGACTGCATGGTACACCAGT	CGTGCCATTCCCAACGGAAGA	ACCGGCGTGCTATTCCCAATGGAAGAGTTAATATTCATAGCTCTTCCGTTGGGAATGGCACGTTTT	ACCGGCGTGCTATTCCCAATGGAAGAGTTAATATTCATAGCTCTTCCGTTGGGAATGGCACGTTTTTTGAATTCGCACCAGCACGCTACGCATGTGACTGCATGGTACACCAGTTTCG
ENSMUSG00000044551.13_9930012K11Rik	ENSMUSG00000044551.13_9930012K11Rik__4	accggCCTGGTGACTTTGGGAAGAGGGTTAATATTCATAGCCTTCTTCCCAAGGTCACCAGGTTTTTT	cgaaAAAAAACCTGGTGACCTTGGGAAGAAGGCTATGAATATTAACCCTCTTCCCAAAGTCACCAGG	GTTGACTGCATGGTACACTGTG	CCTGGTGACCTTGGGAAGAAG	ACCGGCCTGGTGACTTTGGGAAGAGGGTTAATATTCATAGCCTTCTTCCCAAGGTCACCAGGTTTT	ACCGGCCTGGTGACTTTGGGAAGAGGGTTAATATTCATAGCCTTCTTCCCAAGGTCACCAGGTTTTTTGAATTCGCACCAGCACGCTACGCAGTTGACTGCATGGTACACTGTGTTCG
ENSMUSG00000044551.13_9930012K11Rik	ENSMUSG00000044551.13_9930012K11Rik__5	accggGCAGAGGCAGTTTCACTTTCAGTTAATATTCATAGCTGGAAGTGAAGCTGCCTCTGCTTTTTT	cgaaAAAAAAGCAGAGGCAGCTTCACTTCCAGCTATGAATATTAACTGAAAGTGAAACTGCCTCTGC	CATGACTGCATGGTACACACAC	GCAGAGGCAGCTTCACTTCCA	ACCGGGCAGAGGCAGTTTCACTTTCAGTTAATATTCATAGCTGGAAGTGAAGCTGCCTCTGCTTTT	ACCGGGCAGAGGCAGTTTCACTTTCAGTTAATATTCATAGCTGGAAGTGAAGCTGCCTCTGCTTTTTTGAATTCGCACCAGCACGCTACGCACATGACTGCATGGTACACACACTTCG
ENSMUSG00000117872.1_A530088E08Rik	ENSMUSG00000117872.1_A530088E08Rik__1	accggCTTCGCCTCTAGGAACATATTGTTAATATTCATAGCAGTATGTTCCTGGAGGCGAAGTTTTTT	cgaaAAAAAACTTCGCCTCCAGGAACATACTGCTATGAATATTAACAATATGTTCCTAGAGGCGAAG	ACGTACTGCATGGTACACCAGT	CTTCGCCTCCAGGAACATACT	ACCGGCTTCGCCTCTAGGAACATATTGTTAATATTCATAGCAGTATGTTCCTGGAGGCGAAGTTTT	ACCGGCTTCGCCTCTAGGAACATATTGTTAATATTCATAGCAGTATGTTCCTGGAGGCGAAGTTTTTTGAATTCGCACCAGCACGCTACGCAACGTACTGCATGGTACACCAGTTTCG
ENSMUSG00000117872.1_A530088E08Rik	ENSMUSG00000117872.1_A530088E08Rik__2	accggGCCTCTAGGAACATATTTGAGGTTAATATTCATAGCCTCAAGTATGTTCCTGGAGGCTTTTTT	cgaaAAAAAAGCCTCCAGGAACATACTTGAGGCTATGAATATTAACCTCAAATATGTTCCTAGAGGC	TGGTACTGCATGGTACACACTG	GCCTCCAGGAACATACTTGAG	ACCGGGCCTCTAGGAACATATTTGAGGTTAATATTCATAGCCTCAAGTATGTTCCTGGAGGCTTTT	ACCGGGCCTCTAGGAACATATTTGAGGTTAATATTCATAGCCTCAAGTATGTTCCTGGAGGCTTTTTTGAATTCGCACCAGCACGCTACGCATGGTACTGCATGGTACACACTGTTCG
ENSMUSG00000117872.1_A530088E08Rik	ENSMUSG00000117872.1_A530088E08Rik__3	accggCCCTCCCTTACTTTGATTTCTGTTAATATTCATAGCGGAAATCAAGGTAAGGGAGGGTTTTTT	cgaaAAAAAACCCTCCCTTACCTTGATTTCCGCTATGAATATTAACAGAAATCAAAGTAAGGGAGGG	GTGTACTGCATGGTACACGTAC	CCCTCCCTTACCTTGATTTCC	ACCGGCCCTCCCTTACTTTGATTTCTGTTAATATTCATAGCGGAAATCAAGGTAAGGGAGGGTTTT	ACCGGCCCTCCCTTACTTTGATTTCTGTTAATATTCATAGCGGAAATCAAGGTAAGGGAGGGTTTTTTGAATTCGCACCAGCACGCTACGCAGTGTACTGCATGGTACACGTACTTCG
ENSMUSG00000117872.1_A530088E08Rik	ENSMUSG00000117872.1_A530088E08Rik__4	accggCAGCCGTCTGTATTGTGCTTAGTTAATATTCATAGCTAGGCACAGTACAGACGGCTGTTTTTT	cgaaAAAAAACAGCCGTCTGTACTGTGCCTAGCTATGAATATTAACTAAGCACAATACAGACGGCTG	CAGTACTGCATGGTACACTGCA	CAGCCGTCTGTACTGTGCCTA	ACCGGCAGCCGTCTGTATTGTGCTTAGTTAATATTCATAGCTAGGCACAGTACAGACGGCTGTTTT	ACCGGCAGCCGTCTGTATTGTGCTTAGTTAATATTCATAGCTAGGCACAGTACAGACGGCTGTTTTTTGAATTCGCACCAGCACGCTACGCACAGTACTGCATGGTACACTGCATTCG
ENSMUSG00000117872.1_A530088E08Rik	ENSMUSG00000117872.1_A530088E08Rik__5	accggCCGGAGTGTGGAGAGACTTACGTTAATATTCATAGCGTGAGTCTTTCCACACTCCGGTTTTTT	cgaaAAAAAACCGGAGTGTGGAAAGACTCACGCTATGAATATTAACGTAAGTCTCTCCACACTCCGG	ACCAACTGCATGGTACACACTG	CCGGAGTGTGGAAAGACTCAC	ACCGGCCGGAGTGTGGAGAGACTTACGTTAATATTCATAGCGTGAGTCTTTCCACACTCCGGTTTT	ACCGGCCGGAGTGTGGAGAGACTTACGTTAATATTCATAGCGTGAGTCTTTCCACACTCCGGTTTTTTGAATTCGCACCAGCACGCTACGCAACCAACTGCATGGTACACACTGTTCG
ENSMUSG00000096988.1_A930029G22Rik	ENSMUSG00000096988.1_A930029G22Rik__1	accggCGGTGAAGGGAATCTGTGTTAGTTAATATTCATAGCTAGCACAGGTTCCCTTCACCGTTTTTT	cgaaAAAAAACGGTGAAGGGAACCTGTGCTAGCTATGAATATTAACTAACACAGATTCCCTTCACCG	TGCAACTGCATGGTACACTGAC	CGGTGAAGGGAACCTGTGCTA	ACCGGCGGTGAAGGGAATCTGTGTTAGTTAATATTCATAGCTAGCACAGGTTCCCTTCACCGTTTT	ACCGGCGGTGAAGGGAATCTGTGTTAGTTAATATTCATAGCTAGCACAGGTTCCCTTCACCGTTTTTTGAATTCGCACCAGCACGCTACGCATGCAACTGCATGGTACACTGACTTCG
ENSMUSG00000096988.1_A930029G22Rik	ENSMUSG00000096988.1_A930029G22Rik__2	accggGAAGGGGAAGTCAGATAGAAAGTTAATATTCATAGCTTTCTGTCTGGCTTCCCCTTCTTTTTT	cgaaAAAAAAGAAGGGGAAGCCAGACAGAAAGCTATGAATATTAACTTTCTATCTGACTTCCCCTTC	GTCAACTGCATGGTACACCACA	GAAGGGGAAGCCAGACAGAAA	ACCGGGAAGGGGAAGTCAGATAGAAAGTTAATATTCATAGCTTTCTGTCTGGCTTCCCCTTCTTTT	ACCGGGAAGGGGAAGTCAGATAGAAAGTTAATATTCATAGCTTTCTGTCTGGCTTCCCCTTCTTTTTTGAATTCGCACCAGCACGCTACGCAGTCAACTGCATGGTACACCACATTCG
ENSMUSG00000096988.1_A930029G22Rik	ENSMUSG00000096988.1_A930029G22Rik__3	accggCGAAATGCTCCTAGAGATAATGTTAATATTCATAGCATTGTCTCTGGGAGCATTTCGTTTTTT	cgaaAAAAAACGAAATGCTCCCAGAGACAATGCTATGAATATTAACATTATCTCTAGGAGCATTTCG	CACAACTGCATGGTACACGTGT	CGAAATGCTCCCAGAGACAAT	ACCGGCGAAATGCTCCTAGAGATAATGTTAATATTCATAGCATTGTCTCTGGGAGCATTTCGTTTT	ACCGGCGAAATGCTCCTAGAGATAATGTTAATATTCATAGCATTGTCTCTGGGAGCATTTCGTTTTTTGAATTCGCACCAGCACGCTACGCACACAACTGCATGGTACACGTGTTTCG
ENSMUSG00000096988.1_A930029G22Rik	ENSMUSG00000096988.1_A930029G22Rik__4	accggGCTCCTAGAGATAATGTGAGAGTTAATATTCATAGCTCTCACATTGTCTCTGGGAGCTTTTTT	cgaaAAAAAAGCTCCCAGAGACAATGTGAGAGCTATGAATATTAACTCTCACATTATCTCTAGGAGC	ACACTGTGCATGGTACACACTG	GCTCCCAGAGACAATGTGAGA	ACCGGGCTCCTAGAGATAATGTGAGAGTTAATATTCATAGCTCTCACATTGTCTCTGGGAGCTTTT	ACCGGGCTCCTAGAGATAATGTGAGAGTTAATATTCATAGCTCTCACATTGTCTCTGGGAGCTTTTTTGAATTCGCACCAGCACGCTACGCAACACTGTGCATGGTACACACTGTTCG
ENSMUSG00000096988.1_A930029G22Rik	ENSMUSG00000096988.1_A930029G22Rik__5	accggCTCCTAGAGATAATGTGAGAAGTTAATATTCATAGCTTCTCACATTGTCTCTGGGAGTTTTTT	cgaaAAAAAACTCCCAGAGACAATGTGAGAAGCTATGAATATTAACTTCTCACATTATCTCTAGGAG	TGACTGTGCATGGTACACTGAC	CTCCCAGAGACAATGTGAGAA	ACCGGCTCCTAGAGATAATGTGAGAAGTTAATATTCATAGCTTCTCACATTGTCTCTGGGAGTTTT	ACCGGCTCCTAGAGATAATGTGAGAAGTTAATATTCATAGCTTCTCACATTGTCTCTGGGAGTTTTTTGAATTCGCACCAGCACGCTACGCATGACTGTGCATGGTACACTGACTTCG
ENSMUSG00000035642.16_Aamdc	ENSMUSG00000035642.16_Aamdc__1	accggGTGGAGTACTTGGAGAAATAAGTTAATATTCATAGCTTGTTTCTCCAGGTACTCCACTTTTTT	cgaaAAAAAAGTGGAGTACCTGGAGAAACAAGCTATGAATATTAACTTATTTCTCCAAGTACTCCAC	GTACTGTGCATGGTACACCACA	GTGGAGTACCTGGAGAAACAA	ACCGGGTGGAGTACTTGGAGAAATAAGTTAATATTCATAGCTTGTTTCTCCAGGTACTCCACTTTT	ACCGGGTGGAGTACTTGGAGAAATAAGTTAATATTCATAGCTTGTTTCTCCAGGTACTCCACTTTTTTGAATTCGCACCAGCACGCTACGCAGTACTGTGCATGGTACACCACATTCG
ENSMUSG00000035642.16_Aamdc	ENSMUSG00000035642.16_Aamdc__2	accggCCTGGAGAAATAAGGTATTGAGTTAATATTCATAGCTCAATGCCTTGTTTCTCCAGGTTTTTT	cgaaAAAAAACCTGGAGAAACAAGGCATTGAGCTATGAATATTAACTCAATACCTTATTTCTCCAGG	CAACTGTGCATGGTACACGTGT	CCTGGAGAAACAAGGCATTGA	ACCGGCCTGGAGAAATAAGGTATTGAGTTAATATTCATAGCTCAATGCCTTGTTTCTCCAGGTTTT	ACCGGCCTGGAGAAATAAGGTATTGAGTTAATATTCATAGCTCAATGCCTTGTTTCTCCAGGTTTTTTGAATTCGCACCAGCACGCTACGCACAACTGTGCATGGTACACGTGTTTCG
ENSMUSG00000035642.16_Aamdc	ENSMUSG00000035642.16_Aamdc__3	accggCTGGAGAAACAAGGTATTGATGTTAATATTCATAGCATCAATGCCTTGTTTCTCCAGTTTTTT	cgaaAAAAAACTGGAGAAACAAGGCATTGATGCTATGAATATTAACATCAATACCTTGTTTCTCCAG	ACTGTGTGCATGGTACACTGAC	CTGGAGAAACAAGGCATTGAT	ACCGGCTGGAGAAACAAGGTATTGATGTTAATATTCATAGCATCAATGCCTTGTTTCTCCAGTTTT	ACCGGCTGGAGAAACAAGGTATTGATGTTAATATTCATAGCATCAATGCCTTGTTTCTCCAGTTTTTTGAATTCGCACCAGCACGCTACGCAACTGTGTGCATGGTACACTGACTTCG
ENSMUSG00000035642.16_Aamdc	ENSMUSG00000035642.16_Aamdc__4	accggGCCGTGAAGGAGTGTAATGTCGTTAATATTCATAGCGGCATTATACTCCTTCACGGCTTTTTT	cgaaAAAAAAGCCGTGAAGGAGTATAATGCCGCTATGAATATTAACGACATTACACTCCTTCACGGC	TGTGTGTGCATGGTACACGTCA	GCCGTGAAGGAGTATAATGCC	ACCGGGCCGTGAAGGAGTGTAATGTCGTTAATATTCATAGCGGCATTATACTCCTTCACGGCTTTT	ACCGGGCCGTGAAGGAGTGTAATGTCGTTAATATTCATAGCGGCATTATACTCCTTCACGGCTTTTTTGAATTCGCACCAGCACGCTACGCATGTGTGTGCATGGTACACGTCATTCG
ENSMUSG00000035642.16_Aamdc	ENSMUSG00000035642.16_Aamdc__5	accggCGTGAAGGAGTATAATGTCTTGTTAATATTCATAGCAAGGCATTATACTCCTTCACGTTTTTT	cgaaAAAAAACGTGAAGGAGTATAATGCCTTGCTATGAATATTAACAAGACATTATACTCCTTCACG	GTTGTGTGCATGGTACACACGT	CGTGAAGGAGTATAATGCCTT	ACCGGCGTGAAGGAGTATAATGTCTTGTTAATATTCATAGCAAGGCATTATACTCCTTCACGTTTT	ACCGGCGTGAAGGAGTATAATGTCTTGTTAATATTCATAGCAAGGCATTATACTCCTTCACGTTTTTTGAATTCGCACCAGCACGCTACGCAGTTGTGTGCATGGTACACACGTTTCG
ENSMUSG00000026944.18_Abca2	ENSMUSG00000026944.18_Abca2__1	accggCCGCGGTTTGATGCCTTGTTTGTTAATATTCATAGCAAACAGGGCATCAAACTGCGGTTTTTT	cgaaAAAAAACCGCAGTTTGATGCCCTGTTTGCTATGAATATTAACAAACAAGGCATCAAACCGCGG	CATGTGTGCATGGTACACCATG	CCGCAGTTTGATGCCCTGTTT	ACCGGCCGCGGTTTGATGCCTTGTTTGTTAATATTCATAGCAAACAGGGCATCAAACTGCGGTTTT	ACCGGCCGCGGTTTGATGCCTTGTTTGTTAATATTCATAGCAAACAGGGCATCAAACTGCGGTTTTTTGAATTCGCACCAGCACGCTACGCACATGTGTGCATGGTACACCATGTTCG
ENSMUSG00000026944.18_Abca2	ENSMUSG00000026944.18_Abca2__2	accggGAAGCTGGAACTGATAAAGTAGTTAATATTCATAGCTACTTTGTCAGTTCCAGCTTCTTTTTT	cgaaAAAAAAGAAGCTGGAACTGACAAAGTAGCTATGAATATTAACTACTTTATCAGTTCCAGCTTC	ACGTTGTGCATGGTACACGTCA	GAAGCTGGAACTGACAAAGTA	ACCGGGAAGCTGGAACTGATAAAGTAGTTAATATTCATAGCTACTTTGTCAGTTCCAGCTTCTTTT	ACCGGGAAGCTGGAACTGATAAAGTAGTTAATATTCATAGCTACTTTGTCAGTTCCAGCTTCTTTTTTGAATTCGCACCAGCACGCTACGCAACGTTGTGCATGGTACACGTCATTCG
ENSMUSG00000026944.18_Abca2	ENSMUSG00000026944.18_Abca2__3	accggGCTGGAACTGATAAAGTATGTGTTAATATTCATAGCGCATACTTTGTCAGTTCCAGCTTTTTT	cgaaAAAAAAGCTGGAACTGACAAAGTATGCGCTATGAATATTAACACATACTTTATCAGTTCCAGC	TGGTTGTGCATGGTACACCAGT	GCTGGAACTGACAAAGTATGC	ACCGGGCTGGAACTGATAAAGTATGTGTTAATATTCATAGCGCATACTTTGTCAGTTCCAGCTTTT	ACCGGGCTGGAACTGATAAAGTATGTGTTAATATTCATAGCGCATACTTTGTCAGTTCCAGCTTTTTTGAATTCGCACCAGCACGCTACGCATGGTTGTGCATGGTACACCAGTTTCG
ENSMUSG00000026944.18_Abca2	ENSMUSG00000026944.18_Abca2__4	accggGCACCTATAGTGGAGGCAATAGTTAATATTCATAGCTGTTGCCTCCACTGTAGGTGCTTTTTT	cgaaAAAAAAGCACCTACAGTGGAGGCAACAGCTATGAATATTAACTATTGCCTCCACTATAGGTGC	GTGTTGTGCATGGTACACTGTG	GCACCTACAGTGGAGGCAACA	ACCGGGCACCTATAGTGGAGGCAATAGTTAATATTCATAGCTGTTGCCTCCACTGTAGGTGCTTTT	ACCGGGCACCTATAGTGGAGGCAATAGTTAATATTCATAGCTGTTGCCTCCACTGTAGGTGCTTTTTTGAATTCGCACCAGCACGCTACGCAGTGTTGTGCATGGTACACTGTGTTCG
ENSMUSG00000026944.18_Abca2	ENSMUSG00000026944.18_Abca2__5	accggCAGTGGAGGTAACAAATGGAAGTTAATATTCATAGCTTCCGTTTGTTGCCTCCACTGTTTTTT	cgaaAAAAAACAGTGGAGGCAACAAACGGAAGCTATGAATATTAACTTCCATTTGTTACCTCCACTG	CAGTTGTGCATGGTACACACAC	CAGTGGAGGCAACAAACGGAA	ACCGGCAGTGGAGGTAACAAATGGAAGTTAATATTCATAGCTTCCGTTTGTTGCCTCCACTGTTTT	ACCGGCAGTGGAGGTAACAAATGGAAGTTAATATTCATAGCTTCCGTTTGTTGCCTCCACTGTTTTTTGAATTCGCACCAGCACGCTACGCACAGTTGTGCATGGTACACACACTTCG
ENSMUSG00000025085.16_Ablim1	ENSMUSG00000025085.16_Ablim1__1	accggCGGCAGCTTTAAGAAGAATAGGTTAATATTCATAGCCTGTTCTTCTTGAAGCTGCCGTTTTTT	cgaaAAAAAACGGCAGCTTCAAGAAGAACAGGCTATGAATATTAACCTATTCTTCTTAAAGCTGCCG	ACCATGTGCATGGTACACCAGT	CGGCAGCTTCAAGAAGAACAG	ACCGGCGGCAGCTTTAAGAAGAATAGGTTAATATTCATAGCCTGTTCTTCTTGAAGCTGCCGTTTT	ACCGGCGGCAGCTTTAAGAAGAATAGGTTAATATTCATAGCCTGTTCTTCTTGAAGCTGCCGTTTTTTGAATTCGCACCAGCACGCTACGCAACCATGTGCATGGTACACCAGTTTCG
ENSMUSG00000025085.16_Ablim1	ENSMUSG00000025085.16_Ablim1__2	accggGCTCTCCATATTGTGAGAAAGGTTAATATTCATAGCCTTTCTCACAGTATGGGGAGCTTTTTT	cgaaAAAAAAGCTCCCCATACTGTGAGAAAGGCTATGAATATTAACCTTTCTCACAATATGGAGAGC	TGCATGTGCATGGTACACACTG	GCTCCCCATACTGTGAGAAAG	ACCGGGCTCTCCATATTGTGAGAAAGGTTAATATTCATAGCCTTTCTCACAGTATGGGGAGCTTTT	ACCGGGCTCTCCATATTGTGAGAAAGGTTAATATTCATAGCCTTTCTCACAGTATGGGGAGCTTTTTTGAATTCGCACCAGCACGCTACGCATGCATGTGCATGGTACACACTGTTCG
ENSMUSG00000025085.16_Ablim1	ENSMUSG00000025085.16_Ablim1__3	accggCTGGTTCACTAGGCCATATTAGTTAATATTCATAGCTAGTATGGCCTGGTGAACCAGTTTTTT	cgaaAAAAAACTGGTTCACCAGGCCATACTAGCTATGAATATTAACTAATATGGCCTAGTGAACCAG	GTCATGTGCATGGTACACGTAC	CTGGTTCACCAGGCCATACTA	ACCGGCTGGTTCACTAGGCCATATTAGTTAATATTCATAGCTAGTATGGCCTGGTGAACCAGTTTT	ACCGGCTGGTTCACTAGGCCATATTAGTTAATATTCATAGCTAGTATGGCCTGGTGAACCAGTTTTTTGAATTCGCACCAGCACGCTACGCAGTCATGTGCATGGTACACGTACTTCG
ENSMUSG00000025085.16_Ablim1	ENSMUSG00000025085.16_Ablim1__4	accggCCAGGCCATATTATCTATGTAGTTAATATTCATAGCTGCATAGATAGTATGGCCTGGTTTTTT	cgaaAAAAAACCAGGCCATACTATCTATGCAGCTATGAATATTAACTACATAGATAATATGGCCTGG	CACATGTGCATGGTACACTGCA	CCAGGCCATACTATCTATGCA	ACCGGCCAGGCCATATTATCTATGTAGTTAATATTCATAGCTGCATAGATAGTATGGCCTGGTTTT	ACCGGCCAGGCCATATTATCTATGTAGTTAATATTCATAGCTGCATAGATAGTATGGCCTGGTTTTTTGAATTCGCACCAGCACGCTACGCACACATGTGCATGGTACACTGCATTCG
ENSMUSG00000025085.16_Ablim1	ENSMUSG00000025085.16_Ablim1__5	accggCCCAGAGTAAGGCTTTAGAAGGTTAATATTCATAGCCTTCTGAAGCCTTGCTCTGGGTTTTTT	cgaaAAAAAACCCAGAGCAAGGCTTCAGAAGGCTATGAATATTAACCTTCTAAAGCCTTACTCTGGG	ACACGTTGCATGGTACACCACA	CCCAGAGCAAGGCTTCAGAAG	ACCGGCCCAGAGTAAGGCTTTAGAAGGTTAATATTCATAGCCTTCTGAAGCCTTGCTCTGGGTTTT	ACCGGCCCAGAGTAAGGCTTTAGAAGGTTAATATTCATAGCCTTCTGAAGCCTTGCTCTGGGTTTTTTGAATTCGCACCAGCACGCTACGCAACACGTTGCATGGTACACCACATTCG
ENSMUSG00000062908.12_Acadm	ENSMUSG00000062908.12_Acadm__1	accggGATGATGGAGCAGCTAATGATGTTAATATTCATAGCATCATTGGCTGCTCCGTCATCTTTTTT	cgaaAAAAAAGATGACGGAGCAGCCAATGATGCTATGAATATTAACATCATTAGCTGCTCCATCATC	TGACGTTGCATGGTACACACGT	GATGACGGAGCAGCCAATGAT	ACCGGGATGATGGAGCAGCTAATGATGTTAATATTCATAGCATCATTGGCTGCTCCGTCATCTTTT	ACCGGGATGATGGAGCAGCTAATGATGTTAATATTCATAGCATCATTGGCTGCTCCGTCATCTTTTTTGAATTCGCACCAGCACGCTACGCATGACGTTGCATGGTACACACGTTTCG
ENSMUSG00000062908.12_Acadm	ENSMUSG00000062908.12_Acadm__2	accggCTGGGAACTCGGTTTGATTAAGTTAATATTCATAGCTTGATCAAGCCGAGTTCCCAGTTTTTT	cgaaAAAAAACTGGGAACTCGGCTTGATCAAGCTATGAATATTAACTTAATCAAACCGAGTTCCCAG	GTACGTTGCATGGTACACGTTG	CTGGGAACTCGGCTTGATCAA	ACCGGCTGGGAACTCGGTTTGATTAAGTTAATATTCATAGCTTGATCAAGCCGAGTTCCCAGTTTT	ACCGGCTGGGAACTCGGTTTGATTAAGTTAATATTCATAGCTTGATCAAGCCGAGTTCCCAGTTTTTTGAATTCGCACCAGCACGCTACGCAGTACGTTGCATGGTACACGTTGTTCG
ENSMUSG00000062908.12_Acadm	ENSMUSG00000062908.12_Acadm__3	accggGCCTGTGATTCTTGTTGGAAGGTTAATATTCATAGCTTTCCAGCAAGAATCACAGGCTTTTTT	cgaaAAAAAAGCCTGTGATTCTTGCTGGAAAGCTATGAATATTAACCTTCCAACAAGAATCACAGGC	CAACGTTGCATGGTACACTGAC	GCCTGTGATTCTTGCTGGAAA	ACCGGGCCTGTGATTCTTGTTGGAAGGTTAATATTCATAGCTTTCCAGCAAGAATCACAGGCTTTT	ACCGGGCCTGTGATTCTTGTTGGAAGGTTAATATTCATAGCTTTCCAGCAAGAATCACAGGCTTTTTTGAATTCGCACCAGCACGCTACGCACAACGTTGCATGGTACACTGACTTCG
ENSMUSG00000062908.12_Acadm	ENSMUSG00000062908.12_Acadm__4	accggCCTGTGATTCTTGTTGGAAATGTTAATATTCATAGCATTTCCAGCAAGAATCACAGGTTTTTT	cgaaAAAAAACCTGTGATTCTTGCTGGAAATGCTATGAATATTAACATTTCCAACAAGAATCACAGG	ACTGGTTGCATGGTACACACGT	CCTGTGATTCTTGCTGGAAAT	ACCGGCCTGTGATTCTTGTTGGAAATGTTAATATTCATAGCATTTCCAGCAAGAATCACAGGTTTT	ACCGGCCTGTGATTCTTGTTGGAAATGTTAATATTCATAGCATTTCCAGCAAGAATCACAGGTTTTTTGAATTCGCACCAGCACGCTACGCAACTGGTTGCATGGTACACACGTTTCG
ENSMUSG00000062908.12_Acadm	ENSMUSG00000062908.12_Acadm__5	accggCAAGCAATTGCCCGTAAGTTTGTTAATATTCATAGCAAACTTGCGGGCAGTTGCTTGTTTTTT	cgaaAAAAAACAAGCAACTGCCCGCAAGTTTGCTATGAATATTAACAAACTTACGGGCAATTGCTTG	TGTGGTTGCATGGTACACTGTG	CAAGCAACTGCCCGCAAGTTT	ACCGGCAAGCAATTGCCCGTAAGTTTGTTAATATTCATAGCAAACTTGCGGGCAGTTGCTTGTTTT	ACCGGCAAGCAATTGCCCGTAAGTTTGTTAATATTCATAGCAAACTTGCGGGCAGTTGCTTGTTTTTTGAATTCGCACCAGCACGCTACGCATGTGGTTGCATGGTACACTGTGTTCG
ENSMUSG00000027605.18_Acss2	ENSMUSG00000027605.18_Acss2__1	accggCTCGCTTTGGAGCTTTGCATTGTTAATATTCATAGCAGTGCAAAGCTCCAAGGCGAGTTTTTT	cgaaAAAAAACTCGCCTTGGAGCTTTGCACTGCTATGAATATTAACAATGCAAAGCTCCAAAGCGAG	GTTGGTTGCATGGTACACCAAC	CTCGCCTTGGAGCTTTGCACT	ACCGGCTCGCTTTGGAGCTTTGCATTGTTAATATTCATAGCAGTGCAAAGCTCCAAGGCGAGTTTT	ACCGGCTCGCTTTGGAGCTTTGCATTGTTAATATTCATAGCAGTGCAAAGCTCCAAGGCGAGTTTTTTGAATTCGCACCAGCACGCTACGCAGTTGGTTGCATGGTACACCAACTTCG
ENSMUSG00000027605.18_Acss2	ENSMUSG00000027605.18_Acss2__2	accggCCAGGTGTGTTAGTTCAGTAAGTTAATATTCATAGCTTGCTGAACTGACACACCTGGTTTTTT	cgaaAAAAAACCAGGTGTGTCAGTTCAGCAAGCTATGAATATTAACTTACTGAACTAACACACCTGG	CATGGTTGCATGGTACACGTCA	CCAGGTGTGTCAGTTCAGCAA	ACCGGCCAGGTGTGTTAGTTCAGTAAGTTAATATTCATAGCTTGCTGAACTGACACACCTGGTTTT	ACCGGCCAGGTGTGTTAGTTCAGTAAGTTAATATTCATAGCTTGCTGAACTGACACACCTGGTTTTTTGAATTCGCACCAGCACGCTACGCACATGGTTGCATGGTACACGTCATTCG
ENSMUSG00000027605.18_Acss2	ENSMUSG00000027605.18_Acss2__3	accggCCCATTCCTCTAGTACAATTTGTTAATATTCATAGCAAGTTGTACTGGAGGAATGGGTTTTTT	cgaaAAAAAACCCATTCCTCCAGTACAACTTGCTATGAATATTAACAAATTGTACTAGAGGAATGGG	ACGTGTTGCATGGTACACTGTG	CCCATTCCTCCAGTACAACTT	ACCGGCCCATTCCTCTAGTACAATTTGTTAATATTCATAGCAAGTTGTACTGGAGGAATGGGTTTT	ACCGGCCCATTCCTCTAGTACAATTTGTTAATATTCATAGCAAGTTGTACTGGAGGAATGGGTTTTTTGAATTCGCACCAGCACGCTACGCAACGTGTTGCATGGTACACTGTGTTCG
ENSMUSG00000027605.18_Acss2	ENSMUSG00000027605.18_Acss2__4	accggGAAAGGAGCAACTACAAATATGTTAATATTCATAGCATGTTTGTAGTTGCTCCTTTCTTTTTT	cgaaAAAAAAGAAAGGAGCAACTACAAACATGCTATGAATATTAACATATTTGTAGTTGCTCCTTTC	TGGTGTTGCATGGTACACGTAC	GAAAGGAGCAACTACAAACAT	ACCGGGAAAGGAGCAACTACAAATATGTTAATATTCATAGCATGTTTGTAGTTGCTCCTTTCTTTT	ACCGGGAAAGGAGCAACTACAAATATGTTAATATTCATAGCATGTTTGTAGTTGCTCCTTTCTTTTTTGAATTCGCACCAGCACGCTACGCATGGTGTTGCATGGTACACGTACTTCG
ENSMUSG00000027605.18_Acss2	ENSMUSG00000027605.18_Acss2__5	accggCAACGTGTTGGATTGAAATGTGTTAATATTCATAGCACATTTCGATCCAGCACGTTGTTTTTT	cgaaAAAAAACAACGTGCTGGATCGAAATGTGCTATGAATATTAACACATTTCAATCCAACACGTTG	GTGTGTTGCATGGTACACACCA	CAACGTGCTGGATCGAAATGT	ACCGGCAACGTGTTGGATTGAAATGTGTTAATATTCATAGCACATTTCGATCCAGCACGTTGTTTT	ACCGGCAACGTGTTGGATTGAAATGTGTTAATATTCATAGCACATTTCGATCCAGCACGTTGTTTTTTGAATTCGCACCAGCACGCTACGCAGTGTGTTGCATGGTACACACCATTCG
ENSMUSG00000060923.5_Acyp2	ENSMUSG00000060923.5_Acyp2__1	accggCGCCACATACCCAGTTAATGTGTTAATATTCATAGCGCATTAGCTGGGTATGTGGCGTTTTTT	cgaaAAAAAACGCCACATACCCAGCTAATGCGCTATGAATATTAACACATTAACTGGGTATGTGGCG	CAGTGTTGCATGGTACACCAGT	CGCCACATACCCAGCTAATGC	ACCGGCGCCACATACCCAGTTAATGTGTTAATATTCATAGCGCATTAGCTGGGTATGTGGCGTTTT	ACCGGCGCCACATACCCAGTTAATGTGTTAATATTCATAGCGCATTAGCTGGGTATGTGGCGTTTTTTGAATTCGCACCAGCACGCTACGCACAGTGTTGCATGGTACACCAGTTTCG
ENSMUSG00000060923.5_Acyp2	ENSMUSG00000060923.5_Acyp2__2	accggGCCCTCATTGTGTACAATGGTGTTAATATTCATAGCACCGTTGTACACAGTGAGGGCTTTTTT	cgaaAAAAAAGCCCTCACTGTGTACAACGGTGCTATGAATATTAACACCATTGTACACAATGAGGGC	ACCAGTTGCATGGTACACGTAC	GCCCTCACTGTGTACAACGGT	ACCGGGCCCTCATTGTGTACAATGGTGTTAATATTCATAGCACCGTTGTACACAGTGAGGGCTTTT	ACCGGGCCCTCATTGTGTACAATGGTGTTAATATTCATAGCACCGTTGTACACAGTGAGGGCTTTTTTGAATTCGCACCAGCACGCTACGCAACCAGTTGCATGGTACACGTACTTCG
ENSMUSG00000060923.5_Acyp2	ENSMUSG00000060923.5_Acyp2__3	accggGCCACATACCCAGTTAATGTTGTTAATATTCATAGCAGCATTAGCTGGGTATGTGGCTTTTTT	cgaaAAAAAAGCCACATACCCAGCTAATGCTGCTATGAATATTAACAACATTAACTGGGTATGTGGC	TGCAGTTGCATGGTACACCACA	GCCACATACCCAGCTAATGCT	ACCGGGCCACATACCCAGTTAATGTTGTTAATATTCATAGCAGCATTAGCTGGGTATGTGGCTTTT	ACCGGGCCACATACCCAGTTAATGTTGTTAATATTCATAGCAGCATTAGCTGGGTATGTGGCTTTTTTGAATTCGCACCAGCACGCTACGCATGCAGTTGCATGGTACACCACATTCG
ENSMUSG00000060923.5_Acyp2	ENSMUSG00000060923.5_Acyp2__4	accggGCTGCTCAAGTTTGTGGATTAGTTAATATTCATAGCTAGTCCACAGACTTGAGCAGCTTTTTT	cgaaAAAAAAGCTGCTCAAGTCTGTGGACTAGCTATGAATATTAACTAATCCACAAACTTGAGCAGC	GTCAGTTGCATGGTACACTGGT	GCTGCTCAAGTCTGTGGACTA	ACCGGGCTGCTCAAGTTTGTGGATTAGTTAATATTCATAGCTAGTCCACAGACTTGAGCAGCTTTT	ACCGGGCTGCTCAAGTTTGTGGATTAGTTAATATTCATAGCTAGTCCACAGACTTGAGCAGCTTTTTTGAATTCGCACCAGCACGCTACGCAGTCAGTTGCATGGTACACTGGTTTCG
ENSMUSG00000060923.5_Acyp2	ENSMUSG00000060923.5_Acyp2__5	accggGTCTGTGGATTATGAAGTGTTGTTAATATTCATAGCAACACTTCGTAGTCCACAGACTTTTTT	cgaaAAAAAAGTCTGTGGACTACGAAGTGTTGCTATGAATATTAACAACACTTCATAATCCACAGAC	CACAGTTGCATGGTACACACTG	GTCTGTGGACTACGAAGTGTT	ACCGGGTCTGTGGATTATGAAGTGTTGTTAATATTCATAGCAACACTTCGTAGTCCACAGACTTTT	ACCGGGTCTGTGGATTATGAAGTGTTGTTAATATTCATAGCAACACTTCGTAGTCCACAGACTTTTTTGAATTCGCACCAGCACGCTACGCACACAGTTGCATGGTACACACTGTTCG
ENSMUSG00000005580.11_Adcy9	ENSMUSG00000005580.11_Adcy9__1	accggCACCCGAAGCACTGTAAGTATGTTAATATTCATAGCGTACTTGCAGTGCTTCGGGTGTTTTTT	cgaaAAAAAACACCCGAAGCACTGCAAGTACGCTATGAATATTAACATACTTACAGTGCTTCGGGTG	ACACCATGCATGGTACACGTGT	CACCCGAAGCACTGCAAGTAC	ACCGGCACCCGAAGCACTGTAAGTATGTTAATATTCATAGCGTACTTGCAGTGCTTCGGGTGTTTT	ACCGGCACCCGAAGCACTGTAAGTATGTTAATATTCATAGCGTACTTGCAGTGCTTCGGGTGTTTTTTGAATTCGCACCAGCACGCTACGCAACACCATGCATGGTACACGTGTTTCG
ENSMUSG00000005580.11_Adcy9	ENSMUSG00000005580.11_Adcy9__2	accggCCCGAAGCACTGTAAGTATAGGTTAATATTCATAGCCTGTACTTGCAGTGCTTCGGGTTTTTT	cgaaAAAAAACCCGAAGCACTGCAAGTACAGGCTATGAATATTAACCTATACTTACAGTGCTTCGGG	TGACCATGCATGGTACACCATG	CCCGAAGCACTGCAAGTACAG	ACCGGCCCGAAGCACTGTAAGTATAGGTTAATATTCATAGCCTGTACTTGCAGTGCTTCGGGTTTT	ACCGGCCCGAAGCACTGTAAGTATAGGTTAATATTCATAGCCTGTACTTGCAGTGCTTCGGGTTTTTTGAATTCGCACCAGCACGCTACGCATGACCATGCATGGTACACCATGTTCG
ENSMUSG00000005580.11_Adcy9	ENSMUSG00000005580.11_Adcy9__3	accggCGGCTACCACTTTCGAAATGAGTTAATATTCATAGCTCGTTTCGGAAGTGGTAGCCGTTTTTT	cgaaAAAAAACGGCTACCACTTCCGAAACGAGCTATGAATATTAACTCATTTCGAAAGTGGTAGCCG	GTACCATGCATGGTACACTGAC	CGGCTACCACTTCCGAAACGA	ACCGGCGGCTACCACTTTCGAAATGAGTTAATATTCATAGCTCGTTTCGGAAGTGGTAGCCGTTTT	ACCGGCGGCTACCACTTTCGAAATGAGTTAATATTCATAGCTCGTTTCGGAAGTGGTAGCCGTTTTTTGAATTCGCACCAGCACGCTACGCAGTACCATGCATGGTACACTGACTTCG
ENSMUSG00000005580.11_Adcy9	ENSMUSG00000005580.11_Adcy9__4	accggCCCTGCTTCATGTGTGCATTTGTTAATATTCATAGCGAATGCACACGTGAAGCAGGGTTTTTT	cgaaAAAAAACCCTGCTTCACGTGTGCATTCGCTATGAATATTAACAAATGCACACATGAAGCAGGG	CAACCATGCATGGTACACACCA	CCCTGCTTCACGTGTGCATTC	ACCGGCCCTGCTTCATGTGTGCATTTGTTAATATTCATAGCGAATGCACACGTGAAGCAGGGTTTT	ACCGGCCCTGCTTCATGTGTGCATTTGTTAATATTCATAGCGAATGCACACGTGAAGCAGGGTTTTTTGAATTCGCACCAGCACGCTACGCACAACCATGCATGGTACACACCATTCG
ENSMUSG00000005580.11_Adcy9	ENSMUSG00000005580.11_Adcy9__5	accggGCACGGTAAAGATTTGGAAGTGTTAATATTCATAGCACTTCCAGATCTTTGCCGTGCTTTTTT	cgaaAAAAAAGCACGGCAAAGATCTGGAAGTGCTATGAATATTAACACTTCCAAATCTTTACCGTGC	ACTGCATGCATGGTACACCATG	GCACGGCAAAGATCTGGAAGT	ACCGGGCACGGTAAAGATTTGGAAGTGTTAATATTCATAGCACTTCCAGATCTTTGCCGTGCTTTT	ACCGGGCACGGTAAAGATTTGGAAGTGTTAATATTCATAGCACTTCCAGATCTTTGCCGTGCTTTTTTGAATTCGCACCAGCACGCTACGCAACTGCATGCATGGTACACCATGTTCG
ENSMUSG00000031785.16_Adgrg1	ENSMUSG00000031785.16_Adgrg1__1	accggGCAGATGGTCTATTTCCTATTGTTAATATTCATAGCAGTAGGAAGTAGACCATCTGCTTTTTT	cgaaAAAAAAGCAGATGGTCTACTTCCTACTGCTATGAATATTAACAATAGGAAATAGACCATCTGC	TGTGCATGCATGGTACACACAC	GCAGATGGTCTACTTCCTACT	ACCGGGCAGATGGTCTATTTCCTATTGTTAATATTCATAGCAGTAGGAAGTAGACCATCTGCTTTT	ACCGGGCAGATGGTCTATTTCCTATTGTTAATATTCATAGCAGTAGGAAGTAGACCATCTGCTTTTTTGAATTCGCACCAGCACGCTACGCATGTGCATGCATGGTACACACACTTCG
ENSMUSG00000031785.16_Adgrg1	ENSMUSG00000031785.16_Adgrg1__2	accggCACCCTCCATTATGATCAATTGTTAATATTCATAGCGATTGATCATAGTGGAGGGTGTTTTTT	cgaaAAAAAACACCCTCCACTATGATCAATCGCTATGAATATTAACAATTGATCATAATGGAGGGTG	GTTGCATGCATGGTACACGTCA	CACCCTCCACTATGATCAATC	ACCGGCACCCTCCATTATGATCAATTGTTAATATTCATAGCGATTGATCATAGTGGAGGGTGTTTT	ACCGGCACCCTCCATTATGATCAATTGTTAATATTCATAGCGATTGATCATAGTGGAGGGTGTTTTTTGAATTCGCACCAGCACGCTACGCAGTTGCATGCATGGTACACGTCATTCG
ENSMUSG00000031785.16_Adgrg1	ENSMUSG00000031785.16_Adgrg1__3	accggCCTCCACTATGATTAATCTTCGTTAATATTCATAGCGAAGATTGATCATAGTGGAGGTTTTTT	cgaaAAAAAACCTCCACTATGATCAATCTTCGCTATGAATATTAACGAAGATTAATCATAGTGGAGG	CATGCATGCATGGTACACTGGT	CCTCCACTATGATCAATCTTC	ACCGGCCTCCACTATGATTAATCTTCGTTAATATTCATAGCGAAGATTGATCATAGTGGAGGTTTT	ACCGGCCTCCACTATGATTAATCTTCGTTAATATTCATAGCGAAGATTGATCATAGTGGAGGTTTTTTGAATTCGCACCAGCACGCTACGCACATGCATGCATGGTACACTGGTTTCG
ENSMUSG00000031785.16_Adgrg1	ENSMUSG00000031785.16_Adgrg1__4	accggCTCCACTATGATCAATCTTTAGTTAATATTCATAGCTGAAGATTGATCATAGTGGAGTTTTTT	cgaaAAAAAACTCCACTATGATCAATCTTCAGCTATGAATATTAACTAAAGATTGATCATAGTGGAG	ACGTCATGCATGGTACACACAC	CTCCACTATGATCAATCTTCA	ACCGGCTCCACTATGATCAATCTTTAGTTAATATTCATAGCTGAAGATTGATCATAGTGGAGTTTT	ACCGGCTCCACTATGATCAATCTTTAGTTAATATTCATAGCTGAAGATTGATCATAGTGGAGTTTTTTGAATTCGCACCAGCACGCTACGCAACGTCATGCATGGTACACACACTTCG
ENSMUSG00000031785.16_Adgrg1	ENSMUSG00000031785.16_Adgrg1__5	accggCAGAGTCTCATATCTTTGTGTGTTAATATTCATAGCACACAAAGATGTGAGGCTCTGTTTTTT	cgaaAAAAAACAGAGCCTCACATCTTTGTGTGCTATGAATATTAACACACAAAGATATGAGACTCTG	TGGTCATGCATGGTACACTGCA	CAGAGCCTCACATCTTTGTGT	ACCGGCAGAGTCTCATATCTTTGTGTGTTAATATTCATAGCACACAAAGATGTGAGGCTCTGTTTT	ACCGGCAGAGTCTCATATCTTTGTGTGTTAATATTCATAGCACACAAAGATGTGAGGCTCTGTTTTTTGAATTCGCACCAGCACGCTACGCATGGTCATGCATGGTACACTGCATTCG
ENSMUSG00000028184.12_Adgrl2	ENSMUSG00000028184.12_Adgrl2__1	accggCGCACAGCTTTGTGAAGGTATGTTAATATTCATAGCATGCCTTCACAGAGCTGTGCGTTTTTT	cgaaAAAAAACGCACAGCTCTGTGAAGGCATGCTATGAATATTAACATACCTTCACAAAGCTGTGCG	GTGTCATGCATGGTACACCAGT	CGCACAGCTCTGTGAAGGCAT	ACCGGCGCACAGCTTTGTGAAGGTATGTTAATATTCATAGCATGCCTTCACAGAGCTGTGCGTTTT	ACCGGCGCACAGCTTTGTGAAGGTATGTTAATATTCATAGCATGCCTTCACAGAGCTGTGCGTTTTTTGAATTCGCACCAGCACGCTACGCAGTGTCATGCATGGTACACCAGTTTCG
ENSMUSG00000028184.12_Adgrl2	ENSMUSG00000028184.12_Adgrl2__2	accggGAACGATACCGTGTTTGAGAAGTTAATATTCATAGCTTCTCAAACGCGGTGTCGTTCTTTTTT	cgaaAAAAAAGAACGACACCGCGTTTGAGAAGCTATGAATATTAACTTCTCAAACACGGTATCGTTC	CAGTCATGCATGGTACACGTTG	GAACGACACCGCGTTTGAGAA	ACCGGGAACGATACCGTGTTTGAGAAGTTAATATTCATAGCTTCTCAAACGCGGTGTCGTTCTTTT	ACCGGGAACGATACCGTGTTTGAGAAGTTAATATTCATAGCTTCTCAAACGCGGTGTCGTTCTTTTTTGAATTCGCACCAGCACGCTACGCACAGTCATGCATGGTACACGTTGTTCG
ENSMUSG00000028184.12_Adgrl2	ENSMUSG00000028184.12_Adgrl2__3	accggCACCGTCTTTAATGCTTTCTAGTTAATATTCATAGCTGGAAAGCATTAAAGGCGGTGTTTTTT	cgaaAAAAAACACCGCCTTTAATGCTTTCCAGCTATGAATATTAACTAGAAAGCATTAAAGACGGTG	ACCACATGCATGGTACACTGCA	CACCGCCTTTAATGCTTTCCA	ACCGGCACCGTCTTTAATGCTTTCTAGTTAATATTCATAGCTGGAAAGCATTAAAGGCGGTGTTTT	ACCGGCACCGTCTTTAATGCTTTCTAGTTAATATTCATAGCTGGAAAGCATTAAAGGCGGTGTTTTTTGAATTCGCACCAGCACGCTACGCAACCACATGCATGGTACACTGCATTCG
ENSMUSG00000028184.12_Adgrl2	ENSMUSG00000028184.12_Adgrl2__4	accggCTCCTGGTTAAACTGGTGATTGTTAATATTCATAGCAATCACCGGTTTAACCGGGAGTTTTTT	cgaaAAAAAACTCCCGGTTAAACCGGTGATTGCTATGAATATTAACAATCACCAGTTTAACCAGGAG	TGCACATGCATGGTACACGTGT	CTCCCGGTTAAACCGGTGATT	ACCGGCTCCTGGTTAAACTGGTGATTGTTAATATTCATAGCAATCACCGGTTTAACCGGGAGTTTT	ACCGGCTCCTGGTTAAACTGGTGATTGTTAATATTCATAGCAATCACCGGTTTAACCGGGAGTTTTTTGAATTCGCACCAGCACGCTACGCATGCACATGCATGGTACACGTGTTTCG
ENSMUSG00000028184.12_Adgrl2	ENSMUSG00000028184.12_Adgrl2__5	accggCGGACTCACTCGTTTCTGTATGTTAATATTCATAGCGTACAGAAGCGAGTGAGTCCGTTTTTT	cgaaAAAAAACGGACTCACTCGCTTCTGTACGCTATGAATATTAACATACAGAAACGAGTGAGTCCG	GTCACATGCATGGTACACACTG	CGGACTCACTCGCTTCTGTAC	ACCGGCGGACTCACTCGTTTCTGTATGTTAATATTCATAGCGTACAGAAGCGAGTGAGTCCGTTTT	ACCGGCGGACTCACTCGTTTCTGTATGTTAATATTCATAGCGTACAGAAGCGAGTGAGTCCGTTTTTTGAATTCGCACCAGCACGCTACGCAGTCACATGCATGGTACACACTGTTCG
ENSMUSG00000020178.6_Adora2a	ENSMUSG00000020178.6_Adora2a__1	accggCCCTGTGGAAGTTATGGTTTCGTTAATATTCATAGCGAAACCATGACTTCTACAGGGTTTTTT	cgaaAAAAAACCCTGTAGAAGTCATGGTTTCGCTATGAATATTAACGAAACCATAACTTCCACAGGG	CACACATGCATGGTACACCAAC	CCCTGTAGAAGTCATGGTTTC	ACCGGCCCTGTGGAAGTTATGGTTTCGTTAATATTCATAGCGAAACCATGACTTCTACAGGGTTTT	ACCGGCCCTGTGGAAGTTATGGTTTCGTTAATATTCATAGCGAAACCATGACTTCTACAGGGTTTTTTGAATTCGCACCAGCACGCTACGCACACACATGCATGGTACACCAACTTCG
ENSMUSG00000020178.6_Adora2a	ENSMUSG00000020178.6_Adora2a__2	accggCGGGAGATGTAGAATTATTCGGTTAATATTCATAGCCGGATAATTCTGCATCTCCCGTTTTTT	cgaaAAAAAACGGGAGATGCAGAATTATCCGGCTATGAATATTAACCGAATAATTCTACATCTCCCG	ACACACGTCATGGTACACCAGT	CGGGAGATGCAGAATTATCCG	ACCGGCGGGAGATGTAGAATTATTCGGTTAATATTCATAGCCGGATAATTCTGCATCTCCCGTTTT	ACCGGCGGGAGATGTAGAATTATTCGGTTAATATTCATAGCCGGATAATTCTGCATCTCCCGTTTTTTGAATTCGCACCAGCACGCTACGCAACACACGTCATGGTACACCAGTTTCG
ENSMUSG00000020178.6_Adora2a	ENSMUSG00000020178.6_Adora2a__3	accggCCGTGAGAAAGTCTTTGGGAGGTTAATATTCATAGCTTCCCAAAGGCTTTCTCACGGTTTTTT	cgaaAAAAAACCGTGAGAAAGCCTTTGGGAAGCTATGAATATTAACCTCCCAAAGACTTTCTCACGG	TGACACGTCATGGTACACACTG	CCGTGAGAAAGCCTTTGGGAA	ACCGGCCGTGAGAAAGTCTTTGGGAGGTTAATATTCATAGCTTCCCAAAGGCTTTCTCACGGTTTT	ACCGGCCGTGAGAAAGTCTTTGGGAGGTTAATATTCATAGCTTCCCAAAGGCTTTCTCACGGTTTTTTGAATTCGCACCAGCACGCTACGCATGACACGTCATGGTACACACTGTTCG
ENSMUSG00000020178.6_Adora2a	ENSMUSG00000020178.6_Adora2a__4	accggCTCCTTGGTGTACATTATGGTGTTAATATTCATAGCACCATGATGTACACCGAGGAGTTTTTT	cgaaAAAAAACTCCTCGGTGTACATCATGGTGCTATGAATATTAACACCATAATGTACACCAAGGAG	GTACACGTCATGGTACACGTAC	CTCCTCGGTGTACATCATGGT	ACCGGCTCCTTGGTGTACATTATGGTGTTAATATTCATAGCACCATGATGTACACCGAGGAGTTTT	ACCGGCTCCTTGGTGTACATTATGGTGTTAATATTCATAGCACCATGATGTACACCGAGGAGTTTTTTGAATTCGCACCAGCACGCTACGCAGTACACGTCATGGTACACGTACTTCG
ENSMUSG00000020178.6_Adora2a	ENSMUSG00000020178.6_Adora2a__5	accggGCCGTGTGGATTAACAGTAACGTTAATATTCATAGCGTTGCTGTTGATCCACACGGCTTTTTT	cgaaAAAAAAGCCGTGTGGATCAACAGCAACGCTATGAATATTAACGTTACTGTTAATCCACACGGC	CAACACGTCATGGTACACTGCA	GCCGTGTGGATCAACAGCAAC	ACCGGGCCGTGTGGATTAACAGTAACGTTAATATTCATAGCGTTGCTGTTGATCCACACGGCTTTT	ACCGGGCCGTGTGGATTAACAGTAACGTTAATATTCATAGCGTTGCTGTTGATCCACACGGCTTTTTTGAATTCGCACCAGCACGCTACGCACAACACGTCATGGTACACTGCATTCG
ENSMUSG00000037138.18_Aff3	ENSMUSG00000037138.18_Aff3__1	accggCAGGACAGTGGTAGCTTTAATGTTAATATTCATAGCGTTAAAGCTGCCACTGTCCTGTTTTTT	cgaaAAAAAACAGGACAGTGGCAGCTTTAACGCTATGAATATTAACATTAAAGCTACCACTGTCCTG	ACTGACGTCATGGTACACACTG	CAGGACAGTGGCAGCTTTAAC	ACCGGCAGGACAGTGGTAGCTTTAATGTTAATATTCATAGCGTTAAAGCTGCCACTGTCCTGTTTT	ACCGGCAGGACAGTGGTAGCTTTAATGTTAATATTCATAGCGTTAAAGCTGCCACTGTCCTGTTTTTTGAATTCGCACCAGCACGCTACGCAACTGACGTCATGGTACACACTGTTCG
ENSMUSG00000037138.18_Aff3	ENSMUSG00000037138.18_Aff3__2	accggGCTCCTGCTAAAGTGGAATCAGTTAATATTCATAGCTGGTTCCACTTTGGCAGGAGCTTTTTT	cgaaAAAAAAGCTCCTGCCAAAGTGGAACCAGCTATGAATATTAACTGATTCCACTTTAGCAGGAGC	TGTGACGTCATGGTACACTGAC	GCTCCTGCCAAAGTGGAACCA	ACCGGGCTCCTGCTAAAGTGGAATCAGTTAATATTCATAGCTGGTTCCACTTTGGCAGGAGCTTTT	ACCGGGCTCCTGCTAAAGTGGAATCAGTTAATATTCATAGCTGGTTCCACTTTGGCAGGAGCTTTTTTGAATTCGCACCAGCACGCTACGCATGTGACGTCATGGTACACTGACTTCG
ENSMUSG00000037138.18_Aff3	ENSMUSG00000037138.18_Aff3__3	accggCGAGAAGTCAAGTGGATGAAAGTTAATATTCATAGCTTTCATCCGCTTGGCTTCTCGTTTTTT	cgaaAAAAAACGAGAAGCCAAGCGGATGAAAGCTATGAATATTAACTTTCATCCACTTGACTTCTCG	GTTGACGTCATGGTACACCACA	CGAGAAGCCAAGCGGATGAAA	ACCGGCGAGAAGTCAAGTGGATGAAAGTTAATATTCATAGCTTTCATCCGCTTGGCTTCTCGTTTT	ACCGGCGAGAAGTCAAGTGGATGAAAGTTAATATTCATAGCTTTCATCCGCTTGGCTTCTCGTTTTTTGAATTCGCACCAGCACGCTACGCAGTTGACGTCATGGTACACCACATTCG
ENSMUSG00000037138.18_Aff3	ENSMUSG00000037138.18_Aff3__4	accggGATGCCTGGCTCTTCTATATTGTTAATATTCATAGCAGTATAGGAGAGCCAGGCATCTTTTTT	cgaaAAAAAAGATGCCTGGCTCTCCTATACTGCTATGAATATTAACAATATAGAAGAGCCAGGCATC	CATGACGTCATGGTACACGTGT	GATGCCTGGCTCTCCTATACT	ACCGGGATGCCTGGCTCTTCTATATTGTTAATATTCATAGCAGTATAGGAGAGCCAGGCATCTTTT	ACCGGGATGCCTGGCTCTTCTATATTGTTAATATTCATAGCAGTATAGGAGAGCCAGGCATCTTTTTTGAATTCGCACCAGCACGCTACGCACATGACGTCATGGTACACGTGTTTCG
ENSMUSG00000037138.18_Aff3	ENSMUSG00000037138.18_Aff3__5	accggCCAGTGGTAAGAGCATTGGAAGTTAATATTCATAGCTTCCAGTGCTCTTGCCACTGGTTTTTT	cgaaAAAAAACCAGTGGCAAGAGCACTGGAAGCTATGAATATTAACTTCCAATGCTCTTACCACTGG	ACGTACGTCATGGTACACTGAC	CCAGTGGCAAGAGCACTGGAA	ACCGGCCAGTGGTAAGAGCATTGGAAGTTAATATTCATAGCTTCCAGTGCTCTTGCCACTGGTTTT	ACCGGCCAGTGGTAAGAGCATTGGAAGTTAATATTCATAGCTTCCAGTGCTCTTGCCACTGGTTTTTTGAATTCGCACCAGCACGCTACGCAACGTACGTCATGGTACACTGACTTCG
ENSMUSG00000001211.15_Agpat3	ENSMUSG00000001211.15_Agpat3__1	accggGCACCTATACCGTCGTATTAAGTTAATATTCATAGCTTGATACGGCGGTATAGGTGCTTTTTT	cgaaAAAAAAGCACCTATACCGCCGTATCAAGCTATGAATATTAACTTAATACGACGGTATAGGTGC	TGGTACGTCATGGTACACGTCA	GCACCTATACCGCCGTATCAA	ACCGGGCACCTATACCGTCGTATTAAGTTAATATTCATAGCTTGATACGGCGGTATAGGTGCTTTT	ACCGGGCACCTATACCGTCGTATTAAGTTAATATTCATAGCTTGATACGGCGGTATAGGTGCTTTTTTGAATTCGCACCAGCACGCTACGCATGGTACGTCATGGTACACGTCATTCG
ENSMUSG00000001211.15_Agpat3	ENSMUSG00000001211.15_Agpat3__2	accggCCTGCTTATTGGCTTTGTCTTGTTAATATTCATAGCAAGACGAAGCCAATGAGCAGGTTTTTT	cgaaAAAAAACCTGCTCATTGGCTTCGTCTTGCTATGAATATTAACAAGACAAAGCCAATAAGCAGG	GTGTACGTCATGGTACACACGT	CCTGCTCATTGGCTTCGTCTT	ACCGGCCTGCTTATTGGCTTTGTCTTGTTAATATTCATAGCAAGACGAAGCCAATGAGCAGGTTTT	ACCGGCCTGCTTATTGGCTTTGTCTTGTTAATATTCATAGCAAGACGAAGCCAATGAGCAGGTTTTTTGAATTCGCACCAGCACGCTACGCAGTGTACGTCATGGTACACACGTTTCG
ENSMUSG00000001211.15_Agpat3	ENSMUSG00000001211.15_Agpat3__3	accggCCCATCAGCAAGCATCTATATGTTAATATTCATAGCGTATAGGTGCTTGCTGATGGGTTTTTT	cgaaAAAAAACCCATCAGCAAGCACCTATACGCTATGAATATTAACATATAGATGCTTGCTGATGGG	CAGTACGTCATGGTACACCATG	CCCATCAGCAAGCACCTATAC	ACCGGCCCATCAGCAAGCATCTATATGTTAATATTCATAGCGTATAGGTGCTTGCTGATGGGTTTT	ACCGGCCCATCAGCAAGCATCTATATGTTAATATTCATAGCGTATAGGTGCTTGCTGATGGGTTTTTTGAATTCGCACCAGCACGCTACGCACAGTACGTCATGGTACACCATGTTCG
ENSMUSG00000001211.15_Agpat3	ENSMUSG00000001211.15_Agpat3__4	accggGCTGGATGTGGTACTTCTTAGGTTAATATTCATAGCCTAGGAAGTACCACGTCCAGCTTTTTT	cgaaAAAAAAGCTGGACGTGGTACTTCCTAGGCTATGAATATTAACCTAAGAAGTACCACATCCAGC	ACCAACGTCATGGTACACGTCA	GCTGGACGTGGTACTTCCTAG	ACCGGGCTGGATGTGGTACTTCTTAGGTTAATATTCATAGCCTAGGAAGTACCACGTCCAGCTTTT	ACCGGGCTGGATGTGGTACTTCTTAGGTTAATATTCATAGCCTAGGAAGTACCACGTCCAGCTTTTTTGAATTCGCACCAGCACGCTACGCAACCAACGTCATGGTACACGTCATTCG
ENSMUSG00000001211.15_Agpat3	ENSMUSG00000001211.15_Agpat3__5	accggGCATGTGGTTGTTATCTTCAAGTTAATATTCATAGCTTGAGGATAACAACCACATGCTTTTTT	cgaaAAAAAAGCATGTGGTTGTTATCCTCAAGCTATGAATATTAACTTGAAGATAACAACCACATGC	TGCAACGTCATGGTACACCAGT	GCATGTGGTTGTTATCCTCAA	ACCGGGCATGTGGTTGTTATCTTCAAGTTAATATTCATAGCTTGAGGATAACAACCACATGCTTTT	ACCGGGCATGTGGTTGTTATCTTCAAGTTAATATTCATAGCTTGAGGATAACAACCACATGCTTTTTTGAATTCGCACCAGCACGCTACGCATGCAACGTCATGGTACACCAGTTTCG
ENSMUSG00000021213.12_Akr1c13	ENSMUSG00000021213.12_Akr1c13__1	accggGCATTACCTAGTGCTAATGAAGTTAATATTCATAGCTTCATTGGCACTGGGTAATGCTTTTTT	cgaaAAAAAAGCATTACCCAGTGCCAATGAAGCTATGAATATTAACTTCATTAGCACTAGGTAATGC	GTCAACGTCATGGTACACTGTG	GCATTACCCAGTGCCAATGAA	ACCGGGCATTACCTAGTGCTAATGAAGTTAATATTCATAGCTTCATTGGCACTGGGTAATGCTTTT	ACCGGGCATTACCTAGTGCTAATGAAGTTAATATTCATAGCTTCATTGGCACTGGGTAATGCTTTTTTGAATTCGCACCAGCACGCTACGCAGTCAACGTCATGGTACACTGTGTTCG
ENSMUSG00000021213.12_Akr1c13	ENSMUSG00000021213.12_Akr1c13__2	accggGCCAATGAAGTTAGGGGATAGGTTAATATTCATAGCTTATCCCCTGACTTCATTGGCTTTTTT	cgaaAAAAAAGCCAATGAAGTCAGGGGATAAGCTATGAATATTAACCTATCCCCTAACTTCATTGGC	CACAACGTCATGGTACACACAC	GCCAATGAAGTCAGGGGATAA	ACCGGGCCAATGAAGTTAGGGGATAGGTTAATATTCATAGCTTATCCCCTGACTTCATTGGCTTTT	ACCGGGCCAATGAAGTTAGGGGATAGGTTAATATTCATAGCTTATCCCCTGACTTCATTGGCTTTTTTGAATTCGCACCAGCACGCTACGCACACAACGTCATGGTACACACACTTCG
ENSMUSG00000021213.12_Akr1c13	ENSMUSG00000021213.12_Akr1c13__3	accggCCAATGAAGTTAGGGGATAATGTTAATATTCATAGCATTATCCCCTGACTTCATTGGTTTTTT	cgaaAAAAAACCAATGAAGTCAGGGGATAATGCTATGAATATTAACATTATCCCCTAACTTCATTGG	ACACTGGTCATGGTACACGTCA	CCAATGAAGTCAGGGGATAAT	ACCGGCCAATGAAGTTAGGGGATAATGTTAATATTCATAGCATTATCCCCTGACTTCATTGGTTTT	ACCGGCCAATGAAGTTAGGGGATAATGTTAATATTCATAGCATTATCCCCTGACTTCATTGGTTTTTTGAATTCGCACCAGCACGCTACGCAACACTGGTCATGGTACACGTCATTCG
ENSMUSG00000021213.12_Akr1c13	ENSMUSG00000021213.12_Akr1c13__4	accggCTGGAGTGAATCCTTAATAAGGTTAATATTCATAGCCTTATTGAGGATTCGCTCCAGTTTTTT	cgaaAAAAAACTGGAGCGAATCCTCAATAAGGCTATGAATATTAACCTTATTAAGGATTCACTCCAG	TGACTGGTCATGGTACACCAGT	CTGGAGCGAATCCTCAATAAG	ACCGGCTGGAGTGAATCCTTAATAAGGTTAATATTCATAGCCTTATTGAGGATTCGCTCCAGTTTT	ACCGGCTGGAGTGAATCCTTAATAAGGTTAATATTCATAGCCTTATTGAGGATTCGCTCCAGTTTTTTGAATTCGCACCAGCACGCTACGCATGACTGGTCATGGTACACCAGTTTCG
ENSMUSG00000021213.12_Akr1c13	ENSMUSG00000021213.12_Akr1c13__5	accggCAGCATTTCATAGTGGATGTTGTTAATATTCATAGCAACATCCACTGTGAGATGCTGTTTTTT	cgaaAAAAAACAGCATCTCACAGTGGATGTTGCTATGAATATTAACAACATCCACTATGAAATGCTG	GTACTGGTCATGGTACACTGTG	CAGCATCTCACAGTGGATGTT	ACCGGCAGCATTTCATAGTGGATGTTGTTAATATTCATAGCAACATCCACTGTGAGATGCTGTTTT	ACCGGCAGCATTTCATAGTGGATGTTGTTAATATTCATAGCAACATCCACTGTGAGATGCTGTTTTTTGAATTCGCACCAGCACGCTACGCAGTACTGGTCATGGTACACTGTGTTCG
ENSMUSG00000022309.9_Angpt1	ENSMUSG00000022309.9_Angpt1__1	accggCGGGGAAAGAGTTAAACAAGTGTTAATATTCATAGCGCTTGTTTGACTCTTTCCCCGTTTTTT	cgaaAAAAAACGGGGAAAGAGTCAAACAAGCGCTATGAATATTAACACTTGTTTAACTCTTTCCCCG	CAACTGGTCATGGTACACACAC	CGGGGAAAGAGTCAAACAAGC	ACCGGCGGGGAAAGAGTTAAACAAGTGTTAATATTCATAGCGCTTGTTTGACTCTTTCCCCGTTTT	ACCGGCGGGGAAAGAGTTAAACAAGTGTTAATATTCATAGCGCTTGTTTGACTCTTTCCCCGTTTTTTGAATTCGCACCAGCACGCTACGCACAACTGGTCATGGTACACACACTTCG
ENSMUSG00000022309.9_Angpt1	ENSMUSG00000022309.9_Angpt1__2	accggGCCGGGTTTCTCTTCCTAGAAGTTAATATTCATAGCTTCTGGGAAGAGAAATCCGGCTTTTTT	cgaaAAAAAAGCCGGATTTCTCTTCCCAGAAGCTATGAATATTAACTTCTAGGAAGAGAAACCCGGC	ACTGTGGTCATGGTACACCAGT	GCCGGATTTCTCTTCCCAGAA	ACCGGGCCGGGTTTCTCTTCCTAGAAGTTAATATTCATAGCTTCTGGGAAGAGAAATCCGGCTTTT	ACCGGGCCGGGTTTCTCTTCCTAGAAGTTAATATTCATAGCTTCTGGGAAGAGAAATCCGGCTTTTTTGAATTCGCACCAGCACGCTACGCAACTGTGGTCATGGTACACCAGTTTCG
ENSMUSG00000022309.9_Angpt1	ENSMUSG00000022309.9_Angpt1__3	accggCGCTGAATGGTTACATAGAGAGTTAATATTCATAGCTCTCTGTGTAACCGTTCAGCGTTTTTT	cgaaAAAAAACGCTGAACGGTTACACAGAGAGCTATGAATATTAACTCTCTATGTAACCATTCAGCG	TGTGTGGTCATGGTACACACTG	CGCTGAACGGTTACACAGAGA	ACCGGCGCTGAATGGTTACATAGAGAGTTAATATTCATAGCTCTCTGTGTAACCGTTCAGCGTTTT	ACCGGCGCTGAATGGTTACATAGAGAGTTAATATTCATAGCTCTCTGTGTAACCGTTCAGCGTTTTTTGAATTCGCACCAGCACGCTACGCATGTGTGGTCATGGTACACACTGTTCG
ENSMUSG00000022309.9_Angpt1	ENSMUSG00000022309.9_Angpt1__4	accggGTCCTCCTGTCTTTCTGTATTGTTAATATTCATAGCAGTACAGAAAGGCAGGAGGACTTTTTT	cgaaAAAAAAGTCCTCCTGCCTTTCTGTACTGCTATGAATATTAACAATACAGAAAGACAGGAGGAC	GTTGTGGTCATGGTACACGTAC	GTCCTCCTGCCTTTCTGTACT	ACCGGGTCCTCCTGTCTTTCTGTATTGTTAATATTCATAGCAGTACAGAAAGGCAGGAGGACTTTT	ACCGGGTCCTCCTGTCTTTCTGTATTGTTAATATTCATAGCAGTACAGAAAGGCAGGAGGACTTTTTTGAATTCGCACCAGCACGCTACGCAGTTGTGGTCATGGTACACGTACTTCG
ENSMUSG00000022309.9_Angpt1	ENSMUSG00000022309.9_Angpt1__5	accggCCACGCTGAATGGTTACATAGGTTAATATTCATAGCCTGTGTAACCGTTCAGCGTGGTTTTTT	cgaaAAAAAACCACGCTGAACGGTTACACAGGCTATGAATATTAACCTATGTAACCATTCAGCGTGG	CATGTGGTCATGGTACACTGCA	CCACGCTGAACGGTTACACAG	ACCGGCCACGCTGAATGGTTACATAGGTTAATATTCATAGCCTGTGTAACCGTTCAGCGTGGTTTT	ACCGGCCACGCTGAATGGTTACATAGGTTAATATTCATAGCCTGTGTAACCGTTCAGCGTGGTTTTTTGAATTCGCACCAGCACGCTACGCACATGTGGTCATGGTACACTGCATTCG
ENSMUSG00000020609.14_Apob	ENSMUSG00000020609.14_Apob__1	accggCAGAAGCGCCACTAAGATTAAGTTAATATTCATAGCTTGATCTTGGTGGCGCTTCTGTTTTTT	cgaaAAAAAACAGAAGCGCCACCAAGATCAAGCTATGAATATTAACTTAATCTTAGTGGCGCTTCTG	ACGTTGGTCATGGTACACACTG	CAGAAGCGCCACCAAGATCAA	ACCGGCAGAAGCGCCACTAAGATTAAGTTAATATTCATAGCTTGATCTTGGTGGCGCTTCTGTTTT	ACCGGCAGAAGCGCCACTAAGATTAAGTTAATATTCATAGCTTGATCTTGGTGGCGCTTCTGTTTTTTGAATTCGCACCAGCACGCTACGCAACGTTGGTCATGGTACACACTGTTCG
ENSMUSG00000020609.14_Apob	ENSMUSG00000020609.14_Apob__2	accggGAAGCGCCACTAAGATCAATTGTTAATATTCATAGCAGTTGATCTTGGTGGCGCTTCTTTTTT	cgaaAAAAAAGAAGCGCCACCAAGATCAACTGCTATGAATATTAACAATTGATCTTAGTGGCGCTTC	TGGTTGGTCATGGTACACTGAC	GAAGCGCCACCAAGATCAACT	ACCGGGAAGCGCCACTAAGATCAATTGTTAATATTCATAGCAGTTGATCTTGGTGGCGCTTCTTTT	ACCGGGAAGCGCCACTAAGATCAATTGTTAATATTCATAGCAGTTGATCTTGGTGGCGCTTCTTTTTTGAATTCGCACCAGCACGCTACGCATGGTTGGTCATGGTACACTGACTTCG
ENSMUSG00000020609.14_Apob	ENSMUSG00000020609.14_Apob__3	accggGAGGGGCATCATTTCTGCTTTGTTAATATTCATAGCAGAGCAGAGATGATGCCCCTCTTTTTT	cgaaAAAAAAGAGGGGCATCATCTCTGCTCTGCTATGAATATTAACAAAGCAGAAATGATGCCCCTC	GTGTTGGTCATGGTACACCACA	GAGGGGCATCATCTCTGCTCT	ACCGGGAGGGGCATCATTTCTGCTTTGTTAATATTCATAGCAGAGCAGAGATGATGCCCCTCTTTT	ACCGGGAGGGGCATCATTTCTGCTTTGTTAATATTCATAGCAGAGCAGAGATGATGCCCCTCTTTTTTGAATTCGCACCAGCACGCTACGCAGTGTTGGTCATGGTACACCACATTCG
ENSMUSG00000020609.14_Apob	ENSMUSG00000020609.14_Apob__4	accggGCCTGCAGTGGATTAAGTATCGTTAATATTCATAGCGGTACTTGATCCACTGCAGGCTTTTTT	cgaaAAAAAAGCCTGCAGTGGATCAAGTACCGCTATGAATATTAACGATACTTAATCCACTGCAGGC	CAGTTGGTCATGGTACACGTGT	GCCTGCAGTGGATCAAGTACC	ACCGGGCCTGCAGTGGATTAAGTATCGTTAATATTCATAGCGGTACTTGATCCACTGCAGGCTTTT	ACCGGGCCTGCAGTGGATTAAGTATCGTTAATATTCATAGCGGTACTTGATCCACTGCAGGCTTTTTTGAATTCGCACCAGCACGCTACGCACAGTTGGTCATGGTACACGTGTTTCG
ENSMUSG00000020609.14_Apob	ENSMUSG00000020609.14_Apob__5	accggCAGCCCCATTACTTTACAAGTGTTAATATTCATAGCGCTTGTAAAGTGATGGGGCTGTTTTTT	cgaaAAAAAACAGCCCCATCACTTTACAAGCGCTATGAATATTAACACTTGTAAAGTAATGGGGCTG	ACCATGGTCATGGTACACTGAC	CAGCCCCATCACTTTACAAGC	ACCGGCAGCCCCATTACTTTACAAGTGTTAATATTCATAGCGCTTGTAAAGTGATGGGGCTGTTTT	ACCGGCAGCCCCATTACTTTACAAGTGTTAATATTCATAGCGCTTGTAAAGTGATGGGGCTGTTTTTTGAATTCGCACCAGCACGCTACGCAACCATGGTCATGGTACACTGACTTCG
ENSMUSG00000071716.5_Apol7e	ENSMUSG00000071716.5_Apol7e__1	accggCTCTCCCTAGACAGACTAAGTGTTAATATTCATAGCACTTGGTCTGTCTGGGGAGAGTTTTTT	cgaaAAAAAACTCTCCCCAGACAGACCAAGTGCTATGAATATTAACACTTAGTCTGTCTAGGGAGAG	TGCATGGTCATGGTACACGTCA	CTCTCCCCAGACAGACCAAGT	ACCGGCTCTCCCTAGACAGACTAAGTGTTAATATTCATAGCACTTGGTCTGTCTGGGGAGAGTTTT	ACCGGCTCTCCCTAGACAGACTAAGTGTTAATATTCATAGCACTTGGTCTGTCTGGGGAGAGTTTTTTGAATTCGCACCAGCACGCTACGCATGCATGGTCATGGTACACGTCATTCG
ENSMUSG00000071716.5_Apol7e	ENSMUSG00000071716.5_Apol7e__2	accggCTCCCTAGACAGACTAAGTAGGTTAATATTCATAGCCTACTTGGTCTGTCTGGGGAGTTTTTT	cgaaAAAAAACTCCCCAGACAGACCAAGTAGGCTATGAATATTAACCTACTTAGTCTGTCTAGGGAG	GTCATGGTCATGGTACACACGT	CTCCCCAGACAGACCAAGTAG	ACCGGCTCCCTAGACAGACTAAGTAGGTTAATATTCATAGCCTACTTGGTCTGTCTGGGGAGTTTT	ACCGGCTCCCTAGACAGACTAAGTAGGTTAATATTCATAGCCTACTTGGTCTGTCTGGGGAGTTTTTTGAATTCGCACCAGCACGCTACGCAGTCATGGTCATGGTACACACGTTTCG
ENSMUSG00000071716.5_Apol7e	ENSMUSG00000071716.5_Apol7e__3	accggCGTGGCATAAGGAATGGTTCTGTTAATATTCATAGCAGAACCGTTCCTTGTGCCACGTTTTTT	cgaaAAAAAACGTGGCACAAGGAACGGTTCTGCTATGAATATTAACAGAACCATTCCTTATGCCACG	CACATGGTCATGGTACACCATG	CGTGGCACAAGGAACGGTTCT	ACCGGCGTGGCATAAGGAATGGTTCTGTTAATATTCATAGCAGAACCGTTCCTTGTGCCACGTTTT	ACCGGCGTGGCATAAGGAATGGTTCTGTTAATATTCATAGCAGAACCGTTCCTTGTGCCACGTTTTTTGAATTCGCACCAGCACGCTACGCACACATGGTCATGGTACACCATGTTCG
ENSMUSG00000071716.5_Apol7e	ENSMUSG00000071716.5_Apol7e__4	accggCCAGATAGACTAAGTAGTTAGGTTAATATTCATAGCCTAACTACTTGGTCTGTCTGGTTTTTT	cgaaAAAAAACCAGACAGACCAAGTAGTTAGGCTATGAATATTAACCTAACTACTTAGTCTATCTGG	ACACGTGTCATGGTACACTGTG	CCAGACAGACCAAGTAGTTAG	ACCGGCCAGATAGACTAAGTAGTTAGGTTAATATTCATAGCCTAACTACTTGGTCTGTCTGGTTTT	ACCGGCCAGATAGACTAAGTAGTTAGGTTAATATTCATAGCCTAACTACTTGGTCTGTCTGGTTTTTTGAATTCGCACCAGCACGCTACGCAACACGTGTCATGGTACACTGTGTTCG
ENSMUSG00000071716.5_Apol7e	ENSMUSG00000071716.5_Apol7e__5	accggCCCTCACTATATTCTCTATCAGTTAATATTCATAGCTGGTAGAGAATATGGTGAGGGTTTTTT	cgaaAAAAAACCCTCACCATATTCTCTACCAGCTATGAATATTAACTGATAGAGAATATAGTGAGGG	TGACGTGTCATGGTACACGTAC	CCCTCACCATATTCTCTACCA	ACCGGCCCTCACTATATTCTCTATCAGTTAATATTCATAGCTGGTAGAGAATATGGTGAGGGTTTT	ACCGGCCCTCACTATATTCTCTATCAGTTAATATTCATAGCTGGTAGAGAATATGGTGAGGGTTTTTTGAATTCGCACCAGCACGCTACGCATGACGTGTCATGGTACACGTACTTCG
ENSMUSG00000046532.8_Ar	ENSMUSG00000046532.8_Ar__1	accggCCCAGAGATTGAGGAGCAATAGTTAATATTCATAGCTGTTGCTCCTCAGTCTCTGGGTTTTTT	cgaaAAAAAACCCAGAGACTGAGGAGCAACAGCTATGAATATTAACTATTGCTCCTCAATCTCTGGG	GTACGTGTCATGGTACACACCA	CCCAGAGACTGAGGAGCAACA	ACCGGCCCAGAGATTGAGGAGCAATAGTTAATATTCATAGCTGTTGCTCCTCAGTCTCTGGGTTTT	ACCGGCCCAGAGATTGAGGAGCAATAGTTAATATTCATAGCTGTTGCTCCTCAGTCTCTGGGTTTTTTGAATTCGCACCAGCACGCTACGCAGTACGTGTCATGGTACACACCATTCG
ENSMUSG00000046532.8_Ar	ENSMUSG00000046532.8_Ar__2	accggGCAGCACCAACAGTACCAATAGTTAATATTCATAGCTGTTGGTGCTGTTGGTGCTGCTTTTTT	cgaaAAAAAAGCAGCACCAACAGCACCAACAGCTATGAATATTAACTATTGGTACTGTTGGTGCTGC	CAACGTGTCATGGTACACCAGT	GCAGCACCAACAGCACCAACA	ACCGGGCAGCACCAACAGTACCAATAGTTAATATTCATAGCTGTTGGTGCTGTTGGTGCTGCTTTT	ACCGGGCAGCACCAACAGTACCAATAGTTAATATTCATAGCTGTTGGTGCTGTTGGTGCTGCTTTTTTGAATTCGCACCAGCACGCTACGCACAACGTGTCATGGTACACCAGTTTCG
ENSMUSG00000046532.8_Ar	ENSMUSG00000046532.8_Ar__3	accggCCAATAGCAGTAGGAGGTAATGTTAATATTCATAGCATTACCTCCTGCTGCTGTTGGTTTTTT	cgaaAAAAAACCAACAGCAGCAGGAGGTAATGCTATGAATATTAACATTACCTCCTACTGCTATTGG	ACTGGTGTCATGGTACACGTAC	CCAACAGCAGCAGGAGGTAAT	ACCGGCCAATAGCAGTAGGAGGTAATGTTAATATTCATAGCATTACCTCCTGCTGCTGTTGGTTTT	ACCGGCCAATAGCAGTAGGAGGTAATGTTAATATTCATAGCATTACCTCCTGCTGCTGTTGGTTTTTTGAATTCGCACCAGCACGCTACGCAACTGGTGTCATGGTACACGTACTTCG
ENSMUSG00000046532.8_Ar	ENSMUSG00000046532.8_Ar__4	accggCTGGCAGTAGTGAAGTAGGTAGTTAATATTCATAGCTACCTGCTTCACTGCTGCCAGTTTTTT	cgaaAAAAAACTGGCAGCAGTGAAGCAGGTAGCTATGAATATTAACTACCTACTTCACTACTGCCAG	TGTGGTGTCATGGTACACCACA	CTGGCAGCAGTGAAGCAGGTA	ACCGGCTGGCAGTAGTGAAGTAGGTAGTTAATATTCATAGCTACCTGCTTCACTGCTGCCAGTTTT	ACCGGCTGGCAGTAGTGAAGTAGGTAGTTAATATTCATAGCTACCTGCTTCACTGCTGCCAGTTTTTTGAATTCGCACCAGCACGCTACGCATGTGGTGTCATGGTACACCACATTCG
ENSMUSG00000046532.8_Ar	ENSMUSG00000046532.8_Ar__5	accggGCCCGTATCAAGTTGGAGAATGTTAATATTCATAGCGTTCTCCAGCTTGATACGGGCTTTTTT	cgaaAAAAAAGCCCGTATCAAGCTGGAGAACGCTATGAATATTAACATTCTCCAACTTGATACGGGC	GTTGGTGTCATGGTACACTGGT	GCCCGTATCAAGCTGGAGAAC	ACCGGGCCCGTATCAAGTTGGAGAATGTTAATATTCATAGCGTTCTCCAGCTTGATACGGGCTTTT	ACCGGGCCCGTATCAAGTTGGAGAATGTTAATATTCATAGCGTTCTCCAGCTTGATACGGGCTTTTTTGAATTCGCACCAGCACGCTACGCAGTTGGTGTCATGGTACACTGGTTTCG
ENSMUSG00000074513.9_Arfip1	ENSMUSG00000074513.9_Arfip1__1	accggGCAGTCGCAGTATCTGTTTCAGTTAATATTCATAGCTGGAACAGATGCTGCGACTGCTTTTTT	cgaaAAAAAAGCAGTCGCAGCATCTGTTCCAGCTATGAATATTAACTGAAACAGATACTGCGACTGC	CATGGTGTCATGGTACACACTG	GCAGTCGCAGCATCTGTTCCA	ACCGGGCAGTCGCAGTATCTGTTTCAGTTAATATTCATAGCTGGAACAGATGCTGCGACTGCTTTT	ACCGGGCAGTCGCAGTATCTGTTTCAGTTAATATTCATAGCTGGAACAGATGCTGCGACTGCTTTTTTGAATTCGCACCAGCACGCTACGCACATGGTGTCATGGTACACACTGTTCG
ENSMUSG00000074513.9_Arfip1	ENSMUSG00000074513.9_Arfip1__2	accggCGCTCTATCTTGGCTTGAAGAGTTAATATTCATAGCTCTTCGAGCCAAGATGGAGCGTTTTTT	cgaaAAAAAACGCTCCATCTTGGCTCGAAGAGCTATGAATATTAACTCTTCAAGCCAAGATAGAGCG	ACGTGTGTCATGGTACACCACA	CGCTCCATCTTGGCTCGAAGA	ACCGGCGCTCTATCTTGGCTTGAAGAGTTAATATTCATAGCTCTTCGAGCCAAGATGGAGCGTTTT	ACCGGCGCTCTATCTTGGCTTGAAGAGTTAATATTCATAGCTCTTCGAGCCAAGATGGAGCGTTTTTTGAATTCGCACCAGCACGCTACGCAACGTGTGTCATGGTACACCACATTCG
ENSMUSG00000074513.9_Arfip1	ENSMUSG00000074513.9_Arfip1__3	accggGTGTCTGCTATGGCTTAAGAAGTTAATATTCATAGCTTCTTGAGCCATGGCAGACACTTTTTT	cgaaAAAAAAGTGTCTGCCATGGCTCAAGAAGCTATGAATATTAACTTCTTAAGCCATAGCAGACAC	TGGTGTGTCATGGTACACACGT	GTGTCTGCCATGGCTCAAGAA	ACCGGGTGTCTGCTATGGCTTAAGAAGTTAATATTCATAGCTTCTTGAGCCATGGCAGACACTTTT	ACCGGGTGTCTGCTATGGCTTAAGAAGTTAATATTCATAGCTTCTTGAGCCATGGCAGACACTTTTTTGAATTCGCACCAGCACGCTACGCATGGTGTGTCATGGTACACACGTTTCG
ENSMUSG00000074513.9_Arfip1	ENSMUSG00000074513.9_Arfip1__4	accggGTCTGCCATGGCTTAAGAATTGTTAATATTCATAGCGATTCTTGAGCCATGGCAGACTTTTTT	cgaaAAAAAAGTCTGCCATGGCTCAAGAATCGCTATGAATATTAACAATTCTTAAGCCATGGCAGAC	GTGTGTGTCATGGTACACGTTG	GTCTGCCATGGCTCAAGAATC	ACCGGGTCTGCCATGGCTTAAGAATTGTTAATATTCATAGCGATTCTTGAGCCATGGCAGACTTTT	ACCGGGTCTGCCATGGCTTAAGAATTGTTAATATTCATAGCGATTCTTGAGCCATGGCAGACTTTTTTGAATTCGCACCAGCACGCTACGCAGTGTGTGTCATGGTACACGTTGTTCG
ENSMUSG00000074513.9_Arfip1	ENSMUSG00000074513.9_Arfip1__5	accggCTGCCATGGCTTAAGAATTTCGTTAATATTCATAGCGAGATTCTTGAGCCATGGCAGTTTTTT	cgaaAAAAAACTGCCATGGCTCAAGAATCTCGCTATGAATATTAACGAAATTCTTAAGCCATGGCAG	CAGTGTGTCATGGTACACTGAC	CTGCCATGGCTCAAGAATCTC	ACCGGCTGCCATGGCTTAAGAATTTCGTTAATATTCATAGCGAGATTCTTGAGCCATGGCAGTTTT	ACCGGCTGCCATGGCTTAAGAATTTCGTTAATATTCATAGCGAGATTCTTGAGCCATGGCAGTTTTTTGAATTCGCACCAGCACGCTACGCACAGTGTGTCATGGTACACTGACTTCG
ENSMUSG00000039031.16_Arhgap18	ENSMUSG00000039031.16_Arhgap18__1	accggGAGAGGCCTCTATTTGATTGAGTTAATATTCATAGCTCGATCAAATGGAGGCCTCTCTTTTTT	cgaaAAAAAAGAGAGGCCTCCATTTGATCGAGCTATGAATATTAACTCAATCAAATAGAGGCCTCTC	ACCAGTGTCATGGTACACACGT	GAGAGGCCTCCATTTGATCGA	ACCGGGAGAGGCCTCTATTTGATTGAGTTAATATTCATAGCTCGATCAAATGGAGGCCTCTCTTTT	ACCGGGAGAGGCCTCTATTTGATTGAGTTAATATTCATAGCTCGATCAAATGGAGGCCTCTCTTTTTTGAATTCGCACCAGCACGCTACGCAACCAGTGTCATGGTACACACGTTTCG
ENSMUSG00000039031.16_Arhgap18	ENSMUSG00000039031.16_Arhgap18__2	accggGAGGCCTCTATTTGATCGATTGTTAATATTCATAGCGATCGATCAAATGGAGGCCTCTTTTTT	cgaaAAAAAAGAGGCCTCCATTTGATCGATCGCTATGAATATTAACAATCGATCAAATAGAGGCCTC	TGCAGTGTCATGGTACACTGTG	GAGGCCTCCATTTGATCGATC	ACCGGGAGGCCTCTATTTGATCGATTGTTAATATTCATAGCGATCGATCAAATGGAGGCCTCTTTT	ACCGGGAGGCCTCTATTTGATCGATTGTTAATATTCATAGCGATCGATCAAATGGAGGCCTCTTTTTTGAATTCGCACCAGCACGCTACGCATGCAGTGTCATGGTACACTGTGTTCG
ENSMUSG00000039031.16_Arhgap18	ENSMUSG00000039031.16_Arhgap18__3	accggGATGACCCGTAGGAAAGTATTGTTAATATTCATAGCAATGCTTTCCTGCGGGTCATCTTTTTT	cgaaAAAAAAGATGACCCGCAGGAAAGCATTGCTATGAATATTAACAATACTTTCCTACGGGTCATC	GTCAGTGTCATGGTACACCAAC	GATGACCCGCAGGAAAGCATT	ACCGGGATGACCCGTAGGAAAGTATTGTTAATATTCATAGCAATGCTTTCCTGCGGGTCATCTTTT	ACCGGGATGACCCGTAGGAAAGTATTGTTAATATTCATAGCAATGCTTTCCTGCGGGTCATCTTTTTTGAATTCGCACCAGCACGCTACGCAGTCAGTGTCATGGTACACCAACTTCG
ENSMUSG00000039031.16_Arhgap18	ENSMUSG00000039031.16_Arhgap18__4	accggCTTGGCACCTCAAGATATGAAGTTAATATTCATAGCTTCATGTCTTGGGGTGCCAAGTTTTTT	cgaaAAAAAACTTGGCACCCCAAGACATGAAGCTATGAATATTAACTTCATATCTTGAGGTGCCAAG	CACAGTGTCATGGTACACGTCA	CTTGGCACCCCAAGACATGAA	ACCGGCTTGGCACCTCAAGATATGAAGTTAATATTCATAGCTTCATGTCTTGGGGTGCCAAGTTTT	ACCGGCTTGGCACCTCAAGATATGAAGTTAATATTCATAGCTTCATGTCTTGGGGTGCCAAGTTTTTTGAATTCGCACCAGCACGCTACGCACACAGTGTCATGGTACACGTCATTCG
ENSMUSG00000039031.16_Arhgap18	ENSMUSG00000039031.16_Arhgap18__5	accggGCTGGGTTTGAAGTCTAGTGAGTTAATATTCATAGCTCACTGGACTTCAAGCCCAGCTTTTTT	cgaaAAAAAAGCTGGGCTTGAAGTCCAGTGAGCTATGAATATTAACTCACTAGACTTCAAACCCAGC	ACACCAGTCATGGTACACACAC	GCTGGGCTTGAAGTCCAGTGA	ACCGGGCTGGGTTTGAAGTCTAGTGAGTTAATATTCATAGCTCACTGGACTTCAAGCCCAGCTTTT	ACCGGGCTGGGTTTGAAGTCTAGTGAGTTAATATTCATAGCTCACTGGACTTCAAGCCCAGCTTTTTTGAATTCGCACCAGCACGCTACGCAACACCAGTCATGGTACACACACTTCG
ENSMUSG00000047446.18_Arl4a	ENSMUSG00000047446.18_Arl4a__1	accggCCAGGAAGAGAAATTGTAAGTGTTAATATTCATAGCGCTTACAATTTCTCTTCCTGGTTTTTT	cgaaAAAAAACCAGGAAGAGAAATTGTAAGCGCTATGAATATTAACACTTACAATTTCTCTTCCTGG	TGACCAGTCATGGTACACTGCA	CCAGGAAGAGAAATTGTAAGC	ACCGGCCAGGAAGAGAAATTGTAAGTGTTAATATTCATAGCGCTTACAATTTCTCTTCCTGGTTTT	ACCGGCCAGGAAGAGAAATTGTAAGTGTTAATATTCATAGCGCTTACAATTTCTCTTCCTGGTTTTTTGAATTCGCACCAGCACGCTACGCATGACCAGTCATGGTACACTGCATTCG
ENSMUSG00000047446.18_Arl4a	ENSMUSG00000047446.18_Arl4a__2	accggGAGCTACCTGCATATTGAGATGTTAATATTCATAGCATCTCAGTATGCGGGTAGCTCTTTTTT	cgaaAAAAAAGAGCTACCCGCATACTGAGATGCTATGAATATTAACATCTCAATATGCAGGTAGCTC	GTACCAGTCATGGTACACCAGT	GAGCTACCCGCATACTGAGAT	ACCGGGAGCTACCTGCATATTGAGATGTTAATATTCATAGCATCTCAGTATGCGGGTAGCTCTTTT	ACCGGGAGCTACCTGCATATTGAGATGTTAATATTCATAGCATCTCAGTATGCGGGTAGCTCTTTTTTGAATTCGCACCAGCACGCTACGCAGTACCAGTCATGGTACACCAGTTTCG
ENSMUSG00000047446.18_Arl4a	ENSMUSG00000047446.18_Arl4a__3	accggCCCGCATATTGAGATTATAGGGTTAATATTCATAGCCCTGTAATCTCAGTATGCGGGTTTTTT	cgaaAAAAAACCCGCATACTGAGATTACAGGGCTATGAATATTAACCCTATAATCTCAATATGCGGG	CAACCAGTCATGGTACACGTTG	CCCGCATACTGAGATTACAGG	ACCGGCCCGCATATTGAGATTATAGGGTTAATATTCATAGCCCTGTAATCTCAGTATGCGGGTTTT	ACCGGCCCGCATATTGAGATTATAGGGTTAATATTCATAGCCCTGTAATCTCAGTATGCGGGTTTTTTGAATTCGCACCAGCACGCTACGCACAACCAGTCATGGTACACGTTGTTCG
ENSMUSG00000047446.18_Arl4a	ENSMUSG00000047446.18_Arl4a__4	accggGCCAATGTTCCTCTATTGGAAGTTAATATTCATAGCTTCCAATGGAGGGACATTGGCTTTTTT	cgaaAAAAAAGCCAATGTCCCTCCATTGGAAGCTATGAATATTAACTTCCAATAGAGGAACATTGGC	ACTGCAGTCATGGTACACTGCA	GCCAATGTCCCTCCATTGGAA	ACCGGGCCAATGTTCCTCTATTGGAAGTTAATATTCATAGCTTCCAATGGAGGGACATTGGCTTTT	ACCGGGCCAATGTTCCTCTATTGGAAGTTAATATTCATAGCTTCCAATGGAGGGACATTGGCTTTTTTGAATTCGCACCAGCACGCTACGCAACTGCAGTCATGGTACACTGCATTCG
ENSMUSG00000047446.18_Arl4a	ENSMUSG00000047446.18_Arl4a__5	accggCCAATGTTCCTCTATTGGAATGTTAATATTCATAGCATTCCAATGGAGGGACATTGGTTTTTT	cgaaAAAAAACCAATGTCCCTCCATTGGAATGCTATGAATATTAACATTCCAATAGAGGAACATTGG	TGTGCAGTCATGGTACACGTGT	CCAATGTCCCTCCATTGGAAT	ACCGGCCAATGTTCCTCTATTGGAATGTTAATATTCATAGCATTCCAATGGAGGGACATTGGTTTT	ACCGGCCAATGTTCCTCTATTGGAATGTTAATATTCATAGCATTCCAATGGAGGGACATTGGTTTTTTGAATTCGCACCAGCACGCTACGCATGTGCAGTCATGGTACACGTGTTTCG
ENSMUSG00000033460.14_Armcx1	ENSMUSG00000033460.14_Armcx1__1	accggCTCTCGCTCTAGACTAAATCAGTTAATATTCATAGCTGGTTTAGTCTGGAGCGAGAGTTTTTT	cgaaAAAAAACTCTCGCTCCAGACTAAACCAGCTATGAATATTAACTGATTTAGTCTAGAGCGAGAG	GTTGCAGTCATGGTACACACTG	CTCTCGCTCCAGACTAAACCA	ACCGGCTCTCGCTCTAGACTAAATCAGTTAATATTCATAGCTGGTTTAGTCTGGAGCGAGAGTTTT	ACCGGCTCTCGCTCTAGACTAAATCAGTTAATATTCATAGCTGGTTTAGTCTGGAGCGAGAGTTTTTTGAATTCGCACCAGCACGCTACGCAGTTGCAGTCATGGTACACACTGTTCG
ENSMUSG00000033460.14_Armcx1	ENSMUSG00000033460.14_Armcx1__2	accggCTCGCTCCAGATTAAACTAAGGTTAATATTCATAGCCTTGGTTTAGTCTGGAGCGAGTTTTTT	cgaaAAAAAACTCGCTCCAGACTAAACCAAGGCTATGAATATTAACCTTAGTTTAATCTGGAGCGAG	CATGCAGTCATGGTACACCAAC	CTCGCTCCAGACTAAACCAAG	ACCGGCTCGCTCCAGATTAAACTAAGGTTAATATTCATAGCCTTGGTTTAGTCTGGAGCGAGTTTT	ACCGGCTCGCTCCAGATTAAACTAAGGTTAATATTCATAGCCTTGGTTTAGTCTGGAGCGAGTTTTTTGAATTCGCACCAGCACGCTACGCACATGCAGTCATGGTACACCAACTTCG
ENSMUSG00000033460.14_Armcx1	ENSMUSG00000033460.14_Armcx1__3	accggGCTCCAGATTAAACTAAGAAGGTTAATATTCATAGCCTTCTTGGTTTAGTCTGGAGCTTTTTT	cgaaAAAAAAGCTCCAGACTAAACCAAGAAGGCTATGAATATTAACCTTCTTAGTTTAATCTGGAGC	ACGTCAGTCATGGTACACGTGT	GCTCCAGACTAAACCAAGAAG	ACCGGGCTCCAGATTAAACTAAGAAGGTTAATATTCATAGCCTTCTTGGTTTAGTCTGGAGCTTTT	ACCGGGCTCCAGATTAAACTAAGAAGGTTAATATTCATAGCCTTCTTGGTTTAGTCTGGAGCTTTTTTGAATTCGCACCAGCACGCTACGCAACGTCAGTCATGGTACACGTGTTTCG
ENSMUSG00000033460.14_Armcx1	ENSMUSG00000033460.14_Armcx1__4	accggGAGGTTGGAAAGGAGGAAGAGGTTAATATTCATAGCTTCTTCCTCCTTTCCAGCCTCTTTTTT	cgaaAAAAAAGAGGCTGGAAAGGAGGAAGAAGCTATGAATATTAACCTCTTCCTCCTTTCCAACCTC	TGGTCAGTCATGGTACACCATG	GAGGCTGGAAAGGAGGAAGAA	ACCGGGAGGTTGGAAAGGAGGAAGAGGTTAATATTCATAGCTTCTTCCTCCTTTCCAGCCTCTTTT	ACCGGGAGGTTGGAAAGGAGGAAGAGGTTAATATTCATAGCTTCTTCCTCCTTTCCAGCCTCTTTTTTGAATTCGCACCAGCACGCTACGCATGGTCAGTCATGGTACACCATGTTCG
ENSMUSG00000033460.14_Armcx1	ENSMUSG00000033460.14_Armcx1__5	accggGCTGGAAAGGAGGGAGAAATTGTTAATATTCATAGCAGTTTCTTCCTCCTTTCCAGCTTTTTT	cgaaAAAAAAGCTGGAAAGGAGGAAGAAACTGCTATGAATATTAACAATTTCTCCCTCCTTTCCAGC	GTGTCAGTCATGGTACACTGAC	GCTGGAAAGGAGGAAGAAACT	ACCGGGCTGGAAAGGAGGGAGAAATTGTTAATATTCATAGCAGTTTCTTCCTCCTTTCCAGCTTTT	ACCGGGCTGGAAAGGAGGGAGAAATTGTTAATATTCATAGCAGTTTCTTCCTCCTTTCCAGCTTTTTTGAATTCGCACCAGCACGCTACGCAGTGTCAGTCATGGTACACTGACTTCG
ENSMUSG00000032503.18_Arpp21	ENSMUSG00000032503.18_Arpp21__1	accggCTCCCGGAATAGAACGATAGAGTTAATATTCATAGCTCTGTCGTTCTGTTCCGGGAGTTTTTT	cgaaAAAAAACTCCCGGAACAGAACGACAGAGCTATGAATATTAACTCTATCGTTCTATTCCGGGAG	CAGTCAGTCATGGTACACACCA	CTCCCGGAACAGAACGACAGA	ACCGGCTCCCGGAATAGAACGATAGAGTTAATATTCATAGCTCTGTCGTTCTGTTCCGGGAGTTTT	ACCGGCTCCCGGAATAGAACGATAGAGTTAATATTCATAGCTCTGTCGTTCTGTTCCGGGAGTTTTTTGAATTCGCACCAGCACGCTACGCACAGTCAGTCATGGTACACACCATTCG
ENSMUSG00000032503.18_Arpp21	ENSMUSG00000032503.18_Arpp21__2	accggCCCGGAATAGAACGATAGAAGGTTAATATTCATAGCCTTCTGTCGTTCTGTTCCGGGTTTTTT	cgaaAAAAAACCCGGAACAGAACGACAGAAGGCTATGAATATTAACCTTCTATCGTTCTATTCCGGG	ACCACAGTCATGGTACACCATG	CCCGGAACAGAACGACAGAAG	ACCGGCCCGGAATAGAACGATAGAAGGTTAATATTCATAGCCTTCTGTCGTTCTGTTCCGGGTTTT	ACCGGCCCGGAATAGAACGATAGAAGGTTAATATTCATAGCCTTCTGTCGTTCTGTTCCGGGTTTTTTGAATTCGCACCAGCACGCTACGCAACCACAGTCATGGTACACCATGTTCG
ENSMUSG00000032503.18_Arpp21	ENSMUSG00000032503.18_Arpp21__3	accggGTGTCAAGTTGTGTAAGGAAAGTTAATATTCATAGCTTTCCTTACACAGCTTGACACTTTTTT	cgaaAAAAAAGTGTCAAGCTGTGTAAGGAAAGCTATGAATATTAACTTTCCTTACACAACTTGACAC	TGCACAGTCATGGTACACACAC	GTGTCAAGCTGTGTAAGGAAA	ACCGGGTGTCAAGTTGTGTAAGGAAAGTTAATATTCATAGCTTTCCTTACACAGCTTGACACTTTT	ACCGGGTGTCAAGTTGTGTAAGGAAAGTTAATATTCATAGCTTTCCTTACACAGCTTGACACTTTTTTGAATTCGCACCAGCACGCTACGCATGCACAGTCATGGTACACACACTTCG
ENSMUSG00000032503.18_Arpp21	ENSMUSG00000032503.18_Arpp21__4	accggCTGCCTTGAGATGGACACTTTGTTAATATTCATAGCAGAGTGTCCATCTCGAGGCAGTTTTTT	cgaaAAAAAACTGCCTCGAGATGGACACTCTGCTATGAATATTAACAAAGTGTCCATCTCAAGGCAG	GTCACAGTCATGGTACACGTCA	CTGCCTCGAGATGGACACTCT	ACCGGCTGCCTTGAGATGGACACTTTGTTAATATTCATAGCAGAGTGTCCATCTCGAGGCAGTTTT	ACCGGCTGCCTTGAGATGGACACTTTGTTAATATTCATAGCAGAGTGTCCATCTCGAGGCAGTTTTTTGAATTCGCACCAGCACGCTACGCAGTCACAGTCATGGTACACGTCATTCG
ENSMUSG00000032503.18_Arpp21	ENSMUSG00000032503.18_Arpp21__5	accggGACGGCAGTTACTTCTGATTAGTTAATATTCATAGCTGATCAGAGGTAACTGCCGTCTTTTTT	cgaaAAAAAAGACGGCAGTTACCTCTGATCAGCTATGAATATTAACTAATCAGAAGTAACTGCCGTC	CACACAGTCATGGTACACTGGT	GACGGCAGTTACCTCTGATCA	ACCGGGACGGCAGTTACTTCTGATTAGTTAATATTCATAGCTGATCAGAGGTAACTGCCGTCTTTT	ACCGGGACGGCAGTTACTTCTGATTAGTTAATATTCATAGCTGATCAGAGGTAACTGCCGTCTTTTTTGAATTCGCACCAGCACGCTACGCACACACAGTCATGGTACACTGGTTTCG
ENSMUSG00000030217.2_Art4	ENSMUSG00000030217.2_Art4__1	accggCCAGCTGTTGAGGAAAGATAGGTTAATATTCATAGCCTGTCTTTCCTCAGCAGCTGGTTTTTT	cgaaAAAAAACCAGCTGCTGAGGAAAGACAGGCTATGAATATTAACCTATCTTTCCTCAACAGCTGG	ACACACCACATGGTACACACCA	CCAGCTGCTGAGGAAAGACAG	ACCGGCCAGCTGTTGAGGAAAGATAGGTTAATATTCATAGCCTGTCTTTCCTCAGCAGCTGGTTTT	ACCGGCCAGCTGTTGAGGAAAGATAGGTTAATATTCATAGCCTGTCTTTCCTCAGCAGCTGGTTTTTTGAATTCGCACCAGCACGCTACGCAACACACCACATGGTACACACCATTCG
ENSMUSG00000030217.2_Art4	ENSMUSG00000030217.2_Art4__2	accggCCACGGGATGAGGGATGTGGGGTTAATATTCATAGCCTCACATCCTTCATCCCGTGGTTTTTT	cgaaAAAAAACCACGGGATGAAGGATGTGAGGCTATGAATATTAACCCCACATCCCTCATCCCGTGG	TGACACCACATGGTACACTGGT	CCACGGGATGAAGGATGTGAG	ACCGGCCACGGGATGAGGGATGTGGGGTTAATATTCATAGCCTCACATCCTTCATCCCGTGGTTTT	ACCGGCCACGGGATGAGGGATGTGGGGTTAATATTCATAGCCTCACATCCTTCATCCCGTGGTTTTTTGAATTCGCACCAGCACGCTACGCATGACACCACATGGTACACTGGTTTCG
ENSMUSG00000030217.2_Art4	ENSMUSG00000030217.2_Art4__3	accggCCTCTCTGTTAAAGGAAGAGAGTTAATATTCATAGCTCTCTTCCTTTAGCAGGGAGGTTTTTT	cgaaAAAAAACCTCCCTGCTAAAGGAAGAGAGCTATGAATATTAACTCTCTTCCTTTAACAGAGAGG	GTACACCACATGGTACACCATG	CCTCCCTGCTAAAGGAAGAGA	ACCGGCCTCTCTGTTAAAGGAAGAGAGTTAATATTCATAGCTCTCTTCCTTTAGCAGGGAGGTTTT	ACCGGCCTCTCTGTTAAAGGAAGAGAGTTAATATTCATAGCTCTCTTCCTTTAGCAGGGAGGTTTTTTGAATTCGCACCAGCACGCTACGCAGTACACCACATGGTACACCATGTTCG
ENSMUSG00000030217.2_Art4	ENSMUSG00000030217.2_Art4__4	accggCGGGTGTTTGGAAACCAAATCGTTAATATTCATAGCGGTTTGGTTTCCAGACACCCGTTTTTT	cgaaAAAAAACGGGTGTCTGGAAACCAAACCGCTATGAATATTAACGATTTGGTTTCCAAACACCCG	CAACACCACATGGTACACGTAC	CGGGTGTCTGGAAACCAAACC	ACCGGCGGGTGTTTGGAAACCAAATCGTTAATATTCATAGCGGTTTGGTTTCCAGACACCCGTTTT	ACCGGCGGGTGTTTGGAAACCAAATCGTTAATATTCATAGCGGTTTGGTTTCCAGACACCCGTTTTTTGAATTCGCACCAGCACGCTACGCACAACACCACATGGTACACGTACTTCG
ENSMUSG00000030217.2_Art4	ENSMUSG00000030217.2_Art4__5	accggGCAGAGCGTAAAGGAATTTACGTTAATATTCATAGCGTAGATTCCTTTGCGCTCTGCTTTTTT	cgaaAAAAAAGCAGAGCGCAAAGGAATCTACGCTATGAATATTAACGTAAATTCCTTTACGCTCTGC	ACTGACCACATGGTACACTGGT	GCAGAGCGCAAAGGAATCTAC	ACCGGGCAGAGCGTAAAGGAATTTACGTTAATATTCATAGCGTAGATTCCTTTGCGCTCTGCTTTT	ACCGGGCAGAGCGTAAAGGAATTTACGTTAATATTCATAGCGTAGATTCCTTTGCGCTCTGCTTTTTTGAATTCGCACCAGCACGCTACGCAACTGACCACATGGTACACTGGTTTCG
ENSMUSG00000075010.5_AW112010	ENSMUSG00000075010.5_AW112010__1	accggCTGCCTGATGTAACAATATCTGTTAATATTCATAGCAGGTATTGTTGCATCAGGCAGTTTTTT	cgaaAAAAAACTGCCTGATGCAACAATACCTGCTATGAATATTAACAGATATTGTTACATCAGGCAG	TGTGACCACATGGTACACGTTG	CTGCCTGATGCAACAATACCT	ACCGGCTGCCTGATGTAACAATATCTGTTAATATTCATAGCAGGTATTGTTGCATCAGGCAGTTTT	ACCGGCTGCCTGATGTAACAATATCTGTTAATATTCATAGCAGGTATTGTTGCATCAGGCAGTTTTTTGAATTCGCACCAGCACGCTACGCATGTGACCACATGGTACACGTTGTTCG
ENSMUSG00000075010.5_AW112010	ENSMUSG00000075010.5_AW112010__2	accggGCAACAATACCTGGTGTATAAGTTAATATTCATAGCTTATACGCCAGGTATTGTTGCTTTTTT	cgaaAAAAAAGCAACAATACCTGGCGTATAAGCTATGAATATTAACTTATACACCAGGTATTGTTGC	GTTGACCACATGGTACACACAC	GCAACAATACCTGGCGTATAA	ACCGGGCAACAATACCTGGTGTATAAGTTAATATTCATAGCTTATACGCCAGGTATTGTTGCTTTT	ACCGGGCAACAATACCTGGTGTATAAGTTAATATTCATAGCTTATACGCCAGGTATTGTTGCTTTTTTGAATTCGCACCAGCACGCTACGCAGTTGACCACATGGTACACACACTTCG
ENSMUSG00000075010.5_AW112010	ENSMUSG00000075010.5_AW112010__3	accggCTGCTATCAAGCTAATGATGTGTTAATATTCATAGCACATCATTGGCTTGATGGCAGTTTTTT	cgaaAAAAAACTGCCATCAAGCCAATGATGTGCTATGAATATTAACACATCATTAGCTTGATAGCAG	CATGACCACATGGTACACCACA	CTGCCATCAAGCCAATGATGT	ACCGGCTGCTATCAAGCTAATGATGTGTTAATATTCATAGCACATCATTGGCTTGATGGCAGTTTT	ACCGGCTGCTATCAAGCTAATGATGTGTTAATATTCATAGCACATCATTGGCTTGATGGCAGTTTTTTGAATTCGCACCAGCACGCTACGCACATGACCACATGGTACACCACATTCG
ENSMUSG00000075010.5_AW112010	ENSMUSG00000075010.5_AW112010__4	accggGCCATCAAGCTAATGATGTATGTTAATATTCATAGCGTACATCATTGGCTTGATGGCTTTTTT	cgaaAAAAAAGCCATCAAGCCAATGATGTACGCTATGAATATTAACATACATCATTAGCTTGATGGC	ACGTACCACATGGTACACGTTG	GCCATCAAGCCAATGATGTAC	ACCGGGCCATCAAGCTAATGATGTATGTTAATATTCATAGCGTACATCATTGGCTTGATGGCTTTT	ACCGGGCCATCAAGCTAATGATGTATGTTAATATTCATAGCGTACATCATTGGCTTGATGGCTTTTTTGAATTCGCACCAGCACGCTACGCAACGTACCACATGGTACACGTTGTTCG
ENSMUSG00000075010.5_AW112010	ENSMUSG00000075010.5_AW112010__5	accggCCATCAAGCCAATGATGTATAGTTAATATTCATAGCTGTACATCATTGGCTTGATGGTTTTTT	cgaaAAAAAACCATCAAGCCAATGATGTACAGCTATGAATATTAACTATACATCATTGGCTTGATGG	TGGTACCACATGGTACACCAAC	CCATCAAGCCAATGATGTACA	ACCGGCCATCAAGCCAATGATGTATAGTTAATATTCATAGCTGTACATCATTGGCTTGATGGTTTT	ACCGGCCATCAAGCCAATGATGTATAGTTAATATTCATAGCTGTACATCATTGGCTTGATGGTTTTTTGAATTCGCACCAGCACGCTACGCATGGTACCACATGGTACACCAACTTCG
ENSMUSG00000093606.1_B130034C11Rik	ENSMUSG00000093606.1_B130034C11Rik__1	accggGCCAACGCTTATTTGTTAAGGGTTAATATTCATAGCCCTTAGCAAATAGGCGTTGGCTTTTTT	cgaaAAAAAAGCCAACGCCTATTTGCTAAGGGCTATGAATATTAACCCTTAACAAATAAGCGTTGGC	GTGTACCACATGGTACACTGCA	GCCAACGCCTATTTGCTAAGG	ACCGGGCCAACGCTTATTTGTTAAGGGTTAATATTCATAGCCCTTAGCAAATAGGCGTTGGCTTTT	ACCGGGCCAACGCTTATTTGTTAAGGGTTAATATTCATAGCCCTTAGCAAATAGGCGTTGGCTTTTTTGAATTCGCACCAGCACGCTACGCAGTGTACCACATGGTACACTGCATTCG
ENSMUSG00000093606.1_B130034C11Rik	ENSMUSG00000093606.1_B130034C11Rik__2	accggGACACCCAATGTCTTATCTTTGTTAATATTCATAGCAAGGATAAGACGTTGGGTGTCTTTTTT	cgaaAAAAAAGACACCCAACGTCTTATCCTTGCTATGAATATTAACAAAGATAAGACATTGGGTGTC	CAGTACCACATGGTACACACGT	GACACCCAACGTCTTATCCTT	ACCGGGACACCCAATGTCTTATCTTTGTTAATATTCATAGCAAGGATAAGACGTTGGGTGTCTTTT	ACCGGGACACCCAATGTCTTATCTTTGTTAATATTCATAGCAAGGATAAGACGTTGGGTGTCTTTTTTGAATTCGCACCAGCACGCTACGCACAGTACCACATGGTACACACGTTTCG
ENSMUSG00000093606.1_B130034C11Rik	ENSMUSG00000093606.1_B130034C11Rik__3	accggCACCCAATGTCTTATCCTTTAGTTAATATTCATAGCTGAAGGATAAGACGTTGGGTGTTTTTT	cgaaAAAAAACACCCAACGTCTTATCCTTCAGCTATGAATATTAACTAAAGGATAAGACATTGGGTG	ACCAACCACATGGTACACCAAC	CACCCAACGTCTTATCCTTCA	ACCGGCACCCAATGTCTTATCCTTTAGTTAATATTCATAGCTGAAGGATAAGACGTTGGGTGTTTT	ACCGGCACCCAATGTCTTATCCTTTAGTTAATATTCATAGCTGAAGGATAAGACGTTGGGTGTTTTTTGAATTCGCACCAGCACGCTACGCAACCAACCACATGGTACACCAACTTCG
ENSMUSG00000093606.1_B130034C11Rik	ENSMUSG00000093606.1_B130034C11Rik__4	accggCCCAACGTCTTATTCTTCATTGTTAATATTCATAGCAGTGAAGGATAAGACGTTGGGTTTTTT	cgaaAAAAAACCCAACGTCTTATCCTTCACTGCTATGAATATTAACAATGAAGAATAAGACGTTGGG	TGCAACCACATGGTACACACCA	CCCAACGTCTTATCCTTCACT	ACCGGCCCAACGTCTTATTCTTCATTGTTAATATTCATAGCAGTGAAGGATAAGACGTTGGGTTTT	ACCGGCCCAACGTCTTATTCTTCATTGTTAATATTCATAGCAGTGAAGGATAAGACGTTGGGTTTTTTGAATTCGCACCAGCACGCTACGCATGCAACCACATGGTACACACCATTCG
ENSMUSG00000093606.1_B130034C11Rik	ENSMUSG00000093606.1_B130034C11Rik__5	accggCCAACGTCTTATCCTTTACTTGTTAATATTCATAGCAAGTGAAGGATAAGACGTTGGTTTTTT	cgaaAAAAAACCAACGTCTTATCCTTCACTTGCTATGAATATTAACAAGTAAAGGATAAGACGTTGG	GTCAACCACATGGTACACGTGT	CCAACGTCTTATCCTTCACTT	ACCGGCCAACGTCTTATCCTTTACTTGTTAATATTCATAGCAAGTGAAGGATAAGACGTTGGTTTT	ACCGGCCAACGTCTTATCCTTTACTTGTTAATATTCATAGCAAGTGAAGGATAAGACGTTGGTTTTTTGAATTCGCACCAGCACGCTACGCAGTCAACCACATGGTACACGTGTTTCG
ENSMUSG00000002083.13_Bbc3	ENSMUSG00000002083.13_Bbc3__1	accggCGGAGATAAGAAGAGCAGTATGTTAATATTCATAGCATGCTGCTCTTCTTGTCTCCGTTTTTT	cgaaAAAAAACGGAGACAAGAAGAGCAGCATGCTATGAATATTAACATACTGCTCTTCTTATCTCCG	CACAACCACATGGTACACTGTG	CGGAGACAAGAAGAGCAGCAT	ACCGGCGGAGATAAGAAGAGCAGTATGTTAATATTCATAGCATGCTGCTCTTCTTGTCTCCGTTTT	ACCGGCGGAGATAAGAAGAGCAGTATGTTAATATTCATAGCATGCTGCTCTTCTTGTCTCCGTTTTTTGAATTCGCACCAGCACGCTACGCACACAACCACATGGTACACTGTGTTCG
ENSMUSG00000002083.13_Bbc3	ENSMUSG00000002083.13_Bbc3__2	accggCCCCAGAAATGGAGTCCAATTGTTAATATTCATAGCAGTTGGGCTCCATTTCTGGGGTTTTTT	cgaaAAAAAACCCCAGAAATGGAGCCCAACTGCTATGAATATTAACAATTGGACTCCATTTCTGGGG	ACACTGCACATGGTACACCAAC	CCCCAGAAATGGAGCCCAACT	ACCGGCCCCAGAAATGGAGTCCAATTGTTAATATTCATAGCAGTTGGGCTCCATTTCTGGGGTTTT	ACCGGCCCCAGAAATGGAGTCCAATTGTTAATATTCATAGCAGTTGGGCTCCATTTCTGGGGTTTTTTGAATTCGCACCAGCACGCTACGCAACACTGCACATGGTACACCAACTTCG
ENSMUSG00000002083.13_Bbc3	ENSMUSG00000002083.13_Bbc3__3	accggCCCAGAAATGGAGTCCAATTAGTTAATATTCATAGCTAGTTGGGCTCCATTTCTGGGTTTTTT	cgaaAAAAAACCCAGAAATGGAGCCCAACTAGCTATGAATATTAACTAATTGGACTCCATTTCTGGG	TGACTGCACATGGTACACACCA	CCCAGAAATGGAGCCCAACTA	ACCGGCCCAGAAATGGAGTCCAATTAGTTAATATTCATAGCTAGTTGGGCTCCATTTCTGGGTTTT	ACCGGCCCAGAAATGGAGTCCAATTAGTTAATATTCATAGCTAGTTGGGCTCCATTTCTGGGTTTTTTGAATTCGCACCAGCACGCTACGCATGACTGCACATGGTACACACCATTCG
ENSMUSG00000002083.13_Bbc3	ENSMUSG00000002083.13_Bbc3__4	accggGAGCCCAATTAGGTGCCTATAGTTAATATTCATAGCTGTAGGCACCTAGTTGGGCTCTTTTTT	cgaaAAAAAAGAGCCCAACTAGGTGCCTACAGCTATGAATATTAACTATAGGCACCTAATTGGGCTC	GTACTGCACATGGTACACGTGT	GAGCCCAACTAGGTGCCTACA	ACCGGGAGCCCAATTAGGTGCCTATAGTTAATATTCATAGCTGTAGGCACCTAGTTGGGCTCTTTT	ACCGGGAGCCCAATTAGGTGCCTATAGTTAATATTCATAGCTGTAGGCACCTAGTTGGGCTCTTTTTTGAATTCGCACCAGCACGCTACGCAGTACTGCACATGGTACACGTGTTTCG
ENSMUSG00000002083.13_Bbc3	ENSMUSG00000002083.13_Bbc3__5	accggGAGGGTTGAAGGACTTATGGTGTTAATATTCATAGCACCATGAGTCCTTCAGCCCTCTTTTTT	cgaaAAAAAAGAGGGCTGAAGGACTCATGGTGCTATGAATATTAACACCATAAGTCCTTCAACCCTC	CAACTGCACATGGTACACTGTG	GAGGGCTGAAGGACTCATGGT	ACCGGGAGGGTTGAAGGACTTATGGTGTTAATATTCATAGCACCATGAGTCCTTCAGCCCTCTTTT	ACCGGGAGGGTTGAAGGACTTATGGTGTTAATATTCATAGCACCATGAGTCCTTCAGCCCTCTTTTTTGAATTCGCACCAGCACGCTACGCACAACTGCACATGGTACACTGTGTTCG
ENSMUSG00000037525.5_Bcdin3d	ENSMUSG00000037525.5_Bcdin3d__1	accggCCCGTTTGGAAATTTCCCTTAGTTAATATTCATAGCTGAGGGAAATTTCCGAACGGGTTTTTT	cgaaAAAAAACCCGTTCGGAAATTTCCCTCAGCTATGAATATTAACTAAGGGAAATTTCCAAACGGG	ACTGTGCACATGGTACACACCA	CCCGTTCGGAAATTTCCCTCA	ACCGGCCCGTTTGGAAATTTCCCTTAGTTAATATTCATAGCTGAGGGAAATTTCCGAACGGGTTTT	ACCGGCCCGTTTGGAAATTTCCCTTAGTTAATATTCATAGCTGAGGGAAATTTCCGAACGGGTTTTTTGAATTCGCACCAGCACGCTACGCAACTGTGCACATGGTACACACCATTCG
ENSMUSG00000037525.5_Bcdin3d	ENSMUSG00000037525.5_Bcdin3d__2	accggCCGTTTGGAAATTTCCCTTATGTTAATATTCATAGCATGAGGGAAATTTCCGAACGGTTTTTT	cgaaAAAAAACCGTTCGGAAATTTCCCTCATGCTATGAATATTAACATAAGGGAAATTTCCAAACGG	TGTGTGCACATGGTACACTGGT	CCGTTCGGAAATTTCCCTCAT	ACCGGCCGTTTGGAAATTTCCCTTATGTTAATATTCATAGCATGAGGGAAATTTCCGAACGGTTTT	ACCGGCCGTTTGGAAATTTCCCTTATGTTAATATTCATAGCATGAGGGAAATTTCCGAACGGTTTTTTGAATTCGCACCAGCACGCTACGCATGTGTGCACATGGTACACTGGTTTCG
ENSMUSG00000037525.5_Bcdin3d	ENSMUSG00000037525.5_Bcdin3d__3	accggCGTTCGGAAATTTCCCTTATTGTTAATATTCATAGCAATGAGGGAAATTTCCGAACGTTTTTT	cgaaAAAAAACGTTCGGAAATTTCCCTCATTGCTATGAATATTAACAATAAGGGAAATTTCCGAACG	GTTGTGCACATGGTACACCATG	CGTTCGGAAATTTCCCTCATT	ACCGGCGTTCGGAAATTTCCCTTATTGTTAATATTCATAGCAATGAGGGAAATTTCCGAACGTTTT	ACCGGCGTTCGGAAATTTCCCTTATTGTTAATATTCATAGCAATGAGGGAAATTTCCGAACGTTTTTTGAATTCGCACCAGCACGCTACGCAGTTGTGCACATGGTACACCATGTTCG
ENSMUSG00000037525.5_Bcdin3d	ENSMUSG00000037525.5_Bcdin3d__4	accggGTTCGGAAATTTCCCTTATTAGTTAATATTCATAGCTAATGAGGGAAATTTCCGAACTTTTTT	cgaaAAAAAAGTTCGGAAATTTCCCTCATTAGCTATGAATATTAACTAATAAGGGAAATTTCCGAAC	CATGTGCACATGGTACACGTAC	GTTCGGAAATTTCCCTCATTA	ACCGGGTTCGGAAATTTCCCTTATTAGTTAATATTCATAGCTAATGAGGGAAATTTCCGAACTTTT	ACCGGGTTCGGAAATTTCCCTTATTAGTTAATATTCATAGCTAATGAGGGAAATTTCCGAACTTTTTTGAATTCGCACCAGCACGCTACGCACATGTGCACATGGTACACGTACTTCG
ENSMUSG00000037525.5_Bcdin3d	ENSMUSG00000037525.5_Bcdin3d__5	accggCGTGTTACTGTGGTATAGGAAGTTAATATTCATAGCTTCCTATACCACGGTGACACGTTTTTT	cgaaAAAAAACGTGTCACCGTGGTATAGGAAGCTATGAATATTAACTTCCTATACCACAGTAACACG	ACGTTGCACATGGTACACTGGT	CGTGTCACCGTGGTATAGGAA	ACCGGCGTGTTACTGTGGTATAGGAAGTTAATATTCATAGCTTCCTATACCACGGTGACACGTTTT	ACCGGCGTGTTACTGTGGTATAGGAAGTTAATATTCATAGCTTCCTATACCACGGTGACACGTTTTTTGAATTCGCACCAGCACGCTACGCAACGTTGCACATGGTACACTGGTTTCG
ENSMUSG00000057329.7_Bcl2	ENSMUSG00000057329.7_Bcl2__1	accggCCCTGGTATCTTCTCCTTTCAGTTAATATTCATAGCTGGAAGGAGAAGATGCCAGGGTTTTTT	cgaaAAAAAACCCTGGCATCTTCTCCTTCCAGCTATGAATATTAACTGAAAGGAGAAGATACCAGGG	TGGTTGCACATGGTACACGTTG	CCCTGGCATCTTCTCCTTCCA	ACCGGCCCTGGTATCTTCTCCTTTCAGTTAATATTCATAGCTGGAAGGAGAAGATGCCAGGGTTTT	ACCGGCCCTGGTATCTTCTCCTTTCAGTTAATATTCATAGCTGGAAGGAGAAGATGCCAGGGTTTTTTGAATTCGCACCAGCACGCTACGCATGGTTGCACATGGTACACGTTGTTCG
ENSMUSG00000057329.7_Bcl2	ENSMUSG00000057329.7_Bcl2__2	accggGCTGGGGATGATTTCTCTTGTGTTAATATTCATAGCACGAGAGAAGTCATCCCCAGCTTTTTT	cgaaAAAAAAGCTGGGGATGACTTCTCTCGTGCTATGAATATTAACACAAGAGAAATCATCCCCAGC	GTGTTGCACATGGTACACACAC	GCTGGGGATGACTTCTCTCGT	ACCGGGCTGGGGATGATTTCTCTTGTGTTAATATTCATAGCACGAGAGAAGTCATCCCCAGCTTTT	ACCGGGCTGGGGATGATTTCTCTTGTGTTAATATTCATAGCACGAGAGAAGTCATCCCCAGCTTTTTTGAATTCGCACCAGCACGCTACGCAGTGTTGCACATGGTACACACACTTCG
ENSMUSG00000057329.7_Bcl2	ENSMUSG00000057329.7_Bcl2__3	accggCAGATAGCTGAGGTTTCTCTTGTTAATATTCATAGCAAGAGAAACCTCGGCTGTCTGTTTTTT	cgaaAAAAAACAGACAGCCGAGGTTTCTCTTGCTATGAATATTAACAAGAGAAACCTCAGCTATCTG	CAGTTGCACATGGTACACCACA	CAGACAGCCGAGGTTTCTCTT	ACCGGCAGATAGCTGAGGTTTCTCTTGTTAATATTCATAGCAAGAGAAACCTCGGCTGTCTGTTTT	ACCGGCAGATAGCTGAGGTTTCTCTTGTTAATATTCATAGCAAGAGAAACCTCGGCTGTCTGTTTTTTGAATTCGCACCAGCACGCTACGCACAGTTGCACATGGTACACCACATTCG
ENSMUSG00000057329.7_Bcl2	ENSMUSG00000057329.7_Bcl2__4	accggCAGGGCTTATCTTTGTGGTTAGTTAATATTCATAGCTGACCACAAAGATAGGCCCTGTTTTTT	cgaaAAAAAACAGGGCCTATCTTTGTGGTCAGCTATGAATATTAACTAACCACAAAGATAAGCCCTG	ACCATGCACATGGTACACGTTG	CAGGGCCTATCTTTGTGGTCA	ACCGGCAGGGCTTATCTTTGTGGTTAGTTAATATTCATAGCTGACCACAAAGATAGGCCCTGTTTT	ACCGGCAGGGCTTATCTTTGTGGTTAGTTAATATTCATAGCTGACCACAAAGATAGGCCCTGTTTTTTGAATTCGCACCAGCACGCTACGCAACCATGCACATGGTACACGTTGTTCG
ENSMUSG00000057329.7_Bcl2	ENSMUSG00000057329.7_Bcl2__5	accggCGTGCCTGTATTTAGCAAGTTGTTAATATTCATAGCAGCTTGCTAAATGCAGGCACGTTTTTT	cgaaAAAAAACGTGCCTGCATTTAGCAAGCTGCTATGAATATTAACAACTTGCTAAATACAGGCACG	TGCATGCACATGGTACACCAAC	CGTGCCTGCATTTAGCAAGCT	ACCGGCGTGCCTGTATTTAGCAAGTTGTTAATATTCATAGCAGCTTGCTAAATGCAGGCACGTTTT	ACCGGCGTGCCTGTATTTAGCAAGTTGTTAATATTCATAGCAGCTTGCTAAATGCAGGCACGTTTTTTGAATTCGCACCAGCACGCTACGCATGCATGCACATGGTACACCAACTTCG
ENSMUSG00000040363.15_Bcor	ENSMUSG00000040363.15_Bcor__1	accggCCACTCCAGCTATATACCTTTGTTAATATTCATAGCAAGGGTATATGGCTGGAGTGGTTTTTT	cgaaAAAAAACCACTCCAGCCATATACCCTTGCTATGAATATTAACAAAGGTATATAGCTGGAGTGG	GTCATGCACATGGTACACTGCA	CCACTCCAGCCATATACCCTT	ACCGGCCACTCCAGCTATATACCTTTGTTAATATTCATAGCAAGGGTATATGGCTGGAGTGGTTTT	ACCGGCCACTCCAGCTATATACCTTTGTTAATATTCATAGCAAGGGTATATGGCTGGAGTGGTTTTTTGAATTCGCACCAGCACGCTACGCAGTCATGCACATGGTACACTGCATTCG
ENSMUSG00000040363.15_Bcor	ENSMUSG00000040363.15_Bcor__2	accggCCTTTCCTTGACTCGCTAAATGTTAATATTCATAGCATTTGGCGAGTCGAGGAAAGGTTTTTT	cgaaAAAAAACCTTTCCTCGACTCGCCAAATGCTATGAATATTAACATTTAGCGAGTCAAGGAAAGG	CACATGCACATGGTACACACGT	CCTTTCCTCGACTCGCCAAAT	ACCGGCCTTTCCTTGACTCGCTAAATGTTAATATTCATAGCATTTGGCGAGTCGAGGAAAGGTTTT	ACCGGCCTTTCCTTGACTCGCTAAATGTTAATATTCATAGCATTTGGCGAGTCGAGGAAAGGTTTTTTGAATTCGCACCAGCACGCTACGCACACATGCACATGGTACACACGTTTCG
ENSMUSG00000040363.15_Bcor	ENSMUSG00000040363.15_Bcor__3	accggCTCCCACAGTCTTGGTTCATAGTTAATATTCATAGCTGTGAACCAGGACTGTGGGAGTTTTTT	cgaaAAAAAACTCCCACAGTCCTGGTTCACAGCTATGAATATTAACTATGAACCAAGACTGTGGGAG	ACACGTCACATGGTACACGTGT	CTCCCACAGTCCTGGTTCACA	ACCGGCTCCCACAGTCTTGGTTCATAGTTAATATTCATAGCTGTGAACCAGGACTGTGGGAGTTTT	ACCGGCTCCCACAGTCTTGGTTCATAGTTAATATTCATAGCTGTGAACCAGGACTGTGGGAGTTTTTTGAATTCGCACCAGCACGCTACGCAACACGTCACATGGTACACGTGTTTCG
ENSMUSG00000040363.15_Bcor	ENSMUSG00000040363.15_Bcor__4	accggCCCACAGTCTTGGTTCATAGTGTTAATATTCATAGCACTGTGAACCAGGACTGTGGGTTTTTT	cgaaAAAAAACCCACAGTCCTGGTTCACAGTGCTATGAATATTAACACTATGAACCAAGACTGTGGG	TGACGTCACATGGTACACCATG	CCCACAGTCCTGGTTCACAGT	ACCGGCCCACAGTCTTGGTTCATAGTGTTAATATTCATAGCACTGTGAACCAGGACTGTGGGTTTT	ACCGGCCCACAGTCTTGGTTCATAGTGTTAATATTCATAGCACTGTGAACCAGGACTGTGGGTTTTTTGAATTCGCACCAGCACGCTACGCATGACGTCACATGGTACACCATGTTCG
ENSMUSG00000040363.15_Bcor	ENSMUSG00000040363.15_Bcor__5	accggGCATTCAGGTTCCCAGTAATTGTTAATATTCATAGCAATTGCTGGGGACCTGAATGCTTTTTT	cgaaAAAAAAGCATTCAGGTCCCCAGCAATTGCTATGAATATTAACAATTACTGGGAACCTGAATGC	GTACGTCACATGGTACACTGAC	GCATTCAGGTCCCCAGCAATT	ACCGGGCATTCAGGTTCCCAGTAATTGTTAATATTCATAGCAATTGCTGGGGACCTGAATGCTTTT	ACCGGGCATTCAGGTTCCCAGTAATTGTTAATATTCATAGCAATTGCTGGGGACCTGAATGCTTTTTTGAATTCGCACCAGCACGCTACGCAGTACGTCACATGGTACACTGACTTCG
ENSMUSG00000003452.15_Bicd1	ENSMUSG00000003452.15_Bicd1__1	accggGAGCAGCTTAGAGAGGTATTTGTTAATATTCATAGCAAATGCCTCTCTGAGCTGCTCTTTTTT	cgaaAAAAAAGAGCAGCTCAGAGAGGCATTTGCTATGAATATTAACAAATACCTCTCTAAGCTGCTC	CAACGTCACATGGTACACACCA	GAGCAGCTCAGAGAGGCATTT	ACCGGGAGCAGCTTAGAGAGGTATTTGTTAATATTCATAGCAAATGCCTCTCTGAGCTGCTCTTTT	ACCGGGAGCAGCTTAGAGAGGTATTTGTTAATATTCATAGCAAATGCCTCTCTGAGCTGCTCTTTTTTGAATTCGCACCAGCACGCTACGCACAACGTCACATGGTACACACCATTCG
ENSMUSG00000003452.15_Bicd1	ENSMUSG00000003452.15_Bicd1__2	accggGAGACTTGGGAGGAAACATTTGTTAATATTCATAGCAAGTGTTTCCTCCCGAGTCTCTTTTTT	cgaaAAAAAAGAGACTCGGGAGGAAACACTTGCTATGAATATTAACAAATGTTTCCTCCCAAGTCTC	ACTGGTCACATGGTACACCATG	GAGACTCGGGAGGAAACACTT	ACCGGGAGACTTGGGAGGAAACATTTGTTAATATTCATAGCAAGTGTTTCCTCCCGAGTCTCTTTT	ACCGGGAGACTTGGGAGGAAACATTTGTTAATATTCATAGCAAGTGTTTCCTCCCGAGTCTCTTTTTTGAATTCGCACCAGCACGCTACGCAACTGGTCACATGGTACACCATGTTCG
ENSMUSG00000003452.15_Bicd1	ENSMUSG00000003452.15_Bicd1__3	accggGACTTGGGAGGAAACATTTCTGTTAATATTCATAGCAGAAGTGTTTCCTCCCGAGTCTTTTTT	cgaaAAAAAAGACTCGGGAGGAAACACTTCTGCTATGAATATTAACAGAAATGTTTCCTCCCAAGTC	TGTGGTCACATGGTACACACAC	GACTCGGGAGGAAACACTTCT	ACCGGGACTTGGGAGGAAACATTTCTGTTAATATTCATAGCAGAAGTGTTTCCTCCCGAGTCTTTT	ACCGGGACTTGGGAGGAAACATTTCTGTTAATATTCATAGCAGAAGTGTTTCCTCCCGAGTCTTTTTTGAATTCGCACCAGCACGCTACGCATGTGGTCACATGGTACACACACTTCG
ENSMUSG00000003452.15_Bicd1	ENSMUSG00000003452.15_Bicd1__4	accggCTCGGGAGGAAACATTTCTTTGTTAATATTCATAGCGAAGAAGTGTTTCCTCCCGAGTTTTTT	cgaaAAAAAACTCGGGAGGAAACACTTCTTCGCTATGAATATTAACAAAGAAATGTTTCCTCCCGAG	GTTGGTCACATGGTACACGTCA	CTCGGGAGGAAACACTTCTTC	ACCGGCTCGGGAGGAAACATTTCTTTGTTAATATTCATAGCGAAGAAGTGTTTCCTCCCGAGTTTT	ACCGGCTCGGGAGGAAACATTTCTTTGTTAATATTCATAGCGAAGAAGTGTTTCCTCCCGAGTTTTTTGAATTCGCACCAGCACGCTACGCAGTTGGTCACATGGTACACGTCATTCG
ENSMUSG00000003452.15_Bicd1	ENSMUSG00000003452.15_Bicd1__5	accggCGGGAGGAAACATTTCTTTAGGTTAATATTCATAGCCTGAAGAAGTGTTTCCTCCCGTTTTTT	cgaaAAAAAACGGGAGGAAACACTTCTTCAGGCTATGAATATTAACCTAAAGAAATGTTTCCTCCCG	CATGGTCACATGGTACACTGGT	CGGGAGGAAACACTTCTTCAG	ACCGGCGGGAGGAAACATTTCTTTAGGTTAATATTCATAGCCTGAAGAAGTGTTTCCTCCCGTTTT	ACCGGCGGGAGGAAACATTTCTTTAGGTTAATATTCATAGCCTGAAGAAGTGTTTCCTCCCGTTTTTTGAATTCGCACCAGCACGCTACGCACATGGTCACATGGTACACTGGTTTCG
ENSMUSG00000040466.16_Blvrb	ENSMUSG00000040466.16_Blvrb__1	accggCCGGAACATTGTGACAGCTATGTTAATATTCATAGCATGGCTGTCACGATGTTCCGGTTTTTT	cgaaAAAAAACCGGAACATCGTGACAGCCATGCTATGAATATTAACATAGCTGTCACAATGTTCCGG	ACGTGTCACATGGTACACACAC	CCGGAACATCGTGACAGCCAT	ACCGGCCGGAACATTGTGACAGCTATGTTAATATTCATAGCATGGCTGTCACGATGTTCCGGTTTT	ACCGGCCGGAACATTGTGACAGCTATGTTAATATTCATAGCATGGCTGTCACGATGTTCCGGTTTTTTGAATTCGCACCAGCACGCTACGCAACGTGTCACATGGTACACACACTTCG
ENSMUSG00000040466.16_Blvrb	ENSMUSG00000040466.16_Blvrb__2	accggGTCCTTGGAGTTCTTAGCTTTGTTAATATTCATAGCAAAGCTGAGAACTCCGAGGACTTTTTT	cgaaAAAAAAGTCCTCGGAGTTCTCAGCTTTGCTATGAATATTAACAAAGCTAAGAACTCCAAGGAC	TGGTGTCACATGGTACACTGCA	GTCCTCGGAGTTCTCAGCTTT	ACCGGGTCCTTGGAGTTCTTAGCTTTGTTAATATTCATAGCAAAGCTGAGAACTCCGAGGACTTTT	ACCGGGTCCTTGGAGTTCTTAGCTTTGTTAATATTCATAGCAAAGCTGAGAACTCCGAGGACTTTTTTGAATTCGCACCAGCACGCTACGCATGGTGTCACATGGTACACTGCATTCG
ENSMUSG00000040466.16_Blvrb	ENSMUSG00000040466.16_Blvrb__3	accggCGCAGTATGACTGTTAAGAAGGTTAATATTCATAGCCTTCTTGACAGTCATGCTGCGTTTTTT	cgaaAAAAAACGCAGCATGACTGTCAAGAAGGCTATGAATATTAACCTTCTTAACAGTCATACTGCG	GTGTGTCACATGGTACACCAGT	CGCAGCATGACTGTCAAGAAG	ACCGGCGCAGTATGACTGTTAAGAAGGTTAATATTCATAGCCTTCTTGACAGTCATGCTGCGTTTT	ACCGGCGCAGTATGACTGTTAAGAAGGTTAATATTCATAGCCTTCTTGACAGTCATGCTGCGTTTTTTGAATTCGCACCAGCACGCTACGCAGTGTGTCACATGGTACACCAGTTTCG
ENSMUSG00000040466.16_Blvrb	ENSMUSG00000040466.16_Blvrb__4	accggGCAGTATGACTGTTAAGAAGAGTTAATATTCATAGCTCTTCTTGACAGTCATGCTGCTTTTTT	cgaaAAAAAAGCAGCATGACTGTCAAGAAGAGCTATGAATATTAACTCTTCTTAACAGTCATACTGC	CAGTGTCACATGGTACACGTTG	GCAGCATGACTGTCAAGAAGA	ACCGGGCAGTATGACTGTTAAGAAGAGTTAATATTCATAGCTCTTCTTGACAGTCATGCTGCTTTT	ACCGGGCAGTATGACTGTTAAGAAGAGTTAATATTCATAGCTCTTCTTGACAGTCATGCTGCTTTTTTGAATTCGCACCAGCACGCTACGCACAGTGTCACATGGTACACGTTGTTCG
ENSMUSG00000040466.16_Blvrb	ENSMUSG00000040466.16_Blvrb__5	accggCAGCATGACTGTTAAGAAGATGTTAATATTCATAGCATCTTCTTGACAGTCATGCTGTTTTTT	cgaaAAAAAACAGCATGACTGTCAAGAAGATGCTATGAATATTAACATCTTCTTAACAGTCATGCTG	ACCAGTCACATGGTACACTGCA	CAGCATGACTGTCAAGAAGAT	ACCGGCAGCATGACTGTTAAGAAGATGTTAATATTCATAGCATCTTCTTGACAGTCATGCTGTTTT	ACCGGCAGCATGACTGTTAAGAAGATGTTAATATTCATAGCATCTTCTTGACAGTCATGCTGTTTTTTGAATTCGCACCAGCACGCTACGCAACCAGTCACATGGTACACTGCATTCG
ENSMUSG00000079242.2_C730034F03Rik	ENSMUSG00000079242.2_C730034F03Rik__1	accggGCATGAGTGCTATTAATGTGAGTTAATATTCATAGCTCACATTAATGGCGCTCATGCTTTTTT	cgaaAAAAAAGCATGAGCGCCATTAATGTGAGCTATGAATATTAACTCACATTAATAGCACTCATGC	TGCAGTCACATGGTACACGTGT	GCATGAGCGCCATTAATGTGA	ACCGGGCATGAGTGCTATTAATGTGAGTTAATATTCATAGCTCACATTAATGGCGCTCATGCTTTT	ACCGGGCATGAGTGCTATTAATGTGAGTTAATATTCATAGCTCACATTAATGGCGCTCATGCTTTTTTGAATTCGCACCAGCACGCTACGCATGCAGTCACATGGTACACGTGTTTCG
ENSMUSG00000079242.2_C730034F03Rik	ENSMUSG00000079242.2_C730034F03Rik__2	accggGAGGTGGTTAAGTGGTTAAGAGTTAATATTCATAGCTCTTAACCGCTTAGCCACCTCTTTTTT	cgaaAAAAAAGAGGTGGCTAAGCGGTTAAGAGCTATGAATATTAACTCTTAACCACTTAACCACCTC	GTCAGTCACATGGTACACACTG	GAGGTGGCTAAGCGGTTAAGA	ACCGGGAGGTGGTTAAGTGGTTAAGAGTTAATATTCATAGCTCTTAACCGCTTAGCCACCTCTTTT	ACCGGGAGGTGGTTAAGTGGTTAAGAGTTAATATTCATAGCTCTTAACCGCTTAGCCACCTCTTTTTTGAATTCGCACCAGCACGCTACGCAGTCAGTCACATGGTACACACTGTTCG
ENSMUSG00000079242.2_C730034F03Rik	ENSMUSG00000079242.2_C730034F03Rik__3	accggCGATCCGCCTATTAGTCTTTGGTTAATATTCATAGCCAGAGACTGATAGGCGGATCGTTTTTT	cgaaAAAAAACGATCCGCCTATCAGTCTCTGGCTATGAATATTAACCAAAGACTAATAGGCGGATCG	CACAGTCACATGGTACACCAAC	CGATCCGCCTATCAGTCTCTG	ACCGGCGATCCGCCTATTAGTCTTTGGTTAATATTCATAGCCAGAGACTGATAGGCGGATCGTTTT	ACCGGCGATCCGCCTATTAGTCTTTGGTTAATATTCATAGCCAGAGACTGATAGGCGGATCGTTTTTTGAATTCGCACCAGCACGCTACGCACACAGTCACATGGTACACCAACTTCG
ENSMUSG00000079242.2_C730034F03Rik	ENSMUSG00000079242.2_C730034F03Rik__4	accggCCGGAACTAAGGAAGTGATGTGTTAATATTCATAGCACGTCACTTCCTTGGTTCCGGTTTTTT	cgaaAAAAAACCGGAACCAAGGAAGTGACGTGCTATGAATATTAACACATCACTTCCTTAGTTCCGG	ACACCACACATGGTACACTGTG	CCGGAACCAAGGAAGTGACGT	ACCGGCCGGAACTAAGGAAGTGATGTGTTAATATTCATAGCACGTCACTTCCTTGGTTCCGGTTTT	ACCGGCCGGAACTAAGGAAGTGATGTGTTAATATTCATAGCACGTCACTTCCTTGGTTCCGGTTTTTTGAATTCGCACCAGCACGCTACGCAACACCACACATGGTACACTGTGTTCG
ENSMUSG00000079242.2_C730034F03Rik	ENSMUSG00000079242.2_C730034F03Rik__5	accggCGGAACTAAGGAAGTGATGTAGTTAATATTCATAGCTACGTCACTTCCTTGGTTCCGTTTTTT	cgaaAAAAAACGGAACCAAGGAAGTGACGTAGCTATGAATATTAACTACATCACTTCCTTAGTTCCG	TGACCACACATGGTACACGTAC	CGGAACCAAGGAAGTGACGTA	ACCGGCGGAACTAAGGAAGTGATGTAGTTAATATTCATAGCTACGTCACTTCCTTGGTTCCGTTTT	ACCGGCGGAACTAAGGAAGTGATGTAGTTAATATTCATAGCTACGTCACTTCCTTGGTTCCGTTTTTTGAATTCGCACCAGCACGCTACGCATGACCACACATGGTACACGTACTTCG
ENSMUSG00000019945.10_Cabcoco1	ENSMUSG00000019945.10_Cabcoco1__1	accggCCATCTTCTTGGACTATTATGGTTAATATTCATAGCCATAGTAGTCCAAGAGGATGGTTTTTT	cgaaAAAAAACCATCCTCTTGGACTACTATGGCTATGAATATTAACCATAATAGTCCAAGAAGATGG	GTACCACACATGGTACACACCA	CCATCCTCTTGGACTACTATG	ACCGGCCATCTTCTTGGACTATTATGGTTAATATTCATAGCCATAGTAGTCCAAGAGGATGGTTTT	ACCGGCCATCTTCTTGGACTATTATGGTTAATATTCATAGCCATAGTAGTCCAAGAGGATGGTTTTTTGAATTCGCACCAGCACGCTACGCAGTACCACACATGGTACACACCATTCG
ENSMUSG00000019945.10_Cabcoco1	ENSMUSG00000019945.10_Cabcoco1__2	accggCTGTTGGGCTAAGGAGATGAGGTTAATATTCATAGCTTCATCTCCTTGGCCCAACAGTTTTTT	cgaaAAAAAACTGTTGGGCCAAGGAGATGAAGCTATGAATATTAACCTCATCTCCTTAGCCCAACAG	CAACCACACATGGTACACCAGT	CTGTTGGGCCAAGGAGATGAA	ACCGGCTGTTGGGCTAAGGAGATGAGGTTAATATTCATAGCTTCATCTCCTTGGCCCAACAGTTTT	ACCGGCTGTTGGGCTAAGGAGATGAGGTTAATATTCATAGCTTCATCTCCTTGGCCCAACAGTTTTTTGAATTCGCACCAGCACGCTACGCACAACCACACATGGTACACCAGTTTCG
ENSMUSG00000019945.10_Cabcoco1	ENSMUSG00000019945.10_Cabcoco1__3	accggGTTGGGCTAAGGAGATGAATTGTTAATATTCATAGCAGTTCATCTCCTTGGCCCAACTTTTTT	cgaaAAAAAAGTTGGGCCAAGGAGATGAACTGCTATGAATATTAACAATTCATCTCCTTAGCCCAAC	ACTGCACACATGGTACACGTAC	GTTGGGCCAAGGAGATGAACT	ACCGGGTTGGGCTAAGGAGATGAATTGTTAATATTCATAGCAGTTCATCTCCTTGGCCCAACTTTT	ACCGGGTTGGGCTAAGGAGATGAATTGTTAATATTCATAGCAGTTCATCTCCTTGGCCCAACTTTTTTGAATTCGCACCAGCACGCTACGCAACTGCACACATGGTACACGTACTTCG
ENSMUSG00000019945.10_Cabcoco1	ENSMUSG00000019945.10_Cabcoco1__4	accggCTTGCTGGACATGTTACTTTAGTTAATATTCATAGCTGAAGTAGCATGTCCAGCAAGTTTTTT	cgaaAAAAAACTTGCTGGACATGCTACTTCAGCTATGAATATTAACTAAAGTAACATGTCCAGCAAG	TGTGCACACATGGTACACCACA	CTTGCTGGACATGCTACTTCA	ACCGGCTTGCTGGACATGTTACTTTAGTTAATATTCATAGCTGAAGTAGCATGTCCAGCAAGTTTT	ACCGGCTTGCTGGACATGTTACTTTAGTTAATATTCATAGCTGAAGTAGCATGTCCAGCAAGTTTTTTGAATTCGCACCAGCACGCTACGCATGTGCACACATGGTACACCACATTCG
ENSMUSG00000019945.10_Cabcoco1	ENSMUSG00000019945.10_Cabcoco1__5	accggGTCCTTAGAGGACAGTATTAAGTTAATATTCATAGCTTAATGCTGTCCTCTAAGGACTTTTTT	cgaaAAAAAAGTCCTTAGAGGACAGCATTAAGCTATGAATATTAACTTAATACTGTCCTCTAAGGAC	GTTGCACACATGGTACACTGGT	GTCCTTAGAGGACAGCATTAA	ACCGGGTCCTTAGAGGACAGTATTAAGTTAATATTCATAGCTTAATGCTGTCCTCTAAGGACTTTT	ACCGGGTCCTTAGAGGACAGTATTAAGTTAATATTCATAGCTTAATGCTGTCCTCTAAGGACTTTTTTGAATTCGCACCAGCACGCTACGCAGTTGCACACATGGTACACTGGTTTCG
ENSMUSG00000059588.13_Calcrl	ENSMUSG00000059588.13_Calcrl__1	accggGCGTGCATTTCTGCTTTAGGAGTTAATATTCATAGCTCCTAAGGCAGAAGTGCACGCTTTTTT	cgaaAAAAAAGCGTGCACTTCTGCCTTAGGAGCTATGAATATTAACTCCTAAAGCAGAAATGCACGC	CATGCACACATGGTACACACTG	GCGTGCACTTCTGCCTTAGGA	ACCGGGCGTGCATTTCTGCTTTAGGAGTTAATATTCATAGCTCCTAAGGCAGAAGTGCACGCTTTT	ACCGGGCGTGCATTTCTGCTTTAGGAGTTAATATTCATAGCTCCTAAGGCAGAAGTGCACGCTTTTTTGAATTCGCACCAGCACGCTACGCACATGCACACATGGTACACACTGTTCG
ENSMUSG00000059588.13_Calcrl	ENSMUSG00000059588.13_Calcrl__2	accggCATGCAGGACCCTATTCAATAGTTAATATTCATAGCTGTTGAATGGGGTCCTGCATGTTTTTT	cgaaAAAAAACATGCAGGACCCCATTCAACAGCTATGAATATTAACTATTGAATAGGGTCCTGCATG	ACGTCACACATGGTACACCACA	CATGCAGGACCCCATTCAACA	ACCGGCATGCAGGACCCTATTCAATAGTTAATATTCATAGCTGTTGAATGGGGTCCTGCATGTTTT	ACCGGCATGCAGGACCCTATTCAATAGTTAATATTCATAGCTGTTGAATGGGGTCCTGCATGTTTTTTGAATTCGCACCAGCACGCTACGCAACGTCACACATGGTACACCACATTCG
ENSMUSG00000059588.13_Calcrl	ENSMUSG00000059588.13_Calcrl__3	accggCAGGACCCCATTTAACAAGTAGTTAATATTCATAGCTGCTTGTTGAATGGGGTCCTGTTTTTT	cgaaAAAAAACAGGACCCCATTCAACAAGCAGCTATGAATATTAACTACTTGTTAAATGGGGTCCTG	TGGTCACACATGGTACACACGT	CAGGACCCCATTCAACAAGCA	ACCGGCAGGACCCCATTTAACAAGTAGTTAATATTCATAGCTGCTTGTTGAATGGGGTCCTGTTTT	ACCGGCAGGACCCCATTTAACAAGTAGTTAATATTCATAGCTGCTTGTTGAATGGGGTCCTGTTTTTTGAATTCGCACCAGCACGCTACGCATGGTCACACATGGTACACACGTTTCG
ENSMUSG00000059588.13_Calcrl	ENSMUSG00000059588.13_Calcrl__4	accggCAGGGATGGAATCAATGTAGTGTTAATATTCATAGCACTGCATTGATTCCGTCCCTGTTTTTT	cgaaAAAAAACAGGGACGGAATCAATGCAGTGCTATGAATATTAACACTACATTGATTCCATCCCTG	GTGTCACACATGGTACACGTTG	CAGGGACGGAATCAATGCAGT	ACCGGCAGGGATGGAATCAATGTAGTGTTAATATTCATAGCACTGCATTGATTCCGTCCCTGTTTT	ACCGGCAGGGATGGAATCAATGTAGTGTTAATATTCATAGCACTGCATTGATTCCGTCCCTGTTTTTTGAATTCGCACCAGCACGCTACGCAGTGTCACACATGGTACACGTTGTTCG
ENSMUSG00000059588.13_Calcrl	ENSMUSG00000059588.13_Calcrl__5	accggCCCATGGGTTTCTTAGTTGTTGTTAATATTCATAGCAGCAACTAAGAAGCCCATGGGTTTTTT	cgaaAAAAAACCCATGGGCTTCTTAGTTGCTGCTATGAATATTAACAACAACTAAGAAACCCATGGG	CAGTCACACATGGTACACTGAC	CCCATGGGCTTCTTAGTTGCT	ACCGGCCCATGGGTTTCTTAGTTGTTGTTAATATTCATAGCAGCAACTAAGAAGCCCATGGGTTTT	ACCGGCCCATGGGTTTCTTAGTTGTTGTTAATATTCATAGCAGCAACTAAGAAGCCCATGGGTTTTTTGAATTCGCACCAGCACGCTACGCACAGTCACACATGGTACACTGACTTCG
ENSMUSG00000053819.16_Camk2d	ENSMUSG00000053819.16_Camk2d__1	accggGCGCCATCTTGATAACTATGTGTTAATATTCATAGCGCATAGTTGTCAAGATGGCGCTTTTTT	cgaaAAAAAAGCGCCATCTTGACAACTATGCGCTATGAATATTAACACATAGTTATCAAGATGGCGC	ACCACACACATGGTACACACGT	GCGCCATCTTGACAACTATGC	ACCGGGCGCCATCTTGATAACTATGTGTTAATATTCATAGCGCATAGTTGTCAAGATGGCGCTTTT	ACCGGGCGCCATCTTGATAACTATGTGTTAATATTCATAGCGCATAGTTGTCAAGATGGCGCTTTTTTGAATTCGCACCAGCACGCTACGCAACCACACACATGGTACACACGTTTCG
ENSMUSG00000053819.16_Camk2d	ENSMUSG00000053819.16_Camk2d__2	accggCAGCCTGCATCGTATACATTTGTTAATATTCATAGCGAATGTATGCGATGCAGGCTGTTTTTT	cgaaAAAAAACAGCCTGCATCGCATACATTCGCTATGAATATTAACAAATGTATACGATGCAGGCTG	TGCACACACATGGTACACTGTG	CAGCCTGCATCGCATACATTC	ACCGGCAGCCTGCATCGTATACATTTGTTAATATTCATAGCGAATGTATGCGATGCAGGCTGTTTT	ACCGGCAGCCTGCATCGTATACATTTGTTAATATTCATAGCGAATGTATGCGATGCAGGCTGTTTTTTGAATTCGCACCAGCACGCTACGCATGCACACACATGGTACACTGTGTTCG
ENSMUSG00000053819.16_Camk2d	ENSMUSG00000053819.16_Camk2d__3	accggCGGGATGCTAAAGACCATGTAGTTAATATTCATAGCTGCATGGTCTTTGGCATCCCGTTTTTT	cgaaAAAAAACGGGATGCCAAAGACCATGCAGCTATGAATATTAACTACATGGTCTTTAGCATCCCG	GTCACACACATGGTACACCAAC	CGGGATGCCAAAGACCATGCA	ACCGGCGGGATGCTAAAGACCATGTAGTTAATATTCATAGCTGCATGGTCTTTGGCATCCCGTTTT	ACCGGCGGGATGCTAAAGACCATGTAGTTAATATTCATAGCTGCATGGTCTTTGGCATCCCGTTTTTTGAATTCGCACCAGCACGCTACGCAGTCACACACATGGTACACCAACTTCG
ENSMUSG00000053819.16_Camk2d	ENSMUSG00000053819.16_Camk2d__4	accggGCGTTCTTAGTGGTGAGAAGGGTTAATATTCATAGCTCTTCTCACCACTGAGAACGCTTTTTT	cgaaAAAAAAGCGTTCTCAGTGGTGAGAAGAGCTATGAATATTAACCCTTCTCACCACTAAGAACGC	CACACACACATGGTACACGTCA	GCGTTCTCAGTGGTGAGAAGA	ACCGGGCGTTCTTAGTGGTGAGAAGGGTTAATATTCATAGCTCTTCTCACCACTGAGAACGCTTTT	ACCGGGCGTTCTTAGTGGTGAGAAGGGTTAATATTCATAGCTCTTCTCACCACTGAGAACGCTTTTTTGAATTCGCACCAGCACGCTACGCACACACACACATGGTACACGTCATTCG
ENSMUSG00000053819.16_Camk2d	ENSMUSG00000053819.16_Camk2d__5	accggCGTTCTTAGTGGTGAGAAGGTGTTAATATTCATAGCATCTTCTCACCACTGAGAACGTTTTTT	cgaaAAAAAACGTTCTCAGTGGTGAGAAGATGCTATGAATATTAACACCTTCTCACCACTAAGAACG	ACACACACACGTGTACACTGTG	CGTTCTCAGTGGTGAGAAGAT	ACCGGCGTTCTTAGTGGTGAGAAGGTGTTAATATTCATAGCATCTTCTCACCACTGAGAACGTTTT	ACCGGCGTTCTTAGTGGTGAGAAGGTGTTAATATTCATAGCATCTTCTCACCACTGAGAACGTTTTTTGAATTCGCACCAGCACGCTACGCAACACACACACGTGTACACTGTGTTCG
ENSMUSG00000071037.6_Camkmt	ENSMUSG00000071037.6_Camkmt__1	accggCTCAGTCATAGAAGCCATAAAGTTAATATTCATAGCTTTGTGGCTTCTGTGACTGAGTTTTTT	cgaaAAAAAACTCAGTCACAGAAGCCACAAAGCTATGAATATTAACTTTATGGCTTCTATGACTGAG	TGACACACACGTGTACACGTAC	CTCAGTCACAGAAGCCACAAA	ACCGGCTCAGTCATAGAAGCCATAAAGTTAATATTCATAGCTTTGTGGCTTCTGTGACTGAGTTTT	ACCGGCTCAGTCATAGAAGCCATAAAGTTAATATTCATAGCTTTGTGGCTTCTGTGACTGAGTTTTTTGAATTCGCACCAGCACGCTACGCATGACACACACGTGTACACGTACTTCG
ENSMUSG00000071037.6_Camkmt	ENSMUSG00000071037.6_Camkmt__2	accggGTGTGTGGGTCTAGTACATAAGTTAATATTCATAGCTTGTGTACTGGACCCACACACTTTTTT	cgaaAAAAAAGTGTGTGGGTCCAGTACACAAGCTATGAATATTAACTTATGTACTAGACCCACACAC	GTACACACACGTGTACACACCA	GTGTGTGGGTCCAGTACACAA	ACCGGGTGTGTGGGTCTAGTACATAAGTTAATATTCATAGCTTGTGTACTGGACCCACACACTTTT	ACCGGGTGTGTGGGTCTAGTACATAAGTTAATATTCATAGCTTGTGTACTGGACCCACACACTTTTTTGAATTCGCACCAGCACGCTACGCAGTACACACACGTGTACACACCATTCG
ENSMUSG00000071037.6_Camkmt	ENSMUSG00000071037.6_Camkmt__3	accggGTGGGTCCAGTATACAAGTATGTTAATATTCATAGCATGCTTGTGTACTGGACCCACTTTTTT	cgaaAAAAAAGTGGGTCCAGTACACAAGCATGCTATGAATATTAACATACTTGTATACTGGACCCAC	CAACACACACGTGTACACCAGT	GTGGGTCCAGTACACAAGCAT	ACCGGGTGGGTCCAGTATACAAGTATGTTAATATTCATAGCATGCTTGTGTACTGGACCCACTTTT	ACCGGGTGGGTCCAGTATACAAGTATGTTAATATTCATAGCATGCTTGTGTACTGGACCCACTTTTTTGAATTCGCACCAGCACGCTACGCACAACACACACGTGTACACCAGTTTCG
ENSMUSG00000071037.6_Camkmt	ENSMUSG00000071037.6_Camkmt__4	accggGTCCAGTACACAAGTATCTTTGTTAATATTCATAGCAAAGATGCTTGTGTACTGGACTTTTTT	cgaaAAAAAAGTCCAGTACACAAGCATCTTTGCTATGAATATTAACAAAGATACTTGTGTACTGGAC	ACTGACACACGTGTACACGTAC	GTCCAGTACACAAGCATCTTT	ACCGGGTCCAGTACACAAGTATCTTTGTTAATATTCATAGCAAAGATGCTTGTGTACTGGACTTTT	ACCGGGTCCAGTACACAAGTATCTTTGTTAATATTCATAGCAAAGATGCTTGTGTACTGGACTTTTTTGAATTCGCACCAGCACGCTACGCAACTGACACACGTGTACACGTACTTCG
ENSMUSG00000071037.6_Camkmt	ENSMUSG00000071037.6_Camkmt__5	accggCAGCATCTCTGTAAGGTATAAGTTAATATTCATAGCTTATGCCTTACGGAGATGCTGTTTTTT	cgaaAAAAAACAGCATCTCCGTAAGGCATAAGCTATGAATATTAACTTATACCTTACAGAGATGCTG	TGTGACACACGTGTACACCACA	CAGCATCTCCGTAAGGCATAA	ACCGGCAGCATCTCTGTAAGGTATAAGTTAATATTCATAGCTTATGCCTTACGGAGATGCTGTTTT	ACCGGCAGCATCTCTGTAAGGTATAAGTTAATATTCATAGCTTATGCCTTACGGAGATGCTGTTTTTTGAATTCGCACCAGCACGCTACGCATGTGACACACGTGTACACCACATTCG
ENSMUSG00000026509.15_Capn2	ENSMUSG00000026509.15_Capn2__1	accggCACCATGGAAGGCTTTGAAGGGTTAATATTCATAGCTCTTCAAAGCCTTCCGTGGTGTTTTTT	cgaaAAAAAACACCACGGAAGGCTTTGAAGAGCTATGAATATTAACCCTTCAAAGCCTTCCATGGTG	GTTGACACACGTGTACACTGGT	CACCACGGAAGGCTTTGAAGA	ACCGGCACCATGGAAGGCTTTGAAGGGTTAATATTCATAGCTCTTCAAAGCCTTCCGTGGTGTTTT	ACCGGCACCATGGAAGGCTTTGAAGGGTTAATATTCATAGCTCTTCAAAGCCTTCCGTGGTGTTTTTTGAATTCGCACCAGCACGCTACGCAGTTGACACACGTGTACACTGGTTTCG
ENSMUSG00000026509.15_Capn2	ENSMUSG00000026509.15_Capn2__2	accggGAAGCCTCTTCCCAATTTGTTGTTAATATTCATAGCAACAAGTTGGGAGGAGGCTTCTTTTTT	cgaaAAAAAAGAAGCCTCCTCCCAACTTGTTGCTATGAATATTAACAACAAATTGGGAAGAGGCTTC	CATGACACACGTGTACACACTG	GAAGCCTCCTCCCAACTTGTT	ACCGGGAAGCCTCTTCCCAATTTGTTGTTAATATTCATAGCAACAAGTTGGGAGGAGGCTTCTTTT	ACCGGGAAGCCTCTTCCCAATTTGTTGTTAATATTCATAGCAACAAGTTGGGAGGAGGCTTCTTTTTTGAATTCGCACCAGCACGCTACGCACATGACACACGTGTACACACTGTTCG
ENSMUSG00000026509.15_Capn2	ENSMUSG00000026509.15_Capn2__3	accggCCTCCTCCCAATTTGTTTAAGGTTAATATTCATAGCCTTGAACAAGTTGGGAGGAGGTTTTTT	cgaaAAAAAACCTCCTCCCAACTTGTTCAAGGCTATGAATATTAACCTTAAACAAATTGGGAGGAGG	ACGTACACACGTGTACACCACA	CCTCCTCCCAACTTGTTCAAG	ACCGGCCTCCTCCCAATTTGTTTAAGGTTAATATTCATAGCCTTGAACAAGTTGGGAGGAGGTTTT	ACCGGCCTCCTCCCAATTTGTTTAAGGTTAATATTCATAGCCTTGAACAAGTTGGGAGGAGGTTTTTTGAATTCGCACCAGCACGCTACGCAACGTACACACGTGTACACCACATTCG
ENSMUSG00000026509.15_Capn2	ENSMUSG00000026509.15_Capn2__4	accggGAGGCTGTTACGTACTAGAAGGTTAATATTCATAGCCTTCTGGTACGTAACGGCCTCTTTTTT	cgaaAAAAAAGAGGCCGTTACGTACCAGAAGGCTATGAATATTAACCTTCTAGTACGTAACAGCCTC	TGGTACACACGTGTACACACGT	GAGGCCGTTACGTACCAGAAG	ACCGGGAGGCTGTTACGTACTAGAAGGTTAATATTCATAGCCTTCTGGTACGTAACGGCCTCTTTT	ACCGGGAGGCTGTTACGTACTAGAAGGTTAATATTCATAGCCTTCTGGTACGTAACGGCCTCTTTTTTGAATTCGCACCAGCACGCTACGCATGGTACACACGTGTACACACGTTTCG
ENSMUSG00000026509.15_Capn2	ENSMUSG00000026509.15_Capn2__5	accggCCGAGGAGGTTGGAAGTTTAGGTTAATATTCATAGCCTGAACTTTCAACCTCCTCGGTTTTTT	cgaaAAAAAACCGAGGAGGTTGAAAGTTCAGGCTATGAATATTAACCTAAACTTCCAACCTCCTCGG	GTGTACACACGTGTACACGTTG	CCGAGGAGGTTGAAAGTTCAG	ACCGGCCGAGGAGGTTGGAAGTTTAGGTTAATATTCATAGCCTGAACTTTCAACCTCCTCGGTTTT	ACCGGCCGAGGAGGTTGGAAGTTTAGGTTAATATTCATAGCCTGAACTTTCAACCTCCTCGGTTTTTTGAATTCGCACCAGCACGCTACGCAGTGTACACACGTGTACACGTTGTTCG
ENSMUSG00000035547.14_Capn5	ENSMUSG00000035547.14_Capn5__1	accggGAAGCGGCTTAAGGATATTTGGTTAATATTCATAGCCAGATATCCTTAGGCCGCTTCTTTTTT	cgaaAAAAAAGAAGCGGCCTAAGGATATCTGGCTATGAATATTAACCAAATATCCTTAAGCCGCTTC	CAGTACACACGTGTACACTGAC	GAAGCGGCCTAAGGATATCTG	ACCGGGAAGCGGCTTAAGGATATTTGGTTAATATTCATAGCCAGATATCCTTAGGCCGCTTCTTTT	ACCGGGAAGCGGCTTAAGGATATTTGGTTAATATTCATAGCCAGATATCCTTAGGCCGCTTCTTTTTTGAATTCGCACCAGCACGCTACGCACAGTACACACGTGTACACTGACTTCG
ENSMUSG00000035547.14_Capn5	ENSMUSG00000035547.14_Capn5__2	accggGTGGGTAACTGTTGGTTTGTGGTTAATATTCATAGCCACAAACCAGCAGTTGCCCACTTTTTT	cgaaAAAAAAGTGGGCAACTGCTGGTTTGTGGCTATGAATATTAACCACAAACCAACAGTTACCCAC	ACCAACACACGTGTACACACGT	GTGGGCAACTGCTGGTTTGTG	ACCGGGTGGGTAACTGTTGGTTTGTGGTTAATATTCATAGCCACAAACCAGCAGTTGCCCACTTTT	ACCGGGTGGGTAACTGTTGGTTTGTGGTTAATATTCATAGCCACAAACCAGCAGTTGCCCACTTTTTTGAATTCGCACCAGCACGCTACGCAACCAACACACGTGTACACACGTTTCG
ENSMUSG00000035547.14_Capn5	ENSMUSG00000035547.14_Capn5__3	accggGCCTATGAGGATCAGAATTACGTTAATATTCATAGCGTAGTTCTGGTCCTCATAGGCTTTTTT	cgaaAAAAAAGCCTATGAGGACCAGAACTACGCTATGAATATTAACGTAATTCTGATCCTCATAGGC	TGCAACACACGTGTACACTGTG	GCCTATGAGGACCAGAACTAC	ACCGGGCCTATGAGGATCAGAATTACGTTAATATTCATAGCGTAGTTCTGGTCCTCATAGGCTTTT	ACCGGGCCTATGAGGATCAGAATTACGTTAATATTCATAGCGTAGTTCTGGTCCTCATAGGCTTTTTTGAATTCGCACCAGCACGCTACGCATGCAACACACGTGTACACTGTGTTCG
ENSMUSG00000035547.14_Capn5	ENSMUSG00000035547.14_Capn5__4	accggCTGCGTAAGAAGGTGCTGTTTGTTAATATTCATAGCGAACAGCACCTTCTTGCGCAGTTTTTT	cgaaAAAAAACTGCGCAAGAAGGTGCTGTTCGCTATGAATATTAACAAACAGCACCTTCTTACGCAG	GTCAACACACGTGTACACCAAC	CTGCGCAAGAAGGTGCTGTTC	ACCGGCTGCGTAAGAAGGTGCTGTTTGTTAATATTCATAGCGAACAGCACCTTCTTGCGCAGTTTT	ACCGGCTGCGTAAGAAGGTGCTGTTTGTTAATATTCATAGCGAACAGCACCTTCTTGCGCAGTTTTTTGAATTCGCACCAGCACGCTACGCAGTCAACACACGTGTACACCAACTTCG
ENSMUSG00000035547.14_Capn5	ENSMUSG00000035547.14_Capn5__5	accggCCGAGAAGCTTGACAGTTATGGTTAATATTCATAGCCATAGCTGTCAGGCTTCTCGGTTTTTT	cgaaAAAAAACCGAGAAGCCTGACAGCTATGGCTATGAATATTAACCATAACTGTCAAGCTTCTCGG	CACAACACACGTGTACACGTCA	CCGAGAAGCCTGACAGCTATG	ACCGGCCGAGAAGCTTGACAGTTATGGTTAATATTCATAGCCATAGCTGTCAGGCTTCTCGGTTTT	ACCGGCCGAGAAGCTTGACAGTTATGGTTAATATTCATAGCCATAGCTGTCAGGCTTCTCGGTTTTTTGAATTCGCACCAGCACGCTACGCACACAACACACGTGTACACGTCATTCG
ENSMUSG00000027562.12_Car2	ENSMUSG00000027562.12_Car2__1	accggCAACGGCCACTTCTTTAATGTGTTAATATTCATAGCACGTTAAAGGAGTGGCCGTTGTTTTTT	cgaaAAAAAACAACGGCCACTCCTTTAACGTGCTATGAATATTAACACATTAAAGAAGTGGCCGTTG	ACACTGACACGTGTACACACGT	CAACGGCCACTCCTTTAACGT	ACCGGCAACGGCCACTTCTTTAATGTGTTAATATTCATAGCACGTTAAAGGAGTGGCCGTTGTTTT	ACCGGCAACGGCCACTTCTTTAATGTGTTAATATTCATAGCACGTTAAAGGAGTGGCCGTTGTTTTTTGAATTCGCACCAGCACGCTACGCAACACTGACACGTGTACACACGTTTCG
ENSMUSG00000027562.12_Car2	ENSMUSG00000027562.12_Car2__2	accggGCTAGACGGATGACAATTTCTGTTAATATTCATAGCAGAAGTTGTCGTCCGTCTAGCTTTTTT	cgaaAAAAAAGCTAGACGGACGACAACTTCTGCTATGAATATTAACAGAAATTGTCATCCGTCTAGC	TGACTGACACGTGTACACTGTG	GCTAGACGGACGACAACTTCT	ACCGGGCTAGACGGATGACAATTTCTGTTAATATTCATAGCAGAAGTTGTCGTCCGTCTAGCTTTT	ACCGGGCTAGACGGATGACAATTTCTGTTAATATTCATAGCAGAAGTTGTCGTCCGTCTAGCTTTTTTGAATTCGCACCAGCACGCTACGCATGACTGACACGTGTACACTGTGTTCG
ENSMUSG00000027562.12_Car2	ENSMUSG00000027562.12_Car2__3	accggCACCATTGGGGATACAGTAAGGTTAATATTCATAGCCTTGCTGTATCCCCAGTGGTGTTTTTT	cgaaAAAAAACACCACTGGGGATACAGCAAGGCTATGAATATTAACCTTACTGTATCCCCAATGGTG	GTACTGACACGTGTACACCAAC	CACCACTGGGGATACAGCAAG	ACCGGCACCATTGGGGATACAGTAAGGTTAATATTCATAGCCTTGCTGTATCCCCAGTGGTGTTTT	ACCGGCACCATTGGGGATACAGTAAGGTTAATATTCATAGCCTTGCTGTATCCCCAGTGGTGTTTTTTGAATTCGCACCAGCACGCTACGCAGTACTGACACGTGTACACCAACTTCG
ENSMUSG00000027562.12_Car2	ENSMUSG00000027562.12_Car2__4	accggCCACTGGGGATATAGCAAGTAGTTAATATTCATAGCTGCTTGCTGTATCCCCAGTGGTTTTTT	cgaaAAAAAACCACTGGGGATACAGCAAGCAGCTATGAATATTAACTACTTGCTATATCCCCAGTGG	CAACTGACACGTGTACACGTCA	CCACTGGGGATACAGCAAGCA	ACCGGCCACTGGGGATATAGCAAGTAGTTAATATTCATAGCTGCTTGCTGTATCCCCAGTGGTTTT	ACCGGCCACTGGGGATATAGCAAGTAGTTAATATTCATAGCTGCTTGCTGTATCCCCAGTGGTTTTTTGAATTCGCACCAGCACGCTACGCACAACTGACACGTGTACACGTCATTCG
ENSMUSG00000027562.12_Car2	ENSMUSG00000027562.12_Car2__5	accggCTGGGGATACAGTAAGCATAAGTTAATATTCATAGCTTGTGCTTGCTGTATCCCCAGTTTTTT	cgaaAAAAAACTGGGGATACAGCAAGCACAAGCTATGAATATTAACTTATGCTTACTGTATCCCCAG	ACTGTGACACGTGTACACTGTG	CTGGGGATACAGCAAGCACAA	ACCGGCTGGGGATACAGTAAGCATAAGTTAATATTCATAGCTTGTGCTTGCTGTATCCCCAGTTTT	ACCGGCTGGGGATACAGTAAGCATAAGTTAATATTCATAGCTTGTGCTTGCTGTATCCCCAGTTTTTTGAATTCGCACCAGCACGCTACGCAACTGTGACACGTGTACACTGTGTTCG
ENSMUSG00000036526.8_Card11	ENSMUSG00000036526.8_Card11__1	accggCACCATGCTGGTCAAGATATTGTTAATATTCATAGCAATGTCTTGGCCAGCATGGTGTTTTTT	cgaaAAAAAACACCATGCTGGCCAAGACATTGCTATGAATATTAACAATATCTTGACCAGCATGGTG	TGTGTGACACGTGTACACGTAC	CACCATGCTGGCCAAGACATT	ACCGGCACCATGCTGGTCAAGATATTGTTAATATTCATAGCAATGTCTTGGCCAGCATGGTGTTTT	ACCGGCACCATGCTGGTCAAGATATTGTTAATATTCATAGCAATGTCTTGGCCAGCATGGTGTTTTTTGAATTCGCACCAGCACGCTACGCATGTGTGACACGTGTACACGTACTTCG
ENSMUSG00000036526.8_Card11	ENSMUSG00000036526.8_Card11__2	accggGCTGGCCAAGATATTGGTGTAGTTAATATTCATAGCTGCACCAATGTCTTGGCCAGCTTTTTT	cgaaAAAAAAGCTGGCCAAGACATTGGTGCAGCTATGAATATTAACTACACCAATATCTTGGCCAGC	GTTGTGACACGTGTACACACCA	GCTGGCCAAGACATTGGTGCA	ACCGGGCTGGCCAAGATATTGGTGTAGTTAATATTCATAGCTGCACCAATGTCTTGGCCAGCTTTT	ACCGGGCTGGCCAAGATATTGGTGTAGTTAATATTCATAGCTGCACCAATGTCTTGGCCAGCTTTTTTGAATTCGCACCAGCACGCTACGCAGTTGTGACACGTGTACACACCATTCG
ENSMUSG00000036526.8_Card11	ENSMUSG00000036526.8_Card11__3	accggCATCGTCCTTGCCAATATTGAGTTAATATTCATAGCTCAATGTTGGCAGGGACGATGTTTTTT	cgaaAAAAAACATCGTCCCTGCCAACATTGAGCTATGAATATTAACTCAATATTGGCAAGGACGATG	CATGTGACACGTGTACACCAGT	CATCGTCCCTGCCAACATTGA	ACCGGCATCGTCCTTGCCAATATTGAGTTAATATTCATAGCTCAATGTTGGCAGGGACGATGTTTT	ACCGGCATCGTCCTTGCCAATATTGAGTTAATATTCATAGCTCAATGTTGGCAGGGACGATGTTTTTTGAATTCGCACCAGCACGCTACGCACATGTGACACGTGTACACCAGTTTCG
ENSMUSG00000036526.8_Card11	ENSMUSG00000036526.8_Card11__4	accggCCCTGCCAATATTGAGGTTGTGTTAATATTCATAGCACAGCCTCAATGTTGGCAGGGTTTTTT	cgaaAAAAAACCCTGCCAACATTGAGGCTGTGCTATGAATATTAACACAACCTCAATATTGGCAGGG	ACGTTGACACGTGTACACGTAC	CCCTGCCAACATTGAGGCTGT	ACCGGCCCTGCCAATATTGAGGTTGTGTTAATATTCATAGCACAGCCTCAATGTTGGCAGGGTTTT	ACCGGCCCTGCCAATATTGAGGTTGTGTTAATATTCATAGCACAGCCTCAATGTTGGCAGGGTTTTTTGAATTCGCACCAGCACGCTACGCAACGTTGACACGTGTACACGTACTTCG
ENSMUSG00000036526.8_Card11	ENSMUSG00000036526.8_Card11__5	accggGTGACCGTTACATCTGGATAAGTTAATATTCATAGCTTATCCGGATGTGACGGTCACTTTTTT	cgaaAAAAAAGTGACCGTCACATCCGGATAAGCTATGAATATTAACTTATCCAGATGTAACGGTCAC	TGGTTGACACGTGTACACCACA	GTGACCGTCACATCCGGATAA	ACCGGGTGACCGTTACATCTGGATAAGTTAATATTCATAGCTTATCCGGATGTGACGGTCACTTTT	ACCGGGTGACCGTTACATCTGGATAAGTTAATATTCATAGCTTATCCGGATGTGACGGTCACTTTTTTGAATTCGCACCAGCACGCTACGCATGGTTGACACGTGTACACCACATTCG
ENSMUSG00000037960.11_Card19	ENSMUSG00000037960.11_Card19__1	accggCCTGAGTGAGCAATAAGTGGAGTTAATATTCATAGCTCCACTTGTTGCTCGCTCAGGTTTTTT	cgaaAAAAAACCTGAGCGAGCAACAAGTGGAGCTATGAATATTAACTCCACTTATTGCTCACTCAGG	GTGTTGACACGTGTACACTGGT	CCTGAGCGAGCAACAAGTGGA	ACCGGCCTGAGTGAGCAATAAGTGGAGTTAATATTCATAGCTCCACTTGTTGCTCGCTCAGGTTTT	ACCGGCCTGAGTGAGCAATAAGTGGAGTTAATATTCATAGCTCCACTTGTTGCTCGCTCAGGTTTTTTGAATTCGCACCAGCACGCTACGCAGTGTTGACACGTGTACACTGGTTTCG
ENSMUSG00000037960.11_Card19	ENSMUSG00000037960.11_Card19__2	accggGCTGGTATAGGACACTTCTTTGTTAATATTCATAGCAAAGGAGTGTCCTGTACCAGCTTTTTT	cgaaAAAAAAGCTGGTACAGGACACTCCTTTGCTATGAATATTAACAAAGAAGTGTCCTATACCAGC	CAGTTGACACGTGTACACACTG	GCTGGTACAGGACACTCCTTT	ACCGGGCTGGTATAGGACACTTCTTTGTTAATATTCATAGCAAAGGAGTGTCCTGTACCAGCTTTT	ACCGGGCTGGTATAGGACACTTCTTTGTTAATATTCATAGCAAAGGAGTGTCCTGTACCAGCTTTTTTGAATTCGCACCAGCACGCTACGCACAGTTGACACGTGTACACACTGTTCG
ENSMUSG00000037960.11_Card19	ENSMUSG00000037960.11_Card19__3	accggCTCCAGCTGAATCGTTATTACGTTAATATTCATAGCGTAGTAACGGTTCAGCTGGAGTTTTTT	cgaaAAAAAACTCCAGCTGAACCGTTACTACGCTATGAATATTAACGTAATAACGATTCAGCTGGAG	ACCATGACACGTGTACACCACA	CTCCAGCTGAACCGTTACTAC	ACCGGCTCCAGCTGAATCGTTATTACGTTAATATTCATAGCGTAGTAACGGTTCAGCTGGAGTTTT	ACCGGCTCCAGCTGAATCGTTATTACGTTAATATTCATAGCGTAGTAACGGTTCAGCTGGAGTTTTTTGAATTCGCACCAGCACGCTACGCAACCATGACACGTGTACACCACATTCG
ENSMUSG00000037960.11_Card19	ENSMUSG00000037960.11_Card19__4	accggGCGAGCAATAAGTGGATAGGAGTTAATATTCATAGCTCCTGTCCACTTGTTGCTCGCTTTTTT	cgaaAAAAAAGCGAGCAACAAGTGGACAGGAGCTATGAATATTAACTCCTATCCACTTATTGCTCGC	TGCATGACACGTGTACACACGT	GCGAGCAACAAGTGGACAGGA	ACCGGGCGAGCAATAAGTGGATAGGAGTTAATATTCATAGCTCCTGTCCACTTGTTGCTCGCTTTT	ACCGGGCGAGCAATAAGTGGATAGGAGTTAATATTCATAGCTCCTGTCCACTTGTTGCTCGCTTTTTTGAATTCGCACCAGCACGCTACGCATGCATGACACGTGTACACACGTTTCG
ENSMUSG00000037960.11_Card19	ENSMUSG00000037960.11_Card19__5	accggCCTCCTGAGCCATTTACAGTAGTTAATATTCATAGCTGCTGTAGATGGCTCAGGAGGTTTTTT	cgaaAAAAAACCTCCTGAGCCATCTACAGCAGCTATGAATATTAACTACTGTAAATGGCTCAGGAGG	GTCATGACACGTGTACACGTTG	CCTCCTGAGCCATCTACAGCA	ACCGGCCTCCTGAGCCATTTACAGTAGTTAATATTCATAGCTGCTGTAGATGGCTCAGGAGGTTTT	ACCGGCCTCCTGAGCCATTTACAGTAGTTAATATTCATAGCTGCTGTAGATGGCTCAGGAGGTTTTTTGAATTCGCACCAGCACGCTACGCAGTCATGACACGTGTACACGTTGTTCG
ENSMUSG00000026017.13_Carf	ENSMUSG00000026017.13_Carf__1	accggGACACATAGGCCCTTTATGAAGTTAATATTCATAGCTTCATGAAGGGCCTGTGTGTCTTTTTT	cgaaAAAAAAGACACACAGGCCCTTCATGAAGCTATGAATATTAACTTCATAAAGGGCCTATGTGTC	CACATGACACGTGTACACTGAC	GACACACAGGCCCTTCATGAA	ACCGGGACACATAGGCCCTTTATGAAGTTAATATTCATAGCTTCATGAAGGGCCTGTGTGTCTTTT	ACCGGGACACATAGGCCCTTTATGAAGTTAATATTCATAGCTTCATGAAGGGCCTGTGTGTCTTTTTTGAATTCGCACCAGCACGCTACGCACACATGACACGTGTACACTGACTTCG
ENSMUSG00000026017.13_Carf	ENSMUSG00000026017.13_Carf__2	accggCACATAGGCCCTTTATGAAGAGTTAATATTCATAGCTCTTCATGAAGGGCCTGTGTGTTTTTT	cgaaAAAAAACACACAGGCCCTTCATGAAGAGCTATGAATATTAACTCTTCATAAAGGGCCTATGTG	ACACGTACACGTGTACACCAAC	CACACAGGCCCTTCATGAAGA	ACCGGCACATAGGCCCTTTATGAAGAGTTAATATTCATAGCTCTTCATGAAGGGCCTGTGTGTTTT	ACCGGCACATAGGCCCTTTATGAAGAGTTAATATTCATAGCTCTTCATGAAGGGCCTGTGTGTTTTTTGAATTCGCACCAGCACGCTACGCAACACGTACACGTGTACACCAACTTCG
ENSMUSG00000026017.13_Carf	ENSMUSG00000026017.13_Carf__3	accggCAGGCCCTTTATGAAGAGTAAGTTAATATTCATAGCTTGCTCTTCATGAAGGGCCTGTTTTTT	cgaaAAAAAACAGGCCCTTCATGAAGAGCAAGCTATGAATATTAACTTACTCTTCATAAAGGGCCTG	TGACGTACACGTGTACACACCA	CAGGCCCTTCATGAAGAGCAA	ACCGGCAGGCCCTTTATGAAGAGTAAGTTAATATTCATAGCTTGCTCTTCATGAAGGGCCTGTTTT	ACCGGCAGGCCCTTTATGAAGAGTAAGTTAATATTCATAGCTTGCTCTTCATGAAGGGCCTGTTTTTTGAATTCGCACCAGCACGCTACGCATGACGTACACGTGTACACACCATTCG
ENSMUSG00000026017.13_Carf	ENSMUSG00000026017.13_Carf__4	accggGCCATACGTTTGATGTGGAAGGTTAATATTCATAGCCTTCCACATCAAGCGTGTGGCTTTTTT	cgaaAAAAAAGCCACACGCTTGATGTGGAAGGCTATGAATATTAACCTTCCACATCAAACGTATGGC	GTACGTACACGTGTACACGTGT	GCCACACGCTTGATGTGGAAG	ACCGGGCCATACGTTTGATGTGGAAGGTTAATATTCATAGCCTTCCACATCAAGCGTGTGGCTTTT	ACCGGGCCATACGTTTGATGTGGAAGGTTAATATTCATAGCCTTCCACATCAAGCGTGTGGCTTTTTTGAATTCGCACCAGCACGCTACGCAGTACGTACACGTGTACACGTGTTTCG
ENSMUSG00000026017.13_Carf	ENSMUSG00000026017.13_Carf__5	accggCCCTTCATGAAGAGTAATTTCGTTAATATTCATAGCGAAATTGCTCTTCATGAAGGGTTTTTT	cgaaAAAAAACCCTTCATGAAGAGCAATTTCGCTATGAATATTAACGAAATTACTCTTCATGAAGGG	CAACGTACACGTGTACACTGTG	CCCTTCATGAAGAGCAATTTC	ACCGGCCCTTCATGAAGAGTAATTTCGTTAATATTCATAGCGAAATTGCTCTTCATGAAGGGTTTT	ACCGGCCCTTCATGAAGAGTAATTTCGTTAATATTCATAGCGAAATTGCTCTTCATGAAGGGTTTTTTGAATTCGCACCAGCACGCTACGCACAACGTACACGTGTACACTGTGTTCG
ENSMUSG00000050357.9_Carmil2	ENSMUSG00000050357.9_Carmil2__1	accggGCAAGCCTTGGAACAGAATCAGTTAATATTCATAGCTGGTTCTGTTCCAGGGCTTGCTTTTTT	cgaaAAAAAAGCAAGCCCTGGAACAGAACCAGCTATGAATATTAACTGATTCTGTTCCAAGGCTTGC	ACTGGTACACGTGTACACACCA	GCAAGCCCTGGAACAGAACCA	ACCGGGCAAGCCTTGGAACAGAATCAGTTAATATTCATAGCTGGTTCTGTTCCAGGGCTTGCTTTT	ACCGGGCAAGCCTTGGAACAGAATCAGTTAATATTCATAGCTGGTTCTGTTCCAGGGCTTGCTTTTTTGAATTCGCACCAGCACGCTACGCAACTGGTACACGTGTACACACCATTCG
ENSMUSG00000050357.9_Carmil2	ENSMUSG00000050357.9_Carmil2__2	accggGAGCGGTCCATTAGATCTAAGGTTAATATTCATAGCCTTGGATCTGATGGACCGCTCTTTTTT	cgaaAAAAAAGAGCGGTCCATCAGATCCAAGGCTATGAATATTAACCTTAGATCTAATGGACCGCTC	TGTGGTACACGTGTACACTGGT	GAGCGGTCCATCAGATCCAAG	ACCGGGAGCGGTCCATTAGATCTAAGGTTAATATTCATAGCCTTGGATCTGATGGACCGCTCTTTT	ACCGGGAGCGGTCCATTAGATCTAAGGTTAATATTCATAGCCTTGGATCTGATGGACCGCTCTTTTTTGAATTCGCACCAGCACGCTACGCATGTGGTACACGTGTACACTGGTTTCG
ENSMUSG00000050357.9_Carmil2	ENSMUSG00000050357.9_Carmil2__3	accggGCCTGTCTTTGGAGGAATAACGTTAATATTCATAGCGTTGTTCCTCCAGAGACAGGCTTTTTT	cgaaAAAAAAGCCTGTCTCTGGAGGAACAACGCTATGAATATTAACGTTATTCCTCCAAAGACAGGC	GTTGGTACACGTGTACACCATG	GCCTGTCTCTGGAGGAACAAC	ACCGGGCCTGTCTTTGGAGGAATAACGTTAATATTCATAGCGTTGTTCCTCCAGAGACAGGCTTTT	ACCGGGCCTGTCTTTGGAGGAATAACGTTAATATTCATAGCGTTGTTCCTCCAGAGACAGGCTTTTTTGAATTCGCACCAGCACGCTACGCAGTTGGTACACGTGTACACCATGTTCG
ENSMUSG00000050357.9_Carmil2	ENSMUSG00000050357.9_Carmil2__4	accggGCCTTCAGCCTTTAGGTTTGAGTTAATATTCATAGCTCAGACCTAAGGGCTGAAGGCTTTTTT	cgaaAAAAAAGCCTTCAGCCCTTAGGTCTGAGCTATGAATATTAACTCAAACCTAAAGGCTGAAGGC	CATGGTACACGTGTACACGTAC	GCCTTCAGCCCTTAGGTCTGA	ACCGGGCCTTCAGCCTTTAGGTTTGAGTTAATATTCATAGCTCAGACCTAAGGGCTGAAGGCTTTT	ACCGGGCCTTCAGCCTTTAGGTTTGAGTTAATATTCATAGCTCAGACCTAAGGGCTGAAGGCTTTTTTGAATTCGCACCAGCACGCTACGCACATGGTACACGTGTACACGTACTTCG
ENSMUSG00000050357.9_Carmil2	ENSMUSG00000050357.9_Carmil2__5	accggGCAGGAGGTGAATGAGTTATGGTTAATATTCATAGCCATAGCTCGTTCACCTCCTGCTTTTTT	cgaaAAAAAAGCAGGAGGTGAACGAGCTATGGCTATGAATATTAACCATAACTCATTCACCTCCTGC	ACGTGTACACGTGTACACTGGT	GCAGGAGGTGAACGAGCTATG	ACCGGGCAGGAGGTGAATGAGTTATGGTTAATATTCATAGCCATAGCTCGTTCACCTCCTGCTTTT	ACCGGGCAGGAGGTGAATGAGTTATGGTTAATATTCATAGCCATAGCTCGTTCACCTCCTGCTTTTTTGAATTCGCACCAGCACGCTACGCAACGTGTACACGTGTACACTGGTTTCG
ENSMUSG00000060227.15_Casc4	ENSMUSG00000060227.15_Casc4__1	accggCCCCATGGGAAAGAATAATTCGTTAATATTCATAGCGAGTTGTTCTTTCCCATGGGGTTTTTT	cgaaAAAAAACCCCATGGGAAAGAACAACTCGCTATGAATATTAACGAATTATTCTTTCCCATGGGG	TGGTGTACACGTGTACACGTTG	CCCCATGGGAAAGAACAACTC	ACCGGCCCCATGGGAAAGAATAATTCGTTAATATTCATAGCGAGTTGTTCTTTCCCATGGGGTTTT	ACCGGCCCCATGGGAAAGAATAATTCGTTAATATTCATAGCGAGTTGTTCTTTCCCATGGGGTTTTTTGAATTCGCACCAGCACGCTACGCATGGTGTACACGTGTACACGTTGTTCG
ENSMUSG00000060227.15_Casc4	ENSMUSG00000060227.15_Casc4__2	accggGCTCTTGGTGGATACGTATAAGTTAATATTCATAGCTTATGCGTGTCCACCAAGAGCTTTTTT	cgaaAAAAAAGCTCTTGGTGGACACGCATAAGCTATGAATATTAACTTATACGTATCCACCAAGAGC	GTGTGTACACGTGTACACACAC	GCTCTTGGTGGACACGCATAA	ACCGGGCTCTTGGTGGATACGTATAAGTTAATATTCATAGCTTATGCGTGTCCACCAAGAGCTTTT	ACCGGGCTCTTGGTGGATACGTATAAGTTAATATTCATAGCTTATGCGTGTCCACCAAGAGCTTTTTTGAATTCGCACCAGCACGCTACGCAGTGTGTACACGTGTACACACACTTCG
ENSMUSG00000060227.15_Casc4	ENSMUSG00000060227.15_Casc4__3	accggCAGATGGCAGACATATATCATGTTAATATTCATAGCATGATGTATGTCTGCCATCTGTTTTTT	cgaaAAAAAACAGATGGCAGACATACATCATGCTATGAATATTAACATGATATATGTCTGCCATCTG	CAGTGTACACGTGTACACCACA	CAGATGGCAGACATACATCAT	ACCGGCAGATGGCAGACATATATCATGTTAATATTCATAGCATGATGTATGTCTGCCATCTGTTTT	ACCGGCAGATGGCAGACATATATCATGTTAATATTCATAGCATGATGTATGTCTGCCATCTGTTTTTTGAATTCGCACCAGCACGCTACGCACAGTGTACACGTGTACACCACATTCG
ENSMUSG00000060227.15_Casc4	ENSMUSG00000060227.15_Casc4__4	accggGTCGTCCTTGCTTTCAATTACGTTAATATTCATAGCGTAGTTGAAGGCAAGGACGACTTTTTT	cgaaAAAAAAGTCGTCCTTGCCTTCAACTACGCTATGAATATTAACGTAATTGAAAGCAAGGACGAC	ACCAGTACACGTGTACACGTTG	GTCGTCCTTGCCTTCAACTAC	ACCGGGTCGTCCTTGCTTTCAATTACGTTAATATTCATAGCGTAGTTGAAGGCAAGGACGACTTTT	ACCGGGTCGTCCTTGCTTTCAATTACGTTAATATTCATAGCGTAGTTGAAGGCAAGGACGACTTTTTTGAATTCGCACCAGCACGCTACGCAACCAGTACACGTGTACACGTTGTTCG
ENSMUSG00000060227.15_Casc4	ENSMUSG00000060227.15_Casc4__5	accggCGTCCTTGCCTTTAACTATTGGTTAATATTCATAGCCAGTAGTTGAAGGCAAGGACGTTTTTT	cgaaAAAAAACGTCCTTGCCTTCAACTACTGGCTATGAATATTAACCAATAGTTAAAGGCAAGGACG	TGCAGTACACGTGTACACCAAC	CGTCCTTGCCTTCAACTACTG	ACCGGCGTCCTTGCCTTTAACTATTGGTTAATATTCATAGCCAGTAGTTGAAGGCAAGGACGTTTT	ACCGGCGTCCTTGCCTTTAACTATTGGTTAATATTCATAGCCAGTAGTTGAAGGCAAGGACGTTTTTTGAATTCGCACCAGCACGCTACGCATGCAGTACACGTGTACACCAACTTCG
ENSMUSG00000021585.10_Cast	ENSMUSG00000021585.10_Cast__1	accggGCAACTTGTGGTTCATGAGAAGTTAATATTCATAGCTTCTCGTGAACCACAGGTTGCTTTTTT	cgaaAAAAAAGCAACCTGTGGTTCACGAGAAGCTATGAATATTAACTTCTCATGAACCACAAGTTGC	GTCAGTACACGTGTACACTGCA	GCAACCTGTGGTTCACGAGAA	ACCGGGCAACTTGTGGTTCATGAGAAGTTAATATTCATAGCTTCTCGTGAACCACAGGTTGCTTTT	ACCGGGCAACTTGTGGTTCATGAGAAGTTAATATTCATAGCTTCTCGTGAACCACAGGTTGCTTTTTTGAATTCGCACCAGCACGCTACGCAGTCAGTACACGTGTACACTGCATTCG
ENSMUSG00000021585.10_Cast	ENSMUSG00000021585.10_Cast__2	accggCCGAAGCACACATTAAGTATAGTTAATATTCATAGCTGTACTTGATGTGTGCTTCGGTTTTTT	cgaaAAAAAACCGAAGCACACATCAAGTACAGCTATGAATATTAACTATACTTAATGTGTGCTTCGG	CACAGTACACGTGTACACACGT	CCGAAGCACACATCAAGTACA	ACCGGCCGAAGCACACATTAAGTATAGTTAATATTCATAGCTGTACTTGATGTGTGCTTCGGTTTT	ACCGGCCGAAGCACACATTAAGTATAGTTAATATTCATAGCTGTACTTGATGTGTGCTTCGGTTTTTTGAATTCGCACCAGCACGCTACGCACACAGTACACGTGTACACACGTTTCG
ENSMUSG00000021585.10_Cast	ENSMUSG00000021585.10_Cast__3	accggCAGGAAGCAAGTATGCTTATAGTTAATATTCATAGCTATGAGCATGCTTGCTTCCTGTTTTTT	cgaaAAAAAACAGGAAGCAAGCATGCTCATAGCTATGAATATTAACTATAAGCATACTTGCTTCCTG	ACACCAACACGTGTACACGTCA	CAGGAAGCAAGCATGCTCATA	ACCGGCAGGAAGCAAGTATGCTTATAGTTAATATTCATAGCTATGAGCATGCTTGCTTCCTGTTTT	ACCGGCAGGAAGCAAGTATGCTTATAGTTAATATTCATAGCTATGAGCATGCTTGCTTCCTGTTTTTTGAATTCGCACCAGCACGCTACGCAACACCAACACGTGTACACGTCATTCG
ENSMUSG00000021585.10_Cast	ENSMUSG00000021585.10_Cast__4	accggCAGAGAAACCATCAGAATTAAGTTAATATTCATAGCTTGATTCTGATGGTTTCTCTGTTTTTT	cgaaAAAAAACAGAGAAACCATCAGAATCAAGCTATGAATATTAACTTAATTCTGATGGTTTCTCTG	TGACCAACACGTGTACACCAGT	CAGAGAAACCATCAGAATCAA	ACCGGCAGAGAAACCATCAGAATTAAGTTAATATTCATAGCTTGATTCTGATGGTTTCTCTGTTTT	ACCGGCAGAGAAACCATCAGAATTAAGTTAATATTCATAGCTTGATTCTGATGGTTTCTCTGTTTTTTGAATTCGCACCAGCACGCTACGCATGACCAACACGTGTACACCAGTTTCG
ENSMUSG00000021585.10_Cast	ENSMUSG00000021585.10_Cast__5	accggCTGCTTTGGATGACTTGATAGGTTAATATTCATAGCCTATCAGGTCATCCAAGGCAGTTTTTT	cgaaAAAAAACTGCCTTGGATGACCTGATAGGCTATGAATATTAACCTATCAAGTCATCCAAAGCAG	GTACCAACACGTGTACACTGTG	CTGCCTTGGATGACCTGATAG	ACCGGCTGCTTTGGATGACTTGATAGGTTAATATTCATAGCCTATCAGGTCATCCAAGGCAGTTTT	ACCGGCTGCTTTGGATGACTTGATAGGTTAATATTCATAGCCTATCAGGTCATCCAAGGCAGTTTTTTGAATTCGCACCAGCACGCTACGCAGTACCAACACGTGTACACTGTGTTCG
ENSMUSG00000004044.9_Cavin1	ENSMUSG00000004044.9_Cavin1__1	accggGTCTCTCGCTCCTTCTTCTTTGTTAATATTCATAGCAGAGAAGGAGGAGCGAGAGACTTTTTT	cgaaAAAAAAGTCTCTCGCTCCTCCTTCTCTGCTATGAATATTAACAAAGAAGAAGGAGCGAGAGAC	CAACCAACACGTGTACACACAC	GTCTCTCGCTCCTCCTTCTCT	ACCGGGTCTCTCGCTCCTTCTTCTTTGTTAATATTCATAGCAGAGAAGGAGGAGCGAGAGACTTTT	ACCGGGTCTCTCGCTCCTTCTTCTTTGTTAATATTCATAGCAGAGAAGGAGGAGCGAGAGACTTTTTTGAATTCGCACCAGCACGCTACGCACAACCAACACGTGTACACACACTTCG
ENSMUSG00000004044.9_Cavin1	ENSMUSG00000004044.9_Cavin1__2	accggCACGAGCAACACTGTGAGTAAGTTAATATTCATAGCTTGCTCACGGTGTTGCTCGTGTTTTTT	cgaaAAAAAACACGAGCAACACCGTGAGCAAGCTATGAATATTAACTTACTCACAGTGTTGCTCGTG	ACTGCAACACGTGTACACCAGT	CACGAGCAACACCGTGAGCAA	ACCGGCACGAGCAACACTGTGAGTAAGTTAATATTCATAGCTTGCTCACGGTGTTGCTCGTGTTTT	ACCGGCACGAGCAACACTGTGAGTAAGTTAATATTCATAGCTTGCTCACGGTGTTGCTCGTGTTTTTTGAATTCGCACCAGCACGCTACGCAACTGCAACACGTGTACACCAGTTTCG
ENSMUSG00000004044.9_Cavin1	ENSMUSG00000004044.9_Cavin1__3	accggCGAGCAACACTGTGAGTAAGTGTTAATATTCATAGCACTTGCTCACGGTGTTGCTCGTTTTTT	cgaaAAAAAACGAGCAACACCGTGAGCAAGTGCTATGAATATTAACACTTACTCACAGTGTTGCTCG	TGTGCAACACGTGTACACACTG	CGAGCAACACCGTGAGCAAGT	ACCGGCGAGCAACACTGTGAGTAAGTGTTAATATTCATAGCACTTGCTCACGGTGTTGCTCGTTTT	ACCGGCGAGCAACACTGTGAGTAAGTGTTAATATTCATAGCACTTGCTCACGGTGTTGCTCGTTTTTTGAATTCGCACCAGCACGCTACGCATGTGCAACACGTGTACACACTGTTCG
ENSMUSG00000004044.9_Cavin1	ENSMUSG00000004044.9_Cavin1__4	accggGAGCAACACTGTGAGTAAGTTGTTAATATTCATAGCAACTTGCTCACGGTGTTGCTCTTTTTT	cgaaAAAAAAGAGCAACACCGTGAGCAAGTTGCTATGAATATTAACAACTTACTCACAGTGTTGCTC	GTTGCAACACGTGTACACGTAC	GAGCAACACCGTGAGCAAGTT	ACCGGGAGCAACACTGTGAGTAAGTTGTTAATATTCATAGCAACTTGCTCACGGTGTTGCTCTTTT	ACCGGGAGCAACACTGTGAGTAAGTTGTTAATATTCATAGCAACTTGCTCACGGTGTTGCTCTTTTTTGAATTCGCACCAGCACGCTACGCAGTTGCAACACGTGTACACGTACTTCG
ENSMUSG00000004044.9_Cavin1	ENSMUSG00000004044.9_Cavin1__5	accggCGTGAGTAAGTTGTTGGAGAAGTTAATATTCATAGCTTCTCCAGCAACTTGCTCACGTTTTTT	cgaaAAAAAACGTGAGCAAGTTGCTGGAGAAGCTATGAATATTAACTTCTCCAACAACTTACTCACG	CATGCAACACGTGTACACTGCA	CGTGAGCAAGTTGCTGGAGAA	ACCGGCGTGAGTAAGTTGTTGGAGAAGTTAATATTCATAGCTTCTCCAGCAACTTGCTCACGTTTT	ACCGGCGTGAGTAAGTTGTTGGAGAAGTTAATATTCATAGCTTCTCCAGCAACTTGCTCACGTTTTTTGAATTCGCACCAGCACGCTACGCACATGCAACACGTGTACACTGCATTCG
ENSMUSG00000037060.3_Cavin3	ENSMUSG00000037060.3_Cavin3__1	accggCGACACCACCAGTAACACATTGTTAATATTCATAGCAGTGTGTTGCTGGTGGTGTCGTTTTTT	cgaaAAAAAACGACACCACCAGCAACACACTGCTATGAATATTAACAATGTGTTACTGGTGGTGTCG	ACGTCAACACGTGTACACACTG	CGACACCACCAGCAACACACT	ACCGGCGACACCACCAGTAACACATTGTTAATATTCATAGCAGTGTGTTGCTGGTGGTGTCGTTTT	ACCGGCGACACCACCAGTAACACATTGTTAATATTCATAGCAGTGTGTTGCTGGTGGTGTCGTTTTTTGAATTCGCACCAGCACGCTACGCAACGTCAACACGTGTACACACTGTTCG
ENSMUSG00000037060.3_Cavin3	ENSMUSG00000037060.3_Cavin3__2	accggCCCAGATTAGCTAGAGGATGAGTTAATATTCATAGCTCATCCTCTGGCTGATCTGGGTTTTTT	cgaaAAAAAACCCAGATCAGCCAGAGGATGAGCTATGAATATTAACTCATCCTCTAGCTAATCTGGG	TGGTCAACACGTGTACACTGAC	CCCAGATCAGCCAGAGGATGA	ACCGGCCCAGATTAGCTAGAGGATGAGTTAATATTCATAGCTCATCCTCTGGCTGATCTGGGTTTT	ACCGGCCCAGATTAGCTAGAGGATGAGTTAATATTCATAGCTCATCCTCTGGCTGATCTGGGTTTTTTGAATTCGCACCAGCACGCTACGCATGGTCAACACGTGTACACTGACTTCG
ENSMUSG00000037060.3_Cavin3	ENSMUSG00000037060.3_Cavin3__3	accggCCCGTGCTTTAAATAGAGAGTGTTAATATTCATAGCGCTCTCTATTTGAAGCACGGGTTTTTT	cgaaAAAAAACCCGTGCTTCAAATAGAGAGCGCTATGAATATTAACACTCTCTATTTAAAGCACGGG	GTGTCAACACGTGTACACCACA	CCCGTGCTTCAAATAGAGAGC	ACCGGCCCGTGCTTTAAATAGAGAGTGTTAATATTCATAGCGCTCTCTATTTGAAGCACGGGTTTT	ACCGGCCCGTGCTTTAAATAGAGAGTGTTAATATTCATAGCGCTCTCTATTTGAAGCACGGGTTTTTTGAATTCGCACCAGCACGCTACGCAGTGTCAACACGTGTACACCACATTCG
ENSMUSG00000037060.3_Cavin3	ENSMUSG00000037060.3_Cavin3__4	accggCCCAGCTCTAAAGCTTCTTTCGTTAATATTCATAGCGAAGGAAGCTTTGGAGCTGGGTTTTTT	cgaaAAAAAACCCAGCTCCAAAGCTTCCTTCGCTATGAATATTAACGAAAGAAGCTTTAGAGCTGGG	CAGTCAACACGTGTACACGTGT	CCCAGCTCCAAAGCTTCCTTC	ACCGGCCCAGCTCTAAAGCTTCTTTCGTTAATATTCATAGCGAAGGAAGCTTTGGAGCTGGGTTTT	ACCGGCCCAGCTCTAAAGCTTCTTTCGTTAATATTCATAGCGAAGGAAGCTTTGGAGCTGGGTTTTTTGAATTCGCACCAGCACGCTACGCACAGTCAACACGTGTACACGTGTTTCG
ENSMUSG00000037060.3_Cavin3	ENSMUSG00000037060.3_Cavin3__5	accggCGCCTTAGTTAATGTCAGTTAGTTAATATTCATAGCTAGCTGACATTAACTAGGGCGTTTTTT	cgaaAAAAAACGCCCTAGTTAATGTCAGCTAGCTATGAATATTAACTAACTGACATTAACTAAGGCG	ACCACAACACGTGTACACTGAC	CGCCCTAGTTAATGTCAGCTA	ACCGGCGCCTTAGTTAATGTCAGTTAGTTAATATTCATAGCTAGCTGACATTAACTAGGGCGTTTT	ACCGGCGCCTTAGTTAATGTCAGTTAGTTAATATTCATAGCTAGCTGACATTAACTAGGGCGTTTTTTGAATTCGCACCAGCACGCTACGCAACCACAACACGTGTACACTGACTTCG
ENSMUSG00000006362.16_Cbfa2t3	ENSMUSG00000006362.16_Cbfa2t3__1	accggGCTCAGCAAGTTTAAGTGTTTGTTAATATTCATAGCAAACGCTTAAGCTTGCTGAGCTTTTTT	cgaaAAAAAAGCTCAGCAAGCTTAAGCGTTTGCTATGAATATTAACAAACACTTAAACTTGCTGAGC	TGCACAACACGTGTACACGTCA	GCTCAGCAAGCTTAAGCGTTT	ACCGGGCTCAGCAAGTTTAAGTGTTTGTTAATATTCATAGCAAACGCTTAAGCTTGCTGAGCTTTT	ACCGGGCTCAGCAAGTTTAAGTGTTTGTTAATATTCATAGCAAACGCTTAAGCTTGCTGAGCTTTTTTGAATTCGCACCAGCACGCTACGCATGCACAACACGTGTACACGTCATTCG
ENSMUSG00000006362.16_Cbfa2t3	ENSMUSG00000006362.16_Cbfa2t3__2	accggCTCACCACCTTACAGTAGTTTGTTAATATTCATAGCAAACTGCTGTAGGGTGGTGAGTTTTTT	cgaaAAAAAACTCACCACCCTACAGCAGTTTGCTATGAATATTAACAAACTACTGTAAGGTGGTGAG	GTCACAACACGTGTACACACGT	CTCACCACCCTACAGCAGTTT	ACCGGCTCACCACCTTACAGTAGTTTGTTAATATTCATAGCAAACTGCTGTAGGGTGGTGAGTTTT	ACCGGCTCACCACCTTACAGTAGTTTGTTAATATTCATAGCAAACTGCTGTAGGGTGGTGAGTTTTTTGAATTCGCACCAGCACGCTACGCAGTCACAACACGTGTACACACGTTTCG
ENSMUSG00000006362.16_Cbfa2t3	ENSMUSG00000006362.16_Cbfa2t3__3	accggGCCTGGTGAATTCAACTTTGAGTTAATATTCATAGCTCAGAGTTGAGTTCACCAGGCTTTTTT	cgaaAAAAAAGCCTGGTGAACTCAACTCTGAGCTATGAATATTAACTCAAAGTTGAATTCACCAGGC	CACACAACACGTGTACACCATG	GCCTGGTGAACTCAACTCTGA	ACCGGGCCTGGTGAATTCAACTTTGAGTTAATATTCATAGCTCAGAGTTGAGTTCACCAGGCTTTT	ACCGGGCCTGGTGAATTCAACTTTGAGTTAATATTCATAGCTCAGAGTTGAGTTCACCAGGCTTTTTTGAATTCGCACCAGCACGCTACGCACACACAACACGTGTACACCATGTTCG
ENSMUSG00000006362.16_Cbfa2t3	ENSMUSG00000006362.16_Cbfa2t3__4	accggCTGACGATTGAAGAGTTTCATGTTAATATTCATAGCATGAAACTCTTCGATCGTCAGTTTTTT	cgaaAAAAAACTGACGATCGAAGAGTTTCATGCTATGAATATTAACATGAAACTCTTCAATCGTCAG	ACACACTGACGTGTACACACAC	CTGACGATCGAAGAGTTTCAT	ACCGGCTGACGATTGAAGAGTTTCATGTTAATATTCATAGCATGAAACTCTTCGATCGTCAGTTTT	ACCGGCTGACGATTGAAGAGTTTCATGTTAATATTCATAGCATGAAACTCTTCGATCGTCAGTTTTTTGAATTCGCACCAGCACGCTACGCAACACACTGACGTGTACACACACTTCG
ENSMUSG00000006362.16_Cbfa2t3	ENSMUSG00000006362.16_Cbfa2t3__5	accggCCAGGAAGCCACTAACTTTCTGTTAATATTCATAGCGGAAAGTTGGTGGCTTCCTGGTTTTTT	cgaaAAAAAACCAGGAAGCCACCAACTTTCCGCTATGAATATTAACAGAAAGTTAGTGGCTTCCTGG	TGACACTGACGTGTACACTGCA	CCAGGAAGCCACCAACTTTCC	ACCGGCCAGGAAGCCACTAACTTTCTGTTAATATTCATAGCGGAAAGTTGGTGGCTTCCTGGTTTT	ACCGGCCAGGAAGCCACTAACTTTCTGTTAATATTCATAGCGGAAAGTTGGTGGCTTCCTGGTTTTTTGAATTCGCACCAGCACGCTACGCATGACACTGACGTGTACACTGCATTCG
ENSMUSG00000025577.7_Cbx2	ENSMUSG00000025577.7_Cbx2__1	accggGCCGAGGAAACATACAGTTACGTTAATATTCATAGCGTGACTGTGTGTTTCCTCGGCTTTTTT	cgaaAAAAAAGCCGAGGAAACACACAGTCACGCTATGAATATTAACGTAACTGTATGTTTCCTCGGC	GTACACTGACGTGTACACCAGT	GCCGAGGAAACACACAGTCAC	ACCGGGCCGAGGAAACATACAGTTACGTTAATATTCATAGCGTGACTGTGTGTTTCCTCGGCTTTT	ACCGGGCCGAGGAAACATACAGTTACGTTAATATTCATAGCGTGACTGTGTGTTTCCTCGGCTTTTTTGAATTCGCACCAGCACGCTACGCAGTACACTGACGTGTACACCAGTTTCG
ENSMUSG00000025577.7_Cbx2	ENSMUSG00000025577.7_Cbx2__2	accggGCCTTCTAGAAGAAGGAATATGTTAATATTCATAGCATGTTCCTTCTTCTGGAAGGCTTTTTT	cgaaAAAAAAGCCTTCCAGAAGAAGGAACATGCTATGAATATTAACATATTCCTTCTTCTAGAAGGC	CAACACTGACGTGTACACGTTG	GCCTTCCAGAAGAAGGAACAT	ACCGGGCCTTCTAGAAGAAGGAATATGTTAATATTCATAGCATGTTCCTTCTTCTGGAAGGCTTTT	ACCGGGCCTTCTAGAAGAAGGAATATGTTAATATTCATAGCATGTTCCTTCTTCTGGAAGGCTTTTTTGAATTCGCACCAGCACGCTACGCACAACACTGACGTGTACACGTTGTTCG
ENSMUSG00000025577.7_Cbx2	ENSMUSG00000025577.7_Cbx2__3	accggCCAGAAGAAGGAATATGAGAAGTTAATATTCATAGCTTCTCATGTTCCTTCTTCTGGTTTTTT	cgaaAAAAAACCAGAAGAAGGAACATGAGAAGCTATGAATATTAACTTCTCATATTCCTTCTTCTGG	ACTGACTGACGTGTACACTGCA	CCAGAAGAAGGAACATGAGAA	ACCGGCCAGAAGAAGGAATATGAGAAGTTAATATTCATAGCTTCTCATGTTCCTTCTTCTGGTTTT	ACCGGCCAGAAGAAGGAATATGAGAAGTTAATATTCATAGCTTCTCATGTTCCTTCTTCTGGTTTTTTGAATTCGCACCAGCACGCTACGCAACTGACTGACGTGTACACTGCATTCG
ENSMUSG00000025577.7_Cbx2	ENSMUSG00000025577.7_Cbx2__4	accggCCGAGGAAACACATAGTCATAGTTAATATTCATAGCTGTGACTGTGTGTTTCCTCGGTTTTTT	cgaaAAAAAACCGAGGAAACACACAGTCACAGCTATGAATATTAACTATGACTATGTGTTTCCTCGG	TGTGACTGACGTGTACACGTGT	CCGAGGAAACACACAGTCACA	ACCGGCCGAGGAAACACATAGTCATAGTTAATATTCATAGCTGTGACTGTGTGTTTCCTCGGTTTT	ACCGGCCGAGGAAACACATAGTCATAGTTAATATTCATAGCTGTGACTGTGTGTTTCCTCGGTTTTTTGAATTCGCACCAGCACGCTACGCATGTGACTGACGTGTACACGTGTTTCG
ENSMUSG00000025577.7_Cbx2	ENSMUSG00000025577.7_Cbx2__5	accggCGAGGAAACACATAGTCATATGTTAATATTCATAGCATGTGACTGTGTGTTTCCTCGTTTTTT	cgaaAAAAAACGAGGAAACACACAGTCACATGCTATGAATATTAACATATGACTATGTGTTTCCTCG	GTTGACTGACGTGTACACACTG	CGAGGAAACACACAGTCACAT	ACCGGCGAGGAAACACATAGTCATATGTTAATATTCATAGCATGTGACTGTGTGTTTCCTCGTTTT	ACCGGCGAGGAAACACATAGTCATATGTTAATATTCATAGCATGTGACTGTGTGTTTCCTCGTTTTTTGAATTCGCACCAGCACGCTACGCAGTTGACTGACGTGTACACACTGTTCG
ENSMUSG00000040189.18_Ccdc114	ENSMUSG00000040189.18_Ccdc114__1	accggCTGCAATGGCAGTGTAAGATGGTTAATATTCATAGCCATCTTGCACTGCCGTTGCAGTTTTTT	cgaaAAAAAACTGCAACGGCAGTGCAAGATGGCTATGAATATTAACCATCTTACACTGCCATTGCAG	CATGACTGACGTGTACACCAAC	CTGCAACGGCAGTGCAAGATG	ACCGGCTGCAATGGCAGTGTAAGATGGTTAATATTCATAGCCATCTTGCACTGCCGTTGCAGTTTT	ACCGGCTGCAATGGCAGTGTAAGATGGTTAATATTCATAGCCATCTTGCACTGCCGTTGCAGTTTTTTGAATTCGCACCAGCACGCTACGCACATGACTGACGTGTACACCAACTTCG
ENSMUSG00000040189.18_Ccdc114	ENSMUSG00000040189.18_Ccdc114__2	accggCAACGGTAGTGTAAGATGATGGTTAATATTCATAGCCATCATCTTGCACTGCCGTTGTTTTTT	cgaaAAAAAACAACGGCAGTGCAAGATGATGGCTATGAATATTAACCATCATCTTACACTACCGTTG	ACGTACTGACGTGTACACGTGT	CAACGGCAGTGCAAGATGATG	ACCGGCAACGGTAGTGTAAGATGATGGTTAATATTCATAGCCATCATCTTGCACTGCCGTTGTTTT	ACCGGCAACGGTAGTGTAAGATGATGGTTAATATTCATAGCCATCATCTTGCACTGCCGTTGTTTTTTGAATTCGCACCAGCACGCTACGCAACGTACTGACGTGTACACGTGTTTCG
ENSMUSG00000040189.18_Ccdc114	ENSMUSG00000040189.18_Ccdc114__3	accggGCAGTGTAAGATGATGGGGTTGTTAATATTCATAGCAACTCCATCATCTTGCACTGCTTTTTT	cgaaAAAAAAGCAGTGCAAGATGATGGAGTTGCTATGAATATTAACAACCCCATCATCTTACACTGC	TGGTACTGACGTGTACACCATG	GCAGTGCAAGATGATGGAGTT	ACCGGGCAGTGTAAGATGATGGGGTTGTTAATATTCATAGCAACTCCATCATCTTGCACTGCTTTT	ACCGGGCAGTGTAAGATGATGGGGTTGTTAATATTCATAGCAACTCCATCATCTTGCACTGCTTTTTTGAATTCGCACCAGCACGCTACGCATGGTACTGACGTGTACACCATGTTCG
ENSMUSG00000040189.18_Ccdc114	ENSMUSG00000040189.18_Ccdc114__4	accggGCATACAGCAAGGAAGTTTATGTTAATATTCATAGCATGAACTTCCTTGCTGTATGCTTTTTT	cgaaAAAAAAGCATACAGCAAGGAAGTTCATGCTATGAATATTAACATAAACTTCCTTGCTGTATGC	GTGTACTGACGTGTACACTGAC	GCATACAGCAAGGAAGTTCAT	ACCGGGCATACAGCAAGGAAGTTTATGTTAATATTCATAGCATGAACTTCCTTGCTGTATGCTTTT	ACCGGGCATACAGCAAGGAAGTTTATGTTAATATTCATAGCATGAACTTCCTTGCTGTATGCTTTTTTGAATTCGCACCAGCACGCTACGCAGTGTACTGACGTGTACACTGACTTCG
ENSMUSG00000040189.18_Ccdc114	ENSMUSG00000040189.18_Ccdc114__5	accggGCTGGAGATGTTTCGAGCTAAGTTAATATTCATAGCTTGGCTCGAAGCATCTCCAGCTTTTTT	cgaaAAAAAAGCTGGAGATGCTTCGAGCCAAGCTATGAATATTAACTTAGCTCGAAACATCTCCAGC	CAGTACTGACGTGTACACACCA	GCTGGAGATGCTTCGAGCCAA	ACCGGGCTGGAGATGTTTCGAGCTAAGTTAATATTCATAGCTTGGCTCGAAGCATCTCCAGCTTTT	ACCGGGCTGGAGATGTTTCGAGCTAAGTTAATATTCATAGCTTGGCTCGAAGCATCTCCAGCTTTTTTGAATTCGCACCAGCACGCTACGCACAGTACTGACGTGTACACACCATTCG
ENSMUSG00000031971.15_Ccsap	ENSMUSG00000031971.15_Ccsap__1	accggGCACCTGTTTGTTCTTTATGGGTTAATATTCATAGCCCATAAAGAGCAAACGGGTGCTTTTTT	cgaaAAAAAAGCACCCGTTTGCTCTTTATGGGCTATGAATATTAACCCATAAAGAACAAACAGGTGC	ACCAACTGACGTGTACACCATG	GCACCCGTTTGCTCTTTATGG	ACCGGGCACCTGTTTGTTCTTTATGGGTTAATATTCATAGCCCATAAAGAGCAAACGGGTGCTTTT	ACCGGGCACCTGTTTGTTCTTTATGGGTTAATATTCATAGCCCATAAAGAGCAAACGGGTGCTTTTTTGAATTCGCACCAGCACGCTACGCAACCAACTGACGTGTACACCATGTTCG
ENSMUSG00000031971.15_Ccsap	ENSMUSG00000031971.15_Ccsap__2	accggCACATGGGTGGAAGAAACTAAGTTAATATTCATAGCTTGGTTTCTTCCACCCGTGTGTTTTTT	cgaaAAAAAACACACGGGTGGAAGAAACCAAGCTATGAATATTAACTTAGTTTCTTCCACCCATGTG	TGCAACTGACGTGTACACACAC	CACACGGGTGGAAGAAACCAA	ACCGGCACATGGGTGGAAGAAACTAAGTTAATATTCATAGCTTGGTTTCTTCCACCCGTGTGTTTT	ACCGGCACATGGGTGGAAGAAACTAAGTTAATATTCATAGCTTGGTTTCTTCCACCCGTGTGTTTTTTGAATTCGCACCAGCACGCTACGCATGCAACTGACGTGTACACACACTTCG
ENSMUSG00000031971.15_Ccsap	ENSMUSG00000031971.15_Ccsap__3	accggCGACACGCAGAGAGTATGTTTGTTAATATTCATAGCGAACATGCTCTCTGCGTGTCGTTTTTT	cgaaAAAAAACGACACGCAGAGAGCATGTTCGCTATGAATATTAACAAACATACTCTCTGCGTGTCG	GTCAACTGACGTGTACACGTCA	CGACACGCAGAGAGCATGTTC	ACCGGCGACACGCAGAGAGTATGTTTGTTAATATTCATAGCGAACATGCTCTCTGCGTGTCGTTTT	ACCGGCGACACGCAGAGAGTATGTTTGTTAATATTCATAGCGAACATGCTCTCTGCGTGTCGTTTTTTGAATTCGCACCAGCACGCTACGCAGTCAACTGACGTGTACACGTCATTCG
ENSMUSG00000031971.15_Ccsap	ENSMUSG00000031971.15_Ccsap__4	accggGAGCAGGACATAGTGTTATCAGTTAATATTCATAGCTGGTAACACTGTGTCCTGCTCTTTTTT	cgaaAAAAAAGAGCAGGACACAGTGTTACCAGCTATGAATATTAACTGATAACACTATGTCCTGCTC	CACAACTGACGTGTACACTGGT	GAGCAGGACACAGTGTTACCA	ACCGGGAGCAGGACATAGTGTTATCAGTTAATATTCATAGCTGGTAACACTGTGTCCTGCTCTTTT	ACCGGGAGCAGGACATAGTGTTATCAGTTAATATTCATAGCTGGTAACACTGTGTCCTGCTCTTTTTTGAATTCGCACCAGCACGCTACGCACACAACTGACGTGTACACTGGTTTCG
ENSMUSG00000031971.15_Ccsap	ENSMUSG00000031971.15_Ccsap__5	accggGTGCTAGAGGAAGTAAGAAGGGTTAATATTCATAGCCTTTCTTACTTCCTCTGGCACTTTTTT	cgaaAAAAAAGTGCCAGAGGAAGTAAGAAAGGCTATGAATATTAACCCTTCTTACTTCCTCTAGCAC	ACACTGTGACGTGTACACCATG	GTGCCAGAGGAAGTAAGAAAG	ACCGGGTGCTAGAGGAAGTAAGAAGGGTTAATATTCATAGCCTTTCTTACTTCCTCTGGCACTTTT	ACCGGGTGCTAGAGGAAGTAAGAAGGGTTAATATTCATAGCCTTTCTTACTTCCTCTGGCACTTTTTTGAATTCGCACCAGCACGCTACGCAACACTGTGACGTGTACACCATGTTCG
ENSMUSG00000028076.12_Cd1d1	ENSMUSG00000028076.12_Cd1d1__1	accggGCAGATTCACTGTTGGAGTAAGTTAATATTCATAGCTTACTCCAACGGTGAGTCTGCTTTTTT	cgaaAAAAAAGCAGACTCACCGTTGGAGTAAGCTATGAATATTAACTTACTCCAACAGTGAATCTGC	TGACTGTGACGTGTACACACAC	GCAGACTCACCGTTGGAGTAA	ACCGGGCAGATTCACTGTTGGAGTAAGTTAATATTCATAGCTTACTCCAACGGTGAGTCTGCTTTT	ACCGGGCAGATTCACTGTTGGAGTAAGTTAATATTCATAGCTTACTCCAACGGTGAGTCTGCTTTTTTGAATTCGCACCAGCACGCTACGCATGACTGTGACGTGTACACACACTTCG
ENSMUSG00000028076.12_Cd1d1	ENSMUSG00000028076.12_Cd1d1__2	accggCAGATTCACTGTTGGAGTAATGTTAATATTCATAGCATTACTCCAACGGTGAGTCTGTTTTTT	cgaaAAAAAACAGACTCACCGTTGGAGTAATGCTATGAATATTAACATTACTCCAACAGTGAATCTG	GTACTGTGACGTGTACACGTCA	CAGACTCACCGTTGGAGTAAT	ACCGGCAGATTCACTGTTGGAGTAATGTTAATATTCATAGCATTACTCCAACGGTGAGTCTGTTTT	ACCGGCAGATTCACTGTTGGAGTAATGTTAATATTCATAGCATTACTCCAACGGTGAGTCTGTTTTTTGAATTCGCACCAGCACGCTACGCAGTACTGTGACGTGTACACGTCATTCG
ENSMUSG00000028076.12_Cd1d1	ENSMUSG00000028076.12_Cd1d1__3	accggGACTTACTGTTGGAGTAATGAGTTAATATTCATAGCTCATTACTCCAACGGTGAGTCTTTTTT	cgaaAAAAAAGACTCACCGTTGGAGTAATGAGCTATGAATATTAACTCATTACTCCAACAGTAAGTC	CAACTGTGACGTGTACACTGGT	GACTCACCGTTGGAGTAATGA	ACCGGGACTTACTGTTGGAGTAATGAGTTAATATTCATAGCTCATTACTCCAACGGTGAGTCTTTT	ACCGGGACTTACTGTTGGAGTAATGAGTTAATATTCATAGCTCATTACTCCAACGGTGAGTCTTTTTTGAATTCGCACCAGCACGCTACGCACAACTGTGACGTGTACACTGGTTTCG
ENSMUSG00000028076.12_Cd1d1	ENSMUSG00000028076.12_Cd1d1__4	accggCTCACTGTTGGAGTAATGATTGTTAATATTCATAGCAGTCATTACTCCAACGGTGAGTTTTTT	cgaaAAAAAACTCACCGTTGGAGTAATGACTGCTATGAATATTAACAATCATTACTCCAACAGTGAG	ACTGTGTGACGTGTACACACAC	CTCACCGTTGGAGTAATGACT	ACCGGCTCACTGTTGGAGTAATGATTGTTAATATTCATAGCAGTCATTACTCCAACGGTGAGTTTT	ACCGGCTCACTGTTGGAGTAATGATTGTTAATATTCATAGCAGTCATTACTCCAACGGTGAGTTTTTTGAATTCGCACCAGCACGCTACGCAACTGTGTGACGTGTACACACACTTCG
ENSMUSG00000028076.12_Cd1d1	ENSMUSG00000028076.12_Cd1d1__5	accggCCAGAGTCTTTGTGTACTAGTGTTAATATTCATAGCACTGGTACACAAAGGCTCTGGTTTTTT	cgaaAAAAAACCAGAGCCTTTGTGTACCAGTGCTATGAATATTAACACTAGTACACAAAGACTCTGG	TGTGTGTGACGTGTACACTGCA	CCAGAGCCTTTGTGTACCAGT	ACCGGCCAGAGTCTTTGTGTACTAGTGTTAATATTCATAGCACTGGTACACAAAGGCTCTGGTTTT	ACCGGCCAGAGTCTTTGTGTACTAGTGTTAATATTCATAGCACTGGTACACAAAGGCTCTGGTTTTTTGAATTCGCACCAGCACGCTACGCATGTGTGTGACGTGTACACTGCATTCG
ENSMUSG00000022667.18_Cd200r1	ENSMUSG00000022667.18_Cd200r1__1	accggCTGCGGGTGGGTTAAGGGGTGGTTAATATTCATAGCCACCTCTTAACCCATCCGCAGTTTTTT	cgaaAAAAAACTGCGGATGGGTTAAGAGGTGGCTATGAATATTAACCACCCCTTAACCCACCCGCAG	GTTGTGTGACGTGTACACCAGT	CTGCGGATGGGTTAAGAGGTG	ACCGGCTGCGGGTGGGTTAAGGGGTGGTTAATATTCATAGCCACCTCTTAACCCATCCGCAGTTTT	ACCGGCTGCGGGTGGGTTAAGGGGTGGTTAATATTCATAGCCACCTCTTAACCCATCCGCAGTTTTTTGAATTCGCACCAGCACGCTACGCAGTTGTGTGACGTGTACACCAGTTTCG
ENSMUSG00000022667.18_Cd200r1	ENSMUSG00000022667.18_Cd200r1__2	accggCCAACCTGAGAGAAGAGGGGTGTTAATATTCATAGCATCCCTCTTCTCTCGGGTTGGTTTTTT	cgaaAAAAAACCAACCCGAGAGAAGAGGGATGCTATGAATATTAACACCCCTCTTCTCTCAGGTTGG	CATGTGTGACGTGTACACGTTG	CCAACCCGAGAGAAGAGGGAT	ACCGGCCAACCTGAGAGAAGAGGGGTGTTAATATTCATAGCATCCCTCTTCTCTCGGGTTGGTTTT	ACCGGCCAACCTGAGAGAAGAGGGGTGTTAATATTCATAGCATCCCTCTTCTCTCGGGTTGGTTTTTTGAATTCGCACCAGCACGCTACGCACATGTGTGACGTGTACACGTTGTTCG
ENSMUSG00000022667.18_Cd200r1	ENSMUSG00000022667.18_Cd200r1__3	accggCACTGCTGCTCCTTTACCTTTGTTAATATTCATAGCAGAGGTAAGGGAGCAGCAGTGTTTTTT	cgaaAAAAAACACTGCTGCTCCCTTACCTCTGCTATGAATATTAACAAAGGTAAAGGAGCAGCAGTG	ACGTTGTGACGTGTACACTGCA	CACTGCTGCTCCCTTACCTCT	ACCGGCACTGCTGCTCCTTTACCTTTGTTAATATTCATAGCAGAGGTAAGGGAGCAGCAGTGTTTT	ACCGGCACTGCTGCTCCTTTACCTTTGTTAATATTCATAGCAGAGGTAAGGGAGCAGCAGTGTTTTTTGAATTCGCACCAGCACGCTACGCAACGTTGTGACGTGTACACTGCATTCG
ENSMUSG00000022667.18_Cd200r1	ENSMUSG00000022667.18_Cd200r1__4	accggCTGCTGCTCCTTTACCTTTGAGTTAATATTCATAGCTCAGAGGTAAGGGAGCAGCAGTTTTTT	cgaaAAAAAACTGCTGCTCCCTTACCTCTGAGCTATGAATATTAACTCAAAGGTAAAGGAGCAGCAG	TGGTTGTGACGTGTACACGTGT	CTGCTGCTCCCTTACCTCTGA	ACCGGCTGCTGCTCCTTTACCTTTGAGTTAATATTCATAGCTCAGAGGTAAGGGAGCAGCAGTTTT	ACCGGCTGCTGCTCCTTTACCTTTGAGTTAATATTCATAGCTCAGAGGTAAGGGAGCAGCAGTTTTTTGAATTCGCACCAGCACGCTACGCATGGTTGTGACGTGTACACGTGTTTCG
ENSMUSG00000022667.18_Cd200r1	ENSMUSG00000022667.18_Cd200r1__5	accggCGGCCATTGGAATTTAGAATCGTTAATATTCATAGCGGTTCTAGATTCCAATGGCCGTTTTTT	cgaaAAAAAACGGCCATTGGAATCTAGAACCGCTATGAATATTAACGATTCTAAATTCCAATGGCCG	GTGTTGTGACGTGTACACACTG	CGGCCATTGGAATCTAGAACC	ACCGGCGGCCATTGGAATTTAGAATCGTTAATATTCATAGCGGTTCTAGATTCCAATGGCCGTTTT	ACCGGCGGCCATTGGAATTTAGAATCGTTAATATTCATAGCGGTTCTAGATTCCAATGGCCGTTTTTTGAATTCGCACCAGCACGCTACGCAGTGTTGTGACGTGTACACACTGTTCG
ENSMUSG00000004709.14_Cd244a	ENSMUSG00000004709.14_Cd244a__1	accggCTGCGAGCTTATTGACATTTGGTTAATATTCATAGCCAGATGTCAATAGGCTCGCAGTTTTTT	cgaaAAAAAACTGCGAGCCTATTGACATCTGGCTATGAATATTAACCAAATGTCAATAAGCTCGCAG	CAGTTGTGACGTGTACACCAAC	CTGCGAGCCTATTGACATCTG	ACCGGCTGCGAGCTTATTGACATTTGGTTAATATTCATAGCCAGATGTCAATAGGCTCGCAGTTTT	ACCGGCTGCGAGCTTATTGACATTTGGTTAATATTCATAGCCAGATGTCAATAGGCTCGCAGTTTTTTGAATTCGCACCAGCACGCTACGCACAGTTGTGACGTGTACACCAACTTCG
ENSMUSG00000004709.14_Cd244a	ENSMUSG00000004709.14_Cd244a__2	accggGCGAGCTTATTGACATTTGAGGTTAATATTCATAGCCTCAGATGTCAATAGGCTCGCTTTTTT	cgaaAAAAAAGCGAGCCTATTGACATCTGAGGCTATGAATATTAACCTCAAATGTCAATAAGCTCGC	ACCATGTGACGTGTACACGTGT	GCGAGCCTATTGACATCTGAG	ACCGGGCGAGCTTATTGACATTTGAGGTTAATATTCATAGCCTCAGATGTCAATAGGCTCGCTTTT	ACCGGGCGAGCTTATTGACATTTGAGGTTAATATTCATAGCCTCAGATGTCAATAGGCTCGCTTTTTTGAATTCGCACCAGCACGCTACGCAACCATGTGACGTGTACACGTGTTTCG
ENSMUSG00000004709.14_Cd244a	ENSMUSG00000004709.14_Cd244a__3	accggCTGGATAGGTAGTGAGGTAGTGTTAATATTCATAGCACTACCTCACTGCCTGTCCAGTTTTTT	cgaaAAAAAACTGGACAGGCAGTGAGGTAGTGCTATGAATATTAACACTACCTCACTACCTATCCAG	TGCATGTGACGTGTACACCATG	CTGGACAGGCAGTGAGGTAGT	ACCGGCTGGATAGGTAGTGAGGTAGTGTTAATATTCATAGCACTACCTCACTGCCTGTCCAGTTTT	ACCGGCTGGATAGGTAGTGAGGTAGTGTTAATATTCATAGCACTACCTCACTGCCTGTCCAGTTTTTTGAATTCGCACCAGCACGCTACGCATGCATGTGACGTGTACACCATGTTCG
ENSMUSG00000004709.14_Cd244a	ENSMUSG00000004709.14_Cd244a__4	accggGACAGGTAGTGAGGTGGTTCTGTTAATATTCATAGCAGAACTACCTCACTGCCTGTCTTTTTT	cgaaAAAAAAGACAGGCAGTGAGGTAGTTCTGCTATGAATATTAACAGAACCACCTCACTACCTGTC	GTCATGTGACGTGTACACTGAC	GACAGGCAGTGAGGTAGTTCT	ACCGGGACAGGTAGTGAGGTGGTTCTGTTAATATTCATAGCAGAACTACCTCACTGCCTGTCTTTT	ACCGGGACAGGTAGTGAGGTGGTTCTGTTAATATTCATAGCAGAACTACCTCACTGCCTGTCTTTTTTGAATTCGCACCAGCACGCTACGCAGTCATGTGACGTGTACACTGACTTCG
ENSMUSG00000004709.14_Cd244a	ENSMUSG00000004709.14_Cd244a__5	accggGCTCTGTCTTGTGGTGGTGTTGTTAATATTCATAGCAACATCACCACAGGACAGAGCTTTTTT	cgaaAAAAAAGCTCTGTCCTGTGGTGATGTTGCTATGAATATTAACAACACCACCACAAGACAGAGC	CACATGTGACGTGTACACACCA	GCTCTGTCCTGTGGTGATGTT	ACCGGGCTCTGTCTTGTGGTGGTGTTGTTAATATTCATAGCAACATCACCACAGGACAGAGCTTTT	ACCGGGCTCTGTCTTGTGGTGGTGTTGTTAATATTCATAGCAACATCACCACAGGACAGAGCTTTTTTGAATTCGCACCAGCACGCTACGCACACATGTGACGTGTACACACCATTCG
ENSMUSG00000026399.12_Cd55	ENSMUSG00000026399.12_Cd55__1	accggGCCAAGTGCCAGTAAGAGTTTGTTAATATTCATAGCAGACTCTTGCTGGCACTTGGCTTTTTT	cgaaAAAAAAGCCAAGTGCCAGCAAGAGTCTGCTATGAATATTAACAAACTCTTACTGGCACTTGGC	ACACGTTGACGTGTACACGTCA	GCCAAGTGCCAGCAAGAGTCT	ACCGGGCCAAGTGCCAGTAAGAGTTTGTTAATATTCATAGCAGACTCTTGCTGGCACTTGGCTTTT	ACCGGGCCAAGTGCCAGTAAGAGTTTGTTAATATTCATAGCAGACTCTTGCTGGCACTTGGCTTTTTTGAATTCGCACCAGCACGCTACGCAACACGTTGACGTGTACACGTCATTCG
ENSMUSG00000026399.12_Cd55	ENSMUSG00000026399.12_Cd55__2	accggGCCCACCATTTCATACTTCTTGTTAATATTCATAGCGAGAAGTGTGAAATGGTGGGCTTTTTT	cgaaAAAAAAGCCCACCATTTCACACTTCTCGCTATGAATATTAACAAGAAGTATGAAATGGTGGGC	TGACGTTGACGTGTACACCAGT	GCCCACCATTTCACACTTCTC	ACCGGGCCCACCATTTCATACTTCTTGTTAATATTCATAGCGAGAAGTGTGAAATGGTGGGCTTTT	ACCGGGCCCACCATTTCATACTTCTTGTTAATATTCATAGCGAGAAGTGTGAAATGGTGGGCTTTTTTGAATTCGCACCAGCACGCTACGCATGACGTTGACGTGTACACCAGTTTCG
ENSMUSG00000026399.12_Cd55	ENSMUSG00000026399.12_Cd55__3	accggGCTGTCGCTGTCTTTGTTGTTGTTAATATTCATAGCAGCAACAGAGACAGCGACAGCTTTTTT	cgaaAAAAAAGCTGTCGCTGTCTCTGTTGCTGCTATGAATATTAACAACAACAAAGACAGCGACAGC	GTACGTTGACGTGTACACTGTG	GCTGTCGCTGTCTCTGTTGCT	ACCGGGCTGTCGCTGTCTTTGTTGTTGTTAATATTCATAGCAGCAACAGAGACAGCGACAGCTTTT	ACCGGGCTGTCGCTGTCTTTGTTGTTGTTAATATTCATAGCAGCAACAGAGACAGCGACAGCTTTTTTGAATTCGCACCAGCACGCTACGCAGTACGTTGACGTGTACACTGTGTTCG
ENSMUSG00000026399.12_Cd55	ENSMUSG00000026399.12_Cd55__4	accggGTCGGTGTTTCCTTTACTTTCGTTAATATTCATAGCGAAAGTAGAGGAGACACCGACTTTTTT	cgaaAAAAAAGTCGGTGTCTCCTCTACTTTCGCTATGAATATTAACGAAAGTAAAGGAAACACCGAC	CAACGTTGACGTGTACACACAC	GTCGGTGTCTCCTCTACTTTC	ACCGGGTCGGTGTTTCCTTTACTTTCGTTAATATTCATAGCGAAAGTAGAGGAGACACCGACTTTT	ACCGGGTCGGTGTTTCCTTTACTTTCGTTAATATTCATAGCGAAAGTAGAGGAGACACCGACTTTTTTGAATTCGCACCAGCACGCTACGCACAACGTTGACGTGTACACACACTTCG
ENSMUSG00000026399.12_Cd55	ENSMUSG00000026399.12_Cd55__5	accggCGGTGTTTCCTTTACTTTCTGGTTAATATTCATAGCCAGAAAGTAGAGGAGACACCGTTTTTT	cgaaAAAAAACGGTGTCTCCTCTACTTTCTGGCTATGAATATTAACCAGAAAGTAAAGGAAACACCG	ACTGGTTGACGTGTACACCAGT	CGGTGTCTCCTCTACTTTCTG	ACCGGCGGTGTTTCCTTTACTTTCTGGTTAATATTCATAGCCAGAAAGTAGAGGAGACACCGTTTT	ACCGGCGGTGTTTCCTTTACTTTCTGGTTAATATTCATAGCCAGAAAGTAGAGGAGACACCGTTTTTTGAATTCGCACCAGCACGCTACGCAACTGGTTGACGTGTACACCAGTTTCG
ENSMUSG00000032679.12_Cd59a	ENSMUSG00000032679.12_Cd59a__1	accggCCAACTGGTGGTTTCTTTATGGTTAATATTCATAGCCATGAAGAAACCACCGGTTGGTTTTTT	cgaaAAAAAACCAACCGGTGGTTTCTTCATGGCTATGAATATTAACCATAAAGAAACCACCAGTTGG	TGTGGTTGACGTGTACACACTG	CCAACCGGTGGTTTCTTCATG	ACCGGCCAACTGGTGGTTTCTTTATGGTTAATATTCATAGCCATGAAGAAACCACCGGTTGGTTTT	ACCGGCCAACTGGTGGTTTCTTTATGGTTAATATTCATAGCCATGAAGAAACCACCGGTTGGTTTTTTGAATTCGCACCAGCACGCTACGCATGTGGTTGACGTGTACACACTGTTCG
ENSMUSG00000032679.12_Cd59a	ENSMUSG00000032679.12_Cd59a__2	accggGCAGGATCTAGTTGACTTTAAGTTAATATTCATAGCTTAGAGTCAGCTAGATCCTGCTTTTTT	cgaaAAAAAAGCAGGATCTAGCTGACTCTAAGCTATGAATATTAACTTAAAGTCAACTAGATCCTGC	GTTGGTTGACGTGTACACGTAC	GCAGGATCTAGCTGACTCTAA	ACCGGGCAGGATCTAGTTGACTTTAAGTTAATATTCATAGCTTAGAGTCAGCTAGATCCTGCTTTT	ACCGGGCAGGATCTAGTTGACTTTAAGTTAATATTCATAGCTTAGAGTCAGCTAGATCCTGCTTTTTTGAATTCGCACCAGCACGCTACGCAGTTGGTTGACGTGTACACGTACTTCG
ENSMUSG00000032679.12_Cd59a	ENSMUSG00000032679.12_Cd59a__3	accggCCACAGTTGTTAGCCTCATATGTTAATATTCATAGCATGTGAGGCTAACAGCTGTGGTTTTTT	cgaaAAAAAACCACAGCTGTTAGCCTCACATGCTATGAATATTAACATATGAGGCTAACAACTGTGG	CATGGTTGACGTGTACACTGCA	CCACAGCTGTTAGCCTCACAT	ACCGGCCACAGTTGTTAGCCTCATATGTTAATATTCATAGCATGTGAGGCTAACAGCTGTGGTTTT	ACCGGCCACAGTTGTTAGCCTCATATGTTAATATTCATAGCATGTGAGGCTAACAGCTGTGGTTTTTTGAATTCGCACCAGCACGCTACGCACATGGTTGACGTGTACACTGCATTCG
ENSMUSG00000032679.12_Cd59a	ENSMUSG00000032679.12_Cd59a__4	accggGCCTCACATGTTACCATTGTTGTTAATATTCATAGCAACAGTGGTAGCATGTGAGGCTTTTTT	cgaaAAAAAAGCCTCACATGCTACCACTGTTGCTATGAATATTAACAACAATGGTAACATGTGAGGC	ACGTGTTGACGTGTACACACTG	GCCTCACATGCTACCACTGTT	ACCGGGCCTCACATGTTACCATTGTTGTTAATATTCATAGCAACAGTGGTAGCATGTGAGGCTTTT	ACCGGGCCTCACATGTTACCATTGTTGTTAATATTCATAGCAACAGTGGTAGCATGTGAGGCTTTTTTGAATTCGCACCAGCACGCTACGCAACGTGTTGACGTGTACACACTGTTCG
ENSMUSG00000032679.12_Cd59a	ENSMUSG00000032679.12_Cd59a__5	accggCCTCACATGTTACCATTGTTTGTTAATATTCATAGCAAACAGTGGTAGCATGTGAGGTTTTTT	cgaaAAAAAACCTCACATGCTACCACTGTTTGCTATGAATATTAACAAACAATGGTAACATGTGAGG	TGGTGTTGACGTGTACACTGAC	CCTCACATGCTACCACTGTTT	ACCGGCCTCACATGTTACCATTGTTTGTTAATATTCATAGCAAACAGTGGTAGCATGTGAGGTTTT	ACCGGCCTCACATGTTACCATTGTTTGTTAATATTCATAGCAAACAGTGGTAGCATGTGAGGTTTTTTGAATTCGCACCAGCACGCTACGCATGGTGTTGACGTGTACACTGACTTCG
ENSMUSG00000022657.9_Cd96	ENSMUSG00000022657.9_Cd96__1	accggCCCAACCTTGTGGTAGGGTTGGTTAATATTCATAGCCAACTCTACCACAGGGTTGGGTTTTTT	cgaaAAAAAACCCAACCCTGTGGTAGAGTTGGCTATGAATATTAACCAACCCTACCACAAGGTTGGG	GTGTGTTGACGTGTACACCACA	CCCAACCCTGTGGTAGAGTTG	ACCGGCCCAACCTTGTGGTAGGGTTGGTTAATATTCATAGCCAACTCTACCACAGGGTTGGGTTTT	ACCGGCCCAACCTTGTGGTAGGGTTGGTTAATATTCATAGCCAACTCTACCACAGGGTTGGGTTTTTTGAATTCGCACCAGCACGCTACGCAGTGTGTTGACGTGTACACCACATTCG
ENSMUSG00000022657.9_Cd96	ENSMUSG00000022657.9_Cd96__2	accggCCTGGGTGGAAGGTATGGGTGGTTAATATTCATAGCCACTCATACTTTCCACCCAGGTTTTTT	cgaaAAAAAACCTGGGTGGAAAGTATGAGTGGCTATGAATATTAACCACCCATACCTTCCACCCAGG	CAGTGTTGACGTGTACACGTGT	CCTGGGTGGAAAGTATGAGTG	ACCGGCCTGGGTGGAAGGTATGGGTGGTTAATATTCATAGCCACTCATACTTTCCACCCAGGTTTT	ACCGGCCTGGGTGGAAGGTATGGGTGGTTAATATTCATAGCCACTCATACTTTCCACCCAGGTTTTTTGAATTCGCACCAGCACGCTACGCACAGTGTTGACGTGTACACGTGTTTCG
ENSMUSG00000022657.9_Cd96	ENSMUSG00000022657.9_Cd96__3	accggCTCTCCCCAGTCTAAATCTAAGTTAATATTCATAGCTTGGATTTGGACTGGGGAGAGTTTTTT	cgaaAAAAAACTCTCCCCAGTCCAAATCCAAGCTATGAATATTAACTTAGATTTAGACTGGGGAGAG	ACCAGTTGACGTGTACACTGAC	CTCTCCCCAGTCCAAATCCAA	ACCGGCTCTCCCCAGTCTAAATCTAAGTTAATATTCATAGCTTGGATTTGGACTGGGGAGAGTTTT	ACCGGCTCTCCCCAGTCTAAATCTAAGTTAATATTCATAGCTTGGATTTGGACTGGGGAGAGTTTTTTGAATTCGCACCAGCACGCTACGCAACCAGTTGACGTGTACACTGACTTCG
ENSMUSG00000022657.9_Cd96	ENSMUSG00000022657.9_Cd96__4	accggCCCCAAGGTAAATATCACTTGGTTAATATTCATAGCCAGGTGATATTTGCCTTGGGGTTTTTT	cgaaAAAAAACCCCAAGGCAAATATCACCTGGCTATGAATATTAACCAAGTGATATTTACCTTGGGG	TGCAGTTGACGTGTACACGTCA	CCCCAAGGCAAATATCACCTG	ACCGGCCCCAAGGTAAATATCACTTGGTTAATATTCATAGCCAGGTGATATTTGCCTTGGGGTTTT	ACCGGCCCCAAGGTAAATATCACTTGGTTAATATTCATAGCCAGGTGATATTTGCCTTGGGGTTTTTTGAATTCGCACCAGCACGCTACGCATGCAGTTGACGTGTACACGTCATTCG
ENSMUSG00000022657.9_Cd96	ENSMUSG00000022657.9_Cd96__5	accggCCAGTGGGATAGATGCTAAGAGTTAATATTCATAGCTCTTGGCATCTGTCCCACTGGTTTTTT	cgaaAAAAAACCAGTGGGACAGATGCCAAGAGCTATGAATATTAACTCTTAGCATCTATCCCACTGG	GTCAGTTGACGTGTACACACGT	CCAGTGGGACAGATGCCAAGA	ACCGGCCAGTGGGATAGATGCTAAGAGTTAATATTCATAGCTCTTGGCATCTGTCCCACTGGTTTT	ACCGGCCAGTGGGATAGATGCTAAGAGTTAATATTCATAGCTCTTGGCATCTGTCCCACTGGTTTTTTGAATTCGCACCAGCACGCTACGCAGTCAGTTGACGTGTACACACGTTTCG
ENSMUSG00000023067.14_Cdkn1a	ENSMUSG00000023067.14_Cdkn1a__1	accggCGAGAATGGTGGAACTTTGATGTTAATATTCATAGCGTCAAAGTTCCACCGTTCTCGTTTTTT	cgaaAAAAAACGAGAACGGTGGAACTTTGACGCTATGAATATTAACATCAAAGTTCCACCATTCTCG	CACAGTTGACGTGTACACCATG	CGAGAACGGTGGAACTTTGAC	ACCGGCGAGAATGGTGGAACTTTGATGTTAATATTCATAGCGTCAAAGTTCCACCGTTCTCGTTTT	ACCGGCGAGAATGGTGGAACTTTGATGTTAATATTCATAGCGTCAAAGTTCCACCGTTCTCGTTTTTTGAATTCGCACCAGCACGCTACGCACACAGTTGACGTGTACACCATGTTCG
ENSMUSG00000023067.14_Cdkn1a	ENSMUSG00000023067.14_Cdkn1a__2	accggGAGAATGGTGGAACTTTGATTGTTAATATTCATAGCAGTCAAAGTTCCACCGTTCTCTTTTTT	cgaaAAAAAAGAGAACGGTGGAACTTTGACTGCTATGAATATTAACAATCAAAGTTCCACCATTCTC	ACACCATGACGTGTACACTGGT	GAGAACGGTGGAACTTTGACT	ACCGGGAGAATGGTGGAACTTTGATTGTTAATATTCATAGCAGTCAAAGTTCCACCGTTCTCTTTT	ACCGGGAGAATGGTGGAACTTTGATTGTTAATATTCATAGCAGTCAAAGTTCCACCGTTCTCTTTTTTGAATTCGCACCAGCACGCTACGCAACACCATGACGTGTACACTGGTTTCG
ENSMUSG00000023067.14_Cdkn1a	ENSMUSG00000023067.14_Cdkn1a__3	accggCAGACTAGCCTGATAGATTTCGTTAATATTCATAGCGAAATCTGTCAGGCTGGTCTGTTTTTT	cgaaAAAAAACAGACCAGCCTGACAGATTTCGCTATGAATATTAACGAAATCTATCAGGCTAGTCTG	TGACCATGACGTGTACACGTTG	CAGACCAGCCTGACAGATTTC	ACCGGCAGACTAGCCTGATAGATTTCGTTAATATTCATAGCGAAATCTGTCAGGCTGGTCTGTTTT	ACCGGCAGACTAGCCTGATAGATTTCGTTAATATTCATAGCGAAATCTGTCAGGCTGGTCTGTTTTTTGAATTCGCACCAGCACGCTACGCATGACCATGACGTGTACACGTTGTTCG
ENSMUSG00000023067.14_Cdkn1a	ENSMUSG00000023067.14_Cdkn1a__4	accggCTCCGAGCGTAGATTGGTCTTGTTAATATTCATAGCAAGACCAATCTGCGCTTGGAGTTTTTT	cgaaAAAAAACTCCAAGCGCAGATTGGTCTTGCTATGAATATTAACAAGACCAATCTACGCTCGGAG	GTACCATGACGTGTACACACAC	CTCCAAGCGCAGATTGGTCTT	ACCGGCTCCGAGCGTAGATTGGTCTTGTTAATATTCATAGCAAGACCAATCTGCGCTTGGAGTTTT	ACCGGCTCCGAGCGTAGATTGGTCTTGTTAATATTCATAGCAAGACCAATCTGCGCTTGGAGTTTTTTGAATTCGCACCAGCACGCTACGCAGTACCATGACGTGTACACACACTTCG
ENSMUSG00000023067.14_Cdkn1a	ENSMUSG00000023067.14_Cdkn1a__5	accggCCCAGTTGGGGTTCTTAGTGGGTTAATATTCATAGCTCACTGAGAACCCCAACTGGGTTTTTT	cgaaAAAAAACCCAGTTGGGGTTCTCAGTGAGCTATGAATATTAACCCACTAAGAACCCCAACTGGG	CAACCATGACGTGTACACCACA	CCCAGTTGGGGTTCTCAGTGA	ACCGGCCCAGTTGGGGTTCTTAGTGGGTTAATATTCATAGCTCACTGAGAACCCCAACTGGGTTTT	ACCGGCCCAGTTGGGGTTCTTAGTGGGTTAATATTCATAGCTCACTGAGAACCCCAACTGGGTTTTTTGAATTCGCACCAGCACGCTACGCACAACCATGACGTGTACACCACATTCG
ENSMUSG00000023031.8_Cela1	ENSMUSG00000023031.8_Cela1__1	accggCGGAGTGACTAGCTTTGTGTTGTTAATATTCATAGCGACACAAAGCTGGTCACTCCGTTTTTT	cgaaAAAAAACGGAGTGACCAGCTTTGTGTCGCTATGAATATTAACAACACAAAGCTAGTCACTCCG	ACTGCATGACGTGTACACGTTG	CGGAGTGACCAGCTTTGTGTC	ACCGGCGGAGTGACTAGCTTTGTGTTGTTAATATTCATAGCGACACAAAGCTGGTCACTCCGTTTT	ACCGGCGGAGTGACTAGCTTTGTGTTGTTAATATTCATAGCGACACAAAGCTGGTCACTCCGTTTTTTGAATTCGCACCAGCACGCTACGCAACTGCATGACGTGTACACGTTGTTCG
ENSMUSG00000023031.8_Cela1	ENSMUSG00000023031.8_Cela1__2	accggCTTGGGCTCCATCCTTAATATGTTAATATTCATAGCGTATTAGGGATGGAGCCCAAGTTTTTT	cgaaAAAAAACTTGGGCTCCATCCCTAATACGCTATGAATATTAACATATTAAGGATGGAGCCCAAG	TGTGCATGACGTGTACACCAAC	CTTGGGCTCCATCCCTAATAC	ACCGGCTTGGGCTCCATCCTTAATATGTTAATATTCATAGCGTATTAGGGATGGAGCCCAAGTTTT	ACCGGCTTGGGCTCCATCCTTAATATGTTAATATTCATAGCGTATTAGGGATGGAGCCCAAGTTTTTTGAATTCGCACCAGCACGCTACGCATGTGCATGACGTGTACACCAACTTCG
ENSMUSG00000023031.8_Cela1	ENSMUSG00000023031.8_Cela1__3	accggGCGTGTCCTATAGTATCTGTTGTTAATATTCATAGCAGCAGATGCTATAGGACACGCTTTTTT	cgaaAAAAAAGCGTGTCCTATAGCATCTGCTGCTATGAATATTAACAACAGATACTATAGGACACGC	GTTGCATGACGTGTACACTGCA	GCGTGTCCTATAGCATCTGCT	ACCGGGCGTGTCCTATAGTATCTGTTGTTAATATTCATAGCAGCAGATGCTATAGGACACGCTTTT	ACCGGGCGTGTCCTATAGTATCTGTTGTTAATATTCATAGCAGCAGATGCTATAGGACACGCTTTTTTGAATTCGCACCAGCACGCTACGCAGTTGCATGACGTGTACACTGCATTCG
ENSMUSG00000023031.8_Cela1	ENSMUSG00000023031.8_Cela1__4	accggGCTCCTTTGTGAAGAATATCAGTTAATATTCATAGCTGGTATTCTTCACAGAGGAGCTTTTTT	cgaaAAAAAAGCTCCTCTGTGAAGAATACCAGCTATGAATATTAACTGATATTCTTCACAAAGGAGC	CATGCATGACGTGTACACACGT	GCTCCTCTGTGAAGAATACCA	ACCGGGCTCCTTTGTGAAGAATATCAGTTAATATTCATAGCTGGTATTCTTCACAGAGGAGCTTTT	ACCGGGCTCCTTTGTGAAGAATATCAGTTAATATTCATAGCTGGTATTCTTCACAGAGGAGCTTTTTTGAATTCGCACCAGCACGCTACGCACATGCATGACGTGTACACACGTTTCG
ENSMUSG00000023031.8_Cela1	ENSMUSG00000023031.8_Cela1__5	accggCACGGGGTGACTAGCTTTGTGGTTAATATTCATAGCCACAAAGCTGGTCACTCCGTGTTTTTT	cgaaAAAAAACACGGAGTGACCAGCTTTGTGGCTATGAATATTAACCACAAAGCTAGTCACCCCGTG	ACGTCATGACGTGTACACCAAC	CACGGAGTGACCAGCTTTGTG	ACCGGCACGGGGTGACTAGCTTTGTGGTTAATATTCATAGCCACAAAGCTGGTCACTCCGTGTTTT	ACCGGCACGGGGTGACTAGCTTTGTGGTTAATATTCATAGCCACAAAGCTGGTCACTCCGTGTTTTTTGAATTCGCACCAGCACGCTACGCAACGTCATGACGTGTACACCAACTTCG
ENSMUSG00000030157.5_Clec2d	ENSMUSG00000030157.5_Clec2d__1	accggCGGGATCAGTAGTACTAGGATGTTAATATTCATAGCATCCTGGTACTGCTGATCCCGTTTTTT	cgaaAAAAAACGGGATCAGCAGTACCAGGATGCTATGAATATTAACATCCTAGTACTACTGATCCCG	TGGTCATGACGTGTACACACCA	CGGGATCAGCAGTACCAGGAT	ACCGGCGGGATCAGTAGTACTAGGATGTTAATATTCATAGCATCCTGGTACTGCTGATCCCGTTTT	ACCGGCGGGATCAGTAGTACTAGGATGTTAATATTCATAGCATCCTGGTACTGCTGATCCCGTTTTTTGAATTCGCACCAGCACGCTACGCATGGTCATGACGTGTACACACCATTCG
ENSMUSG00000030157.5_Clec2d	ENSMUSG00000030157.5_Clec2d__2	accggCCCCTATGGTCCTAAAGTGTTGTTAATATTCATAGCAGCACTTTGGGACCATAGGGGTTTTTT	cgaaAAAAAACCCCTATGGTCCCAAAGTGCTGCTATGAATATTAACAACACTTTAGGACCATAGGGG	GTGTCATGACGTGTACACGTGT	CCCCTATGGTCCCAAAGTGCT	ACCGGCCCCTATGGTCCTAAAGTGTTGTTAATATTCATAGCAGCACTTTGGGACCATAGGGGTTTT	ACCGGCCCCTATGGTCCTAAAGTGTTGTTAATATTCATAGCAGCACTTTGGGACCATAGGGGTTTTTTGAATTCGCACCAGCACGCTACGCAGTGTCATGACGTGTACACGTGTTTCG
ENSMUSG00000030157.5_Clec2d	ENSMUSG00000030157.5_Clec2d__3	accggCCCCACATTGATGAGTCCTAAGTTAATATTCATAGCTTGGGACTCATCAGTGTGGGGTTTTTT	cgaaAAAAAACCCCACACTGATGAGTCCCAAGCTATGAATATTAACTTAGGACTCATCAATGTGGGG	CAGTCATGACGTGTACACTGTG	CCCCACACTGATGAGTCCCAA	ACCGGCCCCACATTGATGAGTCCTAAGTTAATATTCATAGCTTGGGACTCATCAGTGTGGGGTTTT	ACCGGCCCCACATTGATGAGTCCTAAGTTAATATTCATAGCTTGGGACTCATCAGTGTGGGGTTTTTTGAATTCGCACCAGCACGCTACGCACAGTCATGACGTGTACACTGTGTTCG
ENSMUSG00000030157.5_Clec2d	ENSMUSG00000030157.5_Clec2d__4	accggCTCCTTAGCTTTGAGATGTGTGTTAATATTCATAGCACACATCTCAGAGCTGAGGAGTTTTTT	cgaaAAAAAACTCCTCAGCTCTGAGATGTGTGCTATGAATATTAACACACATCTCAAAGCTAAGGAG	ACCACATGACGTGTACACACCA	CTCCTCAGCTCTGAGATGTGT	ACCGGCTCCTTAGCTTTGAGATGTGTGTTAATATTCATAGCACACATCTCAGAGCTGAGGAGTTTT	ACCGGCTCCTTAGCTTTGAGATGTGTGTTAATATTCATAGCACACATCTCAGAGCTGAGGAGTTTTTTGAATTCGCACCAGCACGCTACGCAACCACATGACGTGTACACACCATTCG
ENSMUSG00000030157.5_Clec2d	ENSMUSG00000030157.5_Clec2d__5	accggCCTCAGCTTTGAGGTGTGTGTGTTAATATTCATAGCACACACATCTCAGAGCTGAGGTTTTTT	cgaaAAAAAACCTCAGCTCTGAGATGTGTGTGCTATGAATATTAACACACACACCTCAAAGCTGAGG	TGCACATGACGTGTACACTGGT	CCTCAGCTCTGAGATGTGTGT	ACCGGCCTCAGCTTTGAGGTGTGTGTGTTAATATTCATAGCACACACATCTCAGAGCTGAGGTTTT	ACCGGCCTCAGCTTTGAGGTGTGTGTGTTAATATTCATAGCACACACATCTCAGAGCTGAGGTTTTTTGAATTCGCACCAGCACGCTACGCATGCACATGACGTGTACACTGGTTTCG
ENSMUSG00000030142.10_Clec4e	ENSMUSG00000030142.10_Clec4e__1	accggGCCAAGGATTTACCATTTAAGGTTAATATTCATAGCCTTGAATGGTGAATCCTTGGCTTTTTT	cgaaAAAAAAGCCAAGGATTCACCATTCAAGGCTATGAATATTAACCTTAAATGGTAAATCCTTGGC	GTCACATGACGTGTACACCATG	GCCAAGGATTCACCATTCAAG	ACCGGGCCAAGGATTTACCATTTAAGGTTAATATTCATAGCCTTGAATGGTGAATCCTTGGCTTTT	ACCGGGCCAAGGATTTACCATTTAAGGTTAATATTCATAGCCTTGAATGGTGAATCCTTGGCTTTTTTGAATTCGCACCAGCACGCTACGCAGTCACATGACGTGTACACCATGTTCG
ENSMUSG00000030142.10_Clec4e	ENSMUSG00000030142.10_Clec4e__2	accggCCAAGGATTCACCATTTAAGAGTTAATATTCATAGCTCTTGAATGGTGAATCCTTGGTTTTTT	cgaaAAAAAACCAAGGATTCACCATTCAAGAGCTATGAATATTAACTCTTAAATGGTGAATCCTTGG	CACACATGACGTGTACACGTAC	CCAAGGATTCACCATTCAAGA	ACCGGCCAAGGATTCACCATTTAAGAGTTAATATTCATAGCTCTTGAATGGTGAATCCTTGGTTTT	ACCGGCCAAGGATTCACCATTTAAGAGTTAATATTCATAGCTCTTGAATGGTGAATCCTTGGTTTTTTGAATTCGCACCAGCACGCTACGCACACACATGACGTGTACACGTACTTCG
ENSMUSG00000030142.10_Clec4e	ENSMUSG00000030142.10_Clec4e__3	accggCCACATAGAGAGAGGATGTTTGTTAATATTCATAGCAAGCATCCTCTCTCTGTGTGGTTTTTT	cgaaAAAAAACCACACAGAGAGAGGATGCTTGCTATGAATATTAACAAACATCCTCTCTCTATGTGG	ACACACGTACGTGTACACGTGT	CCACACAGAGAGAGGATGCTT	ACCGGCCACATAGAGAGAGGATGTTTGTTAATATTCATAGCAAGCATCCTCTCTCTGTGTGGTTTT	ACCGGCCACATAGAGAGAGGATGTTTGTTAATATTCATAGCAAGCATCCTCTCTCTGTGTGGTTTTTTGAATTCGCACCAGCACGCTACGCAACACACGTACGTGTACACGTGTTTCG
ENSMUSG00000030142.10_Clec4e	ENSMUSG00000030142.10_Clec4e__4	accggGCCTCCATCTTGTTTCTTAGTGTTAATATTCATAGCACTGAGAAACAGGATGGAGGCTTTTTT	cgaaAAAAAAGCCTCCATCCTGTTTCTCAGTGCTATGAATATTAACACTAAGAAACAAGATGGAGGC	TGACACGTACGTGTACACCATG	GCCTCCATCCTGTTTCTCAGT	ACCGGGCCTCCATCTTGTTTCTTAGTGTTAATATTCATAGCACTGAGAAACAGGATGGAGGCTTTT	ACCGGGCCTCCATCTTGTTTCTTAGTGTTAATATTCATAGCACTGAGAAACAGGATGGAGGCTTTTTTGAATTCGCACCAGCACGCTACGCATGACACGTACGTGTACACCATGTTCG
ENSMUSG00000030142.10_Clec4e	ENSMUSG00000030142.10_Clec4e__5	accggGTGGTTGTTTCATCACTAGATGTTAATATTCATAGCATCTGGTGATGAAACAGCCACTTTTTT	cgaaAAAAAAGTGGCTGTTTCATCACCAGATGCTATGAATATTAACATCTAGTGATGAAACAACCAC	GTACACGTACGTGTACACTGAC	GTGGCTGTTTCATCACCAGAT	ACCGGGTGGTTGTTTCATCACTAGATGTTAATATTCATAGCATCTGGTGATGAAACAGCCACTTTT	ACCGGGTGGTTGTTTCATCACTAGATGTTAATATTCATAGCATCTGGTGATGAAACAGCCACTTTTTTGAATTCGCACCAGCACGCTACGCAGTACACGTACGTGTACACTGACTTCG
ENSMUSG00000023959.10_Clic5	ENSMUSG00000023959.10_Clic5__1	accggCGGGGAAAGTATTGGCAATTGGTTAATATTCATAGCCAGTTGCCAATGCTTTCCCCGTTTTTT	cgaaAAAAAACGGGGAAAGCATTGGCAACTGGCTATGAATATTAACCAATTGCCAATACTTTCCCCG	CAACACGTACGTGTACACACCA	CGGGGAAAGCATTGGCAACTG	ACCGGCGGGGAAAGTATTGGCAATTGGTTAATATTCATAGCCAGTTGCCAATGCTTTCCCCGTTTT	ACCGGCGGGGAAAGTATTGGCAATTGGTTAATATTCATAGCCAGTTGCCAATGCTTTCCCCGTTTTTTGAATTCGCACCAGCACGCTACGCACAACACGTACGTGTACACACCATTCG
ENSMUSG00000023959.10_Clic5	ENSMUSG00000023959.10_Clic5__2	accggGCCCTTCTTGACCTTTAATGGGTTAATATTCATAGCCCATTGAAGGTCAGGAAGGGCTTTTTT	cgaaAAAAAAGCCCTTCCTGACCTTCAATGGGCTATGAATATTAACCCATTAAAGGTCAAGAAGGGC	ACTGACGTACGTGTACACCATG	GCCCTTCCTGACCTTCAATGG	ACCGGGCCCTTCTTGACCTTTAATGGGTTAATATTCATAGCCCATTGAAGGTCAGGAAGGGCTTTT	ACCGGGCCCTTCTTGACCTTTAATGGGTTAATATTCATAGCCCATTGAAGGTCAGGAAGGGCTTTTTTGAATTCGCACCAGCACGCTACGCAACTGACGTACGTGTACACCATGTTCG
ENSMUSG00000023959.10_Clic5	ENSMUSG00000023959.10_Clic5__3	accggCCCGAGAAGTACTCCAAATTGGTTAATATTCATAGCCAGTTTGGGGTACTTCTCGGGTTTTTT	cgaaAAAAAACCCGAGAAGTACCCCAAACTGGCTATGAATATTAACCAATTTGGAGTACTTCTCGGG	TGTGACGTACGTGTACACACAC	CCCGAGAAGTACCCCAAACTG	ACCGGCCCGAGAAGTACTCCAAATTGGTTAATATTCATAGCCAGTTTGGGGTACTTCTCGGGTTTT	ACCGGCCCGAGAAGTACTCCAAATTGGTTAATATTCATAGCCAGTTTGGGGTACTTCTCGGGTTTTTTGAATTCGCACCAGCACGCTACGCATGTGACGTACGTGTACACACACTTCG
ENSMUSG00000023959.10_Clic5	ENSMUSG00000023959.10_Clic5__4	accggGCCCTTGAGAGAGGTTTGATAGTTAATATTCATAGCTGTCAAGCCTCTCTCAAGGGCTTTTTT	cgaaAAAAAAGCCCTTGAGAGAGGCTTGACAGCTATGAATATTAACTATCAAACCTCTCTCAAGGGC	GTTGACGTACGTGTACACGTCA	GCCCTTGAGAGAGGCTTGACA	ACCGGGCCCTTGAGAGAGGTTTGATAGTTAATATTCATAGCTGTCAAGCCTCTCTCAAGGGCTTTT	ACCGGGCCCTTGAGAGAGGTTTGATAGTTAATATTCATAGCTGTCAAGCCTCTCTCAAGGGCTTTTTTGAATTCGCACCAGCACGCTACGCAGTTGACGTACGTGTACACGTCATTCG
ENSMUSG00000023959.10_Clic5	ENSMUSG00000023959.10_Clic5__5	accggCGCTGAGGAAGTTGGATGATTGTTAATATTCATAGCAGTCATCCAGCTTCCTCAGCGTTTTTT	cgaaAAAAAACGCTGAGGAAGCTGGATGACTGCTATGAATATTAACAATCATCCAACTTCCTCAGCG	CATGACGTACGTGTACACTGGT	CGCTGAGGAAGCTGGATGACT	ACCGGCGCTGAGGAAGTTGGATGATTGTTAATATTCATAGCAGTCATCCAGCTTCCTCAGCGTTTT	ACCGGCGCTGAGGAAGTTGGATGATTGTTAATATTCATAGCAGTCATCCAGCTTCCTCAGCGTTTTTTGAATTCGCACCAGCACGCTACGCACATGACGTACGTGTACACTGGTTTCG
ENSMUSG00000047547.14_Cltb	ENSMUSG00000047547.14_Cltb__1	accggCAGCGCTAAAGTGAATAGGTTGTTAATATTCATAGCAACCTGTTCACTTTGGCGCTGTTTTTT	cgaaAAAAAACAGCGCCAAAGTGAACAGGTTGCTATGAATATTAACAACCTATTCACTTTAGCGCTG	ACGTACGTACGTGTACACACAC	CAGCGCCAAAGTGAACAGGTT	ACCGGCAGCGCTAAAGTGAATAGGTTGTTAATATTCATAGCAACCTGTTCACTTTGGCGCTGTTTT	ACCGGCAGCGCTAAAGTGAATAGGTTGTTAATATTCATAGCAACCTGTTCACTTTGGCGCTGTTTTTTGAATTCGCACCAGCACGCTACGCAACGTACGTACGTGTACACACACTTCG
ENSMUSG00000047547.14_Cltb	ENSMUSG00000047547.14_Cltb__2	accggGCGCTAAAGTGAATAGGTTGAGTTAATATTCATAGCTCAACCTGTTCACTTTGGCGCTTTTTT	cgaaAAAAAAGCGCCAAAGTGAACAGGTTGAGCTATGAATATTAACTCAACCTATTCACTTTAGCGC	TGGTACGTACGTGTACACTGCA	GCGCCAAAGTGAACAGGTTGA	ACCGGGCGCTAAAGTGAATAGGTTGAGTTAATATTCATAGCTCAACCTGTTCACTTTGGCGCTTTT	ACCGGGCGCTAAAGTGAATAGGTTGAGTTAATATTCATAGCTCAACCTGTTCACTTTGGCGCTTTTTTGAATTCGCACCAGCACGCTACGCATGGTACGTACGTGTACACTGCATTCG
ENSMUSG00000047547.14_Cltb	ENSMUSG00000047547.14_Cltb__3	accggGTGGAGAGAGGAGTAGAAGAGGTTAATATTCATAGCTTCTTCTGCTCCTCTCTCCACTTTTTT	cgaaAAAAAAGTGGAGAGAGGAGCAGAAGAAGCTATGAATATTAACCTCTTCTACTCCTCTCTCCAC	GTGTACGTACGTGTACACCAGT	GTGGAGAGAGGAGCAGAAGAA	ACCGGGTGGAGAGAGGAGTAGAAGAGGTTAATATTCATAGCTTCTTCTGCTCCTCTCTCCACTTTT	ACCGGGTGGAGAGAGGAGTAGAAGAGGTTAATATTCATAGCTTCTTCTGCTCCTCTCTCCACTTTTTTGAATTCGCACCAGCACGCTACGCAGTGTACGTACGTGTACACCAGTTTCG
ENSMUSG00000047547.14_Cltb	ENSMUSG00000047547.14_Cltb__4	accggGCTGAGGACTTCGGTTTCTTTGTTAATATTCATAGCGAAGAAGCCGAAGTCCTCAGCTTTTTT	cgaaAAAAAAGCTGAGGACTTCGGCTTCTTCGCTATGAATATTAACAAAGAAACCGAAGTCCTCAGC	CAGTACGTACGTGTACACGTTG	GCTGAGGACTTCGGCTTCTTC	ACCGGGCTGAGGACTTCGGTTTCTTTGTTAATATTCATAGCGAAGAAGCCGAAGTCCTCAGCTTTT	ACCGGGCTGAGGACTTCGGTTTCTTTGTTAATATTCATAGCGAAGAAGCCGAAGTCCTCAGCTTTTTTGAATTCGCACCAGCACGCTACGCACAGTACGTACGTGTACACGTTGTTCG
ENSMUSG00000047547.14_Cltb	ENSMUSG00000047547.14_Cltb__5	accggGAGGACTTCGGTTTCTTCTTAGTTAATATTCATAGCTGAGAAGAAGCCGAAGTCCTCTTTTTT	cgaaAAAAAAGAGGACTTCGGCTTCTTCTCAGCTATGAATATTAACTAAGAAGAAACCGAAGTCCTC	ACCAACGTACGTGTACACTGCA	GAGGACTTCGGCTTCTTCTCA	ACCGGGAGGACTTCGGTTTCTTCTTAGTTAATATTCATAGCTGAGAAGAAGCCGAAGTCCTCTTTT	ACCGGGAGGACTTCGGTTTCTTCTTAGTTAATATTCATAGCTGAGAAGAAGCCGAAGTCCTCTTTTTTGAATTCGCACCAGCACGCTACGCAACCAACGTACGTGTACACTGCATTCG
ENSMUSG00000027408.7_Cpxm1	ENSMUSG00000027408.7_Cpxm1__1	accggCGCATGGGTATTATTGGAGTTGTTAATATTCATAGCAACTCCAGTAATGCCCATGCGTTTTTT	cgaaAAAAAACGCATGGGCATTACTGGAGTTGCTATGAATATTAACAACTCCAATAATACCCATGCG	TGCAACGTACGTGTACACGTGT	CGCATGGGCATTACTGGAGTT	ACCGGCGCATGGGTATTATTGGAGTTGTTAATATTCATAGCAACTCCAGTAATGCCCATGCGTTTT	ACCGGCGCATGGGTATTATTGGAGTTGTTAATATTCATAGCAACTCCAGTAATGCCCATGCGTTTTTTGAATTCGCACCAGCACGCTACGCATGCAACGTACGTGTACACGTGTTTCG
ENSMUSG00000027408.7_Cpxm1	ENSMUSG00000027408.7_Cpxm1__2	accggCTGGAGTTGTCTGGGATAAGGGTTAATATTCATAGCCTTTATCCCGGACAACTCCAGTTTTTT	cgaaAAAAAACTGGAGTTGTCCGGGATAAAGGCTATGAATATTAACCCTTATCCCAGACAACTCCAG	GTCAACGTACGTGTACACACTG	CTGGAGTTGTCCGGGATAAAG	ACCGGCTGGAGTTGTCTGGGATAAGGGTTAATATTCATAGCCTTTATCCCGGACAACTCCAGTTTT	ACCGGCTGGAGTTGTCTGGGATAAGGGTTAATATTCATAGCCTTTATCCCGGACAACTCCAGTTTTTTGAATTCGCACCAGCACGCTACGCAGTCAACGTACGTGTACACACTGTTCG
ENSMUSG00000027408.7_Cpxm1	ENSMUSG00000027408.7_Cpxm1__3	accggGTGGAGGGTATTAACCATGATGTTAATATTCATAGCATCGTGGTTAATGCCCTCCACTTTTTT	cgaaAAAAAAGTGGAGGGCATTAACCACGATGCTATGAATATTAACATCATGGTTAATACCCTCCAC	CACAACGTACGTGTACACCAAC	GTGGAGGGCATTAACCACGAT	ACCGGGTGGAGGGTATTAACCATGATGTTAATATTCATAGCATCGTGGTTAATGCCCTCCACTTTT	ACCGGGTGGAGGGTATTAACCATGATGTTAATATTCATAGCATCGTGGTTAATGCCCTCCACTTTTTTGAATTCGCACCAGCACGCTACGCACACAACGTACGTGTACACCAACTTCG
ENSMUSG00000027408.7_Cpxm1	ENSMUSG00000027408.7_Cpxm1__4	accggCCCTGTTCCCTGTAATTTCTTGTTAATATTCATAGCAGGAAATTGCAGGGAACAGGGTTTTTT	cgaaAAAAAACCCTGTTCCCTGCAATTTCCTGCTATGAATATTAACAAGAAATTACAGGGAACAGGG	ACACTGGTACGTGTACACTGCA	CCCTGTTCCCTGCAATTTCCT	ACCGGCCCTGTTCCCTGTAATTTCTTGTTAATATTCATAGCAGGAAATTGCAGGGAACAGGGTTTT	ACCGGCCCTGTTCCCTGTAATTTCTTGTTAATATTCATAGCAGGAAATTGCAGGGAACAGGGTTTTTTGAATTCGCACCAGCACGCTACGCAACACTGGTACGTGTACACTGCATTCG
ENSMUSG00000027408.7_Cpxm1	ENSMUSG00000027408.7_Cpxm1__5	accggCCCAGGCATGAATGACTTTAGGTTAATATTCATAGCCTGAAGTCGTTCATGCCTGGGTTTTTT	cgaaAAAAAACCCAGGCATGAACGACTTCAGGCTATGAATATTAACCTAAAGTCATTCATGCCTGGG	TGACTGGTACGTGTACACGTGT	CCCAGGCATGAACGACTTCAG	ACCGGCCCAGGCATGAATGACTTTAGGTTAATATTCATAGCCTGAAGTCGTTCATGCCTGGGTTTT	ACCGGCCCAGGCATGAATGACTTTAGGTTAATATTCATAGCCTGAAGTCGTTCATGCCTGGGTTTTTTGAATTCGCACCAGCACGCTACGCATGACTGGTACGTGTACACGTGTTTCG
ENSMUSG00000024074.8_Crim1	ENSMUSG00000024074.8_Crim1__1	accggGTGGGATTTACTCCCTGAATAGTTAATATTCATAGCTATTCGGGGAGTAGATCCCACTTTTTT	cgaaAAAAAAGTGGGATCTACTCCCCGAATAGCTATGAATATTAACTATTCAGGGAGTAAATCCCAC	GTACTGGTACGTGTACACACTG	GTGGGATCTACTCCCCGAATA	ACCGGGTGGGATTTACTCCCTGAATAGTTAATATTCATAGCTATTCGGGGAGTAGATCCCACTTTT	ACCGGGTGGGATTTACTCCCTGAATAGTTAATATTCATAGCTATTCGGGGAGTAGATCCCACTTTTTTGAATTCGCACCAGCACGCTACGCAGTACTGGTACGTGTACACACTGTTCG
ENSMUSG00000024074.8_Crim1	ENSMUSG00000024074.8_Crim1__2	accggCTCATCTCCGGTTGCAATATAGTTAATATTCATAGCTATGTTGCAGCCGGAGATGAGTTTTTT	cgaaAAAAAACTCATCTCCGGCTGCAACATAGCTATGAATATTAACTATATTGCAACCGGAGATGAG	CAACTGGTACGTGTACACCAAC	CTCATCTCCGGCTGCAACATA	ACCGGCTCATCTCCGGTTGCAATATAGTTAATATTCATAGCTATGTTGCAGCCGGAGATGAGTTTT	ACCGGCTCATCTCCGGTTGCAATATAGTTAATATTCATAGCTATGTTGCAGCCGGAGATGAGTTTTTTGAATTCGCACCAGCACGCTACGCACAACTGGTACGTGTACACCAACTTCG
ENSMUSG00000024074.8_Crim1	ENSMUSG00000024074.8_Crim1__3	accggCGGCTGCAATATAATTAATGGGTTAATATTCATAGCCCATTGATTATGTTGCAGCCGTTTTTT	cgaaAAAAAACGGCTGCAACATAATCAATGGGCTATGAATATTAACCCATTAATTATATTGCAGCCG	ACTGTGGTACGTGTACACGTGT	CGGCTGCAACATAATCAATGG	ACCGGCGGCTGCAATATAATTAATGGGTTAATATTCATAGCCCATTGATTATGTTGCAGCCGTTTT	ACCGGCGGCTGCAATATAATTAATGGGTTAATATTCATAGCCCATTGATTATGTTGCAGCCGTTTTTTGAATTCGCACCAGCACGCTACGCAACTGTGGTACGTGTACACGTGTTTCG
ENSMUSG00000024074.8_Crim1	ENSMUSG00000024074.8_Crim1__4	accggCCTCAGCCTTCTACATCCTATGTTAATATTCATAGCATGGGATGTGGAAGGCTGAGGTTTTTT	cgaaAAAAAACCTCAGCCTTCCACATCCCATGCTATGAATATTAACATAGGATGTAGAAGGCTGAGG	TGTGTGGTACGTGTACACCATG	CCTCAGCCTTCCACATCCCAT	ACCGGCCTCAGCCTTCTACATCCTATGTTAATATTCATAGCATGGGATGTGGAAGGCTGAGGTTTT	ACCGGCCTCAGCCTTCTACATCCTATGTTAATATTCATAGCATGGGATGTGGAAGGCTGAGGTTTTTTGAATTCGCACCAGCACGCTACGCATGTGTGGTACGTGTACACCATGTTCG
ENSMUSG00000024074.8_Crim1	ENSMUSG00000024074.8_Crim1__5	accggCGTGCCTAGTTACTGTAGGAAGTTAATATTCATAGCTTCCTGCAGTAGCTAGGCACGTTTTTT	cgaaAAAAAACGTGCCTAGCTACTGCAGGAAGCTATGAATATTAACTTCCTACAGTAACTAGGCACG	GTTGTGGTACGTGTACACTGAC	CGTGCCTAGCTACTGCAGGAA	ACCGGCGTGCCTAGTTACTGTAGGAAGTTAATATTCATAGCTTCCTGCAGTAGCTAGGCACGTTTT	ACCGGCGTGCCTAGTTACTGTAGGAAGTTAATATTCATAGCTTCCTGCAGTAGCTAGGCACGTTTTTTGAATTCGCACCAGCACGCTACGCAGTTGTGGTACGTGTACACTGACTTCG
ENSMUSG00000006360.11_Crip1	ENSMUSG00000006360.11_Crip1__1	accggGCGATAAGGAGGTGTGTTTCGGTTAATATTCATAGCCGAAATACACCTCCTTGTCGCTTTTTT	cgaaAAAAAAGCGACAAGGAGGTGTATTTCGGCTATGAATATTAACCGAAACACACCTCCTTATCGC	CATGTGGTACGTGTACACACCA	GCGACAAGGAGGTGTATTTCG	ACCGGGCGATAAGGAGGTGTGTTTCGGTTAATATTCATAGCCGAAATACACCTCCTTGTCGCTTTT	ACCGGGCGATAAGGAGGTGTGTTTCGGTTAATATTCATAGCCGAAATACACCTCCTTGTCGCTTTTTTGAATTCGCACCAGCACGCTACGCACATGTGGTACGTGTACACACCATTCG
ENSMUSG00000006360.11_Crip1	ENSMUSG00000006360.11_Crip1__2	accggGCGAGTGACTTTACTAGGTAAGTTAATATTCATAGCTTGCCTAGTGAAGTCACTCGCTTTTTT	cgaaAAAAAAGCGAGTGACTTCACTAGGCAAGCTATGAATATTAACTTACCTAGTAAAGTCACTCGC	ACGTTGGTACGTGTACACCATG	GCGAGTGACTTCACTAGGCAA	ACCGGGCGAGTGACTTTACTAGGTAAGTTAATATTCATAGCTTGCCTAGTGAAGTCACTCGCTTTT	ACCGGGCGAGTGACTTTACTAGGTAAGTTAATATTCATAGCTTGCCTAGTGAAGTCACTCGCTTTTTTGAATTCGCACCAGCACGCTACGCAACGTTGGTACGTGTACACCATGTTCG
ENSMUSG00000006360.11_Crip1	ENSMUSG00000006360.11_Crip1__3	accggCTGCTTGAAGTGTGAGAAGTGGTTAATATTCATAGCCATTTCTCACACTTCAGGCAGTTTTTT	cgaaAAAAAACTGCCTGAAGTGTGAGAAATGGCTATGAATATTAACCACTTCTCACACTTCAAGCAG	TGGTTGGTACGTGTACACACAC	CTGCCTGAAGTGTGAGAAATG	ACCGGCTGCTTGAAGTGTGAGAAGTGGTTAATATTCATAGCCATTTCTCACACTTCAGGCAGTTTT	ACCGGCTGCTTGAAGTGTGAGAAGTGGTTAATATTCATAGCCATTTCTCACACTTCAGGCAGTTTTTTGAATTCGCACCAGCACGCTACGCATGGTTGGTACGTGTACACACACTTCG
ENSMUSG00000006360.11_Crip1	ENSMUSG00000006360.11_Crip1__4	accggGCCTGAGGTGTGAGAAGTGTGGTTAATATTCATAGCCACATTTCTCACACTTCAGGCTTTTTT	cgaaAAAAAAGCCTGAAGTGTGAGAAATGTGGCTATGAATATTAACCACACTTCTCACACCTCAGGC	GTGTTGGTACGTGTACACGTCA	GCCTGAAGTGTGAGAAATGTG	ACCGGGCCTGAGGTGTGAGAAGTGTGGTTAATATTCATAGCCACATTTCTCACACTTCAGGCTTTT	ACCGGGCCTGAGGTGTGAGAAGTGTGGTTAATATTCATAGCCACATTTCTCACACTTCAGGCTTTTTTGAATTCGCACCAGCACGCTACGCAGTGTTGGTACGTGTACACGTCATTCG
ENSMUSG00000006360.11_Crip1	ENSMUSG00000006360.11_Crip1__5	accggGAAGGCAAGCCTTACTGTAATGTTAATATTCATAGCATTGCAGTAGGGCTTGCCTTCTTTTTT	cgaaAAAAAAGAAGGCAAGCCCTACTGCAATGCTATGAATATTAACATTACAGTAAGGCTTGCCTTC	CAGTTGGTACGTGTACACTGGT	GAAGGCAAGCCCTACTGCAAT	ACCGGGAAGGCAAGCCTTACTGTAATGTTAATATTCATAGCATTGCAGTAGGGCTTGCCTTCTTTT	ACCGGGAAGGCAAGCCTTACTGTAATGTTAATATTCATAGCATTGCAGTAGGGCTTGCCTTCTTTTTTGAATTCGCACCAGCACGCTACGCACAGTTGGTACGTGTACACTGGTTTCG
ENSMUSG00000044258.10_Ctla2a	ENSMUSG00000044258.10_Ctla2a__1	accggCAGGGCAAGACCAGTTTCTATGTTAATATTCATAGCGTAGAAGCTGGTCTTGCCCTGTTTTTT	cgaaAAAAAACAGGGCAAGACCAGCTTCTACGCTATGAATATTAACATAGAAACTGGTCTTGCCCTG	ACCATGGTACGTGTACACACAC	CAGGGCAAGACCAGCTTCTAC	ACCGGCAGGGCAAGACCAGTTTCTATGTTAATATTCATAGCGTAGAAGCTGGTCTTGCCCTGTTTT	ACCGGCAGGGCAAGACCAGTTTCTATGTTAATATTCATAGCGTAGAAGCTGGTCTTGCCCTGTTTTTTGAATTCGCACCAGCACGCTACGCAACCATGGTACGTGTACACACACTTCG
ENSMUSG00000044258.10_Ctla2a	ENSMUSG00000044258.10_Ctla2a__2	accggGTGTGGGAGGAGGATAAGGAGGTTAATATTCATAGCCTTCTTATTCTCCTCCCACACTTTTTT	cgaaAAAAAAGTGTGGGAGGAGAATAAGAAGGCTATGAATATTAACCTCCTTATCCTCCTCCCACAC	TGCATGGTACGTGTACACTGCA	GTGTGGGAGGAGAATAAGAAG	ACCGGGTGTGGGAGGAGGATAAGGAGGTTAATATTCATAGCCTTCTTATTCTCCTCCCACACTTTT	ACCGGGTGTGGGAGGAGGATAAGGAGGTTAATATTCATAGCCTTCTTATTCTCCTCCCACACTTTTTTGAATTCGCACCAGCACGCTACGCATGCATGGTACGTGTACACTGCATTCG
ENSMUSG00000044258.10_Ctla2a	ENSMUSG00000044258.10_Ctla2a__3	accggCTTGACTCCAGAAGAATTTAAGTTAATATTCATAGCTTGAATTCTTCTGGAGTCAAGTTTTTT	cgaaAAAAAACTTGACTCCAGAAGAATTCAAGCTATGAATATTAACTTAAATTCTTCTGGAGTCAAG	GTCATGGTACGTGTACACCAGT	CTTGACTCCAGAAGAATTCAA	ACCGGCTTGACTCCAGAAGAATTTAAGTTAATATTCATAGCTTGAATTCTTCTGGAGTCAAGTTTT	ACCGGCTTGACTCCAGAAGAATTTAAGTTAATATTCATAGCTTGAATTCTTCTGGAGTCAAGTTTTTTGAATTCGCACCAGCACGCTACGCAGTCATGGTACGTGTACACCAGTTTCG
ENSMUSG00000044258.10_Ctla2a	ENSMUSG00000044258.10_Ctla2a__4	accggCTCCAGAAGAATTCAAGATAAGTTAATATTCATAGCTTGTCTTGAATTCTTCTGGAGTTTTTT	cgaaAAAAAACTCCAGAAGAATTCAAGACAAGCTATGAATATTAACTTATCTTGAATTCTTCTGGAG	CACATGGTACGTGTACACGTTG	CTCCAGAAGAATTCAAGACAA	ACCGGCTCCAGAAGAATTCAAGATAAGTTAATATTCATAGCTTGTCTTGAATTCTTCTGGAGTTTT	ACCGGCTCCAGAAGAATTCAAGATAAGTTAATATTCATAGCTTGTCTTGAATTCTTCTGGAGTTTTTTGAATTCGCACCAGCACGCTACGCACACATGGTACGTGTACACGTTGTTCG
ENSMUSG00000044258.10_Ctla2a	ENSMUSG00000044258.10_Ctla2a__5	accggGCTATGGAAACTCATTGAATAGTTAATATTCATAGCTATTCAGTGAGTTTCCATAGCTTTTTT	cgaaAAAAAAGCTATGGAAACTCACTGAATAGCTATGAATATTAACTATTCAATGAGTTTCCATAGC	ACACGTGTACGTGTACACACTG	GCTATGGAAACTCACTGAATA	ACCGGGCTATGGAAACTCATTGAATAGTTAATATTCATAGCTATTCAGTGAGTTTCCATAGCTTTT	ACCGGGCTATGGAAACTCATTGAATAGTTAATATTCATAGCTATTCAGTGAGTTTCCATAGCTTTTTTGAATTCGCACCAGCACGCTACGCAACACGTGTACGTGTACACACTGTTCG
ENSMUSG00000028988.13_Ctnnbip1	ENSMUSG00000028988.13_Ctnnbip1__1	accggCGTGCTGTTCATGTTGAGGAAGTTAATATTCATAGCTTCCTCAGCATGAGCAGCACGTTTTTT	cgaaAAAAAACGTGCTGCTCATGCTGAGGAAGCTATGAATATTAACTTCCTCAACATGAACAGCACG	TGACGTGTACGTGTACACTGAC	CGTGCTGCTCATGCTGAGGAA	ACCGGCGTGCTGTTCATGTTGAGGAAGTTAATATTCATAGCTTCCTCAGCATGAGCAGCACGTTTT	ACCGGCGTGCTGTTCATGTTGAGGAAGTTAATATTCATAGCTTCCTCAGCATGAGCAGCACGTTTTTTGAATTCGCACCAGCACGCTACGCATGACGTGTACGTGTACACTGACTTCG
ENSMUSG00000028988.13_Ctnnbip1	ENSMUSG00000028988.13_Ctnnbip1__2	accggGCCAGTGGGGAGGAGTTTCTGGTTAATATTCATAGCCAGAAATTCCTCCTCACTGGCTTTTTT	cgaaAAAAAAGCCAGTGAGGAGGAATTTCTGGCTATGAATATTAACCAGAAACTCCTCCCCACTGGC	GTACGTGTACGTGTACACCACA	GCCAGTGAGGAGGAATTTCTG	ACCGGGCCAGTGGGGAGGAGTTTCTGGTTAATATTCATAGCCAGAAATTCCTCCTCACTGGCTTTT	ACCGGGCCAGTGGGGAGGAGTTTCTGGTTAATATTCATAGCCAGAAATTCCTCCTCACTGGCTTTTTTGAATTCGCACCAGCACGCTACGCAGTACGTGTACGTGTACACCACATTCG
ENSMUSG00000028988.13_Ctnnbip1	ENSMUSG00000028988.13_Ctnnbip1__3	accggGCTGTTCATGTTGAGGAAGATGTTAATATTCATAGCATCTTCCTCAGCATGAGCAGCTTTTTT	cgaaAAAAAAGCTGCTCATGCTGAGGAAGATGCTATGAATATTAACATCTTCCTCAACATGAACAGC	CAACGTGTACGTGTACACGTGT	GCTGCTCATGCTGAGGAAGAT	ACCGGGCTGTTCATGTTGAGGAAGATGTTAATATTCATAGCATCTTCCTCAGCATGAGCAGCTTTT	ACCGGGCTGTTCATGTTGAGGAAGATGTTAATATTCATAGCATCTTCCTCAGCATGAGCAGCTTTTTTGAATTCGCACCAGCACGCTACGCACAACGTGTACGTGTACACGTGTTTCG
ENSMUSG00000028988.13_Ctnnbip1	ENSMUSG00000028988.13_Ctnnbip1__4	accggGCTGAGGAAGGTGGGGTTAAAGTTAATATTCATAGCTTTGACCCCATCTTCCTCAGCTTTTTT	cgaaAAAAAAGCTGAGGAAGATGGGGTCAAAGCTATGAATATTAACTTTAACCCCACCTTCCTCAGC	ACTGGTGTACGTGTACACTGAC	GCTGAGGAAGATGGGGTCAAA	ACCGGGCTGAGGAAGGTGGGGTTAAAGTTAATATTCATAGCTTTGACCCCATCTTCCTCAGCTTTT	ACCGGGCTGAGGAAGGTGGGGTTAAAGTTAATATTCATAGCTTTGACCCCATCTTCCTCAGCTTTTTTGAATTCGCACCAGCACGCTACGCAACTGGTGTACGTGTACACTGACTTCG
ENSMUSG00000028988.13_Ctnnbip1	ENSMUSG00000028988.13_Ctnnbip1__5	accggGCTGCAGATGGCTAAGAGATTGTTAATATTCATAGCGATCTCTTGGCCATCTGCAGCTTTTTT	cgaaAAAAAAGCTGCAGATGGCCAAGAGATCGCTATGAATATTAACAATCTCTTAGCCATCTGCAGC	TGTGGTGTACGTGTACACGTCA	GCTGCAGATGGCCAAGAGATC	ACCGGGCTGCAGATGGCTAAGAGATTGTTAATATTCATAGCGATCTCTTGGCCATCTGCAGCTTTT	ACCGGGCTGCAGATGGCTAAGAGATTGTTAATATTCATAGCGATCTCTTGGCCATCTGCAGCTTTTTTGAATTCGCACCAGCACGCTACGCATGTGGTGTACGTGTACACGTCATTCG
ENSMUSG00000083282.3_Ctsf	ENSMUSG00000083282.3_Ctsf__1	accggCGCTGGACATGTATAATTATGGTTAATATTCATAGCCGTAATTGTACATGTCCAGCGTTTTTT	cgaaAAAAAACGCTGGACATGTACAATTACGGCTATGAATATTAACCATAATTATACATGTCCAGCG	GTTGGTGTACGTGTACACACGT	CGCTGGACATGTACAATTACG	ACCGGCGCTGGACATGTATAATTATGGTTAATATTCATAGCCGTAATTGTACATGTCCAGCGTTTT	ACCGGCGCTGGACATGTATAATTATGGTTAATATTCATAGCCGTAATTGTACATGTCCAGCGTTTTTTGAATTCGCACCAGCACGCTACGCAGTTGGTGTACGTGTACACACGTTTCG
ENSMUSG00000083282.3_Ctsf	ENSMUSG00000083282.3_Ctsf__2	accggCTCCACTCTTTAAGGACTTTAGTTAATATTCATAGCTGAAGTCCTTGAAGAGTGGAGTTTTTT	cgaaAAAAAACTCCACTCTTCAAGGACTTCAGCTATGAATATTAACTAAAGTCCTTAAAGAGTGGAG	CATGGTGTACGTGTACACCATG	CTCCACTCTTCAAGGACTTCA	ACCGGCTCCACTCTTTAAGGACTTTAGTTAATATTCATAGCTGAAGTCCTTGAAGAGTGGAGTTTT	ACCGGCTCCACTCTTTAAGGACTTTAGTTAATATTCATAGCTGAAGTCCTTGAAGAGTGGAGTTTTTTGAATTCGCACCAGCACGCTACGCACATGGTGTACGTGTACACCATGTTCG
ENSMUSG00000083282.3_Ctsf	ENSMUSG00000083282.3_Ctsf__3	accggGCCCAGTGAATGCTAAGGTTAGTTAATATTCATAGCTGACCTTGGCATTCACTGGGCTTTTTT	cgaaAAAAAAGCCCAGTGAATGCCAAGGTCAGCTATGAATATTAACTAACCTTAGCATTCACTGGGC	ACGTGTGTACGTGTACACGTCA	GCCCAGTGAATGCCAAGGTCA	ACCGGGCCCAGTGAATGCTAAGGTTAGTTAATATTCATAGCTGACCTTGGCATTCACTGGGCTTTT	ACCGGGCCCAGTGAATGCTAAGGTTAGTTAATATTCATAGCTGACCTTGGCATTCACTGGGCTTTTTTGAATTCGCACCAGCACGCTACGCAACGTGTGTACGTGTACACGTCATTCG
ENSMUSG00000083282.3_Ctsf	ENSMUSG00000083282.3_Ctsf__4	accggGCGACTTTCAGTTCATTCTTTGTTAATATTCATAGCAAGGAATGAGCTGAAAGTCGCTTTTTT	cgaaAAAAAAGCGACTTTCAGCTCATTCCTTGCTATGAATATTAACAAAGAATGAACTGAAAGTCGC	TGGTGTGTACGTGTACACCAGT	GCGACTTTCAGCTCATTCCTT	ACCGGGCGACTTTCAGTTCATTCTTTGTTAATATTCATAGCAAGGAATGAGCTGAAAGTCGCTTTT	ACCGGGCGACTTTCAGTTCATTCTTTGTTAATATTCATAGCAAGGAATGAGCTGAAAGTCGCTTTTTTGAATTCGCACCAGCACGCTACGCATGGTGTGTACGTGTACACCAGTTTCG
ENSMUSG00000083282.3_Ctsf	ENSMUSG00000083282.3_Ctsf__5	accggCAGCTCATTCCTTCTATTGTTGTTAATATTCATAGCAACAATGGAAGGAATGAGCTGTTTTTT	cgaaAAAAAACAGCTCATTCCTTCCATTGTTGCTATGAATATTAACAACAATAGAAGGAATGAGCTG	GTGTGTGTACGTGTACACTGTG	CAGCTCATTCCTTCCATTGTT	ACCGGCAGCTCATTCCTTCTATTGTTGTTAATATTCATAGCAACAATGGAAGGAATGAGCTGTTTT	ACCGGCAGCTCATTCCTTCTATTGTTGTTAATATTCATAGCAACAATGGAAGGAATGAGCTGTTTTTTGAATTCGCACCAGCACGCTACGCAGTGTGTGTACGTGTACACTGTGTTCG
ENSMUSG00000024910.5_Ctsw	ENSMUSG00000024910.5_Ctsw__1	accggGACTGTGAACGTTGTGGAAATGTTAATATTCATAGCATTTCCACAGCGTTCGCAGTCTTTTTT	cgaaAAAAAAGACTGCGAACGCTGTGGAAATGCTATGAATATTAACATTTCCACAACGTTCACAGTC	CAGTGTGTACGTGTACACACAC	GACTGCGAACGCTGTGGAAAT	ACCGGGACTGTGAACGTTGTGGAAATGTTAATATTCATAGCATTTCCACAGCGTTCGCAGTCTTTT	ACCGGGACTGTGAACGTTGTGGAAATGTTAATATTCATAGCATTTCCACAGCGTTCGCAGTCTTTTTTGAATTCGCACCAGCACGCTACGCACAGTGTGTACGTGTACACACACTTCG
ENSMUSG00000024910.5_Ctsw	ENSMUSG00000024910.5_Ctsw__2	accggCTTCGTGTGGGATGCATATTTGTTAATATTCATAGCAGATATGCGTCCCACACGAAGTTTTTT	cgaaAAAAAACTTCGTGTGGGACGCATATCTGCTATGAATATTAACAAATATGCATCCCACACGAAG	ACCAGTGTACGTGTACACCAGT	CTTCGTGTGGGACGCATATCT	ACCGGCTTCGTGTGGGATGCATATTTGTTAATATTCATAGCAGATATGCGTCCCACACGAAGTTTT	ACCGGCTTCGTGTGGGATGCATATTTGTTAATATTCATAGCAGATATGCGTCCCACACGAAGTTTTTTGAATTCGCACCAGCACGCTACGCAACCAGTGTACGTGTACACCAGTTTCG
ENSMUSG00000024910.5_Ctsw	ENSMUSG00000024910.5_Ctsw__3	accggCCTCCCCATATTGGATCTTGAGTTAATATTCATAGCTCAGGATCCAGTATGGGGAGGTTTTTT	cgaaAAAAAACCTCCCCATACTGGATCCTGAGCTATGAATATTAACTCAAGATCCAATATGGGGAGG	TGCAGTGTACGTGTACACACTG	CCTCCCCATACTGGATCCTGA	ACCGGCCTCCCCATATTGGATCTTGAGTTAATATTCATAGCTCAGGATCCAGTATGGGGAGGTTTT	ACCGGCCTCCCCATATTGGATCTTGAGTTAATATTCATAGCTCAGGATCCAGTATGGGGAGGTTTTTTGAATTCGCACCAGCACGCTACGCATGCAGTGTACGTGTACACACTGTTCG
ENSMUSG00000024910.5_Ctsw	ENSMUSG00000024910.5_Ctsw__4	accggCAGGCTGTATTGGGGAAATAAGTTAATATTCATAGCTTGTTTCCCCGATACAGCCTGTTTTTT	cgaaAAAAAACAGGCTGTATCGGGGAAACAAGCTATGAATATTAACTTATTTCCCCAATACAGCCTG	GTCAGTGTACGTGTACACGTAC	CAGGCTGTATCGGGGAAACAA	ACCGGCAGGCTGTATTGGGGAAATAAGTTAATATTCATAGCTTGTTTCCCCGATACAGCCTGTTTT	ACCGGCAGGCTGTATTGGGGAAATAAGTTAATATTCATAGCTTGTTTCCCCGATACAGCCTGTTTTTTGAATTCGCACCAGCACGCTACGCAGTCAGTGTACGTGTACACGTACTTCG
ENSMUSG00000024910.5_Ctsw	ENSMUSG00000024910.5_Ctsw__5	accggCCACTTCTCTTACTTTCTGGTGTTAATATTCATAGCACCAGAAAGTAGGAGAGGTGGTTTTTT	cgaaAAAAAACCACCTCTCCTACTTTCTGGTGCTATGAATATTAACACCAGAAAGTAAGAGAAGTGG	CACAGTGTACGTGTACACTGCA	CCACCTCTCCTACTTTCTGGT	ACCGGCCACTTCTCTTACTTTCTGGTGTTAATATTCATAGCACCAGAAAGTAGGAGAGGTGGTTTT	ACCGGCCACTTCTCTTACTTTCTGGTGTTAATATTCATAGCACCAGAAAGTAGGAGAGGTGGTTTTTTGAATTCGCACCAGCACGCTACGCACACAGTGTACGTGTACACTGCATTCG
ENSMUSG00000031078.15_Cttn	ENSMUSG00000031078.15_Cttn__1	accggCGGATGGCTAAAGAAAGATAGGTTAATATTCATAGCCTGTCTTTCTTTGGCCATCCGTTTTTT	cgaaAAAAAACGGATGGCCAAAGAAAGACAGGCTATGAATATTAACCTATCTTTCTTTAGCCATCCG	ACACCAGTACGTGTACACCAAC	CGGATGGCCAAAGAAAGACAG	ACCGGCGGATGGCTAAAGAAAGATAGGTTAATATTCATAGCCTGTCTTTCTTTGGCCATCCGTTTT	ACCGGCGGATGGCTAAAGAAAGATAGGTTAATATTCATAGCCTGTCTTTCTTTGGCCATCCGTTTTTTGAATTCGCACCAGCACGCTACGCAACACCAGTACGTGTACACCAACTTCG
ENSMUSG00000031078.15_Cttn	ENSMUSG00000031078.15_Cttn__2	accggCTGCTGGTGATGATGAGATTTGTTAATATTCATAGCAGATCTCATCATCGCCAGCAGTTTTTT	cgaaAAAAAACTGCTGGCGATGATGAGATCTGCTATGAATATTAACAAATCTCATCATCACCAGCAG	TGACCAGTACGTGTACACACCA	CTGCTGGCGATGATGAGATCT	ACCGGCTGCTGGTGATGATGAGATTTGTTAATATTCATAGCAGATCTCATCATCGCCAGCAGTTTT	ACCGGCTGCTGGTGATGATGAGATTTGTTAATATTCATAGCAGATCTCATCATCGCCAGCAGTTTTTTGAATTCGCACCAGCACGCTACGCATGACCAGTACGTGTACACACCATTCG
ENSMUSG00000031078.15_Cttn	ENSMUSG00000031078.15_Cttn__3	accggGCTCTTCCTAGCCAATTATGTGTTAATATTCATAGCACATAGTTGGCTGGGAAGAGCTTTTTT	cgaaAAAAAAGCTCTTCCCAGCCAACTATGTGCTATGAATATTAACACATAATTGGCTAGGAAGAGC	GTACCAGTACGTGTACACGTGT	GCTCTTCCCAGCCAACTATGT	ACCGGGCTCTTCCTAGCCAATTATGTGTTAATATTCATAGCACATAGTTGGCTGGGAAGAGCTTTT	ACCGGGCTCTTCCTAGCCAATTATGTGTTAATATTCATAGCACATAGTTGGCTGGGAAGAGCTTTTTTGAATTCGCACCAGCACGCTACGCAGTACCAGTACGTGTACACGTGTTTCG
ENSMUSG00000031078.15_Cttn	ENSMUSG00000031078.15_Cttn__4	accggCCAGCATAGGGTTCACATTACGTTAATATTCATAGCGTAGTGTGAACCCTGTGCTGGTTTTTT	cgaaAAAAAACCAGCACAGGGTTCACACTACGCTATGAATATTAACGTAATGTGAACCCTATGCTGG	CAACCAGTACGTGTACACTGTG	CCAGCACAGGGTTCACACTAC	ACCGGCCAGCATAGGGTTCACATTACGTTAATATTCATAGCGTAGTGTGAACCCTGTGCTGGTTTT	ACCGGCCAGCATAGGGTTCACATTACGTTAATATTCATAGCGTAGTGTGAACCCTGTGCTGGTTTTTTGAATTCGCACCAGCACGCTACGCACAACCAGTACGTGTACACTGTGTTCG
ENSMUSG00000031078.15_Cttn	ENSMUSG00000031078.15_Cttn__5	accggCAGCAAGGCCTGATCTATATAGTTAATATTCATAGCTGTATAGGTCAGGCCTTGCTGTTTTTT	cgaaAAAAAACAGCAAGGCCTGACCTATACAGCTATGAATATTAACTATATAGATCAGGCCTTGCTG	ACTGCAGTACGTGTACACACCA	CAGCAAGGCCTGACCTATACA	ACCGGCAGCAAGGCCTGATCTATATAGTTAATATTCATAGCTGTATAGGTCAGGCCTTGCTGTTTT	ACCGGCAGCAAGGCCTGATCTATATAGTTAATATTCATAGCTGTATAGGTCAGGCCTTGCTGTTTTTTGAATTCGCACCAGCACGCTACGCAACTGCAGTACGTGTACACACCATTCG
ENSMUSG00000018378.13_Cuedc1	ENSMUSG00000018378.13_Cuedc1__1	accggCCCAGCAGATGGATAGCATTTGTTAATATTCATAGCGAATGCTGTCCATCTGCTGGGTTTTTT	cgaaAAAAAACCCAGCAGATGGACAGCATTCGCTATGAATATTAACAAATGCTATCCATCTGCTGGG	TGTGCAGTACGTGTACACTGGT	CCCAGCAGATGGACAGCATTC	ACCGGCCCAGCAGATGGATAGCATTTGTTAATATTCATAGCGAATGCTGTCCATCTGCTGGGTTTT	ACCGGCCCAGCAGATGGATAGCATTTGTTAATATTCATAGCGAATGCTGTCCATCTGCTGGGTTTTTTGAATTCGCACCAGCACGCTACGCATGTGCAGTACGTGTACACTGGTTTCG
ENSMUSG00000018378.13_Cuedc1	ENSMUSG00000018378.13_Cuedc1__2	accggCAGCGGTTTCTTGGTTTGTTGGTTAATATTCATAGCCAACAAACCAAGAAGCCGCTGTTTTTT	cgaaAAAAAACAGCGGCTTCTTGGTTTGTTGGCTATGAATATTAACCAACAAACCAAGAAACCGCTG	GTTGCAGTACGTGTACACCATG	CAGCGGCTTCTTGGTTTGTTG	ACCGGCAGCGGTTTCTTGGTTTGTTGGTTAATATTCATAGCCAACAAACCAAGAAGCCGCTGTTTT	ACCGGCAGCGGTTTCTTGGTTTGTTGGTTAATATTCATAGCCAACAAACCAAGAAGCCGCTGTTTTTTGAATTCGCACCAGCACGCTACGCAGTTGCAGTACGTGTACACCATGTTCG
ENSMUSG00000018378.13_Cuedc1	ENSMUSG00000018378.13_Cuedc1__3	accggGCAGTGGCTCTGTAAGATGATGTTAATATTCATAGCGTCATCTTGCAGAGCCACTGCTTTTTT	cgaaAAAAAAGCAGTGGCTCTGCAAGATGACGCTATGAATATTAACATCATCTTACAGAGCCACTGC	CATGCAGTACGTGTACACGTAC	GCAGTGGCTCTGCAAGATGAC	ACCGGGCAGTGGCTCTGTAAGATGATGTTAATATTCATAGCGTCATCTTGCAGAGCCACTGCTTTT	ACCGGGCAGTGGCTCTGTAAGATGATGTTAATATTCATAGCGTCATCTTGCAGAGCCACTGCTTTTTTGAATTCGCACCAGCACGCTACGCACATGCAGTACGTGTACACGTACTTCG
ENSMUSG00000018378.13_Cuedc1	ENSMUSG00000018378.13_Cuedc1__4	accggCACCGGAGATCTTGGAAAGGGGTTAATATTCATAGCTCCTTTCCAGGATCTCCGGTGTTTTTT	cgaaAAAAAACACCGGAGATCCTGGAAAGGAGCTATGAATATTAACCCCTTTCCAAGATCTCCGGTG	ACGTCAGTACGTGTACACTGGT	CACCGGAGATCCTGGAAAGGA	ACCGGCACCGGAGATCTTGGAAAGGGGTTAATATTCATAGCTCCTTTCCAGGATCTCCGGTGTTTT	ACCGGCACCGGAGATCTTGGAAAGGGGTTAATATTCATAGCTCCTTTCCAGGATCTCCGGTGTTTTTTGAATTCGCACCAGCACGCTACGCAACGTCAGTACGTGTACACTGGTTTCG
ENSMUSG00000018378.13_Cuedc1	ENSMUSG00000018378.13_Cuedc1__5	accggCCGGAGATCTTGGAAAGGATTGTTAATATTCATAGCAGTCCTTTCCAGGATCTCCGGTTTTTT	cgaaAAAAAACCGGAGATCCTGGAAAGGACTGCTATGAATATTAACAATCCTTTCCAAGATCTCCGG	TGGTCAGTACGTGTACACGTTG	CCGGAGATCCTGGAAAGGACT	ACCGGCCGGAGATCTTGGAAAGGATTGTTAATATTCATAGCAGTCCTTTCCAGGATCTCCGGTTTT	ACCGGCCGGAGATCTTGGAAAGGATTGTTAATATTCATAGCAGTCCTTTCCAGGATCTCCGGTTTTTTGAATTCGCACCAGCACGCTACGCATGGTCAGTACGTGTACACGTTGTTCG
ENSMUSG00000038545.13_Cul7	ENSMUSG00000038545.13_Cul7__1	accggGCCAGTTCTGACAGAGTAATGGTTAATATTCATAGCCATTGCTCTGTCGGAACTGGCTTTTTT	cgaaAAAAAAGCCAGTTCCGACAGAGCAATGGCTATGAATATTAACCATTACTCTGTCAGAACTGGC	GTGTCAGTACGTGTACACACAC	GCCAGTTCCGACAGAGCAATG	ACCGGGCCAGTTCTGACAGAGTAATGGTTAATATTCATAGCCATTGCTCTGTCGGAACTGGCTTTT	ACCGGGCCAGTTCTGACAGAGTAATGGTTAATATTCATAGCCATTGCTCTGTCGGAACTGGCTTTTTTGAATTCGCACCAGCACGCTACGCAGTGTCAGTACGTGTACACACACTTCG
ENSMUSG00000038545.13_Cul7	ENSMUSG00000038545.13_Cul7__2	accggCGGAGCTAATGAAGAGTTTGAGTTAATATTCATAGCTCAGACTCTTCATTGGCTCCGTTTTTT	cgaaAAAAAACGGAGCCAATGAAGAGTCTGAGCTATGAATATTAACTCAAACTCTTCATTAGCTCCG	CAGTCAGTACGTGTACACCACA	CGGAGCCAATGAAGAGTCTGA	ACCGGCGGAGCTAATGAAGAGTTTGAGTTAATATTCATAGCTCAGACTCTTCATTGGCTCCGTTTT	ACCGGCGGAGCTAATGAAGAGTTTGAGTTAATATTCATAGCTCAGACTCTTCATTGGCTCCGTTTTTTGAATTCGCACCAGCACGCTACGCACAGTCAGTACGTGTACACCACATTCG
ENSMUSG00000038545.13_Cul7	ENSMUSG00000038545.13_Cul7__3	accggCACGTGTATCTGGATGAATTGGTTAATATTCATAGCCAATTCATCCGGATACGCGTGTTTTTT	cgaaAAAAAACACGCGTATCCGGATGAATTGGCTATGAATATTAACCAATTCATCCAGATACACGTG	ACCACAGTACGTGTACACGTTG	CACGCGTATCCGGATGAATTG	ACCGGCACGTGTATCTGGATGAATTGGTTAATATTCATAGCCAATTCATCCGGATACGCGTGTTTT	ACCGGCACGTGTATCTGGATGAATTGGTTAATATTCATAGCCAATTCATCCGGATACGCGTGTTTTTTGAATTCGCACCAGCACGCTACGCAACCACAGTACGTGTACACGTTGTTCG
ENSMUSG00000038545.13_Cul7	ENSMUSG00000038545.13_Cul7__4	accggGCCGGATGATCTAAGCTTTGTGTTAATATTCATAGCACAGAGCTTGGATCATCCGGCTTTTTT	cgaaAAAAAAGCCGGATGATCCAAGCTCTGTGCTATGAATATTAACACAAAGCTTAGATCATCCGGC	TGCACAGTACGTGTACACCAAC	GCCGGATGATCCAAGCTCTGT	ACCGGGCCGGATGATCTAAGCTTTGTGTTAATATTCATAGCACAGAGCTTGGATCATCCGGCTTTT	ACCGGGCCGGATGATCTAAGCTTTGTGTTAATATTCATAGCACAGAGCTTGGATCATCCGGCTTTTTTGAATTCGCACCAGCACGCTACGCATGCACAGTACGTGTACACCAACTTCG
ENSMUSG00000038545.13_Cul7	ENSMUSG00000038545.13_Cul7__5	accggCCAGGCTACTCTTACGGAATAGTTAATATTCATAGCTGTTCCGTGAGAGTAGCCTGGTTTTTT	cgaaAAAAAACCAGGCTACTCTCACGGAACAGCTATGAATATTAACTATTCCGTAAGAGTAGCCTGG	GTCACAGTACGTGTACACTGCA	CCAGGCTACTCTCACGGAACA	ACCGGCCAGGCTACTCTTACGGAATAGTTAATATTCATAGCTGTTCCGTGAGAGTAGCCTGGTTTT	ACCGGCCAGGCTACTCTTACGGAATAGTTAATATTCATAGCTGTTCCGTGAGAGTAGCCTGGTTTTTTGAATTCGCACCAGCACGCTACGCAGTCACAGTACGTGTACACTGCATTCG
ENSMUSG00000046668.9_Cxxc5	ENSMUSG00000046668.9_Cxxc5__1	accggCACGTGGACATCTGATTATGTGTTAATATTCATAGCACATGATCAGGTGTCCACGTGTTTTTT	cgaaAAAAAACACGTGGACACCTGATCATGTGCTATGAATATTAACACATAATCAGATGTCCACGTG	CACACAGTACGTGTACACACGT	CACGTGGACACCTGATCATGT	ACCGGCACGTGGACATCTGATTATGTGTTAATATTCATAGCACATGATCAGGTGTCCACGTGTTTT	ACCGGCACGTGGACATCTGATTATGTGTTAATATTCATAGCACATGATCAGGTGTCCACGTGTTTTTTGAATTCGCACCAGCACGCTACGCACACACAGTACGTGTACACACGTTTCG
ENSMUSG00000046668.9_Cxxc5	ENSMUSG00000046668.9_Cxxc5__2	accggCCCAGGTATCTTTATTGTGGGGTTAATATTCATAGCCCCACAATAGAGATGCCTGGGTTTTTT	cgaaAAAAAACCCAGGCATCTCTATTGTGGGGCTATGAATATTAACCCCACAATAAAGATACCTGGG	ACACACCAACGTGTACACCACA	CCCAGGCATCTCTATTGTGGG	ACCGGCCCAGGTATCTTTATTGTGGGGTTAATATTCATAGCCCCACAATAGAGATGCCTGGGTTTT	ACCGGCCCAGGTATCTTTATTGTGGGGTTAATATTCATAGCCCCACAATAGAGATGCCTGGGTTTTTTGAATTCGCACCAGCACGCTACGCAACACACCAACGTGTACACCACATTCG
ENSMUSG00000046668.9_Cxxc5	ENSMUSG00000046668.9_Cxxc5__3	accggGCAGTAGCAGCAGTAGTAATAGTTAATATTCATAGCTGTTACTGCTGCTGCTACTGCTTTTTT	cgaaAAAAAAGCAGTAGCAGCAGCAGTAACAGCTATGAATATTAACTATTACTACTGCTGCTACTGC	TGACACCAACGTGTACACACGT	GCAGTAGCAGCAGCAGTAACA	ACCGGGCAGTAGCAGCAGTAGTAATAGTTAATATTCATAGCTGTTACTGCTGCTGCTACTGCTTTT	ACCGGGCAGTAGCAGCAGTAGTAATAGTTAATATTCATAGCTGTTACTGCTGCTGCTACTGCTTTTTTGAATTCGCACCAGCACGCTACGCATGACACCAACGTGTACACACGTTTCG
ENSMUSG00000046668.9_Cxxc5	ENSMUSG00000046668.9_Cxxc5__4	accggCAGCAGTAGTAACACTAATAGGTTAATATTCATAGCCTATTGGTGTTACTGCTGCTGTTTTTT	cgaaAAAAAACAGCAGCAGTAACACCAATAGGCTATGAATATTAACCTATTAGTGTTACTACTGCTG	GTACACCAACGTGTACACGTTG	CAGCAGCAGTAACACCAATAG	ACCGGCAGCAGTAGTAACACTAATAGGTTAATATTCATAGCCTATTGGTGTTACTGCTGCTGTTTT	ACCGGCAGCAGTAGTAACACTAATAGGTTAATATTCATAGCCTATTGGTGTTACTGCTGCTGTTTTTTGAATTCGCACCAGCACGCTACGCAGTACACCAACGTGTACACGTTGTTCG
ENSMUSG00000046668.9_Cxxc5	ENSMUSG00000046668.9_Cxxc5__5	accggGCAGCAGTAACACTAATAGTAGTTAATATTCATAGCTGCTATTGGTGTTACTGCTGCTTTTTT	cgaaAAAAAAGCAGCAGTAACACCAATAGCAGCTATGAATATTAACTACTATTAGTGTTACTGCTGC	CAACACCAACGTGTACACTGAC	GCAGCAGTAACACCAATAGCA	ACCGGGCAGCAGTAACACTAATAGTAGTTAATATTCATAGCTGCTATTGGTGTTACTGCTGCTTTT	ACCGGGCAGCAGTAACACTAATAGTAGTTAATATTCATAGCTGCTATTGGTGTTACTGCTGCTTTTTTGAATTCGCACCAGCACGCTACGCACAACACCAACGTGTACACTGACTTCG
ENSMUSG00000032323.13_Cyp11a1	ENSMUSG00000032323.13_Cyp11a1__1	accggCCAGCGGTTTATCAATGTTGTGTTAATATTCATAGCACAGCATTGATGAACCGCTGGTTTTTT	cgaaAAAAAACCAGCGGTTCATCAATGCTGTGCTATGAATATTAACACAACATTGATAAACCGCTGG	ACTGACCAACGTGTACACACGT	CCAGCGGTTCATCAATGCTGT	ACCGGCCAGCGGTTTATCAATGTTGTGTTAATATTCATAGCACAGCATTGATGAACCGCTGGTTTT	ACCGGCCAGCGGTTTATCAATGTTGTGTTAATATTCATAGCACAGCATTGATGAACCGCTGGTTTTTTGAATTCGCACCAGCACGCTACGCAACTGACCAACGTGTACACACGTTTCG
ENSMUSG00000032323.13_Cyp11a1	ENSMUSG00000032323.13_Cyp11a1__2	accggCCTGGAGCCATTAAGAATTTCGTTAATATTCATAGCGAAGTTCTTGATGGCTCCAGGTTTTTT	cgaaAAAAAACCTGGAGCCATCAAGAACTTCGCTATGAATATTAACGAAATTCTTAATGGCTCCAGG	TGTGACCAACGTGTACACTGTG	CCTGGAGCCATCAAGAACTTC	ACCGGCCTGGAGCCATTAAGAATTTCGTTAATATTCATAGCGAAGTTCTTGATGGCTCCAGGTTTT	ACCGGCCTGGAGCCATTAAGAATTTCGTTAATATTCATAGCGAAGTTCTTGATGGCTCCAGGTTTTTTGAATTCGCACCAGCACGCTACGCATGTGACCAACGTGTACACTGTGTTCG
ENSMUSG00000032323.13_Cyp11a1	ENSMUSG00000032323.13_Cyp11a1__3	accggCCCTGGTGTTCTTTATAGTCTGTTAATATTCATAGCAGGCTATAAAGGACACCAGGGTTTTTT	cgaaAAAAAACCCTGGTGTCCTTTATAGCCTGCTATGAATATTAACAGACTATAAAGAACACCAGGG	GTTGACCAACGTGTACACCAAC	CCCTGGTGTCCTTTATAGCCT	ACCGGCCCTGGTGTTCTTTATAGTCTGTTAATATTCATAGCAGGCTATAAAGGACACCAGGGTTTT	ACCGGCCCTGGTGTTCTTTATAGTCTGTTAATATTCATAGCAGGCTATAAAGGACACCAGGGTTTTTTGAATTCGCACCAGCACGCTACGCAGTTGACCAACGTGTACACCAACTTCG
ENSMUSG00000032323.13_Cyp11a1	ENSMUSG00000032323.13_Cyp11a1__4	accggGCTGCCCTTTAAGAACATTCAGTTAATATTCATAGCTGGATGTTCTTGAAGGGCAGCTTTTTT	cgaaAAAAAAGCTGCCCTTCAAGAACATCCAGCTATGAATATTAACTGAATGTTCTTAAAGGGCAGC	CATGACCAACGTGTACACGTCA	GCTGCCCTTCAAGAACATCCA	ACCGGGCTGCCCTTTAAGAACATTCAGTTAATATTCATAGCTGGATGTTCTTGAAGGGCAGCTTTT	ACCGGGCTGCCCTTTAAGAACATTCAGTTAATATTCATAGCTGGATGTTCTTGAAGGGCAGCTTTTTTGAATTCGCACCAGCACGCTACGCACATGACCAACGTGTACACGTCATTCG
ENSMUSG00000032323.13_Cyp11a1	ENSMUSG00000032323.13_Cyp11a1__5	accggCCAGGCCAATATTACTGAGATGTTAATATTCATAGCATCTCGGTAATGTTGGCCTGGTTTTTT	cgaaAAAAAACCAGGCCAACATTACCGAGATGCTATGAATATTAACATCTCAGTAATATTGGCCTGG	ACGTACCAACGTGTACACTGTG	CCAGGCCAACATTACCGAGAT	ACCGGCCAGGCCAATATTACTGAGATGTTAATATTCATAGCATCTCGGTAATGTTGGCCTGGTTTT	ACCGGCCAGGCCAATATTACTGAGATGTTAATATTCATAGCATCTCGGTAATGTTGGCCTGGTTTTTTGAATTCGCACCAGCACGCTACGCAACGTACCAACGTGTACACTGTGTTCG
ENSMUSG00000028159.14_Dapp1	ENSMUSG00000028159.14_Dapp1__1	accggCAGCCGATCCCATTTCTCTTTGTTAATATTCATAGCAGAGAGAGATGGGATCGGCTGTTTTTT	cgaaAAAAAACAGCCGATCCCATCTCTCTCTGCTATGAATATTAACAAAGAGAAATGGGATCGGCTG	TGGTACCAACGTGTACACGTAC	CAGCCGATCCCATCTCTCTCT	ACCGGCAGCCGATCCCATTTCTCTTTGTTAATATTCATAGCAGAGAGAGATGGGATCGGCTGTTTT	ACCGGCAGCCGATCCCATTTCTCTTTGTTAATATTCATAGCAGAGAGAGATGGGATCGGCTGTTTTTTGAATTCGCACCAGCACGCTACGCATGGTACCAACGTGTACACGTACTTCG
ENSMUSG00000028159.14_Dapp1	ENSMUSG00000028159.14_Dapp1__2	accggGCCGATCCCATCTTTCTCTTTGTTAATATTCATAGCGAAGAGAGAGATGGGATCGGCTTTTTT	cgaaAAAAAAGCCGATCCCATCTCTCTCTTCGCTATGAATATTAACAAAGAGAAAGATGGGATCGGC	GTGTACCAACGTGTACACACCA	GCCGATCCCATCTCTCTCTTC	ACCGGGCCGATCCCATCTTTCTCTTTGTTAATATTCATAGCGAAGAGAGAGATGGGATCGGCTTTT	ACCGGGCCGATCCCATCTTTCTCTTTGTTAATATTCATAGCGAAGAGAGAGATGGGATCGGCTTTTTTGAATTCGCACCAGCACGCTACGCAGTGTACCAACGTGTACACACCATTCG
ENSMUSG00000028159.14_Dapp1	ENSMUSG00000028159.14_Dapp1__3	accggCACAGACTTGCTCTAGGATTTGTTAATATTCATAGCAAATCCTGGAGCAGGTCTGTGTTTTTT	cgaaAAAAAACACAGACCTGCTCCAGGATTTGCTATGAATATTAACAAATCCTAGAGCAAGTCTGTG	CAGTACCAACGTGTACACCAGT	CACAGACCTGCTCCAGGATTT	ACCGGCACAGACTTGCTCTAGGATTTGTTAATATTCATAGCAAATCCTGGAGCAGGTCTGTGTTTT	ACCGGCACAGACTTGCTCTAGGATTTGTTAATATTCATAGCAAATCCTGGAGCAGGTCTGTGTTTTTTGAATTCGCACCAGCACGCTACGCACAGTACCAACGTGTACACCAGTTTCG
ENSMUSG00000028159.14_Dapp1	ENSMUSG00000028159.14_Dapp1__4	accggCCTTCTTTGGGCACTAAAGAAGTTAATATTCATAGCTTCTTTGGTGCCCAGAGAAGGTTTTTT	cgaaAAAAAACCTTCTCTGGGCACCAAAGAAGCTATGAATATTAACTTCTTTAGTGCCCAAAGAAGG	ACCAACCAACGTGTACACGTAC	CCTTCTCTGGGCACCAAAGAA	ACCGGCCTTCTTTGGGCACTAAAGAAGTTAATATTCATAGCTTCTTTGGTGCCCAGAGAAGGTTTT	ACCGGCCTTCTTTGGGCACTAAAGAAGTTAATATTCATAGCTTCTTTGGTGCCCAGAGAAGGTTTTTTGAATTCGCACCAGCACGCTACGCAACCAACCAACGTGTACACGTACTTCG
ENSMUSG00000028159.14_Dapp1	ENSMUSG00000028159.14_Dapp1__5	accggCCGATCCCATCTTTCTCTTTAGTTAATATTCATAGCTGAAGAGAGAGATGGGATCGGTTTTTT	cgaaAAAAAACCGATCCCATCTCTCTCTTCAGCTATGAATATTAACTAAAGAGAAAGATGGGATCGG	TGCAACCAACGTGTACACCACA	CCGATCCCATCTCTCTCTTCA	ACCGGCCGATCCCATCTTTCTCTTTAGTTAATATTCATAGCTGAAGAGAGAGATGGGATCGGTTTT	ACCGGCCGATCCCATCTTTCTCTTTAGTTAATATTCATAGCTGAAGAGAGAGATGGGATCGGTTTTTTGAATTCGCACCAGCACGCTACGCATGCAACCAACGTGTACACCACATTCG
ENSMUSG00000002668.8_Dennd1c	ENSMUSG00000002668.8_Dennd1c__1	accggCAGCCTGCCATTTATTCTTGAGTTAATATTCATAGCTCAGGAATAGATGGCAGGCTGTTTTTT	cgaaAAAAAACAGCCTGCCATCTATTCCTGAGCTATGAATATTAACTCAAGAATAAATGGCAGGCTG	GTCAACCAACGTGTACACTGGT	CAGCCTGCCATCTATTCCTGA	ACCGGCAGCCTGCCATTTATTCTTGAGTTAATATTCATAGCTCAGGAATAGATGGCAGGCTGTTTT	ACCGGCAGCCTGCCATTTATTCTTGAGTTAATATTCATAGCTCAGGAATAGATGGCAGGCTGTTTTTTGAATTCGCACCAGCACGCTACGCAGTCAACCAACGTGTACACTGGTTTCG
ENSMUSG00000002668.8_Dennd1c	ENSMUSG00000002668.8_Dennd1c__2	accggGCCTGCCATTTATTCTTGAGAGTTAATATTCATAGCTCTCAGGAATAGATGGCAGGCTTTTTT	cgaaAAAAAAGCCTGCCATCTATTCCTGAGAGCTATGAATATTAACTCTCAAGAATAAATGGCAGGC	CACAACCAACGTGTACACACTG	GCCTGCCATCTATTCCTGAGA	ACCGGGCCTGCCATTTATTCTTGAGAGTTAATATTCATAGCTCTCAGGAATAGATGGCAGGCTTTT	ACCGGGCCTGCCATTTATTCTTGAGAGTTAATATTCATAGCTCTCAGGAATAGATGGCAGGCTTTTTTGAATTCGCACCAGCACGCTACGCACACAACCAACGTGTACACACTGTTCG
ENSMUSG00000002668.8_Dennd1c	ENSMUSG00000002668.8_Dennd1c__3	accggGATGGTGCCTAGGTTCTGTTTGTTAATATTCATAGCAAACAGAACCTGGGCACCATCTTTTTT	cgaaAAAAAAGATGGTGCCCAGGTTCTGTTTGCTATGAATATTAACAAACAGAACCTAGGCACCATC	ACACTGCAACGTGTACACGTAC	GATGGTGCCCAGGTTCTGTTT	ACCGGGATGGTGCCTAGGTTCTGTTTGTTAATATTCATAGCAAACAGAACCTGGGCACCATCTTTT	ACCGGGATGGTGCCTAGGTTCTGTTTGTTAATATTCATAGCAAACAGAACCTGGGCACCATCTTTTTTGAATTCGCACCAGCACGCTACGCAACACTGCAACGTGTACACGTACTTCG
ENSMUSG00000002668.8_Dennd1c	ENSMUSG00000002668.8_Dennd1c__4	accggCCCAACCAGCTGTTAGGAATAGTTAATATTCATAGCTGTTCCTGACAGCTGGTTGGGTTTTTT	cgaaAAAAAACCCAACCAGCTGTCAGGAACAGCTATGAATATTAACTATTCCTAACAGCTGGTTGGG	TGACTGCAACGTGTACACCACA	CCCAACCAGCTGTCAGGAACA	ACCGGCCCAACCAGCTGTTAGGAATAGTTAATATTCATAGCTGTTCCTGACAGCTGGTTGGGTTTT	ACCGGCCCAACCAGCTGTTAGGAATAGTTAATATTCATAGCTGTTCCTGACAGCTGGTTGGGTTTTTTGAATTCGCACCAGCACGCTACGCATGACTGCAACGTGTACACCACATTCG
ENSMUSG00000002668.8_Dennd1c	ENSMUSG00000002668.8_Dennd1c__5	accggCCATGGGATCCATAGAGATAAGTTAATATTCATAGCTTGTCTCTGTGGATCCCATGGTTTTTT	cgaaAAAAAACCATGGGATCCACAGAGACAAGCTATGAATATTAACTTATCTCTATGGATCCCATGG	GTACTGCAACGTGTACACTGGT	CCATGGGATCCACAGAGACAA	ACCGGCCATGGGATCCATAGAGATAAGTTAATATTCATAGCTTGTCTCTGTGGATCCCATGGTTTT	ACCGGCCATGGGATCCATAGAGATAAGTTAATATTCATAGCTTGTCTCTGTGGATCCCATGGTTTTTTGAATTCGCACCAGCACGCTACGCAGTACTGCAACGTGTACACTGGTTTCG
ENSMUSG00000066026.14_Dhrs3	ENSMUSG00000066026.14_Dhrs3__1	accggCTCCAGAATGGCTATATTGTGGTTAATATTCATAGCCACAATATGGCCGTTCTGGAGTTTTTT	cgaaAAAAAACTCCAGAACGGCCATATTGTGGCTATGAATATTAACCACAATATAGCCATTCTGGAG	CAACTGCAACGTGTACACACTG	CTCCAGAACGGCCATATTGTG	ACCGGCTCCAGAATGGCTATATTGTGGTTAATATTCATAGCCACAATATGGCCGTTCTGGAGTTTT	ACCGGCTCCAGAATGGCTATATTGTGGTTAATATTCATAGCCACAATATGGCCGTTCTGGAGTTTTTTGAATTCGCACCAGCACGCTACGCACAACTGCAACGTGTACACACTGTTCG
ENSMUSG00000066026.14_Dhrs3	ENSMUSG00000066026.14_Dhrs3__2	accggCCAGAATGGCTATATTGTGTGGTTAATATTCATAGCCACACAATATGGCCGTTCTGGTTTTTT	cgaaAAAAAACCAGAACGGCCATATTGTGTGGCTATGAATATTAACCACACAATATAGCCATTCTGG	ACTGTGCAACGTGTACACCACA	CCAGAACGGCCATATTGTGTG	ACCGGCCAGAATGGCTATATTGTGTGGTTAATATTCATAGCCACACAATATGGCCGTTCTGGTTTT	ACCGGCCAGAATGGCTATATTGTGTGGTTAATATTCATAGCCACACAATATGGCCGTTCTGGTTTTTTGAATTCGCACCAGCACGCTACGCAACTGTGCAACGTGTACACCACATTCG
ENSMUSG00000066026.14_Dhrs3	ENSMUSG00000066026.14_Dhrs3__3	accggCGGCTATATTGTGTGCCTTAAGTTAATATTCATAGCTTGAGGCACACAATATGGCCGTTTTTT	cgaaAAAAAACGGCCATATTGTGTGCCTCAAGCTATGAATATTAACTTAAGGCACACAATATAGCCG	TGTGTGCAACGTGTACACACGT	CGGCCATATTGTGTGCCTCAA	ACCGGCGGCTATATTGTGTGCCTTAAGTTAATATTCATAGCTTGAGGCACACAATATGGCCGTTTT	ACCGGCGGCTATATTGTGTGCCTTAAGTTAATATTCATAGCTTGAGGCACACAATATGGCCGTTTTTTGAATTCGCACCAGCACGCTACGCATGTGTGCAACGTGTACACACGTTTCG
ENSMUSG00000066026.14_Dhrs3	ENSMUSG00000066026.14_Dhrs3__4	accggCGCCAGAAAGGTTGTTCTTTGGTTAATATTCATAGCCAGAGAACAATCTTTCTGGCGTTTTTT	cgaaAAAAAACGCCAGAAAGATTGTTCTCTGGCTATGAATATTAACCAAAGAACAACCTTTCTGGCG	GTTGTGCAACGTGTACACGTTG	CGCCAGAAAGATTGTTCTCTG	ACCGGCGCCAGAAAGGTTGTTCTTTGGTTAATATTCATAGCCAGAGAACAATCTTTCTGGCGTTTT	ACCGGCGCCAGAAAGGTTGTTCTTTGGTTAATATTCATAGCCAGAGAACAATCTTTCTGGCGTTTTTTGAATTCGCACCAGCACGCTACGCAGTTGTGCAACGTGTACACGTTGTTCG
ENSMUSG00000066026.14_Dhrs3	ENSMUSG00000066026.14_Dhrs3__5	accggGCACAGAGTGCCATTACTTTAGTTAATATTCATAGCTGAAGTAGTGGCACTCTGTGCTTTTTT	cgaaAAAAAAGCACAGAGTGCCACTACTTCAGCTATGAATATTAACTAAAGTAATGGCACTCTGTGC	CATGTGCAACGTGTACACTGAC	GCACAGAGTGCCACTACTTCA	ACCGGGCACAGAGTGCCATTACTTTAGTTAATATTCATAGCTGAAGTAGTGGCACTCTGTGCTTTT	ACCGGGCACAGAGTGCCATTACTTTAGTTAATATTCATAGCTGAAGTAGTGGCACTCTGTGCTTTTTTGAATTCGCACCAGCACGCTACGCACATGTGCAACGTGTACACTGACTTCG
ENSMUSG00000030410.16_Dmwd	ENSMUSG00000030410.16_Dmwd__1	accggGCTGCCACAGAGACTATTTCTGTTAATATTCATAGCGGAAATGGTCTCTGTGGCAGCTTTTTT	cgaaAAAAAAGCTGCCACAGAGACCATTTCCGCTATGAATATTAACAGAAATAGTCTCTGTGGCAGC	ACGTTGCAACGTGTACACACGT	GCTGCCACAGAGACCATTTCC	ACCGGGCTGCCACAGAGACTATTTCTGTTAATATTCATAGCGGAAATGGTCTCTGTGGCAGCTTTT	ACCGGGCTGCCACAGAGACTATTTCTGTTAATATTCATAGCGGAAATGGTCTCTGTGGCAGCTTTTTTGAATTCGCACCAGCACGCTACGCAACGTTGCAACGTGTACACACGTTTCG
ENSMUSG00000030410.16_Dmwd	ENSMUSG00000030410.16_Dmwd__2	accggGCCATGGGGATGTGGTGTTCTGTTAATATTCATAGCAGGACACTACATCCCCATGGCTTTTTT	cgaaAAAAAAGCCATGGGGATGTAGTGTCCTGCTATGAATATTAACAGAACACCACATCCCCATGGC	TGGTTGCAACGTGTACACTGTG	GCCATGGGGATGTAGTGTCCT	ACCGGGCCATGGGGATGTGGTGTTCTGTTAATATTCATAGCAGGACACTACATCCCCATGGCTTTT	ACCGGGCCATGGGGATGTGGTGTTCTGTTAATATTCATAGCAGGACACTACATCCCCATGGCTTTTTTGAATTCGCACCAGCACGCTACGCATGGTTGCAACGTGTACACTGTGTTCG
ENSMUSG00000030410.16_Dmwd	ENSMUSG00000030410.16_Dmwd__3	accggCCCATCGATAAGCGGATTTACGTTAATATTCATAGCGTAGATCCGCTTGTCGATGGGTTTTTT	cgaaAAAAAACCCATCGACAAGCGGATCTACGCTATGAATATTAACGTAAATCCGCTTATCGATGGG	GTGTTGCAACGTGTACACCAAC	CCCATCGACAAGCGGATCTAC	ACCGGCCCATCGATAAGCGGATTTACGTTAATATTCATAGCGTAGATCCGCTTGTCGATGGGTTTT	ACCGGCCCATCGATAAGCGGATTTACGTTAATATTCATAGCGTAGATCCGCTTGTCGATGGGTTTTTTGAATTCGCACCAGCACGCTACGCAGTGTTGCAACGTGTACACCAACTTCG
ENSMUSG00000030410.16_Dmwd	ENSMUSG00000030410.16_Dmwd__4	accggCCATCGACAAGTGGATCTATAGTTAATATTCATAGCTGTAGATCCGCTTGTCGATGGTTTTTT	cgaaAAAAAACCATCGACAAGCGGATCTACAGCTATGAATATTAACTATAGATCCACTTGTCGATGG	CAGTTGCAACGTGTACACGTCA	CCATCGACAAGCGGATCTACA	ACCGGCCATCGACAAGTGGATCTATAGTTAATATTCATAGCTGTAGATCCGCTTGTCGATGGTTTT	ACCGGCCATCGACAAGTGGATCTATAGTTAATATTCATAGCTGTAGATCCGCTTGTCGATGGTTTTTTGAATTCGCACCAGCACGCTACGCACAGTTGCAACGTGTACACGTCATTCG
ENSMUSG00000030410.16_Dmwd	ENSMUSG00000030410.16_Dmwd__5	accggCATCGACAAGTGGATCTATAAGTTAATATTCATAGCTTGTAGATCCGCTTGTCGATGTTTTTT	cgaaAAAAAACATCGACAAGCGGATCTACAAGCTATGAATATTAACTTATAGATCCACTTGTCGATG	ACCATGCAACGTGTACACTGTG	CATCGACAAGCGGATCTACAA	ACCGGCATCGACAAGTGGATCTATAAGTTAATATTCATAGCTTGTAGATCCGCTTGTCGATGTTTT	ACCGGCATCGACAAGTGGATCTATAAGTTAATATTCATAGCTTGTAGATCCGCTTGTCGATGTTTTTTGAATTCGCACCAGCACGCTACGCAACCATGCAACGTGTACACTGTGTTCG
ENSMUSG00000021879.13_Dnah12	ENSMUSG00000021879.13_Dnah12__1	accggGACGGGCTAGATTATCTAGTAGTTAATATTCATAGCTGCTAGATAGTCTAGCCCGTCTTTTTT	cgaaAAAAAAGACGGGCTAGACTATCTAGCAGCTATGAATATTAACTACTAGATAATCTAGCCCGTC	TGCATGCAACGTGTACACGTAC	GACGGGCTAGACTATCTAGCA	ACCGGGACGGGCTAGATTATCTAGTAGTTAATATTCATAGCTGCTAGATAGTCTAGCCCGTCTTTT	ACCGGGACGGGCTAGATTATCTAGTAGTTAATATTCATAGCTGCTAGATAGTCTAGCCCGTCTTTTTTGAATTCGCACCAGCACGCTACGCATGCATGCAACGTGTACACGTACTTCG
ENSMUSG00000021879.13_Dnah12	ENSMUSG00000021879.13_Dnah12__2	accggCCTGGGTATGTAGGATGTTCTGTTAATATTCATAGCAGAACGTCCTGCATACCCAGGTTTTTT	cgaaAAAAAACCTGGGTATGCAGGACGTTCTGCTATGAATATTAACAGAACATCCTACATACCCAGG	GTCATGCAACGTGTACACACCA	CCTGGGTATGCAGGACGTTCT	ACCGGCCTGGGTATGTAGGATGTTCTGTTAATATTCATAGCAGAACGTCCTGCATACCCAGGTTTT	ACCGGCCTGGGTATGTAGGATGTTCTGTTAATATTCATAGCAGAACGTCCTGCATACCCAGGTTTTTTGAATTCGCACCAGCACGCTACGCAGTCATGCAACGTGTACACACCATTCG
ENSMUSG00000021879.13_Dnah12	ENSMUSG00000021879.13_Dnah12__3	accggGAGGCCTAATTGATTGTGAGGGTTAATATTCATAGCCTTCACAATCAATTGGGCCTCTTTTTT	cgaaAAAAAAGAGGCCCAATTGATTGTGAAGGCTATGAATATTAACCCTCACAATCAATTAGGCCTC	CACATGCAACGTGTACACCAGT	GAGGCCCAATTGATTGTGAAG	ACCGGGAGGCCTAATTGATTGTGAGGGTTAATATTCATAGCCTTCACAATCAATTGGGCCTCTTTT	ACCGGGAGGCCTAATTGATTGTGAGGGTTAATATTCATAGCCTTCACAATCAATTGGGCCTCTTTTTTGAATTCGCACCAGCACGCTACGCACACATGCAACGTGTACACCAGTTTCG
ENSMUSG00000021879.13_Dnah12	ENSMUSG00000021879.13_Dnah12__4	accggCTGCTTGGAGGATATCATGTAGTTAATATTCATAGCTGCATGATATCCTCCGAGCAGTTTTTT	cgaaAAAAAACTGCTCGGAGGATATCATGCAGCTATGAATATTAACTACATGATATCCTCCAAGCAG	ACACGTCAACGTGTACACTGGT	CTGCTCGGAGGATATCATGCA	ACCGGCTGCTTGGAGGATATCATGTAGTTAATATTCATAGCTGCATGATATCCTCCGAGCAGTTTT	ACCGGCTGCTTGGAGGATATCATGTAGTTAATATTCATAGCTGCATGATATCCTCCGAGCAGTTTTTTGAATTCGCACCAGCACGCTACGCAACACGTCAACGTGTACACTGGTTTCG
ENSMUSG00000021879.13_Dnah12	ENSMUSG00000021879.13_Dnah12__5	accggCTGGCTAGGTTGTTCTTTGTGGTTAATATTCATAGCCACAAAGAACAACCTGGCCAGTTTTTT	cgaaAAAAAACTGGCCAGGTTGTTCTTTGTGGCTATGAATATTAACCACAAAGAACAACCTAGCCAG	TGACGTCAACGTGTACACGTTG	CTGGCCAGGTTGTTCTTTGTG	ACCGGCTGGCTAGGTTGTTCTTTGTGGTTAATATTCATAGCCACAAAGAACAACCTGGCCAGTTTT	ACCGGCTGGCTAGGTTGTTCTTTGTGGTTAATATTCATAGCCACAAAGAACAACCTGGCCAGTTTTTTGAATTCGCACCAGCACGCTACGCATGACGTCAACGTGTACACGTTGTTCG
ENSMUSG00000022102.13_Dok2	ENSMUSG00000022102.13_Dok2__1	accggCTCTTTGGAGAGGGTAACTTTGTTAATATTCATAGCAAAGTTGCCCTCTCCAGAGAGTTTTTT	cgaaAAAAAACTCTCTGGAGAGGGCAACTTTGCTATGAATATTAACAAAGTTACCCTCTCCAAAGAG	GTACGTCAACGTGTACACACAC	CTCTCTGGAGAGGGCAACTTT	ACCGGCTCTTTGGAGAGGGTAACTTTGTTAATATTCATAGCAAAGTTGCCCTCTCCAGAGAGTTTT	ACCGGCTCTTTGGAGAGGGTAACTTTGTTAATATTCATAGCAAAGTTGCCCTCTCCAGAGAGTTTTTTGAATTCGCACCAGCACGCTACGCAGTACGTCAACGTGTACACACACTTCG
ENSMUSG00000022102.13_Dok2	ENSMUSG00000022102.13_Dok2__2	accggCTCTGGAGAGGGTAACTTTGGGTTAATATTCATAGCTCAAAGTTGCCCTCTCCAGAGTTTTTT	cgaaAAAAAACTCTGGAGAGGGCAACTTTGAGCTATGAATATTAACCCAAAGTTACCCTCTCCAGAG	CAACGTCAACGTGTACACCACA	CTCTGGAGAGGGCAACTTTGA	ACCGGCTCTGGAGAGGGTAACTTTGGGTTAATATTCATAGCTCAAAGTTGCCCTCTCCAGAGTTTT	ACCGGCTCTGGAGAGGGTAACTTTGGGTTAATATTCATAGCTCAAAGTTGCCCTCTCCAGAGTTTTTTGAATTCGCACCAGCACGCTACGCACAACGTCAACGTGTACACCACATTCG
ENSMUSG00000022102.13_Dok2	ENSMUSG00000022102.13_Dok2__3	accggCTGGAGAGGGTAACTTTGGGTGTTAATATTCATAGCACTCAAAGTTGCCCTCTCCAGTTTTTT	cgaaAAAAAACTGGAGAGGGCAACTTTGAGTGCTATGAATATTAACACCCAAAGTTACCCTCTCCAG	ACTGGTCAACGTGTACACGTTG	CTGGAGAGGGCAACTTTGAGT	ACCGGCTGGAGAGGGTAACTTTGGGTGTTAATATTCATAGCACTCAAAGTTGCCCTCTCCAGTTTT	ACCGGCTGGAGAGGGTAACTTTGGGTGTTAATATTCATAGCACTCAAAGTTGCCCTCTCCAGTTTTTTGAATTCGCACCAGCACGCTACGCAACTGGTCAACGTGTACACGTTGTTCG
ENSMUSG00000022102.13_Dok2	ENSMUSG00000022102.13_Dok2__4	accggCACGACACGGTAATGAGATTTGTTAATATTCATAGCAGATCTCATTGCCGTGTCGTGTTTTTT	cgaaAAAAAACACGACACGGCAATGAGATCTGCTATGAATATTAACAAATCTCATTACCGTGTCGTG	TGTGGTCAACGTGTACACCAAC	CACGACACGGCAATGAGATCT	ACCGGCACGACACGGTAATGAGATTTGTTAATATTCATAGCAGATCTCATTGCCGTGTCGTGTTTT	ACCGGCACGACACGGTAATGAGATTTGTTAATATTCATAGCAGATCTCATTGCCGTGTCGTGTTTTTTGAATTCGCACCAGCACGCTACGCATGTGGTCAACGTGTACACCAACTTCG
ENSMUSG00000022102.13_Dok2	ENSMUSG00000022102.13_Dok2__5	accggCGACACGGTAATGAGATCTTTGTTAATATTCATAGCGAAGATCTCATTGCCGTGTCGTTTTTT	cgaaAAAAAACGACACGGCAATGAGATCTTCGCTATGAATATTAACAAAGATCTCATTACCGTGTCG	GTTGGTCAACGTGTACACTGCA	CGACACGGCAATGAGATCTTC	ACCGGCGACACGGTAATGAGATCTTTGTTAATATTCATAGCGAAGATCTCATTGCCGTGTCGTTTT	ACCGGCGACACGGTAATGAGATCTTTGTTAATATTCATAGCGAAGATCTCATTGCCGTGTCGTTTTTTGAATTCGCACCAGCACGCTACGCAGTTGGTCAACGTGTACACTGCATTCG
ENSMUSG00000019960.8_Dusp6	ENSMUSG00000019960.8_Dusp6__1	accggCATCGATCAGGTTGCTTTCTTGTTAATATTCATAGCAAGAAAGCAGCCTGGTCGATGTTTTTT	cgaaAAAAAACATCGACCAGGCTGCTTTCTTGCTATGAATATTAACAAGAAAGCAACCTGATCGATG	CATGGTCAACGTGTACACACGT	CATCGACCAGGCTGCTTTCTT	ACCGGCATCGATCAGGTTGCTTTCTTGTTAATATTCATAGCAAGAAAGCAGCCTGGTCGATGTTTT	ACCGGCATCGATCAGGTTGCTTTCTTGTTAATATTCATAGCAAGAAAGCAGCCTGGTCGATGTTTTTTGAATTCGCACCAGCACGCTACGCACATGGTCAACGTGTACACACGTTTCG
ENSMUSG00000019960.8_Dusp6	ENSMUSG00000019960.8_Dusp6__2	accggGACCGGGTTGCTTTCTTTCTGGTTAATATTCATAGCCAGAAAGAAAGCAGCCTGGTCTTTTTT	cgaaAAAAAAGACCAGGCTGCTTTCTTTCTGGCTATGAATATTAACCAGAAAGAAAGCAACCCGGTC	ACGTGTCAACGTGTACACCAAC	GACCAGGCTGCTTTCTTTCTG	ACCGGGACCGGGTTGCTTTCTTTCTGGTTAATATTCATAGCCAGAAAGAAAGCAGCCTGGTCTTTT	ACCGGGACCGGGTTGCTTTCTTTCTGGTTAATATTCATAGCCAGAAAGAAAGCAGCCTGGTCTTTTTTGAATTCGCACCAGCACGCTACGCAACGTGTCAACGTGTACACCAACTTCG
ENSMUSG00000019960.8_Dusp6	ENSMUSG00000019960.8_Dusp6__3	accggCCAGGTTGCTTTCTTTCTGTGGTTAATATTCATAGCCACAGAAAGAAAGCAGCCTGGTTTTTT	cgaaAAAAAACCAGGCTGCTTTCTTTCTGTGGCTATGAATATTAACCACAGAAAGAAAGCAACCTGG	TGGTGTCAACGTGTACACACCA	CCAGGCTGCTTTCTTTCTGTG	ACCGGCCAGGTTGCTTTCTTTCTGTGGTTAATATTCATAGCCACAGAAAGAAAGCAGCCTGGTTTT	ACCGGCCAGGTTGCTTTCTTTCTGTGGTTAATATTCATAGCCACAGAAAGAAAGCAGCCTGGTTTTTTGAATTCGCACCAGCACGCTACGCATGGTGTCAACGTGTACACACCATTCG
ENSMUSG00000019960.8_Dusp6	ENSMUSG00000019960.8_Dusp6__4	accggCACGGAGTCTGAATTAGTTGGGTTAATATTCATAGCCCAATTAATTCGGACTCCGTGTTTTTT	cgaaAAAAAACACGGAGTCCGAATTAATTGGGCTATGAATATTAACCCAACTAATTCAGACTCCGTG	GTGTGTCAACGTGTACACGTGT	CACGGAGTCCGAATTAATTGG	ACCGGCACGGAGTCTGAATTAGTTGGGTTAATATTCATAGCCCAATTAATTCGGACTCCGTGTTTT	ACCGGCACGGAGTCTGAATTAGTTGGGTTAATATTCATAGCCCAATTAATTCGGACTCCGTGTTTTTTGAATTCGCACCAGCACGCTACGCAGTGTGTCAACGTGTACACGTGTTTCG
ENSMUSG00000019960.8_Dusp6	ENSMUSG00000019960.8_Dusp6__5	accggCTGGGCACTTTCATTTAGAGAGTTAATATTCATAGCTCTCTGAATGAAGGTGCCCAGTTTTTT	cgaaAAAAAACTGGGCACCTTCATTCAGAGAGCTATGAATATTAACTCTCTAAATGAAAGTGCCCAG	CAGTGTCAACGTGTACACTGTG	CTGGGCACCTTCATTCAGAGA	ACCGGCTGGGCACTTTCATTTAGAGAGTTAATATTCATAGCTCTCTGAATGAAGGTGCCCAGTTTT	ACCGGCTGGGCACTTTCATTTAGAGAGTTAATATTCATAGCTCTCTGAATGAAGGTGCCCAGTTTTTTGAATTCGCACCAGCACGCTACGCACAGTGTCAACGTGTACACTGTGTTCG
ENSMUSG00000016526.8_Dyrk3	ENSMUSG00000016526.8_Dyrk3__1	accggGCACCTGTCTCTAGAAGGTTAGTTAATATTCATAGCTAGCCTTCTGGAGACAGGTGCTTTTTT	cgaaAAAAAAGCACCTGTCTCCAGAAGGCTAGCTATGAATATTAACTAACCTTCTAGAGACAGGTGC	ACCAGTCAACGTGTACACACCA	GCACCTGTCTCCAGAAGGCTA	ACCGGGCACCTGTCTCTAGAAGGTTAGTTAATATTCATAGCTAGCCTTCTGGAGACAGGTGCTTTT	ACCGGGCACCTGTCTCTAGAAGGTTAGTTAATATTCATAGCTAGCCTTCTGGAGACAGGTGCTTTTTTGAATTCGCACCAGCACGCTACGCAACCAGTCAACGTGTACACACCATTCG
ENSMUSG00000016526.8_Dyrk3	ENSMUSG00000016526.8_Dyrk3__2	accggCCACCCTATTCGGATACATTTGTTAATATTCATAGCGAATGTGTCCGAATAGGGTGGTTTTTT	cgaaAAAAAACCACCCTATTCGGACACATTCGCTATGAATATTAACAAATGTATCCGAATAGGGTGG	TGCAGTCAACGTGTACACTGGT	CCACCCTATTCGGACACATTC	ACCGGCCACCCTATTCGGATACATTTGTTAATATTCATAGCGAATGTGTCCGAATAGGGTGGTTTT	ACCGGCCACCCTATTCGGATACATTTGTTAATATTCATAGCGAATGTGTCCGAATAGGGTGGTTTTTTGAATTCGCACCAGCACGCTACGCATGCAGTCAACGTGTACACTGGTTTCG
ENSMUSG00000016526.8_Dyrk3	ENSMUSG00000016526.8_Dyrk3__3	accggCACCCTATTCGGATACATTTAGTTAATATTCATAGCTGAATGTGTCCGAATAGGGTGTTTTTT	cgaaAAAAAACACCCTATTCGGACACATTCAGCTATGAATATTAACTAAATGTATCCGAATAGGGTG	GTCAGTCAACGTGTACACCATG	CACCCTATTCGGACACATTCA	ACCGGCACCCTATTCGGATACATTTAGTTAATATTCATAGCTGAATGTGTCCGAATAGGGTGTTTT	ACCGGCACCCTATTCGGATACATTTAGTTAATATTCATAGCTGAATGTGTCCGAATAGGGTGTTTTTTGAATTCGCACCAGCACGCTACGCAGTCAGTCAACGTGTACACCATGTTCG
ENSMUSG00000016526.8_Dyrk3	ENSMUSG00000016526.8_Dyrk3__4	accggCACCTGTCTCTAGAAGGTTAAGTTAATATTCATAGCTTAGCCTTCTGGAGACAGGTGTTTTTT	cgaaAAAAAACACCTGTCTCCAGAAGGCTAAGCTATGAATATTAACTTAACCTTCTAGAGACAGGTG	CACAGTCAACGTGTACACGTAC	CACCTGTCTCCAGAAGGCTAA	ACCGGCACCTGTCTCTAGAAGGTTAAGTTAATATTCATAGCTTAGCCTTCTGGAGACAGGTGTTTT	ACCGGCACCTGTCTCTAGAAGGTTAAGTTAATATTCATAGCTTAGCCTTCTGGAGACAGGTGTTTTTTGAATTCGCACCAGCACGCTACGCACACAGTCAACGTGTACACGTACTTCG
ENSMUSG00000016526.8_Dyrk3	ENSMUSG00000016526.8_Dyrk3__5	accggGCCATACTCAGTACTTTGTGAGTTAATATTCATAGCTCACAAAGTGCTGAGTGTGGCTTTTTT	cgaaAAAAAAGCCACACTCAGCACTTTGTGAGCTATGAATATTAACTCACAAAGTACTGAGTATGGC	ACACCACAACGTGTACACACTG	GCCACACTCAGCACTTTGTGA	ACCGGGCCATACTCAGTACTTTGTGAGTTAATATTCATAGCTCACAAAGTGCTGAGTGTGGCTTTT	ACCGGGCCATACTCAGTACTTTGTGAGTTAATATTCATAGCTCACAAAGTGCTGAGTGTGGCTTTTTTGAATTCGCACCAGCACGCTACGCAACACCACAACGTGTACACACTGTTCG
ENSMUSG00000117380.1_E430002N23Rik	ENSMUSG00000117380.1_E430002N23Rik__1	accggGCCTGTGTGTTCTCTTAGATGGTTAATATTCATAGCCATCTGAGAGAACGCACAGGCTTTTTT	cgaaAAAAAAGCCTGTGCGTTCTCTCAGATGGCTATGAATATTAACCATCTAAGAGAACACACAGGC	TGACCACAACGTGTACACTGAC	GCCTGTGCGTTCTCTCAGATG	ACCGGGCCTGTGTGTTCTCTTAGATGGTTAATATTCATAGCCATCTGAGAGAACGCACAGGCTTTT	ACCGGGCCTGTGTGTTCTCTTAGATGGTTAATATTCATAGCCATCTGAGAGAACGCACAGGCTTTTTTGAATTCGCACCAGCACGCTACGCATGACCACAACGTGTACACTGACTTCG
ENSMUSG00000117380.1_E430002N23Rik	ENSMUSG00000117380.1_E430002N23Rik__2	accggGCCCCAACTGTTATTCCTTAGGTTAATATTCATAGCCTGAGGAATGACAGTTGGGGCTTTTTT	cgaaAAAAAAGCCCCAACTGTCATTCCTCAGGCTATGAATATTAACCTAAGGAATAACAGTTGGGGC	GTACCACAACGTGTACACCACA	GCCCCAACTGTCATTCCTCAG	ACCGGGCCCCAACTGTTATTCCTTAGGTTAATATTCATAGCCTGAGGAATGACAGTTGGGGCTTTT	ACCGGGCCCCAACTGTTATTCCTTAGGTTAATATTCATAGCCTGAGGAATGACAGTTGGGGCTTTTTTGAATTCGCACCAGCACGCTACGCAGTACCACAACGTGTACACCACATTCG
ENSMUSG00000117380.1_E430002N23Rik	ENSMUSG00000117380.1_E430002N23Rik__3	accggCTGGGCTCATAATCCCACTATGTTAATATTCATAGCATGGTGGGATTGTGAGCCCAGTTTTTT	cgaaAAAAAACTGGGCTCACAATCCCACCATGCTATGAATATTAACATAGTGGGATTATGAGCCCAG	CAACCACAACGTGTACACGTGT	CTGGGCTCACAATCCCACCAT	ACCGGCTGGGCTCATAATCCCACTATGTTAATATTCATAGCATGGTGGGATTGTGAGCCCAGTTTT	ACCGGCTGGGCTCATAATCCCACTATGTTAATATTCATAGCATGGTGGGATTGTGAGCCCAGTTTTTTGAATTCGCACCAGCACGCTACGCACAACCACAACGTGTACACGTGTTTCG
ENSMUSG00000117380.1_E430002N23Rik	ENSMUSG00000117380.1_E430002N23Rik__4	accggCAGGCAGACTCTCATCTTTGAGTTAATATTCATAGCTCAGAGATGGGAGTCTGCCTGTTTTTT	cgaaAAAAAACAGGCAGACTCCCATCTCTGAGCTATGAATATTAACTCAAAGATGAGAGTCTGCCTG	ACTGCACAACGTGTACACTGAC	CAGGCAGACTCCCATCTCTGA	ACCGGCAGGCAGACTCTCATCTTTGAGTTAATATTCATAGCTCAGAGATGGGAGTCTGCCTGTTTT	ACCGGCAGGCAGACTCTCATCTTTGAGTTAATATTCATAGCTCAGAGATGGGAGTCTGCCTGTTTTTTGAATTCGCACCAGCACGCTACGCAACTGCACAACGTGTACACTGACTTCG
ENSMUSG00000117380.1_E430002N23Rik	ENSMUSG00000117380.1_E430002N23Rik__5	accggCCCCATTCTTCCTTAAGAGAGGTTAATATTCATAGCCTCTCTTAGGGAAGAGTGGGGTTTTTT	cgaaAAAAAACCCCACTCTTCCCTAAGAGAGGCTATGAATATTAACCTCTCTTAAGGAAGAATGGGG	TGTGCACAACGTGTACACGTCA	CCCCACTCTTCCCTAAGAGAG	ACCGGCCCCATTCTTCCTTAAGAGAGGTTAATATTCATAGCCTCTCTTAGGGAAGAGTGGGGTTTT	ACCGGCCCCATTCTTCCTTAAGAGAGGTTAATATTCATAGCCTCTCTTAGGGAAGAGTGGGGTTTTTTGAATTCGCACCAGCACGCTACGCATGTGCACAACGTGTACACGTCATTCG
ENSMUSG00000026921.20_Egfl7	ENSMUSG00000026921.20_Egfl7__1	accggCCACAGAGTATGGGCTATAAGGTTAATATTCATAGCCTTGTAGCCCATGCTCTGTGGTTTTTT	cgaaAAAAAACCACAGAGCATGGGCTACAAGGCTATGAATATTAACCTTATAGCCCATACTCTGTGG	GTTGCACAACGTGTACACACGT	CCACAGAGCATGGGCTACAAG	ACCGGCCACAGAGTATGGGCTATAAGGTTAATATTCATAGCCTTGTAGCCCATGCTCTGTGGTTTT	ACCGGCCACAGAGTATGGGCTATAAGGTTAATATTCATAGCCTTGTAGCCCATGCTCTGTGGTTTTTTGAATTCGCACCAGCACGCTACGCAGTTGCACAACGTGTACACACGTTTCG
ENSMUSG00000026921.20_Egfl7	ENSMUSG00000026921.20_Egfl7__2	accggCTGGACTGAATTGATTCATTGGTTAATATTCATAGCCAGTGAATCAATTCGGTCCAGTTTTTT	cgaaAAAAAACTGGACCGAATTGATTCACTGGCTATGAATATTAACCAATGAATCAATTCAGTCCAG	CATGCACAACGTGTACACCATG	CTGGACCGAATTGATTCACTG	ACCGGCTGGACTGAATTGATTCATTGGTTAATATTCATAGCCAGTGAATCAATTCGGTCCAGTTTT	ACCGGCTGGACTGAATTGATTCATTGGTTAATATTCATAGCCAGTGAATCAATTCGGTCCAGTTTTTTGAATTCGCACCAGCACGCTACGCACATGCACAACGTGTACACCATGTTCG
ENSMUSG00000026921.20_Egfl7	ENSMUSG00000026921.20_Egfl7__3	accggCCAGGTTGGATAGAGCAGTTAGTTAATATTCATAGCTGACTGCTCTATCCAGCCTGGTTTTTT	cgaaAAAAAACCAGGCTGGATAGAGCAGTCAGCTATGAATATTAACTAACTGCTCTATCCAACCTGG	ACGTCACAACGTGTACACGTCA	CCAGGCTGGATAGAGCAGTCA	ACCGGCCAGGTTGGATAGAGCAGTTAGTTAATATTCATAGCTGACTGCTCTATCCAGCCTGGTTTT	ACCGGCCAGGTTGGATAGAGCAGTTAGTTAATATTCATAGCTGACTGCTCTATCCAGCCTGGTTTTTTGAATTCGCACCAGCACGCTACGCAACGTCACAACGTGTACACGTCATTCG
ENSMUSG00000026921.20_Egfl7	ENSMUSG00000026921.20_Egfl7__4	accggCCAGCTGTAGAGTGTGTATTGGTTAATATTCATAGCCAGTACACACTCTACGGCTGGTTTTTT	cgaaAAAAAACCAGCCGTAGAGTGTGTACTGGCTATGAATATTAACCAATACACACTCTACAGCTGG	TGGTCACAACGTGTACACCAGT	CCAGCCGTAGAGTGTGTACTG	ACCGGCCAGCTGTAGAGTGTGTATTGGTTAATATTCATAGCCAGTACACACTCTACGGCTGGTTTT	ACCGGCCAGCTGTAGAGTGTGTATTGGTTAATATTCATAGCCAGTACACACTCTACGGCTGGTTTTTTGAATTCGCACCAGCACGCTACGCATGGTCACAACGTGTACACCAGTTTCG
ENSMUSG00000026921.20_Egfl7	ENSMUSG00000026921.20_Egfl7__5	accggGCTACCCCACTTATAGATGTAGTTAATATTCATAGCTGCATCTGTAAGTGGGGTAGCTTTTTT	cgaaAAAAAAGCTACCCCACTTACAGATGCAGCTATGAATATTAACTACATCTATAAGTGGGGTAGC	GTGTCACAACGTGTACACTGTG	GCTACCCCACTTACAGATGCA	ACCGGGCTACCCCACTTATAGATGTAGTTAATATTCATAGCTGCATCTGTAAGTGGGGTAGCTTTT	ACCGGGCTACCCCACTTATAGATGTAGTTAATATTCATAGCTGCATCTGTAAGTGGGGTAGCTTTTTTGAATTCGCACCAGCACGCTACGCAGTGTCACAACGTGTACACTGTGTTCG
ENSMUSG00000093661.1_Eif4e3	ENSMUSG00000093661.1_Eif4e3__1	accggCAGCTTGTCTTTGAGATGTAGGTTAATATTCATAGCCTACATCTCAAAGGCAGGCTGTTTTTT	cgaaAAAAAACAGCCTGCCTTTGAGATGTAGGCTATGAATATTAACCTACATCTCAAAGACAAGCTG	CAGTCACAACGTGTACACACAC	CAGCCTGCCTTTGAGATGTAG	ACCGGCAGCTTGTCTTTGAGATGTAGGTTAATATTCATAGCCTACATCTCAAAGGCAGGCTGTTTT	ACCGGCAGCTTGTCTTTGAGATGTAGGTTAATATTCATAGCCTACATCTCAAAGGCAGGCTGTTTTTTGAATTCGCACCAGCACGCTACGCACAGTCACAACGTGTACACACACTTCG
ENSMUSG00000093661.1_Eif4e3	ENSMUSG00000093661.1_Eif4e3__2	accggCCGATGTTGGTCTATTTAGAGGTTAATATTCATAGCCTCTAAATGGACCAGCATCGGTTTTTT	cgaaAAAAAACCGATGCTGGTCCATTTAGAGGCTATGAATATTAACCTCTAAATAGACCAACATCGG	ACCACACAACGTGTACACCAGT	CCGATGCTGGTCCATTTAGAG	ACCGGCCGATGTTGGTCTATTTAGAGGTTAATATTCATAGCCTCTAAATGGACCAGCATCGGTTTT	ACCGGCCGATGTTGGTCTATTTAGAGGTTAATATTCATAGCCTCTAAATGGACCAGCATCGGTTTTTTGAATTCGCACCAGCACGCTACGCAACCACACAACGTGTACACCAGTTTCG
ENSMUSG00000093661.1_Eif4e3	ENSMUSG00000093661.1_Eif4e3__3	accggCCCACTCTTTCATTGAGGTATGTTAATATTCATAGCATGCCTCAATGAAAGGGTGGGTTTTTT	cgaaAAAAAACCCACCCTTTCATTGAGGCATGCTATGAATATTAACATACCTCAATGAAAGAGTGGG	TGCACACAACGTGTACACACTG	CCCACCCTTTCATTGAGGCAT	ACCGGCCCACTCTTTCATTGAGGTATGTTAATATTCATAGCATGCCTCAATGAAAGGGTGGGTTTT	ACCGGCCCACTCTTTCATTGAGGTATGTTAATATTCATAGCATGCCTCAATGAAAGGGTGGGTTTTTTGAATTCGCACCAGCACGCTACGCATGCACACAACGTGTACACACTGTTCG
ENSMUSG00000093661.1_Eif4e3	ENSMUSG00000093661.1_Eif4e3__4	accggCCCTGTTACGTGTTCTTTCTGGTTAATATTCATAGCCAGAAAGGACACGTGACAGGGTTTTTT	cgaaAAAAAACCCTGTCACGTGTCCTTTCTGGCTATGAATATTAACCAGAAAGAACACGTAACAGGG	GTCACACAACGTGTACACGTAC	CCCTGTCACGTGTCCTTTCTG	ACCGGCCCTGTTACGTGTTCTTTCTGGTTAATATTCATAGCCAGAAAGGACACGTGACAGGGTTTT	ACCGGCCCTGTTACGTGTTCTTTCTGGTTAATATTCATAGCCAGAAAGGACACGTGACAGGGTTTTTTGAATTCGCACCAGCACGCTACGCAGTCACACAACGTGTACACGTACTTCG
ENSMUSG00000093661.1_Eif4e3	ENSMUSG00000093661.1_Eif4e3__5	accggGCCAGTGTGCAGTTTCTGTTTGTTAATATTCATAGCGAACAGAAGCTGCACACTGGCTTTTTT	cgaaAAAAAAGCCAGTGTGCAGCTTCTGTTCGCTATGAATATTAACAAACAGAAACTGCACACTGGC	CACACACAACGTGTACACTGCA	GCCAGTGTGCAGCTTCTGTTC	ACCGGGCCAGTGTGCAGTTTCTGTTTGTTAATATTCATAGCGAACAGAAGCTGCACACTGGCTTTT	ACCGGGCCAGTGTGCAGTTTCTGTTTGTTAATATTCATAGCGAACAGAAGCTGCACACTGGCTTTTTTGAATTCGCACCAGCACGCTACGCACACACACAACGTGTACACTGCATTCG
ENSMUSG00000034164.17_Emid1	ENSMUSG00000034164.17_Emid1__1	accggCCCTTCTGGACCTAAAGGAATGTTAATATTCATAGCGTTCCTTTGGGTCCAGAAGGGTTTTTT	cgaaAAAAAACCCTTCTGGACCCAAAGGAACGCTATGAATATTAACATTCCTTTAGGTCCAGAAGGG	ACACACACTGGTGTACACGTGT	CCCTTCTGGACCCAAAGGAAC	ACCGGCCCTTCTGGACCTAAAGGAATGTTAATATTCATAGCGTTCCTTTGGGTCCAGAAGGGTTTT	ACCGGCCCTTCTGGACCTAAAGGAATGTTAATATTCATAGCGTTCCTTTGGGTCCAGAAGGGTTTTTTGAATTCGCACCAGCACGCTACGCAACACACACTGGTGTACACGTGTTTCG
ENSMUSG00000034164.17_Emid1	ENSMUSG00000034164.17_Emid1__2	accggCCCAACCAACTATCCGATTATGTTAATATTCATAGCATGATCGGGTAGTTGGTTGGGTTTTTT	cgaaAAAAAACCCAACCAACTACCCGATCATGCTATGAATATTAACATAATCGGATAGTTGGTTGGG	TGACACACTGGTGTACACCATG	CCCAACCAACTACCCGATCAT	ACCGGCCCAACCAACTATCCGATTATGTTAATATTCATAGCATGATCGGGTAGTTGGTTGGGTTTT	ACCGGCCCAACCAACTATCCGATTATGTTAATATTCATAGCATGATCGGGTAGTTGGTTGGGTTTTTTGAATTCGCACCAGCACGCTACGCATGACACACTGGTGTACACCATGTTCG
ENSMUSG00000034164.17_Emid1	ENSMUSG00000034164.17_Emid1__3	accggCTCCAGCGAGTGTTACAGAATGTTAATATTCATAGCGTTCTGTAGCACTCGCTGGAGTTTTTT	cgaaAAAAAACTCCAGCGAGTGCTACAGAACGCTATGAATATTAACATTCTGTAACACTCGCTGGAG	GTACACACTGGTGTACACTGAC	CTCCAGCGAGTGCTACAGAAC	ACCGGCTCCAGCGAGTGTTACAGAATGTTAATATTCATAGCGTTCTGTAGCACTCGCTGGAGTTTT	ACCGGCTCCAGCGAGTGTTACAGAATGTTAATATTCATAGCGTTCTGTAGCACTCGCTGGAGTTTTTTGAATTCGCACCAGCACGCTACGCAGTACACACTGGTGTACACTGACTTCG
ENSMUSG00000034164.17_Emid1	ENSMUSG00000034164.17_Emid1__4	accggCCAGCGAGTGTTACAGAATTGGTTAATATTCATAGCCAGTTCTGTAGCACTCGCTGGTTTTTT	cgaaAAAAAACCAGCGAGTGCTACAGAACTGGCTATGAATATTAACCAATTCTGTAACACTCGCTGG	CAACACACTGGTGTACACACCA	CCAGCGAGTGCTACAGAACTG	ACCGGCCAGCGAGTGTTACAGAATTGGTTAATATTCATAGCCAGTTCTGTAGCACTCGCTGGTTTT	ACCGGCCAGCGAGTGTTACAGAATTGGTTAATATTCATAGCCAGTTCTGTAGCACTCGCTGGTTTTTTGAATTCGCACCAGCACGCTACGCACAACACACTGGTGTACACACCATTCG
ENSMUSG00000034164.17_Emid1	ENSMUSG00000034164.17_Emid1__5	accggGTCACGTTAGCTGCTTAAAGTGTTAATATTCATAGCACTTTAGGCAGCTGACGTGACTTTTTT	cgaaAAAAAAGTCACGTCAGCTGCCTAAAGTGCTATGAATATTAACACTTTAAGCAGCTAACGTGAC	ACTGACACTGGTGTACACCATG	GTCACGTCAGCTGCCTAAAGT	ACCGGGTCACGTTAGCTGCTTAAAGTGTTAATATTCATAGCACTTTAGGCAGCTGACGTGACTTTT	ACCGGGTCACGTTAGCTGCTTAAAGTGTTAATATTCATAGCACTTTAGGCAGCTGACGTGACTTTTTTGAATTCGCACCAGCACGCTACGCAACTGACACTGGTGTACACCATGTTCG
ENSMUSG00000002808.7_Epdr1	ENSMUSG00000002808.7_Epdr1__1	accggCATGTTCACGTGGTTCTTTGAGTTAATATTCATAGCTCAAAGAACCGCGTGGACATGTTTTTT	cgaaAAAAAACATGTCCACGCGGTTCTTTGAGCTATGAATATTAACTCAAAGAACCACGTGAACATG	TGTGACACTGGTGTACACACAC	CATGTCCACGCGGTTCTTTGA	ACCGGCATGTTCACGTGGTTCTTTGAGTTAATATTCATAGCTCAAAGAACCGCGTGGACATGTTTT	ACCGGCATGTTCACGTGGTTCTTTGAGTTAATATTCATAGCTCAAAGAACCGCGTGGACATGTTTTTTGAATTCGCACCAGCACGCTACGCATGTGACACTGGTGTACACACACTTCG
ENSMUSG00000002808.7_Epdr1	ENSMUSG00000002808.7_Epdr1__2	accggCACGTGGTTCTTTGATGTGTAGTTAATATTCATAGCTGCACATCAAAGAACCGCGTGTTTTTT	cgaaAAAAAACACGCGGTTCTTTGATGTGCAGCTATGAATATTAACTACACATCAAAGAACCACGTG	GTTGACACTGGTGTACACGTCA	CACGCGGTTCTTTGATGTGCA	ACCGGCACGTGGTTCTTTGATGTGTAGTTAATATTCATAGCTGCACATCAAAGAACCGCGTGTTTT	ACCGGCACGTGGTTCTTTGATGTGTAGTTAATATTCATAGCTGCACATCAAAGAACCGCGTGTTTTTTGAATTCGCACCAGCACGCTACGCAGTTGACACTGGTGTACACGTCATTCG
ENSMUSG00000002808.7_Epdr1	ENSMUSG00000002808.7_Epdr1__3	accggCGGCGTTTATATAGCTAAGGAGTTAATATTCATAGCTCCTTGGCTGTATAAACGCCGTTTTTT	cgaaAAAAAACGGCGTTTATACAGCCAAGGAGCTATGAATATTAACTCCTTAGCTATATAAACGCCG	CATGACACTGGTGTACACTGGT	CGGCGTTTATACAGCCAAGGA	ACCGGCGGCGTTTATATAGCTAAGGAGTTAATATTCATAGCTCCTTGGCTGTATAAACGCCGTTTT	ACCGGCGGCGTTTATATAGCTAAGGAGTTAATATTCATAGCTCCTTGGCTGTATAAACGCCGTTTTTTGAATTCGCACCAGCACGCTACGCACATGACACTGGTGTACACTGGTTTCG
ENSMUSG00000002808.7_Epdr1	ENSMUSG00000002808.7_Epdr1__4	accggCCAGGAGACTTTCATTAGGAAGTTAATATTCATAGCTTCCTGATGAAGGTCTCCTGGTTTTTT	cgaaAAAAAACCAGGAGACCTTCATCAGGAAGCTATGAATATTAACTTCCTAATGAAAGTCTCCTGG	ACGTACACTGGTGTACACACAC	CCAGGAGACCTTCATCAGGAA	ACCGGCCAGGAGACTTTCATTAGGAAGTTAATATTCATAGCTTCCTGATGAAGGTCTCCTGGTTTT	ACCGGCCAGGAGACTTTCATTAGGAAGTTAATATTCATAGCTTCCTGATGAAGGTCTCCTGGTTTTTTGAATTCGCACCAGCACGCTACGCAACGTACACTGGTGTACACACACTTCG
ENSMUSG00000002808.7_Epdr1	ENSMUSG00000002808.7_Epdr1__5	accggGTCATGTTCACGTGGTTCTTTGTTAATATTCATAGCAAAGAACCGCGTGGACATGACTTTTTT	cgaaAAAAAAGTCATGTCCACGCGGTTCTTTGCTATGAATATTAACAAAGAACCACGTGAACATGAC	TGGTACACTGGTGTACACTGCA	GTCATGTCCACGCGGTTCTTT	ACCGGGTCATGTTCACGTGGTTCTTTGTTAATATTCATAGCAAAGAACCGCGTGGACATGACTTTT	ACCGGGTCATGTTCACGTGGTTCTTTGTTAATATTCATAGCAAAGAACCGCGTGGACATGACTTTTTTGAATTCGCACCAGCACGCTACGCATGGTACACTGGTGTACACTGCATTCG
ENSMUSG00000029869.7_Ephb6	ENSMUSG00000029869.7_Ephb6__1	accggGAGCACACGTGCTATACATTTGTTAATATTCATAGCAGATGTATGGCACGTGTGCTCTTTTTT	cgaaAAAAAAGAGCACACGTGCCATACATCTGCTATGAATATTAACAAATGTATAGCACGTGTGCTC	GTGTACACTGGTGTACACCAGT	GAGCACACGTGCCATACATCT	ACCGGGAGCACACGTGCTATACATTTGTTAATATTCATAGCAGATGTATGGCACGTGTGCTCTTTT	ACCGGGAGCACACGTGCTATACATTTGTTAATATTCATAGCAGATGTATGGCACGTGTGCTCTTTTTTGAATTCGCACCAGCACGCTACGCAGTGTACACTGGTGTACACCAGTTTCG
ENSMUSG00000029869.7_Ephb6	ENSMUSG00000029869.7_Ephb6__2	accggGCACATGTGCCATATATCTTGGTTAATATTCATAGCCAAGATGTATGGCACGTGTGCTTTTTT	cgaaAAAAAAGCACACGTGCCATACATCTTGGCTATGAATATTAACCAAGATATATGGCACATGTGC	CAGTACACTGGTGTACACGTTG	GCACACGTGCCATACATCTTG	ACCGGGCACATGTGCCATATATCTTGGTTAATATTCATAGCCAAGATGTATGGCACGTGTGCTTTT	ACCGGGCACATGTGCCATATATCTTGGTTAATATTCATAGCCAAGATGTATGGCACGTGTGCTTTTTTGAATTCGCACCAGCACGCTACGCACAGTACACTGGTGTACACGTTGTTCG
ENSMUSG00000029869.7_Ephb6	ENSMUSG00000029869.7_Ephb6__3	accggGACTACCAGTTGCGCTATTATGTTAATATTCATAGCATAGTAGCGCAGCTGGTAGTCTTTTTT	cgaaAAAAAAGACTACCAGCTGCGCTACTATGCTATGAATATTAACATAATAGCGCAACTGGTAGTC	ACCAACACTGGTGTACACTGCA	GACTACCAGCTGCGCTACTAT	ACCGGGACTACCAGTTGCGCTATTATGTTAATATTCATAGCATAGTAGCGCAGCTGGTAGTCTTTT	ACCGGGACTACCAGTTGCGCTATTATGTTAATATTCATAGCATAGTAGCGCAGCTGGTAGTCTTTTTTGAATTCGCACCAGCACGCTACGCAACCAACACTGGTGTACACTGCATTCG
ENSMUSG00000029869.7_Ephb6	ENSMUSG00000029869.7_Ephb6__4	accggCCGCCTTCATTTCTCTGTATGGTTAATATTCATAGCCGTACAGAGAAGTGAAGGCGGTTTTTT	cgaaAAAAAACCGCCTTCACTTCTCTGTACGGCTATGAATATTAACCATACAGAGAAATGAAGGCGG	TGCAACACTGGTGTACACGTGT	CCGCCTTCACTTCTCTGTACG	ACCGGCCGCCTTCATTTCTCTGTATGGTTAATATTCATAGCCGTACAGAGAAGTGAAGGCGGTTTT	ACCGGCCGCCTTCATTTCTCTGTATGGTTAATATTCATAGCCGTACAGAGAAGTGAAGGCGGTTTTTTGAATTCGCACCAGCACGCTACGCATGCAACACTGGTGTACACGTGTTTCG
ENSMUSG00000029869.7_Ephb6	ENSMUSG00000029869.7_Ephb6__5	accggCGCTGGACTAAAGTGGACATAGTTAATATTCATAGCTGTGTCCACTTTGGTCCAGCGTTTTTT	cgaaAAAAAACGCTGGACCAAAGTGGACACAGCTATGAATATTAACTATGTCCACTTTAGTCCAGCG	GTCAACACTGGTGTACACACTG	CGCTGGACCAAAGTGGACACA	ACCGGCGCTGGACTAAAGTGGACATAGTTAATATTCATAGCTGTGTCCACTTTGGTCCAGCGTTTT	ACCGGCGCTGGACTAAAGTGGACATAGTTAATATTCATAGCTGTGTCCACTTTGGTCCAGCGTTTTTTGAATTCGCACCAGCACGCTACGCAGTCAACACTGGTGTACACACTGTTCG
ENSMUSG00000017897.18_Eya2	ENSMUSG00000017897.18_Eya2__1	accggCAGCCTCGTAACAAGTAGTGAGTTAATATTCATAGCTCACTGCTTGTTGCGAGGCTGTTTTTT	cgaaAAAAAACAGCCTCGCAACAAGCAGTGAGCTATGAATATTAACTCACTACTTGTTACGAGGCTG	CACAACACTGGTGTACACCAAC	CAGCCTCGCAACAAGCAGTGA	ACCGGCAGCCTCGTAACAAGTAGTGAGTTAATATTCATAGCTCACTGCTTGTTGCGAGGCTGTTTT	ACCGGCAGCCTCGTAACAAGTAGTGAGTTAATATTCATAGCTCACTGCTTGTTGCGAGGCTGTTTTTTGAATTCGCACCAGCACGCTACGCACACAACACTGGTGTACACCAACTTCG
ENSMUSG00000017897.18_Eya2	ENSMUSG00000017897.18_Eya2__2	accggGCCTCGCAACAAGTAGTGATTGTTAATATTCATAGCAGTCACTGCTTGTTGCGAGGCTTTTTT	cgaaAAAAAAGCCTCGCAACAAGCAGTGACTGCTATGAATATTAACAATCACTACTTGTTGCGAGGC	ACACTGACTGGTGTACACTGCA	GCCTCGCAACAAGCAGTGACT	ACCGGGCCTCGCAACAAGTAGTGATTGTTAATATTCATAGCAGTCACTGCTTGTTGCGAGGCTTTT	ACCGGGCCTCGCAACAAGTAGTGATTGTTAATATTCATAGCAGTCACTGCTTGTTGCGAGGCTTTTTTGAATTCGCACCAGCACGCTACGCAACACTGACTGGTGTACACTGCATTCG
ENSMUSG00000017897.18_Eya2	ENSMUSG00000017897.18_Eya2__3	accggCTGACTAACACCGTTGGATTTGTTAATATTCATAGCAAATCCAGCGGTGTTGGTCAGTTTTTT	cgaaAAAAAACTGACCAACACCGCTGGATTTGCTATGAATATTAACAAATCCAACGGTGTTAGTCAG	TGACTGACTGGTGTACACGTGT	CTGACCAACACCGCTGGATTT	ACCGGCTGACTAACACCGTTGGATTTGTTAATATTCATAGCAAATCCAGCGGTGTTGGTCAGTTTT	ACCGGCTGACTAACACCGTTGGATTTGTTAATATTCATAGCAAATCCAGCGGTGTTGGTCAGTTTTTTGAATTCGCACCAGCACGCTACGCATGACTGACTGGTGTACACGTGTTTCG
ENSMUSG00000017897.18_Eya2	ENSMUSG00000017897.18_Eya2__4	accggGCGCTCTCTATGAAAGAGTTGGTTAATATTCATAGCCAGCTCTTTCATGGAGAGCGCTTTTTT	cgaaAAAAAAGCGCTCTCCATGAAAGAGCTGGCTATGAATATTAACCAACTCTTTCATAGAGAGCGC	GTACTGACTGGTGTACACACTG	GCGCTCTCCATGAAAGAGCTG	ACCGGGCGCTCTCTATGAAAGAGTTGGTTAATATTCATAGCCAGCTCTTTCATGGAGAGCGCTTTT	ACCGGGCGCTCTCTATGAAAGAGTTGGTTAATATTCATAGCCAGCTCTTTCATGGAGAGCGCTTTTTTGAATTCGCACCAGCACGCTACGCAGTACTGACTGGTGTACACACTGTTCG
ENSMUSG00000017897.18_Eya2	ENSMUSG00000017897.18_Eya2__5	accggCCGGAGCTAGAATAAGCAGTAGTTAATATTCATAGCTGCTGCTTGTTCTAGCTCCGGTTTTTT	cgaaAAAAAACCGGAGCTAGAACAAGCAGCAGCTATGAATATTAACTACTGCTTATTCTAGCTCCGG	CAACTGACTGGTGTACACCAAC	CCGGAGCTAGAACAAGCAGCA	ACCGGCCGGAGCTAGAATAAGCAGTAGTTAATATTCATAGCTGCTGCTTGTTCTAGCTCCGGTTTT	ACCGGCCGGAGCTAGAATAAGCAGTAGTTAATATTCATAGCTGCTGCTTGTTCTAGCTCCGGTTTTTTGAATTCGCACCAGCACGCTACGCACAACTGACTGGTGTACACCAACTTCG
ENSMUSG00000048376.6_F2r	ENSMUSG00000048376.6_F2r__1	accggCGCCTCCATCATGTTCATGATGTTAATATTCATAGCGTCATGAGCATGATGGAGGCGTTTTTT	cgaaAAAAAACGCCTCCATCATGCTCATGACGCTATGAATATTAACATCATGAACATGATGGAGGCG	ACTGTGACTGGTGTACACGTGT	CGCCTCCATCATGCTCATGAC	ACCGGCGCCTCCATCATGTTCATGATGTTAATATTCATAGCGTCATGAGCATGATGGAGGCGTTTT	ACCGGCGCCTCCATCATGTTCATGATGTTAATATTCATAGCGTCATGAGCATGATGGAGGCGTTTTTTGAATTCGCACCAGCACGCTACGCAACTGTGACTGGTGTACACGTGTTTCG
ENSMUSG00000048376.6_F2r	ENSMUSG00000048376.6_F2r__2	accggCCTTCTTCGCTATCTTCTTTCGTTAATATTCATAGCGAAAGAAGATGGCGGAGAAGGTTTTTT	cgaaAAAAAACCTTCTCCGCCATCTTCTTTCGCTATGAATATTAACGAAAGAAGATAGCGAAGAAGG	TGTGTGACTGGTGTACACCATG	CCTTCTCCGCCATCTTCTTTC	ACCGGCCTTCTTCGCTATCTTCTTTCGTTAATATTCATAGCGAAAGAAGATGGCGGAGAAGGTTTT	ACCGGCCTTCTTCGCTATCTTCTTTCGTTAATATTCATAGCGAAAGAAGATGGCGGAGAAGGTTTTTTGAATTCGCACCAGCACGCTACGCATGTGTGACTGGTGTACACCATGTTCG
ENSMUSG00000048376.6_F2r	ENSMUSG00000048376.6_F2r__3	accggCGGTCTGCTACATGTCCATTAGTTAATATTCATAGCTGATGGACGTGTAGCAGACCGTTTTTT	cgaaAAAAAACGGTCTGCTACACGTCCATCAGCTATGAATATTAACTAATGGACATGTAGCAGACCG	GTTGTGACTGGTGTACACTGAC	CGGTCTGCTACACGTCCATCA	ACCGGCGGTCTGCTACATGTCCATTAGTTAATATTCATAGCTGATGGACGTGTAGCAGACCGTTTT	ACCGGCGGTCTGCTACATGTCCATTAGTTAATATTCATAGCTGATGGACGTGTAGCAGACCGTTTTTTGAATTCGCACCAGCACGCTACGCAGTTGTGACTGGTGTACACTGACTTCG
ENSMUSG00000048376.6_F2r	ENSMUSG00000048376.6_F2r__4	accggCTCCGACAGTCTTGGTATAGAGTTAATATTCATAGCTCTGTACCAGGACTGTCGGAGTTTTTT	cgaaAAAAAACTCCGACAGTCCTGGTACAGAGCTATGAATATTAACTCTATACCAAGACTGTCGGAG	CATGTGACTGGTGTACACACCA	CTCCGACAGTCCTGGTACAGA	ACCGGCTCCGACAGTCTTGGTATAGAGTTAATATTCATAGCTCTGTACCAGGACTGTCGGAGTTTT	ACCGGCTCCGACAGTCTTGGTATAGAGTTAATATTCATAGCTCTGTACCAGGACTGTCGGAGTTTTTTGAATTCGCACCAGCACGCTACGCACATGTGACTGGTGTACACACCATTCG
ENSMUSG00000048376.6_F2r	ENSMUSG00000048376.6_F2r__5	accggCAGAGGCAGCTTACTTTGTTTGTTAATATTCATAGCAAGCAAAGTAGGCTGCCTCTGTTTTTT	cgaaAAAAAACAGAGGCAGCCTACTTTGCTTGCTATGAATATTAACAAACAAAGTAAGCTGCCTCTG	ACGTTGACTGGTGTACACCATG	CAGAGGCAGCCTACTTTGCTT	ACCGGCAGAGGCAGCTTACTTTGTTTGTTAATATTCATAGCAAGCAAAGTAGGCTGCCTCTGTTTT	ACCGGCAGAGGCAGCTTACTTTGTTTGTTAATATTCATAGCAAGCAAAGTAGGCTGCCTCTGTTTTTTGAATTCGCACCAGCACGCTACGCAACGTTGACTGGTGTACACCATGTTCG
ENSMUSG00000034171.13_Faah	ENSMUSG00000034171.13_Faah__1	accggGCTTCCATACTGGGTTTAAGTGTTAATATTCATAGCACTTAAGCCCAGTGTGGAAGCTTTTTT	cgaaAAAAAAGCTTCCACACTGGGCTTAAGTGCTATGAATATTAACACTTAAACCCAGTATGGAAGC	TGGTTGACTGGTGTACACACAC	GCTTCCACACTGGGCTTAAGT	ACCGGGCTTCCATACTGGGTTTAAGTGTTAATATTCATAGCACTTAAGCCCAGTGTGGAAGCTTTT	ACCGGGCTTCCATACTGGGTTTAAGTGTTAATATTCATAGCACTTAAGCCCAGTGTGGAAGCTTTTTTGAATTCGCACCAGCACGCTACGCATGGTTGACTGGTGTACACACACTTCG
ENSMUSG00000034171.13_Faah	ENSMUSG00000034171.13_Faah__2	accggCCCTTTGGGTTTAGGCATTGAGTTAATATTCATAGCTCAGTGCCTAAACCCAGAGGGTTTTTT	cgaaAAAAAACCCTCTGGGTTTAGGCACTGAGCTATGAATATTAACTCAATGCCTAAACCCAAAGGG	GTGTTGACTGGTGTACACGTCA	CCCTCTGGGTTTAGGCACTGA	ACCGGCCCTTTGGGTTTAGGCATTGAGTTAATATTCATAGCTCAGTGCCTAAACCCAGAGGGTTTT	ACCGGCCCTTTGGGTTTAGGCATTGAGTTAATATTCATAGCTCAGTGCCTAAACCCAGAGGGTTTTTTGAATTCGCACCAGCACGCTACGCAGTGTTGACTGGTGTACACGTCATTCG
ENSMUSG00000034171.13_Faah	ENSMUSG00000034171.13_Faah__3	accggCGGTTCCTTTCTGCTTTCTGTGTTAATATTCATAGCACAGAAGGCAGAAGGGAACCGTTTTTT	cgaaAAAAAACGGTTCCCTTCTGCCTTCTGTGCTATGAATATTAACACAGAAAGCAGAAAGGAACCG	CAGTTGACTGGTGTACACTGGT	CGGTTCCCTTCTGCCTTCTGT	ACCGGCGGTTCCTTTCTGCTTTCTGTGTTAATATTCATAGCACAGAAGGCAGAAGGGAACCGTTTT	ACCGGCGGTTCCTTTCTGCTTTCTGTGTTAATATTCATAGCACAGAAGGCAGAAGGGAACCGTTTTTTGAATTCGCACCAGCACGCTACGCACAGTTGACTGGTGTACACTGGTTTCG
ENSMUSG00000034171.13_Faah	ENSMUSG00000034171.13_Faah__4	accggCCCTTTGTGTGGGATATTATGGTTAATATTCATAGCCATAGTATCCCACACGAAGGGTTTTTT	cgaaAAAAAACCCTTCGTGTGGGATACTATGGCTATGAATATTAACCATAATATCCCACACAAAGGG	ACCATGACTGGTGTACACACAC	CCCTTCGTGTGGGATACTATG	ACCGGCCCTTTGTGTGGGATATTATGGTTAATATTCATAGCCATAGTATCCCACACGAAGGGTTTT	ACCGGCCCTTTGTGTGGGATATTATGGTTAATATTCATAGCCATAGTATCCCACACGAAGGGTTTTTTGAATTCGCACCAGCACGCTACGCAACCATGACTGGTGTACACACACTTCG
ENSMUSG00000034171.13_Faah	ENSMUSG00000034171.13_Faah__5	accggGAGGGTTGTGATGGAGACTAAGTTAATATTCATAGCTTGGTCTCCATCACAGCCCTCTTTTTT	cgaaAAAAAAGAGGGCTGTGATGGAGACCAAGCTATGAATATTAACTTAGTCTCCATCACAACCCTC	TGCATGACTGGTGTACACTGCA	GAGGGCTGTGATGGAGACCAA	ACCGGGAGGGTTGTGATGGAGACTAAGTTAATATTCATAGCTTGGTCTCCATCACAGCCCTCTTTT	ACCGGGAGGGTTGTGATGGAGACTAAGTTAATATTCATAGCTTGGTCTCCATCACAGCCCTCTTTTTTGAATTCGCACCAGCACGCTACGCATGCATGACTGGTGTACACTGCATTCG
ENSMUSG00000024665.8_Fads2	ENSMUSG00000024665.8_Fads2__1	accggGCCCTACAACTACCAGTATGAGTTAATATTCATAGCTCATGCTGGTGGTTGTAGGGCTTTTTT	cgaaAAAAAAGCCCTACAACCACCAGCATGAGCTATGAATATTAACTCATACTGGTAGTTGTAGGGC	GTCATGACTGGTGTACACCAGT	GCCCTACAACCACCAGCATGA	ACCGGGCCCTACAACTACCAGTATGAGTTAATATTCATAGCTCATGCTGGTGGTTGTAGGGCTTTT	ACCGGGCCCTACAACTACCAGTATGAGTTAATATTCATAGCTCATGCTGGTGGTTGTAGGGCTTTTTTGAATTCGCACCAGCACGCTACGCAGTCATGACTGGTGTACACCAGTTTCG
ENSMUSG00000024665.8_Fads2	ENSMUSG00000024665.8_Fads2__2	accggCCATGCTAAGCCCAATATCTTGTTAATATTCATAGCAAGATGTTGGGCTTGGCATGGTTTTTT	cgaaAAAAAACCATGCCAAGCCCAACATCTTGCTATGAATATTAACAAGATATTGGGCTTAGCATGG	CACATGACTGGTGTACACGTTG	CCATGCCAAGCCCAACATCTT	ACCGGCCATGCTAAGCCCAATATCTTGTTAATATTCATAGCAAGATGTTGGGCTTGGCATGGTTTT	ACCGGCCATGCTAAGCCCAATATCTTGTTAATATTCATAGCAAGATGTTGGGCTTGGCATGGTTTTTTGAATTCGCACCAGCACGCTACGCACACATGACTGGTGTACACGTTGTTCG
ENSMUSG00000024665.8_Fads2	ENSMUSG00000024665.8_Fads2__3	accggCCCTACAACTACCAGTATGAAGTTAATATTCATAGCTTCATGCTGGTGGTTGTAGGGTTTTTT	cgaaAAAAAACCCTACAACCACCAGCATGAAGCTATGAATATTAACTTCATACTGGTAGTTGTAGGG	ACACGTACTGGTGTACACACTG	CCCTACAACCACCAGCATGAA	ACCGGCCCTACAACTACCAGTATGAAGTTAATATTCATAGCTTCATGCTGGTGGTTGTAGGGTTTT	ACCGGCCCTACAACTACCAGTATGAAGTTAATATTCATAGCTTCATGCTGGTGGTTGTAGGGTTTTTTGAATTCGCACCAGCACGCTACGCAACACGTACTGGTGTACACACTGTTCG
ENSMUSG00000024665.8_Fads2	ENSMUSG00000024665.8_Fads2__4	accggCCTACAACTACCAGTATGAATGTTAATATTCATAGCATTCATGCTGGTGGTTGTAGGTTTTTT	cgaaAAAAAACCTACAACCACCAGCATGAATGCTATGAATATTAACATTCATACTGGTAGTTGTAGG	TGACGTACTGGTGTACACTGAC	CCTACAACCACCAGCATGAAT	ACCGGCCTACAACTACCAGTATGAATGTTAATATTCATAGCATTCATGCTGGTGGTTGTAGGTTTT	ACCGGCCTACAACTACCAGTATGAATGTTAATATTCATAGCATTCATGCTGGTGGTTGTAGGTTTTTTGAATTCGCACCAGCACGCTACGCATGACGTACTGGTGTACACTGACTTCG
ENSMUSG00000024665.8_Fads2	ENSMUSG00000024665.8_Fads2__5	accggCACCAGCATGAATATTTCTTCGTTAATATTCATAGCGAAGAAGTATTCATGCTGGTGTTTTTT	cgaaAAAAAACACCAGCATGAATACTTCTTCGCTATGAATATTAACGAAGAAATATTCATGCTGGTG	GTACGTACTGGTGTACACCACA	CACCAGCATGAATACTTCTTC	ACCGGCACCAGCATGAATATTTCTTCGTTAATATTCATAGCGAAGAAGTATTCATGCTGGTGTTTT	ACCGGCACCAGCATGAATATTTCTTCGTTAATATTCATAGCGAAGAAGTATTCATGCTGGTGTTTTTTGAATTCGCACCAGCACGCTACGCAGTACGTACTGGTGTACACCACATTCG
ENSMUSG00000033313.11_Fbxl8	ENSMUSG00000033313.11_Fbxl8__1	accggCGCTGAGTAGGTGTGTGTGTGGTTAATATTCATAGCCACACACATACCTGCTCAGCGTTTTTT	cgaaAAAAAACGCTGAGCAGGTATGTGTGTGGCTATGAATATTAACCACACACACACCTACTCAGCG	CAACGTACTGGTGTACACGTGT	CGCTGAGCAGGTATGTGTGTG	ACCGGCGCTGAGTAGGTGTGTGTGTGGTTAATATTCATAGCCACACACATACCTGCTCAGCGTTTT	ACCGGCGCTGAGTAGGTGTGTGTGTGGTTAATATTCATAGCCACACACATACCTGCTCAGCGTTTTTTGAATTCGCACCAGCACGCTACGCACAACGTACTGGTGTACACGTGTTTCG
ENSMUSG00000033313.11_Fbxl8	ENSMUSG00000033313.11_Fbxl8__2	accggGCGCAGCTATACGTTCAAGTTGTTAATATTCATAGCAGCTTGAGCGTATAGCTGCGCTTTTTT	cgaaAAAAAAGCGCAGCTATACGCTCAAGCTGCTATGAATATTAACAACTTGAACGTATAGCTGCGC	ACTGGTACTGGTGTACACTGAC	GCGCAGCTATACGCTCAAGCT	ACCGGGCGCAGCTATACGTTCAAGTTGTTAATATTCATAGCAGCTTGAGCGTATAGCTGCGCTTTT	ACCGGGCGCAGCTATACGTTCAAGTTGTTAATATTCATAGCAGCTTGAGCGTATAGCTGCGCTTTTTTGAATTCGCACCAGCACGCTACGCAACTGGTACTGGTGTACACTGACTTCG
ENSMUSG00000033313.11_Fbxl8	ENSMUSG00000033313.11_Fbxl8__3	accggCAGGGTATACATGTATTCTTGGTTAATATTCATAGCCAAGAATGCATGTGTACCCTGTTTTTT	cgaaAAAAAACAGGGTACACATGCATTCTTGGCTATGAATATTAACCAAGAATACATGTATACCCTG	TGTGGTACTGGTGTACACGTCA	CAGGGTACACATGCATTCTTG	ACCGGCAGGGTATACATGTATTCTTGGTTAATATTCATAGCCAAGAATGCATGTGTACCCTGTTTT	ACCGGCAGGGTATACATGTATTCTTGGTTAATATTCATAGCCAAGAATGCATGTGTACCCTGTTTTTTGAATTCGCACCAGCACGCTACGCATGTGGTACTGGTGTACACGTCATTCG
ENSMUSG00000033313.11_Fbxl8	ENSMUSG00000033313.11_Fbxl8__4	accggCAGAGGATAACTTTCAGAAGTGTTAATATTCATAGCACTTCTGAAAGTTGTCCTCTGTTTTTT	cgaaAAAAAACAGAGGACAACTTTCAGAAGTGCTATGAATATTAACACTTCTGAAAGTTATCCTCTG	GTTGGTACTGGTGTACACACGT	CAGAGGACAACTTTCAGAAGT	ACCGGCAGAGGATAACTTTCAGAAGTGTTAATATTCATAGCACTTCTGAAAGTTGTCCTCTGTTTT	ACCGGCAGAGGATAACTTTCAGAAGTGTTAATATTCATAGCACTTCTGAAAGTTGTCCTCTGTTTTTTGAATTCGCACCAGCACGCTACGCAGTTGGTACTGGTGTACACACGTTTCG
ENSMUSG00000033313.11_Fbxl8	ENSMUSG00000033313.11_Fbxl8__5	accggCAGAAGTTAGTTCTTCTGAAAGTTAATATTCATAGCTTTCAGAAGAACTGACTTCTGTTTTTT	cgaaAAAAAACAGAAGTCAGTTCTTCTGAAAGCTATGAATATTAACTTTCAGAAGAACTAACTTCTG	CATGGTACTGGTGTACACCATG	CAGAAGTCAGTTCTTCTGAAA	ACCGGCAGAAGTTAGTTCTTCTGAAAGTTAATATTCATAGCTTTCAGAAGAACTGACTTCTGTTTT	ACCGGCAGAAGTTAGTTCTTCTGAAAGTTAATATTCATAGCTTTCAGAAGAACTGACTTCTGTTTTTTGAATTCGCACCAGCACGCTACGCACATGGTACTGGTGTACACCATGTTCG
ENSMUSG00000022184.8_Fbxo4	ENSMUSG00000022184.8_Fbxo4__1	accggCACACCAGCACTGTTAATAAGGTTAATATTCATAGCCTTGTTAACGGTGCTGGTGTGTTTTTT	cgaaAAAAAACACACCAGCACCGTTAACAAGGCTATGAATATTAACCTTATTAACAGTGCTGGTGTG	ACGTGTACTGGTGTACACGTCA	CACACCAGCACCGTTAACAAG	ACCGGCACACCAGCACTGTTAATAAGGTTAATATTCATAGCCTTGTTAACGGTGCTGGTGTGTTTT	ACCGGCACACCAGCACTGTTAATAAGGTTAATATTCATAGCCTTGTTAACGGTGCTGGTGTGTTTTTTGAATTCGCACCAGCACGCTACGCAACGTGTACTGGTGTACACGTCATTCG
ENSMUSG00000022184.8_Fbxo4	ENSMUSG00000022184.8_Fbxo4__2	accggCTGGAGTTAACTTCTAGTTGAGTTAATATTCATAGCTCAACTGGAAGTTGACTCCAGTTTTTT	cgaaAAAAAACTGGAGTCAACTTCCAGTTGAGCTATGAATATTAACTCAACTAGAAGTTAACTCCAG	TGGTGTACTGGTGTACACCAGT	CTGGAGTCAACTTCCAGTTGA	ACCGGCTGGAGTTAACTTCTAGTTGAGTTAATATTCATAGCTCAACTGGAAGTTGACTCCAGTTTT	ACCGGCTGGAGTTAACTTCTAGTTGAGTTAATATTCATAGCTCAACTGGAAGTTGACTCCAGTTTTTTGAATTCGCACCAGCACGCTACGCATGGTGTACTGGTGTACACCAGTTTCG
ENSMUSG00000022184.8_Fbxo4	ENSMUSG00000022184.8_Fbxo4__3	accggGTGATCCCGTAGATTTAGAAAGTTAATATTCATAGCTTTCTGAATCTGCGGGATCACTTTTTT	cgaaAAAAAAGTGATCCCGCAGATTCAGAAAGCTATGAATATTAACTTTCTAAATCTACGGGATCAC	GTGTGTACTGGTGTACACTGTG	GTGATCCCGCAGATTCAGAAA	ACCGGGTGATCCCGTAGATTTAGAAAGTTAATATTCATAGCTTTCTGAATCTGCGGGATCACTTTT	ACCGGGTGATCCCGTAGATTTAGAAAGTTAATATTCATAGCTTTCTGAATCTGCGGGATCACTTTTTTGAATTCGCACCAGCACGCTACGCAGTGTGTACTGGTGTACACTGTGTTCG
ENSMUSG00000022184.8_Fbxo4	ENSMUSG00000022184.8_Fbxo4__4	accggCCGCAGATTTAGAAGGTGTGTGTTAATATTCATAGCACACACTTTCTGAATCTGCGGTTTTTT	cgaaAAAAAACCGCAGATTCAGAAAGTGTGTGCTATGAATATTAACACACACCTTCTAAATCTGCGG	CAGTGTACTGGTGTACACACAC	CCGCAGATTCAGAAAGTGTGT	ACCGGCCGCAGATTTAGAAGGTGTGTGTTAATATTCATAGCACACACTTTCTGAATCTGCGGTTTT	ACCGGCCGCAGATTTAGAAGGTGTGTGTTAATATTCATAGCACACACTTTCTGAATCTGCGGTTTTTTGAATTCGCACCAGCACGCTACGCACAGTGTACTGGTGTACACACACTTCG
ENSMUSG00000022184.8_Fbxo4	ENSMUSG00000022184.8_Fbxo4__5	accggCGGGTTCATTTACGTGGTAAAGTTAATATTCATAGCTTTGCCACGTAGATGAACCCGTTTTTT	cgaaAAAAAACGGGTTCATCTACGTGGCAAAGCTATGAATATTAACTTTACCACGTAAATGAACCCG	ACCAGTACTGGTGTACACCAGT	CGGGTTCATCTACGTGGCAAA	ACCGGCGGGTTCATTTACGTGGTAAAGTTAATATTCATAGCTTTGCCACGTAGATGAACCCGTTTT	ACCGGCGGGTTCATTTACGTGGTAAAGTTAATATTCATAGCTTTGCCACGTAGATGAACCCGTTTTTTGAATTCGCACCAGCACGCTACGCAACCAGTACTGGTGTACACCAGTTTCG
ENSMUSG00000031074.14_Fgf3	ENSMUSG00000031074.14_Fgf3__1	accggGCCTTGAGAATAGCGCTTATAGTTAATATTCATAGCTATAGGCGCTGTTCTCAAGGCTTTTTT	cgaaAAAAAAGCCTTGAGAACAGCGCCTATAGCTATGAATATTAACTATAAGCGCTATTCTCAAGGC	TGCAGTACTGGTGTACACACTG	GCCTTGAGAACAGCGCCTATA	ACCGGGCCTTGAGAATAGCGCTTATAGTTAATATTCATAGCTATAGGCGCTGTTCTCAAGGCTTTT	ACCGGGCCTTGAGAATAGCGCTTATAGTTAATATTCATAGCTATAGGCGCTGTTCTCAAGGCTTTTTTGAATTCGCACCAGCACGCTACGCATGCAGTACTGGTGTACACACTGTTCG
ENSMUSG00000031074.14_Fgf3	ENSMUSG00000031074.14_Fgf3__2	accggCCATGAGCTGGGTTACAATATGTTAATATTCATAGCGTATTGTAGCCCAGCTCATGGTTTTTT	cgaaAAAAAACCATGAGCTGGGCTACAATACGCTATGAATATTAACATATTGTAACCCAGCTCATGG	GTCAGTACTGGTGTACACGTAC	CCATGAGCTGGGCTACAATAC	ACCGGCCATGAGCTGGGTTACAATATGTTAATATTCATAGCGTATTGTAGCCCAGCTCATGGTTTT	ACCGGCCATGAGCTGGGTTACAATATGTTAATATTCATAGCGTATTGTAGCCCAGCTCATGGTTTTTTGAATTCGCACCAGCACGCTACGCAGTCAGTACTGGTGTACACGTACTTCG
ENSMUSG00000031074.14_Fgf3	ENSMUSG00000031074.14_Fgf3__3	accggGCTGGGCTACAATATATATGTGTTAATATTCATAGCGCATATGTATTGTAGCCCAGCTTTTTT	cgaaAAAAAAGCTGGGCTACAATACATATGCGCTATGAATATTAACACATATATATTGTAGCCCAGC	CACAGTACTGGTGTACACTGCA	GCTGGGCTACAATACATATGC	ACCGGGCTGGGCTACAATATATATGTGTTAATATTCATAGCGCATATGTATTGTAGCCCAGCTTTT	ACCGGGCTGGGCTACAATATATATGTGTTAATATTCATAGCGCATATGTATTGTAGCCCAGCTTTTTTGAATTCGCACCAGCACGCTACGCACACAGTACTGGTGTACACTGCATTCG
ENSMUSG00000031074.14_Fgf3	ENSMUSG00000031074.14_Fgf3__4	accggGATGGGCTTGATCTGGTTTCTGTTAATATTCATAGCAGAAGCCAGATCAGGCCCATCTTTTTT	cgaaAAAAAAGATGGGCCTGATCTGGCTTCTGCTATGAATATTAACAGAAACCAGATCAAGCCCATC	ACACCAACTGGTGTACACCAAC	GATGGGCCTGATCTGGCTTCT	ACCGGGATGGGCTTGATCTGGTTTCTGTTAATATTCATAGCAGAAGCCAGATCAGGCCCATCTTTT	ACCGGGATGGGCTTGATCTGGTTTCTGTTAATATTCATAGCAGAAGCCAGATCAGGCCCATCTTTTTTGAATTCGCACCAGCACGCTACGCAACACCAACTGGTGTACACCAACTTCG
ENSMUSG00000031074.14_Fgf3	ENSMUSG00000031074.14_Fgf3__5	accggCTGGCTTCTGTTGCTCAGTTTGTTAATATTCATAGCAAGCTGAGCAGCAGAAGCCAGTTTTTT	cgaaAAAAAACTGGCTTCTGCTGCTCAGCTTGCTATGAATATTAACAAACTGAGCAACAGAAGCCAG	TGACCAACTGGTGTACACACCA	CTGGCTTCTGCTGCTCAGCTT	ACCGGCTGGCTTCTGTTGCTCAGTTTGTTAATATTCATAGCAAGCTGAGCAGCAGAAGCCAGTTTT	ACCGGCTGGCTTCTGTTGCTCAGTTTGTTAATATTCATAGCAAGCTGAGCAGCAGAAGCCAGTTTTTTGAATTCGCACCAGCACGCTACGCATGACCAACTGGTGTACACACCATTCG
ENSMUSG00000055805.15_Fmnl1	ENSMUSG00000055805.15_Fmnl1__1	accggCTTGCGGTCTTTGACAATTTCGTTAATATTCATAGCGAAGTTGTCAAAGGCCGCAAGTTTTTT	cgaaAAAAAACTTGCGGCCTTTGACAACTTCGCTATGAATATTAACGAAATTGTCAAAGACCGCAAG	GTACCAACTGGTGTACACGTGT	CTTGCGGCCTTTGACAACTTC	ACCGGCTTGCGGTCTTTGACAATTTCGTTAATATTCATAGCGAAGTTGTCAAAGGCCGCAAGTTTT	ACCGGCTTGCGGTCTTTGACAATTTCGTTAATATTCATAGCGAAGTTGTCAAAGGCCGCAAGTTTTTTGAATTCGCACCAGCACGCTACGCAGTACCAACTGGTGTACACGTGTTTCG
ENSMUSG00000055805.15_Fmnl1	ENSMUSG00000055805.15_Fmnl1__2	accggCGGCCTTTGATAACTTTAAGGGTTAATATTCATAGCCCTTGAAGTTGTCAAAGGCCGTTTTTT	cgaaAAAAAACGGCCTTTGACAACTTCAAGGGCTATGAATATTAACCCTTAAAGTTATCAAAGGCCG	CAACCAACTGGTGTACACTGTG	CGGCCTTTGACAACTTCAAGG	ACCGGCGGCCTTTGATAACTTTAAGGGTTAATATTCATAGCCCTTGAAGTTGTCAAAGGCCGTTTT	ACCGGCGGCCTTTGATAACTTTAAGGGTTAATATTCATAGCCCTTGAAGTTGTCAAAGGCCGTTTTTTGAATTCGCACCAGCACGCTACGCACAACCAACTGGTGTACACTGTGTTCG
ENSMUSG00000055805.15_Fmnl1	ENSMUSG00000055805.15_Fmnl1__3	accggCGGAATAGGAGGTCGAATAGTGTTAATATTCATAGCACTGTTCGACCTCCTGTTCCGTTTTTT	cgaaAAAAAACGGAACAGGAGGTCGAACAGTGCTATGAATATTAACACTATTCGACCTCCTATTCCG	ACTGCAACTGGTGTACACACCA	CGGAACAGGAGGTCGAACAGT	ACCGGCGGAATAGGAGGTCGAATAGTGTTAATATTCATAGCACTGTTCGACCTCCTGTTCCGTTTT	ACCGGCGGAATAGGAGGTCGAATAGTGTTAATATTCATAGCACTGTTCGACCTCCTGTTCCGTTTTTTGAATTCGCACCAGCACGCTACGCAACTGCAACTGGTGTACACACCATTCG
ENSMUSG00000055805.15_Fmnl1	ENSMUSG00000055805.15_Fmnl1__4	accggGAGCCTCCAACACTCAAGTTTGTTAATATTCATAGCAGACTTGGGTGTTGGAGGCTCTTTTTT	cgaaAAAAAAGAGCCTCCAACACCCAAGTCTGCTATGAATATTAACAAACTTGAGTGTTGGAGGCTC	TGTGCAACTGGTGTACACTGGT	GAGCCTCCAACACCCAAGTCT	ACCGGGAGCCTCCAACACTCAAGTTTGTTAATATTCATAGCAGACTTGGGTGTTGGAGGCTCTTTT	ACCGGGAGCCTCCAACACTCAAGTTTGTTAATATTCATAGCAGACTTGGGTGTTGGAGGCTCTTTTTTGAATTCGCACCAGCACGCTACGCATGTGCAACTGGTGTACACTGGTTTCG
ENSMUSG00000055805.15_Fmnl1	ENSMUSG00000055805.15_Fmnl1__5	accggCAGGAGTGGTTTCAAGTTAAGGTTAATATTCATAGCCTTGACTTGAAACCGCTCCTGTTTTTT	cgaaAAAAAACAGGAGCGGTTTCAAGTCAAGGCTATGAATATTAACCTTAACTTGAAACCACTCCTG	GTTGCAACTGGTGTACACCATG	CAGGAGCGGTTTCAAGTCAAG	ACCGGCAGGAGTGGTTTCAAGTTAAGGTTAATATTCATAGCCTTGACTTGAAACCGCTCCTGTTTT	ACCGGCAGGAGTGGTTTCAAGTTAAGGTTAATATTCATAGCCTTGACTTGAAACCGCTCCTGTTTTTTGAATTCGCACCAGCACGCTACGCAGTTGCAACTGGTGTACACCATGTTCG
ENSMUSG00000036587.13_Fut7	ENSMUSG00000036587.13_Fut7__1	accggGCCTCAGTCCATACTCACTATGTTAATATTCATAGCATGGTGAGTGTGGACTGAGGCTTTTTT	cgaaAAAAAAGCCTCAGTCCACACTCACCATGCTATGAATATTAACATAGTGAGTATGGACTGAGGC	CATGCAACTGGTGTACACGTAC	GCCTCAGTCCACACTCACCAT	ACCGGGCCTCAGTCCATACTCACTATGTTAATATTCATAGCATGGTGAGTGTGGACTGAGGCTTTT	ACCGGGCCTCAGTCCATACTCACTATGTTAATATTCATAGCATGGTGAGTGTGGACTGAGGCTTTTTTGAATTCGCACCAGCACGCTACGCACATGCAACTGGTGTACACGTACTTCG
ENSMUSG00000036587.13_Fut7	ENSMUSG00000036587.13_Fut7__2	accggGTCCACACTTACCATCTTTATGTTAATATTCATAGCATAAGGATGGTGAGTGTGGACTTTTTT	cgaaAAAAAAGTCCACACTCACCATCCTTATGCTATGAATATTAACATAAAGATGGTAAGTGTGGAC	ACGTCAACTGGTGTACACTGGT	GTCCACACTCACCATCCTTAT	ACCGGGTCCACACTTACCATCTTTATGTTAATATTCATAGCATAAGGATGGTGAGTGTGGACTTTT	ACCGGGTCCACACTTACCATCTTTATGTTAATATTCATAGCATAAGGATGGTGAGTGTGGACTTTTTTGAATTCGCACCAGCACGCTACGCAACGTCAACTGGTGTACACTGGTTTCG
ENSMUSG00000036587.13_Fut7	ENSMUSG00000036587.13_Fut7__3	accggCCACACTCACCATTCTTATTTGTTAATATTCATAGCAGATAAGGATGGTGAGTGTGGTTTTTT	cgaaAAAAAACCACACTCACCATCCTTATCTGCTATGAATATTAACAAATAAGAATGGTGAGTGTGG	TGGTCAACTGGTGTACACGTTG	CCACACTCACCATCCTTATCT	ACCGGCCACACTCACCATTCTTATTTGTTAATATTCATAGCAGATAAGGATGGTGAGTGTGGTTTT	ACCGGCCACACTCACCATTCTTATTTGTTAATATTCATAGCAGATAAGGATGGTGAGTGTGGTTTTTTGAATTCGCACCAGCACGCTACGCATGGTCAACTGGTGTACACGTTGTTCG
ENSMUSG00000036587.13_Fut7	ENSMUSG00000036587.13_Fut7__4	accggCTGGAGGGGAATTAAACAAGTGTTAATATTCATAGCGCTTGTTTGATTCCCCTCCAGTTTTTT	cgaaAAAAAACTGGAGGGGAATCAAACAAGCGCTATGAATATTAACACTTGTTTAATTCCCCTCCAG	GTGTCAACTGGTGTACACACAC	CTGGAGGGGAATCAAACAAGC	ACCGGCTGGAGGGGAATTAAACAAGTGTTAATATTCATAGCGCTTGTTTGATTCCCCTCCAGTTTT	ACCGGCTGGAGGGGAATTAAACAAGTGTTAATATTCATAGCGCTTGTTTGATTCCCCTCCAGTTTTTTGAATTCGCACCAGCACGCTACGCAGTGTCAACTGGTGTACACACACTTCG
ENSMUSG00000036587.13_Fut7	ENSMUSG00000036587.13_Fut7__5	accggCCAGGGACACATAGACTCTTTGTTAATATTCATAGCAAGGAGTCTGTGTGTCCCTGGTTTTTT	cgaaAAAAAACCAGGGACACACAGACTCCTTGCTATGAATATTAACAAAGAGTCTATGTGTCCCTGG	CAGTCAACTGGTGTACACCACA	CCAGGGACACACAGACTCCTT	ACCGGCCAGGGACACATAGACTCTTTGTTAATATTCATAGCAAGGAGTCTGTGTGTCCCTGGTTTT	ACCGGCCAGGGACACATAGACTCTTTGTTAATATTCATAGCAAGGAGTCTGTGTGTCCCTGGTTTTTTGAATTCGCACCAGCACGCTACGCACAGTCAACTGGTGTACACCACATTCG
ENSMUSG00000039774.12_Galnt12	ENSMUSG00000039774.12_Galnt12__1	accggGCCTGGTTTCTTTGGGATGTTGTTAATATTCATAGCAGCATCCCAAAGAAGCCAGGCTTTTTT	cgaaAAAAAAGCCTGGCTTCTTTGGGATGCTGCTATGAATATTAACAACATCCCAAAGAAACCAGGC	ACCACAACTGGTGTACACGTTG	GCCTGGCTTCTTTGGGATGCT	ACCGGGCCTGGTTTCTTTGGGATGTTGTTAATATTCATAGCAGCATCCCAAAGAAGCCAGGCTTTT	ACCGGGCCTGGTTTCTTTGGGATGTTGTTAATATTCATAGCAGCATCCCAAAGAAGCCAGGCTTTTTTGAATTCGCACCAGCACGCTACGCAACCACAACTGGTGTACACGTTGTTCG
ENSMUSG00000039774.12_Galnt12	ENSMUSG00000039774.12_Galnt12__2	accggCCACCAGGTCTTTCTGTATCTGTTAATATTCATAGCAGGTACAGAAGGACCTGGTGGTTTTTT	cgaaAAAAAACCACCAGGTCCTTCTGTACCTGCTATGAATATTAACAGATACAGAAAGACCTGGTGG	TGCACAACTGGTGTACACCAAC	CCACCAGGTCCTTCTGTACCT	ACCGGCCACCAGGTCTTTCTGTATCTGTTAATATTCATAGCAGGTACAGAAGGACCTGGTGGTTTT	ACCGGCCACCAGGTCTTTCTGTATCTGTTAATATTCATAGCAGGTACAGAAGGACCTGGTGGTTTTTTGAATTCGCACCAGCACGCTACGCATGCACAACTGGTGTACACCAACTTCG
ENSMUSG00000039774.12_Galnt12	ENSMUSG00000039774.12_Galnt12__3	accggGACCTGGAAAGAAATACGTTAGTTAATATTCATAGCTAGCGTATTTCTTTCCGGGTCTTTTTT	cgaaAAAAAAGACCCGGAAAGAAATACGCTAGCTATGAATATTAACTAACGTATTTCTTTCCAGGTC	GTCACAACTGGTGTACACTGCA	GACCCGGAAAGAAATACGCTA	ACCGGGACCTGGAAAGAAATACGTTAGTTAATATTCATAGCTAGCGTATTTCTTTCCGGGTCTTTT	ACCGGGACCTGGAAAGAAATACGTTAGTTAATATTCATAGCTAGCGTATTTCTTTCCGGGTCTTTTTTGAATTCGCACCAGCACGCTACGCAGTCACAACTGGTGTACACTGCATTCG
ENSMUSG00000039774.12_Galnt12	ENSMUSG00000039774.12_Galnt12__4	accggCCTGGTATCTTGCTTTCTGAGGTTAATATTCATAGCCTCAGAAAGCAGGATGCCAGGTTTTTT	cgaaAAAAAACCTGGCATCCTGCTTTCTGAGGCTATGAATATTAACCTCAGAAAGCAAGATACCAGG	CACACAACTGGTGTACACACGT	CCTGGCATCCTGCTTTCTGAG	ACCGGCCTGGTATCTTGCTTTCTGAGGTTAATATTCATAGCCTCAGAAAGCAGGATGCCAGGTTTT	ACCGGCCTGGTATCTTGCTTTCTGAGGTTAATATTCATAGCCTCAGAAAGCAGGATGCCAGGTTTTTTGAATTCGCACCAGCACGCTACGCACACACAACTGGTGTACACACGTTTCG
ENSMUSG00000039774.12_Galnt12	ENSMUSG00000039774.12_Galnt12__5	accggCGTGAAGCAGCATCAGATTAAGTTAATATTCATAGCTTGATCTGGTGCTGCTTCACGTTTTTT	cgaaAAAAAACGTGAAGCAGCACCAGATCAAGCTATGAATATTAACTTAATCTGATGCTGCTTCACG	ACACACTGTGGTGTACACTGTG	CGTGAAGCAGCACCAGATCAA	ACCGGCGTGAAGCAGCATCAGATTAAGTTAATATTCATAGCTTGATCTGGTGCTGCTTCACGTTTT	ACCGGCGTGAAGCAGCATCAGATTAAGTTAATATTCATAGCTTGATCTGGTGCTGCTTCACGTTTTTTGAATTCGCACCAGCACGCTACGCAACACACTGTGGTGTACACTGTGTTCG
ENSMUSG00000015619.10_Gata3	ENSMUSG00000015619.10_Gata3__1	accggCCCCTTCTCTAAGACGTCTATGTTAATATTCATAGCATGGACGTCTTGGAGAAGGGGTTTTTT	cgaaAAAAAACCCCTTCTCCAAGACGTCCATGCTATGAATATTAACATAGACGTCTTAGAGAAGGGG	TGACACTGTGGTGTACACGTAC	CCCCTTCTCCAAGACGTCCAT	ACCGGCCCCTTCTCTAAGACGTCTATGTTAATATTCATAGCATGGACGTCTTGGAGAAGGGGTTTT	ACCGGCCCCTTCTCTAAGACGTCTATGTTAATATTCATAGCATGGACGTCTTGGAGAAGGGGTTTTTTGAATTCGCACCAGCACGCTACGCATGACACTGTGGTGTACACGTACTTCG
ENSMUSG00000015619.10_Gata3	ENSMUSG00000015619.10_Gata3__2	accggCTCCGGCTTCATCTTCTTCTTGTTAATATTCATAGCGAGAAGAGGATGAAGCCGGAGTTTTTT	cgaaAAAAAACTCCGGCTTCATCCTCTTCTCGCTATGAATATTAACAAGAAGAAGATGAAGCCGGAG	GTACACTGTGGTGTACACACCA	CTCCGGCTTCATCCTCTTCTC	ACCGGCTCCGGCTTCATCTTCTTCTTGTTAATATTCATAGCGAGAAGAGGATGAAGCCGGAGTTTT	ACCGGCTCCGGCTTCATCTTCTTCTTGTTAATATTCATAGCGAGAAGAGGATGAAGCCGGAGTTTTTTGAATTCGCACCAGCACGCTACGCAGTACACTGTGGTGTACACACCATTCG
ENSMUSG00000015619.10_Gata3	ENSMUSG00000015619.10_Gata3__3	accggCCGGCTTCATCTTCTTCTTTGGTTAATATTCATAGCCAGAGAAGAGGATGAAGCCGGTTTTTT	cgaaAAAAAACCGGCTTCATCCTCTTCTCTGGCTATGAATATTAACCAAAGAAGAAGATGAAGCCGG	CAACACTGTGGTGTACACCAGT	CCGGCTTCATCCTCTTCTCTG	ACCGGCCGGCTTCATCTTCTTCTTTGGTTAATATTCATAGCCAGAGAAGAGGATGAAGCCGGTTTT	ACCGGCCGGCTTCATCTTCTTCTTTGGTTAATATTCATAGCCAGAGAAGAGGATGAAGCCGGTTTTTTGAATTCGCACCAGCACGCTACGCACAACACTGTGGTGTACACCAGTTTCG
ENSMUSG00000015619.10_Gata3	ENSMUSG00000015619.10_Gata3__4	accggGCAGTGTGGTTACACTTGGATGTTAATATTCATAGCATCCGAGTGTGACCACACTGCTTTTTT	cgaaAAAAAAGCAGTGTGGTCACACTCGGATGCTATGAATATTAACATCCAAGTGTAACCACACTGC	ACTGACTGTGGTGTACACGTAC	GCAGTGTGGTCACACTCGGAT	ACCGGGCAGTGTGGTTACACTTGGATGTTAATATTCATAGCATCCGAGTGTGACCACACTGCTTTT	ACCGGGCAGTGTGGTTACACTTGGATGTTAATATTCATAGCATCCGAGTGTGACCACACTGCTTTTTTGAATTCGCACCAGCACGCTACGCAACTGACTGTGGTGTACACGTACTTCG
ENSMUSG00000015619.10_Gata3	ENSMUSG00000015619.10_Gata3__5	accggCCACTCCAGTTCTCATTTCTTGTTAATATTCATAGCAAGAGATGAGGACTGGAGTGGTTTTTT	cgaaAAAAAACCACTCCAGTCCTCATCTCTTGCTATGAATATTAACAAGAAATGAGAACTGGAGTGG	TGTGACTGTGGTGTACACCACA	CCACTCCAGTCCTCATCTCTT	ACCGGCCACTCCAGTTCTCATTTCTTGTTAATATTCATAGCAAGAGATGAGGACTGGAGTGGTTTT	ACCGGCCACTCCAGTTCTCATTTCTTGTTAATATTCATAGCAAGAGATGAGGACTGGAGTGGTTTTTTGAATTCGCACCAGCACGCTACGCATGTGACTGTGGTGTACACCACATTCG
ENSMUSG00000028270.12_Gbp2	ENSMUSG00000028270.12_Gbp2__1	accggCTGGAACTTCCTGGGTTATTAGTTAATATTCATAGCTAGTAACCCGGGAAGTTCCAGTTTTTT	cgaaAAAAAACTGGAACTTCCCGGGTTACTAGCTATGAATATTAACTAATAACCCAGGAAGTTCCAG	GTTGACTGTGGTGTACACTGGT	CTGGAACTTCCCGGGTTACTA	ACCGGCTGGAACTTCCTGGGTTATTAGTTAATATTCATAGCTAGTAACCCGGGAAGTTCCAGTTTT	ACCGGCTGGAACTTCCTGGGTTATTAGTTAATATTCATAGCTAGTAACCCGGGAAGTTCCAGTTTTTTGAATTCGCACCAGCACGCTACGCAGTTGACTGTGGTGTACACTGGTTTCG
ENSMUSG00000028270.12_Gbp2	ENSMUSG00000028270.12_Gbp2__2	accggGACATTGAGGGCTTTGAAGATGTTAATATTCATAGCATCTTCAAGGCCCTCAGTGTCTTTTTT	cgaaAAAAAAGACACTGAGGGCCTTGAAGATGCTATGAATATTAACATCTTCAAAGCCCTCAATGTC	CATGACTGTGGTGTACACACTG	GACACTGAGGGCCTTGAAGAT	ACCGGGACATTGAGGGCTTTGAAGATGTTAATATTCATAGCATCTTCAAGGCCCTCAGTGTCTTTT	ACCGGGACATTGAGGGCTTTGAAGATGTTAATATTCATAGCATCTTCAAGGCCCTCAGTGTCTTTTTTGAATTCGCACCAGCACGCTACGCACATGACTGTGGTGTACACACTGTTCG
ENSMUSG00000028270.12_Gbp2	ENSMUSG00000028270.12_Gbp2__3	accggCACTGAGGGCTTTGAAGGTGTGTTAATATTCATAGCACATCTTCAAGGCCCTCAGTGTTTTTT	cgaaAAAAAACACTGAGGGCCTTGAAGATGTGCTATGAATATTAACACACCTTCAAAGCCCTCAGTG	ACGTACTGTGGTGTACACCACA	CACTGAGGGCCTTGAAGATGT	ACCGGCACTGAGGGCTTTGAAGGTGTGTTAATATTCATAGCACATCTTCAAGGCCCTCAGTGTTTT	ACCGGCACTGAGGGCTTTGAAGGTGTGTTAATATTCATAGCACATCTTCAAGGCCCTCAGTGTTTTTTGAATTCGCACCAGCACGCTACGCAACGTACTGTGGTGTACACCACATTCG
ENSMUSG00000028270.12_Gbp2	ENSMUSG00000028270.12_Gbp2__4	accggCTGAGGGCTTTGAAGGTGTTGGTTAATATTCATAGCCAACATCTTCAAGGCCCTCAGTTTTTT	cgaaAAAAAACTGAGGGCCTTGAAGATGTTGGCTATGAATATTAACCAACACCTTCAAAGCCCTCAG	TGGTACTGTGGTGTACACACGT	CTGAGGGCCTTGAAGATGTTG	ACCGGCTGAGGGCTTTGAAGGTGTTGGTTAATATTCATAGCCAACATCTTCAAGGCCCTCAGTTTT	ACCGGCTGAGGGCTTTGAAGGTGTTGGTTAATATTCATAGCCAACATCTTCAAGGCCCTCAGTTTTTTGAATTCGCACCAGCACGCTACGCATGGTACTGTGGTGTACACACGTTTCG
ENSMUSG00000028270.12_Gbp2	ENSMUSG00000028270.12_Gbp2__5	accggGAGGGCTTTGAAGATGTTGGGGTTAATATTCATAGCCTCAACATCTTCAAGGCCCTCTTTTTT	cgaaAAAAAAGAGGGCCTTGAAGATGTTGAGGCTATGAATATTAACCCCAACATCTTCAAAGCCCTC	GTGTACTGTGGTGTACACGTTG	GAGGGCCTTGAAGATGTTGAG	ACCGGGAGGGCTTTGAAGATGTTGGGGTTAATATTCATAGCCTCAACATCTTCAAGGCCCTCTTTT	ACCGGGAGGGCTTTGAAGATGTTGGGGTTAATATTCATAGCCTCAACATCTTCAAGGCCCTCTTTTTTGAATTCGCACCAGCACGCTACGCAGTGTACTGTGGTGTACACGTTGTTCG
ENSMUSG00000028214.13_Gem	ENSMUSG00000028214.13_Gem__1	accggCACGGGTAATGAATGAGCTTTGTTAATATTCATAGCAGAGCTCATTCATTGCCCGTGTTTTTT	cgaaAAAAAACACGGGCAATGAATGAGCTCTGCTATGAATATTAACAAAGCTCATTCATTACCCGTG	CAGTACTGTGGTGTACACTGAC	CACGGGCAATGAATGAGCTCT	ACCGGCACGGGTAATGAATGAGCTTTGTTAATATTCATAGCAGAGCTCATTCATTGCCCGTGTTTT	ACCGGCACGGGTAATGAATGAGCTTTGTTAATATTCATAGCAGAGCTCATTCATTGCCCGTGTTTTTTGAATTCGCACCAGCACGCTACGCACAGTACTGTGGTGTACACTGACTTCG
ENSMUSG00000028214.13_Gem	ENSMUSG00000028214.13_Gem__2	accggCGGGTAATGAATGAGCTTTGTGTTAATATTCATAGCACAGAGCTCATTCATTGCCCGTTTTTT	cgaaAAAAAACGGGCAATGAATGAGCTCTGTGCTATGAATATTAACACAAAGCTCATTCATTACCCG	ACCAACTGTGGTGTACACACGT	CGGGCAATGAATGAGCTCTGT	ACCGGCGGGTAATGAATGAGCTTTGTGTTAATATTCATAGCACAGAGCTCATTCATTGCCCGTTTT	ACCGGCGGGTAATGAATGAGCTTTGTGTTAATATTCATAGCACAGAGCTCATTCATTGCCCGTTTTTTGAATTCGCACCAGCACGCTACGCAACCAACTGTGGTGTACACACGTTTCG
ENSMUSG00000028214.13_Gem	ENSMUSG00000028214.13_Gem__3	accggGCTGATGCTAGGCATTTGATGGTTAATATTCATAGCCATCAGATGCCTGGCATCAGCTTTTTT	cgaaAAAAAAGCTGATGCCAGGCATCTGATGGCTATGAATATTAACCATCAAATGCCTAGCATCAGC	TGCAACTGTGGTGTACACTGTG	GCTGATGCCAGGCATCTGATG	ACCGGGCTGATGCTAGGCATTTGATGGTTAATATTCATAGCCATCAGATGCCTGGCATCAGCTTTT	ACCGGGCTGATGCTAGGCATTTGATGGTTAATATTCATAGCCATCAGATGCCTGGCATCAGCTTTTTTGAATTCGCACCAGCACGCTACGCATGCAACTGTGGTGTACACTGTGTTCG
ENSMUSG00000028214.13_Gem	ENSMUSG00000028214.13_Gem__4	accggCCACAGACTTGGTCATTTCTTGTTAATATTCATAGCAAGAGATGACCGAGTCTGTGGTTTTTT	cgaaAAAAAACCACAGACTCGGTCATCTCTTGCTATGAATATTAACAAGAAATGACCAAGTCTGTGG	GTCAACTGTGGTGTACACCAAC	CCACAGACTCGGTCATCTCTT	ACCGGCCACAGACTTGGTCATTTCTTGTTAATATTCATAGCAAGAGATGACCGAGTCTGTGGTTTT	ACCGGCCACAGACTTGGTCATTTCTTGTTAATATTCATAGCAAGAGATGACCGAGTCTGTGGTTTTTTGAATTCGCACCAGCACGCTACGCAGTCAACTGTGGTGTACACCAACTTCG
ENSMUSG00000028214.13_Gem	ENSMUSG00000028214.13_Gem__5	accggCCTACTACTGAGTAGTGTTTAGTTAATATTCATAGCTAAGCACTACTCGGTAGTAGGTTTTTT	cgaaAAAAAACCTACTACCGAGTAGTGCTTAGCTATGAATATTAACTAAACACTACTCAGTAGTAGG	CACAACTGTGGTGTACACGTCA	CCTACTACCGAGTAGTGCTTA	ACCGGCCTACTACTGAGTAGTGTTTAGTTAATATTCATAGCTAAGCACTACTCGGTAGTAGGTTTT	ACCGGCCTACTACTGAGTAGTGTTTAGTTAATATTCATAGCTAAGCACTACTCGGTAGTAGGTTTTTTGAATTCGCACCAGCACGCTACGCACACAACTGTGGTGTACACGTCATTCG
ENSMUSG00000026815.14_Gfi1b	ENSMUSG00000026815.14_Gfi1b__1	accggCCACGGTTCTTTCTAGTGAGGGTTAATATTCATAGCCTTCACTAGAAAGGACCGTGGTTTTTT	cgaaAAAAAACCACGGTCCTTTCTAGTGAAGGCTATGAATATTAACCCTCACTAGAAAGAACCGTGG	ACACTGTGTGGTGTACACACGT	CCACGGTCCTTTCTAGTGAAG	ACCGGCCACGGTTCTTTCTAGTGAGGGTTAATATTCATAGCCTTCACTAGAAAGGACCGTGGTTTT	ACCGGCCACGGTTCTTTCTAGTGAGGGTTAATATTCATAGCCTTCACTAGAAAGGACCGTGGTTTTTTGAATTCGCACCAGCACGCTACGCAACACTGTGTGGTGTACACACGTTTCG
ENSMUSG00000026815.14_Gfi1b	ENSMUSG00000026815.14_Gfi1b__2	accggGCCAGACCTTGGATTGGAATAGTTAATATTCATAGCTGTTCCAGTCCAAGGTCTGGCTTTTTT	cgaaAAAAAAGCCAGACCTTGGACTGGAACAGCTATGAATATTAACTATTCCAATCCAAGGTCTGGC	TGACTGTGTGGTGTACACTGTG	GCCAGACCTTGGACTGGAACA	ACCGGGCCAGACCTTGGATTGGAATAGTTAATATTCATAGCTGTTCCAGTCCAAGGTCTGGCTTTT	ACCGGGCCAGACCTTGGATTGGAATAGTTAATATTCATAGCTGTTCCAGTCCAAGGTCTGGCTTTTTTGAATTCGCACCAGCACGCTACGCATGACTGTGTGGTGTACACTGTGTTCG
ENSMUSG00000026815.14_Gfi1b	ENSMUSG00000026815.14_Gfi1b__3	accggCACGGTTCTTTCTAGTGAAGGGTTAATATTCATAGCTCTTCACTAGAAAGGACCGTGTTTTTT	cgaaAAAAAACACGGTCCTTTCTAGTGAAGAGCTATGAATATTAACCCTTCACTAGAAAGAACCGTG	GTACTGTGTGGTGTACACCAAC	CACGGTCCTTTCTAGTGAAGA	ACCGGCACGGTTCTTTCTAGTGAAGGGTTAATATTCATAGCTCTTCACTAGAAAGGACCGTGTTTT	ACCGGCACGGTTCTTTCTAGTGAAGGGTTAATATTCATAGCTCTTCACTAGAAAGGACCGTGTTTTTTGAATTCGCACCAGCACGCTACGCAGTACTGTGTGGTGTACACCAACTTCG
ENSMUSG00000026815.14_Gfi1b	ENSMUSG00000026815.14_Gfi1b__4	accggCGGTTCTTTCTAGTGAAGGGTGTTAATATTCATAGCACTCTTCACTAGAAAGGACCGTTTTTT	cgaaAAAAAACGGTCCTTTCTAGTGAAGAGTGCTATGAATATTAACACCCTTCACTAGAAAGAACCG	CAACTGTGTGGTGTACACGTCA	CGGTCCTTTCTAGTGAAGAGT	ACCGGCGGTTCTTTCTAGTGAAGGGTGTTAATATTCATAGCACTCTTCACTAGAAAGGACCGTTTT	ACCGGCGGTTCTTTCTAGTGAAGGGTGTTAATATTCATAGCACTCTTCACTAGAAAGGACCGTTTTTTGAATTCGCACCAGCACGCTACGCACAACTGTGTGGTGTACACGTCATTCG
ENSMUSG00000026815.14_Gfi1b	ENSMUSG00000026815.14_Gfi1b__5	accggGTCCTTTCTAGTGAGGAGTGAGTTAATATTCATAGCTTACTCTTCACTAGAAAGGACTTTTTT	cgaaAAAAAAGTCCTTTCTAGTGAAGAGTAAGCTATGAATATTAACTCACTCCTCACTAGAAAGGAC	ACTGTGTGTGGTGTACACTGTG	GTCCTTTCTAGTGAAGAGTAA	ACCGGGTCCTTTCTAGTGAGGAGTGAGTTAATATTCATAGCTTACTCTTCACTAGAAAGGACTTTT	ACCGGGTCCTTTCTAGTGAGGAGTGAGTTAATATTCATAGCTTACTCTTCACTAGAAAGGACTTTTTTGAATTCGCACCAGCACGCTACGCAACTGTGTGTGGTGTACACTGTGTTCG
ENSMUSG00000013150.15_Gfod2	ENSMUSG00000013150.15_Gfod2__1	accggCATGCTAGGAGCTATGTTTGAGTTAATATTCATAGCTCAAACATGGCTCCTGGCATGTTTTTT	cgaaAAAAAACATGCCAGGAGCCATGTTTGAGCTATGAATATTAACTCAAACATAGCTCCTAGCATG	TGTGTGTGTGGTGTACACGTAC	CATGCCAGGAGCCATGTTTGA	ACCGGCATGCTAGGAGCTATGTTTGAGTTAATATTCATAGCTCAAACATGGCTCCTGGCATGTTTT	ACCGGCATGCTAGGAGCTATGTTTGAGTTAATATTCATAGCTCAAACATGGCTCCTGGCATGTTTTTTGAATTCGCACCAGCACGCTACGCATGTGTGTGTGGTGTACACGTACTTCG
ENSMUSG00000013150.15_Gfod2	ENSMUSG00000013150.15_Gfod2__2	accggCCAGGAGCTATGTTTGATTAGGTTAATATTCATAGCCTGATCAAACATGGCTCCTGGTTTTTT	cgaaAAAAAACCAGGAGCCATGTTTGATCAGGCTATGAATATTAACCTAATCAAACATAGCTCCTGG	GTTGTGTGTGGTGTACACACCA	CCAGGAGCCATGTTTGATCAG	ACCGGCCAGGAGCTATGTTTGATTAGGTTAATATTCATAGCCTGATCAAACATGGCTCCTGGTTTT	ACCGGCCAGGAGCTATGTTTGATTAGGTTAATATTCATAGCCTGATCAAACATGGCTCCTGGTTTTTTGAATTCGCACCAGCACGCTACGCAGTTGTGTGTGGTGTACACACCATTCG
ENSMUSG00000013150.15_Gfod2	ENSMUSG00000013150.15_Gfod2__3	accggCGGTATTGGTGCTTTGGATTTGTTAATATTCATAGCGAATCCAAAGCACCGATACCGTTTTTT	cgaaAAAAAACGGTATCGGTGCTTTGGATTCGCTATGAATATTAACAAATCCAAAGCACCAATACCG	CATGTGTGTGGTGTACACCAGT	CGGTATCGGTGCTTTGGATTC	ACCGGCGGTATTGGTGCTTTGGATTTGTTAATATTCATAGCGAATCCAAAGCACCGATACCGTTTT	ACCGGCGGTATTGGTGCTTTGGATTTGTTAATATTCATAGCGAATCCAAAGCACCGATACCGTTTTTTGAATTCGCACCAGCACGCTACGCACATGTGTGTGGTGTACACCAGTTTCG
ENSMUSG00000013150.15_Gfod2	ENSMUSG00000013150.15_Gfod2__4	accggGACCTTTGTAAGGATATGAGTGTTAATATTCATAGCACTCATGTCCTTACAAGGGTCTTTTTT	cgaaAAAAAAGACCCTTGTAAGGACATGAGTGCTATGAATATTAACACTCATATCCTTACAAAGGTC	ACGTTGTGTGGTGTACACGTAC	GACCCTTGTAAGGACATGAGT	ACCGGGACCTTTGTAAGGATATGAGTGTTAATATTCATAGCACTCATGTCCTTACAAGGGTCTTTT	ACCGGGACCTTTGTAAGGATATGAGTGTTAATATTCATAGCACTCATGTCCTTACAAGGGTCTTTTTTGAATTCGCACCAGCACGCTACGCAACGTTGTGTGGTGTACACGTACTTCG
ENSMUSG00000013150.15_Gfod2	ENSMUSG00000013150.15_Gfod2__5	accggCCGAGGAGATGAATATCATCTGTTAATATTCATAGCAGGTGATGTTCATCTCCTCGGTTTTTT	cgaaAAAAAACCGAGGAGATGAACATCACCTGCTATGAATATTAACAGATGATATTCATCTCCTCGG	TGGTTGTGTGGTGTACACCACA	CCGAGGAGATGAACATCACCT	ACCGGCCGAGGAGATGAATATCATCTGTTAATATTCATAGCAGGTGATGTTCATCTCCTCGGTTTT	ACCGGCCGAGGAGATGAATATCATCTGTTAATATTCATAGCAGGTGATGTTCATCTCCTCGGTTTTTTGAATTCGCACCAGCACGCTACGCATGGTTGTGTGGTGTACACCACATTCG
ENSMUSG00000047867.11_Gimap6	ENSMUSG00000047867.11_Gimap6__1	accggGACTCTGGATAAGGATTGATAGTTAATATTCATAGCTGTCAATCCTTGTCCAGAGTCTTTTTT	cgaaAAAAAAGACTCTGGACAAGGATTGACAGCTATGAATATTAACTATCAATCCTTATCCAGAGTC	GTGTTGTGTGGTGTACACTGGT	GACTCTGGACAAGGATTGACA	ACCGGGACTCTGGATAAGGATTGATAGTTAATATTCATAGCTGTCAATCCTTGTCCAGAGTCTTTT	ACCGGGACTCTGGATAAGGATTGATAGTTAATATTCATAGCTGTCAATCCTTGTCCAGAGTCTTTTTTGAATTCGCACCAGCACGCTACGCAGTGTTGTGTGGTGTACACTGGTTTCG
ENSMUSG00000047867.11_Gimap6	ENSMUSG00000047867.11_Gimap6__2	accggGATGGATTGGCTTTATAGAAAGTTAATATTCATAGCTTTCTGTAAAGCCAATCCATCTTTTTT	cgaaAAAAAAGATGGATTGGCTTTACAGAAAGCTATGAATATTAACTTTCTATAAAGCCAATCCATC	CAGTTGTGTGGTGTACACACTG	GATGGATTGGCTTTACAGAAA	ACCGGGATGGATTGGCTTTATAGAAAGTTAATATTCATAGCTTTCTGTAAAGCCAATCCATCTTTT	ACCGGGATGGATTGGCTTTATAGAAAGTTAATATTCATAGCTTTCTGTAAAGCCAATCCATCTTTTTTGAATTCGCACCAGCACGCTACGCACAGTTGTGTGGTGTACACACTGTTCG
ENSMUSG00000047867.11_Gimap6	ENSMUSG00000047867.11_Gimap6__3	accggCCAGAGACTAGTGCTATTGAAGTTAATATTCATAGCTTCAGTAGCACTGGTCTCTGGTTTTTT	cgaaAAAAAACCAGAGACCAGTGCTACTGAAGCTATGAATATTAACTTCAATAGCACTAGTCTCTGG	ACCATGTGTGGTGTACACCACA	CCAGAGACCAGTGCTACTGAA	ACCGGCCAGAGACTAGTGCTATTGAAGTTAATATTCATAGCTTCAGTAGCACTGGTCTCTGGTTTT	ACCGGCCAGAGACTAGTGCTATTGAAGTTAATATTCATAGCTTCAGTAGCACTGGTCTCTGGTTTTTTGAATTCGCACCAGCACGCTACGCAACCATGTGTGGTGTACACCACATTCG
ENSMUSG00000047867.11_Gimap6	ENSMUSG00000047867.11_Gimap6__4	accggCTTGGTAGGCAAGTCTTTGAAGTTAATATTCATAGCTTCAAAGGCTTGCCTGCCAAGTTTTTT	cgaaAAAAAACTTGGCAGGCAAGCCTTTGAAGCTATGAATATTAACTTCAAAGACTTGCCTACCAAG	TGCATGTGTGGTGTACACACGT	CTTGGCAGGCAAGCCTTTGAA	ACCGGCTTGGTAGGCAAGTCTTTGAAGTTAATATTCATAGCTTCAAAGGCTTGCCTGCCAAGTTTT	ACCGGCTTGGTAGGCAAGTCTTTGAAGTTAATATTCATAGCTTCAAAGGCTTGCCTGCCAAGTTTTTTGAATTCGCACCAGCACGCTACGCATGCATGTGTGGTGTACACACGTTTCG
ENSMUSG00000047867.11_Gimap6	ENSMUSG00000047867.11_Gimap6__5	accggGCAGGCAAGTCTTTGAATTCAGTTAATATTCATAGCTGGATTCAAAGGCTTGCCTGCTTTTTT	cgaaAAAAAAGCAGGCAAGCCTTTGAATCCAGCTATGAATATTAACTGAATTCAAAGACTTGCCTGC	GTCATGTGTGGTGTACACGTTG	GCAGGCAAGCCTTTGAATCCA	ACCGGGCAGGCAAGTCTTTGAATTCAGTTAATATTCATAGCTGGATTCAAAGGCTTGCCTGCTTTT	ACCGGGCAGGCAAGTCTTTGAATTCAGTTAATATTCATAGCTGGATTCAAAGGCTTGCCTGCTTTTTTGAATTCGCACCAGCACGCTACGCAGTCATGTGTGGTGTACACGTTGTTCG
ENSMUSG00000051124.6_Gimap9	ENSMUSG00000051124.6_Gimap9__1	accggCCTCATGCTATTATTCTGGTTGTTAATATTCATAGCAACCAGAATAATGGCGTGAGGTTTTTT	cgaaAAAAAACCTCACGCCATTATTCTGGTTGCTATGAATATTAACAACCAGAATAATAGCATGAGG	CACATGTGTGGTGTACACTGAC	CCTCACGCCATTATTCTGGTT	ACCGGCCTCATGCTATTATTCTGGTTGTTAATATTCATAGCAACCAGAATAATGGCGTGAGGTTTT	ACCGGCCTCATGCTATTATTCTGGTTGTTAATATTCATAGCAACCAGAATAATGGCGTGAGGTTTTTTGAATTCGCACCAGCACGCTACGCACACATGTGTGGTGTACACTGACTTCG
ENSMUSG00000051124.6_Gimap9	ENSMUSG00000051124.6_Gimap9__2	accggGTGCCAATGTTGTTACTAAGAGTTAATATTCATAGCTCTTGGTAACAGCATTGGCACTTTTTT	cgaaAAAAAAGTGCCAATGCTGTTACCAAGAGCTATGAATATTAACTCTTAGTAACAACATTGGCAC	ACACGTTGTGGTGTACACCAAC	GTGCCAATGCTGTTACCAAGA	ACCGGGTGCCAATGTTGTTACTAAGAGTTAATATTCATAGCTCTTGGTAACAGCATTGGCACTTTT	ACCGGGTGCCAATGTTGTTACTAAGAGTTAATATTCATAGCTCTTGGTAACAGCATTGGCACTTTTTTGAATTCGCACCAGCACGCTACGCAACACGTTGTGGTGTACACCAACTTCG
ENSMUSG00000051124.6_Gimap9	ENSMUSG00000051124.6_Gimap9__3	accggCCAAGACCTGCTAGAGAGTATGTTAATATTCATAGCATGCTCTCTGGCAGGTCTTGGTTTTTT	cgaaAAAAAACCAAGACCTGCCAGAGAGCATGCTATGAATATTAACATACTCTCTAGCAGGTCTTGG	TGACGTTGTGGTGTACACACCA	CCAAGACCTGCCAGAGAGCAT	ACCGGCCAAGACCTGCTAGAGAGTATGTTAATATTCATAGCATGCTCTCTGGCAGGTCTTGGTTTT	ACCGGCCAAGACCTGCTAGAGAGTATGTTAATATTCATAGCATGCTCTCTGGCAGGTCTTGGTTTTTTGAATTCGCACCAGCACGCTACGCATGACGTTGTGGTGTACACACCATTCG
ENSMUSG00000051124.6_Gimap9	ENSMUSG00000051124.6_Gimap9__4	accggGACCTGCTAGAGAGCATATAGGTTAATATTCATAGCCTGTATGCTCTCTGGCAGGTCTTTTTT	cgaaAAAAAAGACCTGCCAGAGAGCATACAGGCTATGAATATTAACCTATATGCTCTCTAGCAGGTC	GTACGTTGTGGTGTACACGTGT	GACCTGCCAGAGAGCATACAG	ACCGGGACCTGCTAGAGAGCATATAGGTTAATATTCATAGCCTGTATGCTCTCTGGCAGGTCTTTT	ACCGGGACCTGCTAGAGAGCATATAGGTTAATATTCATAGCCTGTATGCTCTCTGGCAGGTCTTTTTTGAATTCGCACCAGCACGCTACGCAGTACGTTGTGGTGTACACGTGTTTCG
ENSMUSG00000051124.6_Gimap9	ENSMUSG00000051124.6_Gimap9__5	accggGACACTAAGGAGACTATGAAAGTTAATATTCATAGCTTTCATGGTCTCCTTGGTGTCTTTTTT	cgaaAAAAAAGACACCAAGGAGACCATGAAAGCTATGAATATTAACTTTCATAGTCTCCTTAGTGTC	CAACGTTGTGGTGTACACTGTG	GACACCAAGGAGACCATGAAA	ACCGGGACACTAAGGAGACTATGAAAGTTAATATTCATAGCTTTCATGGTCTCCTTGGTGTCTTTT	ACCGGGACACTAAGGAGACTATGAAAGTTAATATTCATAGCTTTCATGGTCTCCTTGGTGTCTTTTTTGAATTCGCACCAGCACGCTACGCACAACGTTGTGGTGTACACTGTGTTCG
ENSMUSG00000072769.6_Gm10419	ENSMUSG00000072769.6_Gm10419__1	accggCTGGTTGGTCTTGAGGAGGAGGTTAATATTCATAGCTTCCTCCTCAAGACCAGCCAGTTTTTT	cgaaAAAAAACTGGCTGGTCTTGAGGAGGAAGCTATGAATATTAACCTCCTCCTCAAGACCAACCAG	ACTGGTTGTGGTGTACACACCA	CTGGCTGGTCTTGAGGAGGAA	ACCGGCTGGTTGGTCTTGAGGAGGAGGTTAATATTCATAGCTTCCTCCTCAAGACCAGCCAGTTTT	ACCGGCTGGTTGGTCTTGAGGAGGAGGTTAATATTCATAGCTTCCTCCTCAAGACCAGCCAGTTTTTTGAATTCGCACCAGCACGCTACGCAACTGGTTGTGGTGTACACACCATTCG
ENSMUSG00000072769.6_Gm10419	ENSMUSG00000072769.6_Gm10419__2	accggGTTGGTGAGGGTATAGTAATAGTTAATATTCATAGCTATTGCTGTACCCTCACCAACTTTTTT	cgaaAAAAAAGTTGGTGAGGGTACAGCAATAGCTATGAATATTAACTATTACTATACCCTCACCAAC	TGTGGTTGTGGTGTACACTGGT	GTTGGTGAGGGTACAGCAATA	ACCGGGTTGGTGAGGGTATAGTAATAGTTAATATTCATAGCTATTGCTGTACCCTCACCAACTTTT	ACCGGGTTGGTGAGGGTATAGTAATAGTTAATATTCATAGCTATTGCTGTACCCTCACCAACTTTTTTGAATTCGCACCAGCACGCTACGCATGTGGTTGTGGTGTACACTGGTTTCG
ENSMUSG00000072769.6_Gm10419	ENSMUSG00000072769.6_Gm10419__3	accggGAGGAGCAGAATTTGAAATAGGTTAATATTCATAGCCTGTTTCAAATTCTGCTCCTCTTTTTT	cgaaAAAAAAGAGGAGCAGAATTTGAAACAGGCTATGAATATTAACCTATTTCAAATTCTGCTCCTC	GTTGGTTGTGGTGTACACCATG	GAGGAGCAGAATTTGAAACAG	ACCGGGAGGAGCAGAATTTGAAATAGGTTAATATTCATAGCCTGTTTCAAATTCTGCTCCTCTTTT	ACCGGGAGGAGCAGAATTTGAAATAGGTTAATATTCATAGCCTGTTTCAAATTCTGCTCCTCTTTTTTGAATTCGCACCAGCACGCTACGCAGTTGGTTGTGGTGTACACCATGTTCG
ENSMUSG00000072769.6_Gm10419	ENSMUSG00000072769.6_Gm10419__4	accggGATGACTCGCTAGAAAGTAAAGTTAATATTCATAGCTTTGCTTTCTGGCGAGTCATCTTTTTT	cgaaAAAAAAGATGACTCGCCAGAAAGCAAAGCTATGAATATTAACTTTACTTTCTAGCGAGTCATC	CATGGTTGTGGTGTACACGTAC	GATGACTCGCCAGAAAGCAAA	ACCGGGATGACTCGCTAGAAAGTAAAGTTAATATTCATAGCTTTGCTTTCTGGCGAGTCATCTTTT	ACCGGGATGACTCGCTAGAAAGTAAAGTTAATATTCATAGCTTTGCTTTCTGGCGAGTCATCTTTTTTGAATTCGCACCAGCACGCTACGCACATGGTTGTGGTGTACACGTACTTCG
ENSMUSG00000072769.6_Gm10419	ENSMUSG00000072769.6_Gm10419__5	accggGAGCCCTTGTATGTAAGGATTGTTAATATTCATAGCGATCCTTACGTACAAGGGCTCTTTTTT	cgaaAAAAAAGAGCCCTTGTACGTAAGGATCGCTATGAATATTAACAATCCTTACATACAAGGGCTC	ACGTGTTGTGGTGTACACTGGT	GAGCCCTTGTACGTAAGGATC	ACCGGGAGCCCTTGTATGTAAGGATTGTTAATATTCATAGCGATCCTTACGTACAAGGGCTCTTTT	ACCGGGAGCCCTTGTATGTAAGGATTGTTAATATTCATAGCGATCCTTACGTACAAGGGCTCTTTTTTGAATTCGCACCAGCACGCTACGCAACGTGTTGTGGTGTACACTGGTTTCG
ENSMUSG00000085245.1_Gm11713	ENSMUSG00000085245.1_Gm11713__1	accggGAGCATTGCTTAGTGGGATATGTTAATATTCATAGCATATCCCACTGAGCAGTGCTCTTTTTT	cgaaAAAAAAGAGCACTGCTCAGTGGGATATGCTATGAATATTAACATATCCCACTAAGCAATGCTC	TGGTGTTGTGGTGTACACGTTG	GAGCACTGCTCAGTGGGATAT	ACCGGGAGCATTGCTTAGTGGGATATGTTAATATTCATAGCATATCCCACTGAGCAGTGCTCTTTT	ACCGGGAGCATTGCTTAGTGGGATATGTTAATATTCATAGCATATCCCACTGAGCAGTGCTCTTTTTTGAATTCGCACCAGCACGCTACGCATGGTGTTGTGGTGTACACGTTGTTCG
ENSMUSG00000085245.1_Gm11713	ENSMUSG00000085245.1_Gm11713__2	accggGCACTGCTTAGTGGGATATTTGTTAATATTCATAGCAGATATCCCACTGAGCAGTGCTTTTTT	cgaaAAAAAAGCACTGCTCAGTGGGATATCTGCTATGAATATTAACAAATATCCCACTAAGCAGTGC	GTGTGTTGTGGTGTACACACAC	GCACTGCTCAGTGGGATATCT	ACCGGGCACTGCTTAGTGGGATATTTGTTAATATTCATAGCAGATATCCCACTGAGCAGTGCTTTT	ACCGGGCACTGCTTAGTGGGATATTTGTTAATATTCATAGCAGATATCCCACTGAGCAGTGCTTTTTTGAATTCGCACCAGCACGCTACGCAGTGTGTTGTGGTGTACACACACTTCG
ENSMUSG00000085245.1_Gm11713	ENSMUSG00000085245.1_Gm11713__3	accggCTCCCTGCAGTTATAAGAGTAGTTAATATTCATAGCTGCTCTTATAGCTGCAGGGAGTTTTTT	cgaaAAAAAACTCCCTGCAGCTATAAGAGCAGCTATGAATATTAACTACTCTTATAACTGCAGGGAG	CAGTGTTGTGGTGTACACCACA	CTCCCTGCAGCTATAAGAGCA	ACCGGCTCCCTGCAGTTATAAGAGTAGTTAATATTCATAGCTGCTCTTATAGCTGCAGGGAGTTTT	ACCGGCTCCCTGCAGTTATAAGAGTAGTTAATATTCATAGCTGCTCTTATAGCTGCAGGGAGTTTTTTGAATTCGCACCAGCACGCTACGCACAGTGTTGTGGTGTACACCACATTCG
ENSMUSG00000085245.1_Gm11713	ENSMUSG00000085245.1_Gm11713__4	accggCCCTGCAGTTATAAGAGTAAGGTTAATATTCATAGCCTTGCTCTTATAGCTGCAGGGTTTTTT	cgaaAAAAAACCCTGCAGCTATAAGAGCAAGGCTATGAATATTAACCTTACTCTTATAACTGCAGGG	ACCAGTTGTGGTGTACACGTTG	CCCTGCAGCTATAAGAGCAAG	ACCGGCCCTGCAGTTATAAGAGTAAGGTTAATATTCATAGCCTTGCTCTTATAGCTGCAGGGTTTT	ACCGGCCCTGCAGTTATAAGAGTAAGGTTAATATTCATAGCCTTGCTCTTATAGCTGCAGGGTTTTTTGAATTCGCACCAGCACGCTACGCAACCAGTTGTGGTGTACACGTTGTTCG
ENSMUSG00000085245.1_Gm11713	ENSMUSG00000085245.1_Gm11713__5	accggCGGCAGTTAATTCTCTTGGTAGTTAATATTCATAGCTACCAGGAGAATTAGCTGCCGTTTTTT	cgaaAAAAAACGGCAGCTAATTCTCCTGGTAGCTATGAATATTAACTACCAAGAGAATTAACTGCCG	TGCAGTTGTGGTGTACACCAAC	CGGCAGCTAATTCTCCTGGTA	ACCGGCGGCAGTTAATTCTCTTGGTAGTTAATATTCATAGCTACCAGGAGAATTAGCTGCCGTTTT	ACCGGCGGCAGTTAATTCTCTTGGTAGTTAATATTCATAGCTACCAGGAGAATTAGCTGCCGTTTTTTGAATTCGCACCAGCACGCTACGCATGCAGTTGTGGTGTACACCAACTTCG
ENSMUSG00000086914.1_Gm16124	ENSMUSG00000086914.1_Gm16124__1	accggCCTCTTGAGTTCTGGGGTTAGGTTAATATTCATAGCTTAACCCCAGAACTCAGGAGGTTTTTT	cgaaAAAAAACCTCCTGAGTTCTGGGGTTAAGCTATGAATATTAACCTAACCCCAGAACTCAAGAGG	GTCAGTTGTGGTGTACACTGCA	CCTCCTGAGTTCTGGGGTTAA	ACCGGCCTCTTGAGTTCTGGGGTTAGGTTAATATTCATAGCTTAACCCCAGAACTCAGGAGGTTTT	ACCGGCCTCTTGAGTTCTGGGGTTAGGTTAATATTCATAGCTTAACCCCAGAACTCAGGAGGTTTTTTGAATTCGCACCAGCACGCTACGCAGTCAGTTGTGGTGTACACTGCATTCG
ENSMUSG00000086914.1_Gm16124	ENSMUSG00000086914.1_Gm16124__2	accggGACTAGGTTCATAGAGATCTTGTTAATATTCATAGCAAGATCTCTGTGAGCCTAGTCTTTTTT	cgaaAAAAAAGACTAGGCTCACAGAGATCTTGCTATGAATATTAACAAGATCTCTATGAACCTAGTC	CACAGTTGTGGTGTACACACGT	GACTAGGCTCACAGAGATCTT	ACCGGGACTAGGTTCATAGAGATCTTGTTAATATTCATAGCAAGATCTCTGTGAGCCTAGTCTTTT	ACCGGGACTAGGTTCATAGAGATCTTGTTAATATTCATAGCAAGATCTCTGTGAGCCTAGTCTTTTTTGAATTCGCACCAGCACGCTACGCACACAGTTGTGGTGTACACACGTTTCG
ENSMUSG00000086914.1_Gm16124	ENSMUSG00000086914.1_Gm16124__3	accggCTCCTGGGTTCTGGGGTTGAAGTTAATATTCATAGCTTTAACCCCAGAACTCAGGAGTTTTTT	cgaaAAAAAACTCCTGAGTTCTGGGGTTAAAGCTATGAATATTAACTTCAACCCCAGAACCCAGGAG	ACACCATGTGGTGTACACGTCA	CTCCTGAGTTCTGGGGTTAAA	ACCGGCTCCTGGGTTCTGGGGTTGAAGTTAATATTCATAGCTTTAACCCCAGAACTCAGGAGTTTT	ACCGGCTCCTGGGTTCTGGGGTTGAAGTTAATATTCATAGCTTTAACCCCAGAACTCAGGAGTTTTTTGAATTCGCACCAGCACGCTACGCAACACCATGTGGTGTACACGTCATTCG
ENSMUSG00000086914.1_Gm16124	ENSMUSG00000086914.1_Gm16124__4	accggGCTACCATACCTGTAGAAGAAGTTAATATTCATAGCTTCTTCTGCAGGTGTGGTAGCTTTTTT	cgaaAAAAAAGCTACCACACCTGCAGAAGAAGCTATGAATATTAACTTCTTCTACAGGTATGGTAGC	TGACCATGTGGTGTACACCAGT	GCTACCACACCTGCAGAAGAA	ACCGGGCTACCATACCTGTAGAAGAAGTTAATATTCATAGCTTCTTCTGCAGGTGTGGTAGCTTTT	ACCGGGCTACCATACCTGTAGAAGAAGTTAATATTCATAGCTTCTTCTGCAGGTGTGGTAGCTTTTTTGAATTCGCACCAGCACGCTACGCATGACCATGTGGTGTACACCAGTTTCG
ENSMUSG00000086914.1_Gm16124	ENSMUSG00000086914.1_Gm16124__5	accggCCCTGAGCATATGGAATTCTTGTTAATATTCATAGCGAGAATTCCATGTGCTCAGGGTTTTTT	cgaaAAAAAACCCTGAGCACATGGAATTCTCGCTATGAATATTAACAAGAATTCCATATGCTCAGGG	GTACCATGTGGTGTACACTGTG	CCCTGAGCACATGGAATTCTC	ACCGGCCCTGAGCATATGGAATTCTTGTTAATATTCATAGCGAGAATTCCATGTGCTCAGGGTTTT	ACCGGCCCTGAGCATATGGAATTCTTGTTAATATTCATAGCGAGAATTCCATGTGCTCAGGGTTTTTTGAATTCGCACCAGCACGCTACGCAGTACCATGTGGTGTACACTGTGTTCG
ENSMUSG00000087131.7_Gm16152	ENSMUSG00000087131.7_Gm16152__1	accggCCATGCCATAGTGATTCTTGAGTTAATATTCATAGCTCAGGAATCACTGTGGCATGGTTTTTT	cgaaAAAAAACCATGCCACAGTGATTCCTGAGCTATGAATATTAACTCAAGAATCACTATGGCATGG	CAACCATGTGGTGTACACACAC	CCATGCCACAGTGATTCCTGA	ACCGGCCATGCCATAGTGATTCTTGAGTTAATATTCATAGCTCAGGAATCACTGTGGCATGGTTTT	ACCGGCCATGCCATAGTGATTCTTGAGTTAATATTCATAGCTCAGGAATCACTGTGGCATGGTTTTTTGAATTCGCACCAGCACGCTACGCACAACCATGTGGTGTACACACACTTCG
ENSMUSG00000087131.7_Gm16152	ENSMUSG00000087131.7_Gm16152__2	accggCATGCCATAGTGATTCTTGAAGTTAATATTCATAGCTTCAGGAATCACTGTGGCATGTTTTTT	cgaaAAAAAACATGCCACAGTGATTCCTGAAGCTATGAATATTAACTTCAAGAATCACTATGGCATG	ACTGCATGTGGTGTACACCAGT	CATGCCACAGTGATTCCTGAA	ACCGGCATGCCATAGTGATTCTTGAAGTTAATATTCATAGCTTCAGGAATCACTGTGGCATGTTTT	ACCGGCATGCCATAGTGATTCTTGAAGTTAATATTCATAGCTTCAGGAATCACTGTGGCATGTTTTTTGAATTCGCACCAGCACGCTACGCAACTGCATGTGGTGTACACCAGTTTCG
ENSMUSG00000087131.7_Gm16152	ENSMUSG00000087131.7_Gm16152__3	accggGCCATAGTGATTCTTGAAATGGTTAATATTCATAGCCATTTCAGGAATCACTGTGGCTTTTTT	cgaaAAAAAAGCCACAGTGATTCCTGAAATGGCTATGAATATTAACCATTTCAAGAATCACTATGGC	TGTGCATGTGGTGTACACACTG	GCCACAGTGATTCCTGAAATG	ACCGGGCCATAGTGATTCTTGAAATGGTTAATATTCATAGCCATTTCAGGAATCACTGTGGCTTTT	ACCGGGCCATAGTGATTCTTGAAATGGTTAATATTCATAGCCATTTCAGGAATCACTGTGGCTTTTTTGAATTCGCACCAGCACGCTACGCATGTGCATGTGGTGTACACACTGTTCG
ENSMUSG00000087131.7_Gm16152	ENSMUSG00000087131.7_Gm16152__4	accggCCCTTCTTGATAGAGCCATATGTTAATATTCATAGCATGTGGCTCTATCAGGAAGGGTTTTTT	cgaaAAAAAACCCTTCCTGATAGAGCCACATGCTATGAATATTAACATATGGCTCTATCAAGAAGGG	GTTGCATGTGGTGTACACGTAC	CCCTTCCTGATAGAGCCACAT	ACCGGCCCTTCTTGATAGAGCCATATGTTAATATTCATAGCATGTGGCTCTATCAGGAAGGGTTTT	ACCGGCCCTTCTTGATAGAGCCATATGTTAATATTCATAGCATGTGGCTCTATCAGGAAGGGTTTTTTGAATTCGCACCAGCACGCTACGCAGTTGCATGTGGTGTACACGTACTTCG
ENSMUSG00000087131.7_Gm16152	ENSMUSG00000087131.7_Gm16152__5	accggCTGGCTATAGCATTCTTTCAAGTTAATATTCATAGCTTGAAAGGATGCTGTAGCCAGTTTTTT	cgaaAAAAAACTGGCTACAGCATCCTTTCAAGCTATGAATATTAACTTGAAAGAATGCTATAGCCAG	CATGCATGTGGTGTACACTGCA	CTGGCTACAGCATCCTTTCAA	ACCGGCTGGCTATAGCATTCTTTCAAGTTAATATTCATAGCTTGAAAGGATGCTGTAGCCAGTTTT	ACCGGCTGGCTATAGCATTCTTTCAAGTTAATATTCATAGCTTGAAAGGATGCTGTAGCCAGTTTTTTGAATTCGCACCAGCACGCTACGCACATGCATGTGGTGTACACTGCATTCG
ENSMUSG00000086534.2_Gm16758	ENSMUSG00000086534.2_Gm16758__1	accggCTCCTGGGCAAATATAACTTGGTTAATATTCATAGCCAGGTTATGTTTGCCCAGGAGTTTTTT	cgaaAAAAAACTCCTGGGCAAACATAACCTGGCTATGAATATTAACCAAGTTATATTTGCCCAGGAG	ACGTCATGTGGTGTACACACTG	CTCCTGGGCAAACATAACCTG	ACCGGCTCCTGGGCAAATATAACTTGGTTAATATTCATAGCCAGGTTATGTTTGCCCAGGAGTTTT	ACCGGCTCCTGGGCAAATATAACTTGGTTAATATTCATAGCCAGGTTATGTTTGCCCAGGAGTTTTTTGAATTCGCACCAGCACGCTACGCAACGTCATGTGGTGTACACACTGTTCG
ENSMUSG00000086534.2_Gm16758	ENSMUSG00000086534.2_Gm16758__2	accggCCCCAGTCTAAAGCTACTTTCGTTAATATTCATAGCGAAGGTAGCTTTGGACTGGGGTTTTTT	cgaaAAAAAACCCCAGTCCAAAGCTACCTTCGCTATGAATATTAACGAAAGTAGCTTTAGACTGGGG	TGGTCATGTGGTGTACACTGAC	CCCCAGTCCAAAGCTACCTTC	ACCGGCCCCAGTCTAAAGCTACTTTCGTTAATATTCATAGCGAAGGTAGCTTTGGACTGGGGTTTT	ACCGGCCCCAGTCTAAAGCTACTTTCGTTAATATTCATAGCGAAGGTAGCTTTGGACTGGGGTTTTTTGAATTCGCACCAGCACGCTACGCATGGTCATGTGGTGTACACTGACTTCG
ENSMUSG00000086534.2_Gm16758	ENSMUSG00000086534.2_Gm16758__3	accggGTGCTCAGCCTTCTGTTAATTGTTAATATTCATAGCAGTTAACGGAAGGCTGAGCACTTTTTT	cgaaAAAAAAGTGCTCAGCCTTCCGTTAACTGCTATGAATATTAACAATTAACAGAAGGCTGAGCAC	GTGTCATGTGGTGTACACCACA	GTGCTCAGCCTTCCGTTAACT	ACCGGGTGCTCAGCCTTCTGTTAATTGTTAATATTCATAGCAGTTAACGGAAGGCTGAGCACTTTT	ACCGGGTGCTCAGCCTTCTGTTAATTGTTAATATTCATAGCAGTTAACGGAAGGCTGAGCACTTTTTTGAATTCGCACCAGCACGCTACGCAGTGTCATGTGGTGTACACCACATTCG
ENSMUSG00000086534.2_Gm16758	ENSMUSG00000086534.2_Gm16758__4	accggCCTGCCTCATTGTGTGACTTTGTTAATATTCATAGCAAGGTCACACAGTGAGGCAGGTTTTTT	cgaaAAAAAACCTGCCTCACTGTGTGACCTTGCTATGAATATTAACAAAGTCACACAATGAGGCAGG	CAGTCATGTGGTGTACACGTGT	CCTGCCTCACTGTGTGACCTT	ACCGGCCTGCCTCATTGTGTGACTTTGTTAATATTCATAGCAAGGTCACACAGTGAGGCAGGTTTT	ACCGGCCTGCCTCATTGTGTGACTTTGTTAATATTCATAGCAAGGTCACACAGTGAGGCAGGTTTTTTGAATTCGCACCAGCACGCTACGCACAGTCATGTGGTGTACACGTGTTTCG
ENSMUSG00000086534.2_Gm16758	ENSMUSG00000086534.2_Gm16758__5	accggCCAGCTTGGTATATGAGTGGGGTTAATATTCATAGCCTCACTCATATACCAGGCTGGTTTTTT	cgaaAAAAAACCAGCCTGGTATATGAGTGAGGCTATGAATATTAACCCCACTCATATACCAAGCTGG	ACCACATGTGGTGTACACTGAC	CCAGCCTGGTATATGAGTGAG	ACCGGCCAGCTTGGTATATGAGTGGGGTTAATATTCATAGCCTCACTCATATACCAGGCTGGTTTT	ACCGGCCAGCTTGGTATATGAGTGGGGTTAATATTCATAGCCTCACTCATATACCAGGCTGGTTTTTTGAATTCGCACCAGCACGCTACGCAACCACATGTGGTGTACACTGACTTCG
ENSMUSG00000097309.2_Gm17249	ENSMUSG00000097309.2_Gm17249__1	accggCCAGAGAGTACCCTATTTAGTGTTAATATTCATAGCACTAAGTAGGGTGCTCTCTGGTTTTTT	cgaaAAAAAACCAGAGAGCACCCTACTTAGTGCTATGAATATTAACACTAAATAGGGTACTCTCTGG	TGCACATGTGGTGTACACGTCA	CCAGAGAGCACCCTACTTAGT	ACCGGCCAGAGAGTACCCTATTTAGTGTTAATATTCATAGCACTAAGTAGGGTGCTCTCTGGTTTT	ACCGGCCAGAGAGTACCCTATTTAGTGTTAATATTCATAGCACTAAGTAGGGTGCTCTCTGGTTTTTTGAATTCGCACCAGCACGCTACGCATGCACATGTGGTGTACACGTCATTCG
ENSMUSG00000097309.2_Gm17249	ENSMUSG00000097309.2_Gm17249__2	accggCGGAGGATAAGTGCTGTGTATGTTAATATTCATAGCATGCACAGCACTTGTCCTCCGTTTTTT	cgaaAAAAAACGGAGGACAAGTGCTGTGCATGCTATGAATATTAACATACACAGCACTTATCCTCCG	GTCACATGTGGTGTACACACGT	CGGAGGACAAGTGCTGTGCAT	ACCGGCGGAGGATAAGTGCTGTGTATGTTAATATTCATAGCATGCACAGCACTTGTCCTCCGTTTT	ACCGGCGGAGGATAAGTGCTGTGTATGTTAATATTCATAGCATGCACAGCACTTGTCCTCCGTTTTTTGAATTCGCACCAGCACGCTACGCAGTCACATGTGGTGTACACACGTTTCG
ENSMUSG00000097309.2_Gm17249	ENSMUSG00000097309.2_Gm17249__3	accggCGGCCAATCTAGAGTTGTTACGTTAATATTCATAGCGTAGCAACTCTGGATTGGCCGTTTTTT	cgaaAAAAAACGGCCAATCCAGAGTTGCTACGCTATGAATATTAACGTAACAACTCTAGATTGGCCG	CACACATGTGGTGTACACCATG	CGGCCAATCCAGAGTTGCTAC	ACCGGCGGCCAATCTAGAGTTGTTACGTTAATATTCATAGCGTAGCAACTCTGGATTGGCCGTTTT	ACCGGCGGCCAATCTAGAGTTGTTACGTTAATATTCATAGCGTAGCAACTCTGGATTGGCCGTTTTTTGAATTCGCACCAGCACGCTACGCACACACATGTGGTGTACACCATGTTCG
ENSMUSG00000097309.2_Gm17249	ENSMUSG00000097309.2_Gm17249__4	accggCCTTCCCTGAATAAAGCCTTAGTTAATATTCATAGCTGAGGCTTTATTCGGGGAAGGTTTTTT	cgaaAAAAAACCTTCCCCGAATAAAGCCTCAGCTATGAATATTAACTAAGGCTTTATTCAGGGAAGG	ACACACGTTGGTGTACACCACA	CCTTCCCCGAATAAAGCCTCA	ACCGGCCTTCCCTGAATAAAGCCTTAGTTAATATTCATAGCTGAGGCTTTATTCGGGGAAGGTTTT	ACCGGCCTTCCCTGAATAAAGCCTTAGTTAATATTCATAGCTGAGGCTTTATTCGGGGAAGGTTTTTTGAATTCGCACCAGCACGCTACGCAACACACGTTGGTGTACACCACATTCG
ENSMUSG00000097309.2_Gm17249	ENSMUSG00000097309.2_Gm17249__5	accggCGGGCTAATTCTAGCTTCTTGGTTAATATTCATAGCCAAGAGGCTAGGATTAGCCCGTTTTTT	cgaaAAAAAACGGGCTAATCCTAGCCTCTTGGCTATGAATATTAACCAAGAAGCTAGAATTAGCCCG	TGACACGTTGGTGTACACACGT	CGGGCTAATCCTAGCCTCTTG	ACCGGCGGGCTAATTCTAGCTTCTTGGTTAATATTCATAGCCAAGAGGCTAGGATTAGCCCGTTTT	ACCGGCGGGCTAATTCTAGCTTCTTGGTTAATATTCATAGCCAAGAGGCTAGGATTAGCCCGTTTTTTGAATTCGCACCAGCACGCTACGCATGACACGTTGGTGTACACACGTTTCG
ENSMUSG00000117485.1_Gm19696	ENSMUSG00000117485.1_Gm19696__1	accggCGTGAGAACAGCTAATGTTATGTTAATATTCATAGCATGACATTGGCTGTTCTCACGTTTTTT	cgaaAAAAAACGTGAGAACAGCCAATGTCATGCTATGAATATTAACATAACATTAGCTGTTCTCACG	GTACACGTTGGTGTACACGTTG	CGTGAGAACAGCCAATGTCAT	ACCGGCGTGAGAACAGCTAATGTTATGTTAATATTCATAGCATGACATTGGCTGTTCTCACGTTTT	ACCGGCGTGAGAACAGCTAATGTTATGTTAATATTCATAGCATGACATTGGCTGTTCTCACGTTTTTTGAATTCGCACCAGCACGCTACGCAGTACACGTTGGTGTACACGTTGTTCG
ENSMUSG00000117485.1_Gm19696	ENSMUSG00000117485.1_Gm19696__2	accggCAGGAAGCCTTGTTCTAGTTTGTTAATATTCATAGCAGACTAGAACAGGGCTTCCTGTTTTTT	cgaaAAAAAACAGGAAGCCCTGTTCTAGTCTGCTATGAATATTAACAAACTAGAACAAGGCTTCCTG	CAACACGTTGGTGTACACTGAC	CAGGAAGCCCTGTTCTAGTCT	ACCGGCAGGAAGCCTTGTTCTAGTTTGTTAATATTCATAGCAGACTAGAACAGGGCTTCCTGTTTT	ACCGGCAGGAAGCCTTGTTCTAGTTTGTTAATATTCATAGCAGACTAGAACAGGGCTTCCTGTTTTTTGAATTCGCACCAGCACGCTACGCACAACACGTTGGTGTACACTGACTTCG
ENSMUSG00000117485.1_Gm19696	ENSMUSG00000117485.1_Gm19696__3	accggCCCACTGTTGATATAACAGTAGTTAATATTCATAGCTGCTGTTATATCAGCAGTGGGTTTTTT	cgaaAAAAAACCCACTGCTGATATAACAGCAGCTATGAATATTAACTACTGTTATATCAACAGTGGG	ACTGACGTTGGTGTACACACGT	CCCACTGCTGATATAACAGCA	ACCGGCCCACTGTTGATATAACAGTAGTTAATATTCATAGCTGCTGTTATATCAGCAGTGGGTTTT	ACCGGCCCACTGTTGATATAACAGTAGTTAATATTCATAGCTGCTGTTATATCAGCAGTGGGTTTTTTGAATTCGCACCAGCACGCTACGCAACTGACGTTGGTGTACACACGTTTCG
ENSMUSG00000117485.1_Gm19696	ENSMUSG00000117485.1_Gm19696__4	accggCCACTGCTGATATAATAGCATGTTAATATTCATAGCATGCTGTTATATCAGCAGTGGTTTTTT	cgaaAAAAAACCACTGCTGATATAACAGCATGCTATGAATATTAACATGCTATTATATCAGCAGTGG	TGTGACGTTGGTGTACACTGTG	CCACTGCTGATATAACAGCAT	ACCGGCCACTGCTGATATAATAGCATGTTAATATTCATAGCATGCTGTTATATCAGCAGTGGTTTT	ACCGGCCACTGCTGATATAATAGCATGTTAATATTCATAGCATGCTGTTATATCAGCAGTGGTTTTTTGAATTCGCACCAGCACGCTACGCATGTGACGTTGGTGTACACTGTGTTCG
ENSMUSG00000117485.1_Gm19696	ENSMUSG00000117485.1_Gm19696__5	accggCTGATCCCTTTGACATGATATGTTAATATTCATAGCATGTCATGTCAAAGGGATCAGTTTTTT	cgaaAAAAAACTGATCCCTTTGACATGACATGCTATGAATATTAACATATCATGTCAAAGGGATCAG	GTTGACGTTGGTGTACACCAAC	CTGATCCCTTTGACATGACAT	ACCGGCTGATCCCTTTGACATGATATGTTAATATTCATAGCATGTCATGTCAAAGGGATCAGTTTT	ACCGGCTGATCCCTTTGACATGATATGTTAATATTCATAGCATGTCATGTCAAAGGGATCAGTTTTTTGAATTCGCACCAGCACGCTACGCAGTTGACGTTGGTGTACACCAACTTCG
ENSMUSG00000106874.1_Gm20186	ENSMUSG00000106874.1_Gm20186__1	accggCCATGGAGATAGGTCTATTTGGTTAATATTCATAGCCAAATGGACCTGTCTCCATGGTTTTTT	cgaaAAAAAACCATGGAGACAGGTCCATTTGGCTATGAATATTAACCAAATAGACCTATCTCCATGG	CATGACGTTGGTGTACACGTCA	CCATGGAGACAGGTCCATTTG	ACCGGCCATGGAGATAGGTCTATTTGGTTAATATTCATAGCCAAATGGACCTGTCTCCATGGTTTT	ACCGGCCATGGAGATAGGTCTATTTGGTTAATATTCATAGCCAAATGGACCTGTCTCCATGGTTTTTTGAATTCGCACCAGCACGCTACGCACATGACGTTGGTGTACACGTCATTCG
ENSMUSG00000106874.1_Gm20186	ENSMUSG00000106874.1_Gm20186__2	accggGAGATAGGTCTATTTGGATTGGTTAATATTCATAGCCAATCCAAATGGACCTGTCTCTTTTTT	cgaaAAAAAAGAGACAGGTCCATTTGGATTGGCTATGAATATTAACCAATCCAAATAGACCTATCTC	ACGTACGTTGGTGTACACTGTG	GAGACAGGTCCATTTGGATTG	ACCGGGAGATAGGTCTATTTGGATTGGTTAATATTCATAGCCAATCCAAATGGACCTGTCTCTTTT	ACCGGGAGATAGGTCTATTTGGATTGGTTAATATTCATAGCCAATCCAAATGGACCTGTCTCTTTTTTGAATTCGCACCAGCACGCTACGCAACGTACGTTGGTGTACACTGTGTTCG
ENSMUSG00000106874.1_Gm20186	ENSMUSG00000106874.1_Gm20186__3	accggCTCTGGAAATCGTATGTAAGAGTTAATATTCATAGCTCTTACATGCGATTTCCAGAGTTTTTT	cgaaAAAAAACTCTGGAAATCGCATGTAAGAGCTATGAATATTAACTCTTACATACGATTTCCAGAG	TGGTACGTTGGTGTACACGTAC	CTCTGGAAATCGCATGTAAGA	ACCGGCTCTGGAAATCGTATGTAAGAGTTAATATTCATAGCTCTTACATGCGATTTCCAGAGTTTT	ACCGGCTCTGGAAATCGTATGTAAGAGTTAATATTCATAGCTCTTACATGCGATTTCCAGAGTTTTTTGAATTCGCACCAGCACGCTACGCATGGTACGTTGGTGTACACGTACTTCG
ENSMUSG00000106874.1_Gm20186	ENSMUSG00000106874.1_Gm20186__4	accggCGCATGTAGGATGCCTTGTATGTTAATATTCATAGCATACAGGGCATCTTACATGCGTTTTTT	cgaaAAAAAACGCATGTAAGATGCCCTGTATGCTATGAATATTAACATACAAGGCATCCTACATGCG	GTGTACGTTGGTGTACACACCA	CGCATGTAAGATGCCCTGTAT	ACCGGCGCATGTAGGATGCCTTGTATGTTAATATTCATAGCATACAGGGCATCTTACATGCGTTTT	ACCGGCGCATGTAGGATGCCTTGTATGTTAATATTCATAGCATACAGGGCATCTTACATGCGTTTTTTGAATTCGCACCAGCACGCTACGCAGTGTACGTTGGTGTACACACCATTCG
ENSMUSG00000106874.1_Gm20186	ENSMUSG00000106874.1_Gm20186__5	accggGCCCTGTGTTGGTCTTGTTTGGTTAATATTCATAGCCAAGCAAGACCAATACAGGGCTTTTTT	cgaaAAAAAAGCCCTGTATTGGTCTTGCTTGGCTATGAATATTAACCAAACAAGACCAACACAGGGC	CAGTACGTTGGTGTACACCAGT	GCCCTGTATTGGTCTTGCTTG	ACCGGGCCCTGTGTTGGTCTTGTTTGGTTAATATTCATAGCCAAGCAAGACCAATACAGGGCTTTT	ACCGGGCCCTGTGTTGGTCTTGTTTGGTTAATATTCATAGCCAAGCAAGACCAATACAGGGCTTTTTTGAATTCGCACCAGCACGCTACGCACAGTACGTTGGTGTACACCAGTTTCG
ENSMUSG00000097431.2_Gm26782	ENSMUSG00000097431.2_Gm26782__1	accggGTTGGAAGCAGAGAATTGAAAGTTAATATTCATAGCTTTCAGTTCTCTGCTTCCAACTTTTTT	cgaaAAAAAAGTTGGAAGCAGAGAACTGAAAGCTATGAATATTAACTTTCAATTCTCTGCTTCCAAC	ACCAACGTTGGTGTACACGTAC	GTTGGAAGCAGAGAACTGAAA	ACCGGGTTGGAAGCAGAGAATTGAAAGTTAATATTCATAGCTTTCAGTTCTCTGCTTCCAACTTTT	ACCGGGTTGGAAGCAGAGAATTGAAAGTTAATATTCATAGCTTTCAGTTCTCTGCTTCCAACTTTTTTGAATTCGCACCAGCACGCTACGCAACCAACGTTGGTGTACACGTACTTCG
ENSMUSG00000097431.2_Gm26782	ENSMUSG00000097431.2_Gm26782__2	accggCCCCTCATTAAGGAAACTTTCGTTAATATTCATAGCGGAAGTTTCCTTGATGAGGGGTTTTTT	cgaaAAAAAACCCCTCATCAAGGAAACTTCCGCTATGAATATTAACGAAAGTTTCCTTAATGAGGGG	TGCAACGTTGGTGTACACCACA	CCCCTCATCAAGGAAACTTCC	ACCGGCCCCTCATTAAGGAAACTTTCGTTAATATTCATAGCGGAAGTTTCCTTGATGAGGGGTTTT	ACCGGCCCCTCATTAAGGAAACTTTCGTTAATATTCATAGCGGAAGTTTCCTTGATGAGGGGTTTTTTGAATTCGCACCAGCACGCTACGCATGCAACGTTGGTGTACACCACATTCG
ENSMUSG00000097431.2_Gm26782	ENSMUSG00000097431.2_Gm26782__3	accggCCCTTGGCAATTGACATTGATGTTAATATTCATAGCATCGATGTCAGTTGCCAAGGGTTTTTT	cgaaAAAAAACCCTTGGCAACTGACATCGATGCTATGAATATTAACATCAATGTCAATTGCCAAGGG	GTCAACGTTGGTGTACACTGGT	CCCTTGGCAACTGACATCGAT	ACCGGCCCTTGGCAATTGACATTGATGTTAATATTCATAGCATCGATGTCAGTTGCCAAGGGTTTT	ACCGGCCCTTGGCAATTGACATTGATGTTAATATTCATAGCATCGATGTCAGTTGCCAAGGGTTTTTTGAATTCGCACCAGCACGCTACGCAGTCAACGTTGGTGTACACTGGTTTCG
ENSMUSG00000097431.2_Gm26782	ENSMUSG00000097431.2_Gm26782__4	accggGCAACTGACATCGATTATTACGTTAATATTCATAGCGTAATGATCGATGTCAGTTGCTTTTTT	cgaaAAAAAAGCAACTGACATCGATCATTACGCTATGAATATTAACGTAATAATCGATGTCAGTTGC	CACAACGTTGGTGTACACACTG	GCAACTGACATCGATCATTAC	ACCGGGCAACTGACATCGATTATTACGTTAATATTCATAGCGTAATGATCGATGTCAGTTGCTTTT	ACCGGGCAACTGACATCGATTATTACGTTAATATTCATAGCGTAATGATCGATGTCAGTTGCTTTTTTGAATTCGCACCAGCACGCTACGCACACAACGTTGGTGTACACACTGTTCG
ENSMUSG00000097431.2_Gm26782	ENSMUSG00000097431.2_Gm26782__5	accggCTGACATCGATCATTATAGAAGTTAATATTCATAGCTTCTGTAATGATCGATGTCAGTTTTTT	cgaaAAAAAACTGACATCGATCATTACAGAAGCTATGAATATTAACTTCTATAATGATCGATGTCAG	ACACTGGTTGGTGTACACGTAC	CTGACATCGATCATTACAGAA	ACCGGCTGACATCGATCATTATAGAAGTTAATATTCATAGCTTCTGTAATGATCGATGTCAGTTTT	ACCGGCTGACATCGATCATTATAGAAGTTAATATTCATAGCTTCTGTAATGATCGATGTCAGTTTTTTGAATTCGCACCAGCACGCTACGCAACACTGGTTGGTGTACACGTACTTCG
ENSMUSG00000110958.1_Gm33332	ENSMUSG00000110958.1_Gm33332__1	accggCATGCTGCTGTTTCTTTGTTTGTTAATATTCATAGCGAACAAAGAAACGGCAGCATGTTTTTT	cgaaAAAAAACATGCTGCCGTTTCTTTGTTCGCTATGAATATTAACAAACAAAGAAACAGCAGCATG	TGACTGGTTGGTGTACACCACA	CATGCTGCCGTTTCTTTGTTC	ACCGGCATGCTGCTGTTTCTTTGTTTGTTAATATTCATAGCGAACAAAGAAACGGCAGCATGTTTT	ACCGGCATGCTGCTGTTTCTTTGTTTGTTAATATTCATAGCGAACAAAGAAACGGCAGCATGTTTTTTGAATTCGCACCAGCACGCTACGCATGACTGGTTGGTGTACACCACATTCG
ENSMUSG00000110958.1_Gm33332	ENSMUSG00000110958.1_Gm33332__2	accggGCCGTTTCTTTGTTTAGATGTGTTAATATTCATAGCACATCTGAACAAAGAAACGGCTTTTTT	cgaaAAAAAAGCCGTTTCTTTGTTCAGATGTGCTATGAATATTAACACATCTAAACAAAGAAACGGC	GTACTGGTTGGTGTACACTGGT	GCCGTTTCTTTGTTCAGATGT	ACCGGGCCGTTTCTTTGTTTAGATGTGTTAATATTCATAGCACATCTGAACAAAGAAACGGCTTTT	ACCGGGCCGTTTCTTTGTTTAGATGTGTTAATATTCATAGCACATCTGAACAAAGAAACGGCTTTTTTGAATTCGCACCAGCACGCTACGCAGTACTGGTTGGTGTACACTGGTTTCG
ENSMUSG00000110958.1_Gm33332	ENSMUSG00000110958.1_Gm33332__3	accggCACCTAGTAGAAGAATTTAGGGTTAATATTCATAGCCCTAAATTCTTCTGCTGGGTGTTTTTT	cgaaAAAAAACACCCAGCAGAAGAATTTAGGGCTATGAATATTAACCCTAAATTCTTCTACTAGGTG	CAACTGGTTGGTGTACACACTG	CACCCAGCAGAAGAATTTAGG	ACCGGCACCTAGTAGAAGAATTTAGGGTTAATATTCATAGCCCTAAATTCTTCTGCTGGGTGTTTT	ACCGGCACCTAGTAGAAGAATTTAGGGTTAATATTCATAGCCCTAAATTCTTCTGCTGGGTGTTTTTTGAATTCGCACCAGCACGCTACGCACAACTGGTTGGTGTACACACTGTTCG
ENSMUSG00000110958.1_Gm33332	ENSMUSG00000110958.1_Gm33332__4	accggCCCAGTAGAAGAATTTAGGGGGTTAATATTCATAGCCTCCTAAATTCTTCTGCTGGGTTTTTT	cgaaAAAAAACCCAGCAGAAGAATTTAGGAGGCTATGAATATTAACCCCCTAAATTCTTCTACTGGG	ACTGTGGTTGGTGTACACCACA	CCCAGCAGAAGAATTTAGGAG	ACCGGCCCAGTAGAAGAATTTAGGGGGTTAATATTCATAGCCTCCTAAATTCTTCTGCTGGGTTTT	ACCGGCCCAGTAGAAGAATTTAGGGGGTTAATATTCATAGCCTCCTAAATTCTTCTGCTGGGTTTTTTGAATTCGCACCAGCACGCTACGCAACTGTGGTTGGTGTACACCACATTCG
ENSMUSG00000110958.1_Gm33332	ENSMUSG00000110958.1_Gm33332__5	accggCCAGTAGAAGAATTTAGGAGAGTTAATATTCATAGCTCTCCTAAATTCTTCTGCTGGTTTTTT	cgaaAAAAAACCAGCAGAAGAATTTAGGAGAGCTATGAATATTAACTCTCCTAAATTCTTCTACTGG	TGTGTGGTTGGTGTACACACGT	CCAGCAGAAGAATTTAGGAGA	ACCGGCCAGTAGAAGAATTTAGGAGAGTTAATATTCATAGCTCTCCTAAATTCTTCTGCTGGTTTT	ACCGGCCAGTAGAAGAATTTAGGAGAGTTAATATTCATAGCTCTCCTAAATTCTTCTGCTGGTTTTTTGAATTCGCACCAGCACGCTACGCATGTGTGGTTGGTGTACACACGTTTCG
ENSMUSG00000117446.1_Gm35551	ENSMUSG00000117446.1_Gm35551__1	accggGCCATTGGAGAGGATGTTGTTGTTAATATTCATAGCGACAACATCCTCTCCAGTGGCTTTTTT	cgaaAAAAAAGCCACTGGAGAGGATGTTGTCGCTATGAATATTAACAACAACATCCTCTCCAATGGC	GTTGTGGTTGGTGTACACGTTG	GCCACTGGAGAGGATGTTGTC	ACCGGGCCATTGGAGAGGATGTTGTTGTTAATATTCATAGCGACAACATCCTCTCCAGTGGCTTTT	ACCGGGCCATTGGAGAGGATGTTGTTGTTAATATTCATAGCGACAACATCCTCTCCAGTGGCTTTTTTGAATTCGCACCAGCACGCTACGCAGTTGTGGTTGGTGTACACGTTGTTCG
ENSMUSG00000117446.1_Gm35551	ENSMUSG00000117446.1_Gm35551__2	accggCGTCTGGGAAGGAAATTCTTTGTTAATATTCATAGCAGAGAGTTTCCTTCCCAGACGTTTTTT	cgaaAAAAAACGTCTGGGAAGGAAACTCTCTGCTATGAATATTAACAAAGAATTTCCTTCCCAGACG	CATGTGGTTGGTGTACACTGAC	CGTCTGGGAAGGAAACTCTCT	ACCGGCGTCTGGGAAGGAAATTCTTTGTTAATATTCATAGCAGAGAGTTTCCTTCCCAGACGTTTT	ACCGGCGTCTGGGAAGGAAATTCTTTGTTAATATTCATAGCAGAGAGTTTCCTTCCCAGACGTTTTTTGAATTCGCACCAGCACGCTACGCACATGTGGTTGGTGTACACTGACTTCG
ENSMUSG00000117446.1_Gm35551	ENSMUSG00000117446.1_Gm35551__3	accggCCTCAGTTCGTGATTAGAAGAGTTAATATTCATAGCTCTTCTAGTCACGAGCTGAGGTTTTTT	cgaaAAAAAACCTCAGCTCGTGACTAGAAGAGCTATGAATATTAACTCTTCTAATCACGAACTGAGG	ACGTTGGTTGGTGTACACACGT	CCTCAGCTCGTGACTAGAAGA	ACCGGCCTCAGTTCGTGATTAGAAGAGTTAATATTCATAGCTCTTCTAGTCACGAGCTGAGGTTTT	ACCGGCCTCAGTTCGTGATTAGAAGAGTTAATATTCATAGCTCTTCTAGTCACGAGCTGAGGTTTTTTGAATTCGCACCAGCACGCTACGCAACGTTGGTTGGTGTACACACGTTTCG
ENSMUSG00000117446.1_Gm35551	ENSMUSG00000117446.1_Gm35551__4	accggGACGATGGTAGTGGATTAGAAGTTAATATTCATAGCTTCTGATCCGCTACCATCGTCTTTTTT	cgaaAAAAAAGACGATGGTAGCGGATCAGAAGCTATGAATATTAACTTCTAATCCACTACCATCGTC	TGGTTGGTTGGTGTACACTGTG	GACGATGGTAGCGGATCAGAA	ACCGGGACGATGGTAGTGGATTAGAAGTTAATATTCATAGCTTCTGATCCGCTACCATCGTCTTTT	ACCGGGACGATGGTAGTGGATTAGAAGTTAATATTCATAGCTTCTGATCCGCTACCATCGTCTTTTTTGAATTCGCACCAGCACGCTACGCATGGTTGGTTGGTGTACACTGTGTTCG
ENSMUSG00000117446.1_Gm35551	ENSMUSG00000117446.1_Gm35551__5	accggGCGGATTAGAAGGCAATTTGAGTTAATATTCATAGCTCAAGTTGCCTTCTGATCCGCTTTTTT	cgaaAAAAAAGCGGATCAGAAGGCAACTTGAGCTATGAATATTAACTCAAATTGCCTTCTAATCCGC	GTGTTGGTTGGTGTACACCAAC	GCGGATCAGAAGGCAACTTGA	ACCGGGCGGATTAGAAGGCAATTTGAGTTAATATTCATAGCTCAAGTTGCCTTCTGATCCGCTTTT	ACCGGGCGGATTAGAAGGCAATTTGAGTTAATATTCATAGCTCAAGTTGCCTTCTGATCCGCTTTTTTGAATTCGCACCAGCACGCTACGCAGTGTTGGTTGGTGTACACCAACTTCG
ENSMUSG00000116097.1_Gm36738	ENSMUSG00000116097.1_Gm36738__1	accggGCTCCAAGCTCTTGCTACTTTGTTAATATTCATAGCAGAGTAGCAGGAGCTTGGAGCTTTTTT	cgaaAAAAAAGCTCCAAGCTCCTGCTACTCTGCTATGAATATTAACAAAGTAGCAAGAGCTTGGAGC	CAGTTGGTTGGTGTACACGTCA	GCTCCAAGCTCCTGCTACTCT	ACCGGGCTCCAAGCTCTTGCTACTTTGTTAATATTCATAGCAGAGTAGCAGGAGCTTGGAGCTTTT	ACCGGGCTCCAAGCTCTTGCTACTTTGTTAATATTCATAGCAGAGTAGCAGGAGCTTGGAGCTTTTTTGAATTCGCACCAGCACGCTACGCACAGTTGGTTGGTGTACACGTCATTCG
ENSMUSG00000116097.1_Gm36738	ENSMUSG00000116097.1_Gm36738__2	accggCTGGCTGAGTTTGGAGTATTAGTTAATATTCATAGCTAGTACTCCAGACTCAGCCAGTTTTTT	cgaaAAAAAACTGGCTGAGTCTGGAGTACTAGCTATGAATATTAACTAATACTCCAAACTCAGCCAG	ACCATGGTTGGTGTACACTGTG	CTGGCTGAGTCTGGAGTACTA	ACCGGCTGGCTGAGTTTGGAGTATTAGTTAATATTCATAGCTAGTACTCCAGACTCAGCCAGTTTT	ACCGGCTGGCTGAGTTTGGAGTATTAGTTAATATTCATAGCTAGTACTCCAGACTCAGCCAGTTTTTTGAATTCGCACCAGCACGCTACGCAACCATGGTTGGTGTACACTGTGTTCG
ENSMUSG00000116097.1_Gm36738	ENSMUSG00000116097.1_Gm36738__3	accggGAGTCACTTGGGAGAAAGATAGTTAATATTCATAGCTGTCTTTCTCCCAGGTGACTCTTTTTT	cgaaAAAAAAGAGTCACCTGGGAGAAAGACAGCTATGAATATTAACTATCTTTCTCCCAAGTGACTC	TGCATGGTTGGTGTACACGTAC	GAGTCACCTGGGAGAAAGACA	ACCGGGAGTCACTTGGGAGAAAGATAGTTAATATTCATAGCTGTCTTTCTCCCAGGTGACTCTTTT	ACCGGGAGTCACTTGGGAGAAAGATAGTTAATATTCATAGCTGTCTTTCTCCCAGGTGACTCTTTTTTGAATTCGCACCAGCACGCTACGCATGCATGGTTGGTGTACACGTACTTCG
ENSMUSG00000116097.1_Gm36738	ENSMUSG00000116097.1_Gm36738__4	accggGTCACTTGGGAGAAAGATATCGTTAATATTCATAGCGATGTCTTTCTCCCAGGTGACTTTTTT	cgaaAAAAAAGTCACCTGGGAGAAAGACATCGCTATGAATATTAACGATATCTTTCTCCCAAGTGAC	GTCATGGTTGGTGTACACACCA	GTCACCTGGGAGAAAGACATC	ACCGGGTCACTTGGGAGAAAGATATCGTTAATATTCATAGCGATGTCTTTCTCCCAGGTGACTTTT	ACCGGGTCACTTGGGAGAAAGATATCGTTAATATTCATAGCGATGTCTTTCTCCCAGGTGACTTTTTTGAATTCGCACCAGCACGCTACGCAGTCATGGTTGGTGTACACACCATTCG
ENSMUSG00000116097.1_Gm36738	ENSMUSG00000116097.1_Gm36738__5	accggCACCTGGGAGAAAGATATTTGGTTAATATTCATAGCCAGATGTCTTTCTCCCAGGTGTTTTTT	cgaaAAAAAACACCTGGGAGAAAGACATCTGGCTATGAATATTAACCAAATATCTTTCTCCCAGGTG	CACATGGTTGGTGTACACCAGT	CACCTGGGAGAAAGACATCTG	ACCGGCACCTGGGAGAAAGATATTTGGTTAATATTCATAGCCAGATGTCTTTCTCCCAGGTGTTTT	ACCGGCACCTGGGAGAAAGATATTTGGTTAATATTCATAGCCAGATGTCTTTCTCCCAGGTGTTTTTTGAATTCGCACCAGCACGCTACGCACACATGGTTGGTGTACACCAGTTTCG
ENSMUSG00000102154.1_Gm37469	ENSMUSG00000102154.1_Gm37469__1	accggCTGGTCACTGCTACCTATAAAGTTAATATTCATAGCTTTGTAGGTGGCAGTGACCAGTTTTTT	cgaaAAAAAACTGGTCACTGCCACCTACAAAGCTATGAATATTAACTTTATAGGTAGCAGTGACCAG	ACACGTGTTGGTGTACACTGGT	CTGGTCACTGCCACCTACAAA	ACCGGCTGGTCACTGCTACCTATAAAGTTAATATTCATAGCTTTGTAGGTGGCAGTGACCAGTTTT	ACCGGCTGGTCACTGCTACCTATAAAGTTAATATTCATAGCTTTGTAGGTGGCAGTGACCAGTTTTTTGAATTCGCACCAGCACGCTACGCAACACGTGTTGGTGTACACTGGTTTCG
ENSMUSG00000102154.1_Gm37469	ENSMUSG00000102154.1_Gm37469__2	accggCCCCGTAATAAAGATCCTAAGGTTAATATTCATAGCCTTGGGATCTTTGTTACGGGGTTTTTT	cgaaAAAAAACCCCGTAACAAAGATCCCAAGGCTATGAATATTAACCTTAGGATCTTTATTACGGGG	TGACGTGTTGGTGTACACGTTG	CCCCGTAACAAAGATCCCAAG	ACCGGCCCCGTAATAAAGATCCTAAGGTTAATATTCATAGCCTTGGGATCTTTGTTACGGGGTTTT	ACCGGCCCCGTAATAAAGATCCTAAGGTTAATATTCATAGCCTTGGGATCTTTGTTACGGGGTTTTTTGAATTCGCACCAGCACGCTACGCATGACGTGTTGGTGTACACGTTGTTCG
ENSMUSG00000102154.1_Gm37469	ENSMUSG00000102154.1_Gm37469__3	accggCCAGTCCACTGATCACAGTATGTTAATATTCATAGCATGCTGTGGTCAGTGGACTGGTTTTTT	cgaaAAAAAACCAGTCCACTGACCACAGCATGCTATGAATATTAACATACTGTGATCAGTGGACTGG	GTACGTGTTGGTGTACACACAC	CCAGTCCACTGACCACAGCAT	ACCGGCCAGTCCACTGATCACAGTATGTTAATATTCATAGCATGCTGTGGTCAGTGGACTGGTTTT	ACCGGCCAGTCCACTGATCACAGTATGTTAATATTCATAGCATGCTGTGGTCAGTGGACTGGTTTTTTGAATTCGCACCAGCACGCTACGCAGTACGTGTTGGTGTACACACACTTCG
ENSMUSG00000102154.1_Gm37469	ENSMUSG00000102154.1_Gm37469__4	accggGTTGCTGTCTTTAGCCTTTATGTTAATATTCATAGCATGAAGGCTAAAGGCAGCAACTTTTTT	cgaaAAAAAAGTTGCTGCCTTTAGCCTTCATGCTATGAATATTAACATAAAGGCTAAAGACAGCAAC	CAACGTGTTGGTGTACACCACA	GTTGCTGCCTTTAGCCTTCAT	ACCGGGTTGCTGTCTTTAGCCTTTATGTTAATATTCATAGCATGAAGGCTAAAGGCAGCAACTTTT	ACCGGGTTGCTGTCTTTAGCCTTTATGTTAATATTCATAGCATGAAGGCTAAAGGCAGCAACTTTTTTGAATTCGCACCAGCACGCTACGCACAACGTGTTGGTGTACACCACATTCG
ENSMUSG00000102154.1_Gm37469	ENSMUSG00000102154.1_Gm37469__5	accggGCAAGCTAGACACATGATATAGTTAATATTCATAGCTATGTCATGTGTCTAGCTTGCTTTTTT	cgaaAAAAAAGCAAGCTAGACACATGACATAGCTATGAATATTAACTATATCATGTGTCTAGCTTGC	ACTGGTGTTGGTGTACACGTTG	GCAAGCTAGACACATGACATA	ACCGGGCAAGCTAGACACATGATATAGTTAATATTCATAGCTATGTCATGTGTCTAGCTTGCTTTT	ACCGGGCAAGCTAGACACATGATATAGTTAATATTCATAGCTATGTCATGTGTCTAGCTTGCTTTTTTGAATTCGCACCAGCACGCTACGCAACTGGTGTTGGTGTACACGTTGTTCG
ENSMUSG00000102353.1_Gm38345	ENSMUSG00000102353.1_Gm38345__1	accggGCTGCAGGTGTTTCAGACTTAGTTAATATTCATAGCTAGGTCTGGAACACCTGCAGCTTTTTT	cgaaAAAAAAGCTGCAGGTGTTCCAGACCTAGCTATGAATATTAACTAAGTCTGAAACACCTGCAGC	TGTGGTGTTGGTGTACACCAAC	GCTGCAGGTGTTCCAGACCTA	ACCGGGCTGCAGGTGTTTCAGACTTAGTTAATATTCATAGCTAGGTCTGGAACACCTGCAGCTTTT	ACCGGGCTGCAGGTGTTTCAGACTTAGTTAATATTCATAGCTAGGTCTGGAACACCTGCAGCTTTTTTGAATTCGCACCAGCACGCTACGCATGTGGTGTTGGTGTACACCAACTTCG
ENSMUSG00000102353.1_Gm38345	ENSMUSG00000102353.1_Gm38345__2	accggGCAGGATAGAGGCTATGTAGTGTTAATATTCATAGCACTGCATAGCCTCTGTCCTGCTTTTTT	cgaaAAAAAAGCAGGACAGAGGCTATGCAGTGCTATGAATATTAACACTACATAGCCTCTATCCTGC	GTTGGTGTTGGTGTACACTGCA	GCAGGACAGAGGCTATGCAGT	ACCGGGCAGGATAGAGGCTATGTAGTGTTAATATTCATAGCACTGCATAGCCTCTGTCCTGCTTTT	ACCGGGCAGGATAGAGGCTATGTAGTGTTAATATTCATAGCACTGCATAGCCTCTGTCCTGCTTTTTTGAATTCGCACCAGCACGCTACGCAGTTGGTGTTGGTGTACACTGCATTCG
ENSMUSG00000102353.1_Gm38345	ENSMUSG00000102353.1_Gm38345__3	accggCAGTGGGATTGAAGGTGAAATGTTAATATTCATAGCATTTCGCCTTCAGTCCCACTGTTTTTT	cgaaAAAAAACAGTGGGACTGAAGGCGAAATGCTATGAATATTAACATTTCACCTTCAATCCCACTG	CATGGTGTTGGTGTACACACGT	CAGTGGGACTGAAGGCGAAAT	ACCGGCAGTGGGATTGAAGGTGAAATGTTAATATTCATAGCATTTCGCCTTCAGTCCCACTGTTTT	ACCGGCAGTGGGATTGAAGGTGAAATGTTAATATTCATAGCATTTCGCCTTCAGTCCCACTGTTTTTTGAATTCGCACCAGCACGCTACGCACATGGTGTTGGTGTACACACGTTTCG
ENSMUSG00000102353.1_Gm38345	ENSMUSG00000102353.1_Gm38345__4	accggGTGGGATTGAAGGTGAAATAGGTTAATATTCATAGCCTATTTCGCCTTCAGTCCCACTTTTTT	cgaaAAAAAAGTGGGACTGAAGGCGAAATAGGCTATGAATATTAACCTATTTCACCTTCAATCCCAC	ACGTGTGTTGGTGTACACCAAC	GTGGGACTGAAGGCGAAATAG	ACCGGGTGGGATTGAAGGTGAAATAGGTTAATATTCATAGCCTATTTCGCCTTCAGTCCCACTTTT	ACCGGGTGGGATTGAAGGTGAAATAGGTTAATATTCATAGCCTATTTCGCCTTCAGTCCCACTTTTTTGAATTCGCACCAGCACGCTACGCAACGTGTGTTGGTGTACACCAACTTCG
ENSMUSG00000102353.1_Gm38345	ENSMUSG00000102353.1_Gm38345__5	accggCCTGGTGGAAGTAGGAAATGAGTTAATATTCATAGCTCGTTTCCTGCTTCCACCAGGTTTTTT	cgaaAAAAAACCTGGTGGAAGCAGGAAACGAGCTATGAATATTAACTCATTTCCTACTTCCACCAGG	TGGTGTGTTGGTGTACACACCA	CCTGGTGGAAGCAGGAAACGA	ACCGGCCTGGTGGAAGTAGGAAATGAGTTAATATTCATAGCTCGTTTCCTGCTTCCACCAGGTTTT	ACCGGCCTGGTGGAAGTAGGAAATGAGTTAATATTCATAGCTCGTTTCCTGCTTCCACCAGGTTTTTTGAATTCGCACCAGCACGCTACGCATGGTGTGTTGGTGTACACACCATTCG
ENSMUSG00000098243.3_Gm4258	ENSMUSG00000098243.3_Gm4258__1	accggCAGGGACGAGGAATTAGAGTAGTTAATATTCATAGCTGCTCTAGTTCCTCGTCCCTGTTTTTT	cgaaAAAAAACAGGGACGAGGAACTAGAGCAGCTATGAATATTAACTACTCTAATTCCTCGTCCCTG	GTGTGTGTTGGTGTACACGTGT	CAGGGACGAGGAACTAGAGCA	ACCGGCAGGGACGAGGAATTAGAGTAGTTAATATTCATAGCTGCTCTAGTTCCTCGTCCCTGTTTT	ACCGGCAGGGACGAGGAATTAGAGTAGTTAATATTCATAGCTGCTCTAGTTCCTCGTCCCTGTTTTTTGAATTCGCACCAGCACGCTACGCAGTGTGTGTTGGTGTACACGTGTTTCG
ENSMUSG00000098243.3_Gm4258	ENSMUSG00000098243.3_Gm4258__2	accggCCTGAGCATAAGTAGTGAGTTGTTAATATTCATAGCAACTCGCTACTTGTGCTCAGGTTTTTT	cgaaAAAAAACCTGAGCACAAGTAGCGAGTTGCTATGAATATTAACAACTCACTACTTATGCTCAGG	CAGTGTGTTGGTGTACACTGTG	CCTGAGCACAAGTAGCGAGTT	ACCGGCCTGAGCATAAGTAGTGAGTTGTTAATATTCATAGCAACTCGCTACTTGTGCTCAGGTTTT	ACCGGCCTGAGCATAAGTAGTGAGTTGTTAATATTCATAGCAACTCGCTACTTGTGCTCAGGTTTTTTGAATTCGCACCAGCACGCTACGCACAGTGTGTTGGTGTACACTGTGTTCG
ENSMUSG00000098243.3_Gm4258	ENSMUSG00000098243.3_Gm4258__3	accggCCGAGTGACTTTGGGAAATGTGTTAATATTCATAGCGCATTTCCTAAAGTCACTCGGTTTTTT	cgaaAAAAAACCGAGTGACTTTAGGAAATGCGCTATGAATATTAACACATTTCCCAAAGTCACTCGG	ACCAGTGTTGGTGTACACACCA	CCGAGTGACTTTAGGAAATGC	ACCGGCCGAGTGACTTTGGGAAATGTGTTAATATTCATAGCGCATTTCCTAAAGTCACTCGGTTTT	ACCGGCCGAGTGACTTTGGGAAATGTGTTAATATTCATAGCGCATTTCCTAAAGTCACTCGGTTTTTTGAATTCGCACCAGCACGCTACGCAACCAGTGTTGGTGTACACACCATTCG
ENSMUSG00000098243.3_Gm4258	ENSMUSG00000098243.3_Gm4258__4	accggCGAGTGACTTTAGGAAATGTTGTTAATATTCATAGCAGCATTTCCTAAAGTCACTCGTTTTTT	cgaaAAAAAACGAGTGACTTTAGGAAATGCTGCTATGAATATTAACAACATTTCCTAAAGTCACTCG	TGCAGTGTTGGTGTACACTGGT	CGAGTGACTTTAGGAAATGCT	ACCGGCGAGTGACTTTAGGAAATGTTGTTAATATTCATAGCAGCATTTCCTAAAGTCACTCGTTTT	ACCGGCGAGTGACTTTAGGAAATGTTGTTAATATTCATAGCAGCATTTCCTAAAGTCACTCGTTTTTTGAATTCGCACCAGCACGCTACGCATGCAGTGTTGGTGTACACTGGTTTCG
ENSMUSG00000098243.3_Gm4258	ENSMUSG00000098243.3_Gm4258__5	accggCTGGGCATGTAAACAAGATTCGTTAATATTCATAGCGAGTCTTGTTTGCATGCCCAGTTTTTT	cgaaAAAAAACTGGGCATGCAAACAAGACTCGCTATGAATATTAACGAATCTTGTTTACATGCCCAG	GTCAGTGTTGGTGTACACCATG	CTGGGCATGCAAACAAGACTC	ACCGGCTGGGCATGTAAACAAGATTCGTTAATATTCATAGCGAGTCTTGTTTGCATGCCCAGTTTT	ACCGGCTGGGCATGTAAACAAGATTCGTTAATATTCATAGCGAGTCTTGTTTGCATGCCCAGTTTTTTGAATTCGCACCAGCACGCTACGCAGTCAGTGTTGGTGTACACCATGTTCG
ENSMUSG00000057762.6_Gm6169	ENSMUSG00000057762.6_Gm6169__1	accggCTGGGTGTAGTCATCTTTATGGTTAATATTCATAGCCATAAAGGTGGCTACACCCAGTTTTTT	cgaaAAAAAACTGGGTGTAGCCACCTTTATGGCTATGAATATTAACCATAAAGATGACTACACCCAG	ACACCAGTTGGTGTACACACTG	CTGGGTGTAGCCACCTTTATG	ACCGGCTGGGTGTAGTCATCTTTATGGTTAATATTCATAGCCATAAAGGTGGCTACACCCAGTTTT	ACCGGCTGGGTGTAGTCATCTTTATGGTTAATATTCATAGCCATAAAGGTGGCTACACCCAGTTTTTTGAATTCGCACCAGCACGCTACGCAACACCAGTTGGTGTACACACTGTTCG
ENSMUSG00000057762.6_Gm6169	ENSMUSG00000057762.6_Gm6169__2	accggCCACTGATGGCCTATGATTGTGTTAATATTCATAGCACGATCATGGGCCATCAGTGGTTTTTT	cgaaAAAAAACCACTGATGGCCCATGATCGTGCTATGAATATTAACACAATCATAGGCCATCAGTGG	TGACCAGTTGGTGTACACTGAC	CCACTGATGGCCCATGATCGT	ACCGGCCACTGATGGCCTATGATTGTGTTAATATTCATAGCACGATCATGGGCCATCAGTGGTTTT	ACCGGCCACTGATGGCCTATGATTGTGTTAATATTCATAGCACGATCATGGGCCATCAGTGGTTTTTTGAATTCGCACCAGCACGCTACGCATGACCAGTTGGTGTACACTGACTTCG
ENSMUSG00000057762.6_Gm6169	ENSMUSG00000057762.6_Gm6169__3	accggCTGATGGCCTATGATTGTCTTGTTAATATTCATAGCAAGACGATCATGGGCCATCAGTTTTTT	cgaaAAAAAACTGATGGCCCATGATCGTCTTGCTATGAATATTAACAAGACAATCATAGGCCATCAG	GTACCAGTTGGTGTACACCACA	CTGATGGCCCATGATCGTCTT	ACCGGCTGATGGCCTATGATTGTCTTGTTAATATTCATAGCAAGACGATCATGGGCCATCAGTTTT	ACCGGCTGATGGCCTATGATTGTCTTGTTAATATTCATAGCAAGACGATCATGGGCCATCAGTTTTTTGAATTCGCACCAGCACGCTACGCAGTACCAGTTGGTGTACACCACATTCG
ENSMUSG00000057762.6_Gm6169	ENSMUSG00000057762.6_Gm6169__4	accggGATGGCCTATGATTGTCTTTCGTTAATATTCATAGCGAAAGACGATCATGGGCCATCTTTTTT	cgaaAAAAAAGATGGCCCATGATCGTCTTTCGCTATGAATATTAACGAAAGACAATCATAGGCCATC	CAACCAGTTGGTGTACACGTGT	GATGGCCCATGATCGTCTTTC	ACCGGGATGGCCTATGATTGTCTTTCGTTAATATTCATAGCGAAAGACGATCATGGGCCATCTTTT	ACCGGGATGGCCTATGATTGTCTTTCGTTAATATTCATAGCGAAAGACGATCATGGGCCATCTTTTTTGAATTCGCACCAGCACGCTACGCACAACCAGTTGGTGTACACGTGTTTCG
ENSMUSG00000057762.6_Gm6169	ENSMUSG00000057762.6_Gm6169__5	accggGCCCATGATTGTCTTTCAGTTGTTAATATTCATAGCAGCTGAAAGACGATCATGGGCTTTTTT	cgaaAAAAAAGCCCATGATCGTCTTTCAGCTGCTATGAATATTAACAACTGAAAGACAATCATGGGC	ACTGCAGTTGGTGTACACTGAC	GCCCATGATCGTCTTTCAGCT	ACCGGGCCCATGATTGTCTTTCAGTTGTTAATATTCATAGCAGCTGAAAGACGATCATGGGCTTTT	ACCGGGCCCATGATTGTCTTTCAGTTGTTAATATTCATAGCAGCTGAAAGACGATCATGGGCTTTTTTGAATTCGCACCAGCACGCTACGCAACTGCAGTTGGTGTACACTGACTTCG
ENSMUSG00000024697.4_Gna14	ENSMUSG00000024697.4_Gna14__1	accggGCCCTCTTTCGTGTCAACATAGTTAATATTCATAGCTGTGTTGGCACGAAAGAGGGCTTTTTT	cgaaAAAAAAGCCCTCTTTCGTGCCAACACAGCTATGAATATTAACTATGTTGACACGAAAGAGGGC	TGTGCAGTTGGTGTACACGTCA	GCCCTCTTTCGTGCCAACACA	ACCGGGCCCTCTTTCGTGTCAACATAGTTAATATTCATAGCTGTGTTGGCACGAAAGAGGGCTTTT	ACCGGGCCCTCTTTCGTGTCAACATAGTTAATATTCATAGCTGTGTTGGCACGAAAGAGGGCTTTTTTGAATTCGCACCAGCACGCTACGCATGTGCAGTTGGTGTACACGTCATTCG
ENSMUSG00000024697.4_Gna14	ENSMUSG00000024697.4_Gna14__2	accggCACCTATCCTTGGTTTCTGAAGTTAATATTCATAGCTTCAGAAACCAGGGGTAGGTGTTTTTT	cgaaAAAAAACACCTACCCCTGGTTTCTGAAGCTATGAATATTAACTTCAGAAACCAAGGATAGGTG	GTTGCAGTTGGTGTACACACGT	CACCTACCCCTGGTTTCTGAA	ACCGGCACCTATCCTTGGTTTCTGAAGTTAATATTCATAGCTTCAGAAACCAGGGGTAGGTGTTTT	ACCGGCACCTATCCTTGGTTTCTGAAGTTAATATTCATAGCTTCAGAAACCAGGGGTAGGTGTTTTTTGAATTCGCACCAGCACGCTACGCAGTTGCAGTTGGTGTACACACGTTTCG
ENSMUSG00000024697.4_Gna14	ENSMUSG00000024697.4_Gna14__3	accggCCTACCCTTGGTTTCTGAATTGTTAATATTCATAGCAGTTCAGAAACCAGGGGTAGGTTTTTT	cgaaAAAAAACCTACCCCTGGTTTCTGAACTGCTATGAATATTAACAATTCAGAAACCAAGGGTAGG	CATGCAGTTGGTGTACACCATG	CCTACCCCTGGTTTCTGAACT	ACCGGCCTACCCTTGGTTTCTGAATTGTTAATATTCATAGCAGTTCAGAAACCAGGGGTAGGTTTT	ACCGGCCTACCCTTGGTTTCTGAATTGTTAATATTCATAGCAGTTCAGAAACCAGGGGTAGGTTTTTTGAATTCGCACCAGCACGCTACGCACATGCAGTTGGTGTACACCATGTTCG
ENSMUSG00000024697.4_Gna14	ENSMUSG00000024697.4_Gna14__4	accggCCACAGGGATAGAGATGGGTGGTTAATATTCATAGCTACCCATCTCTGTCCCTGTGGTTTTTT	cgaaAAAAAACCACAGGGACAGAGATGGGTAGCTATGAATATTAACCACCCATCTCTATCCCTGTGG	ACGTCAGTTGGTGTACACGTCA	CCACAGGGACAGAGATGGGTA	ACCGGCCACAGGGATAGAGATGGGTGGTTAATATTCATAGCTACCCATCTCTGTCCCTGTGGTTTT	ACCGGCCACAGGGATAGAGATGGGTGGTTAATATTCATAGCTACCCATCTCTGTCCCTGTGGTTTTTTGAATTCGCACCAGCACGCTACGCAACGTCAGTTGGTGTACACGTCATTCG
ENSMUSG00000024697.4_Gna14	ENSMUSG00000024697.4_Gna14__5	accggGCCAGTGTCTGTTGGTTATAGGTTAATATTCATAGCCTGTAACCAGCAGACACTGGCTTTTTT	cgaaAAAAAAGCCAGTGTCTGCTGGTTACAGGCTATGAATATTAACCTATAACCAACAGACACTGGC	TGGTCAGTTGGTGTACACCAGT	GCCAGTGTCTGCTGGTTACAG	ACCGGGCCAGTGTCTGTTGGTTATAGGTTAATATTCATAGCCTGTAACCAGCAGACACTGGCTTTT	ACCGGGCCAGTGTCTGTTGGTTATAGGTTAATATTCATAGCCTGTAACCAGCAGACACTGGCTTTTTTGAATTCGCACCAGCACGCTACGCATGGTCAGTTGGTGTACACCAGTTTCG
ENSMUSG00000027669.14_Gnb4	ENSMUSG00000027669.14_Gnb4__1	accggCCACGCTGGTTTAGATCATGTGTTAATATTCATAGCACGTGATCTGAACCAGCGTGGTTTTTT	cgaaAAAAAACCACGCTGGTTCAGATCACGTGCTATGAATATTAACACATGATCTAAACCAGCGTGG	GTGTCAGTTGGTGTACACTGTG	CCACGCTGGTTCAGATCACGT	ACCGGCCACGCTGGTTTAGATCATGTGTTAATATTCATAGCACGTGATCTGAACCAGCGTGGTTTT	ACCGGCCACGCTGGTTTAGATCATGTGTTAATATTCATAGCACGTGATCTGAACCAGCGTGGTTTTTTGAATTCGCACCAGCACGCTACGCAGTGTCAGTTGGTGTACACTGTGTTCG
ENSMUSG00000027669.14_Gnb4	ENSMUSG00000027669.14_Gnb4__2	accggGCTCCAGTTCTTCATTTGAGAGTTAATATTCATAGCTCTCAAGTGAAGAGCTGGAGCTTTTTT	cgaaAAAAAAGCTCCAGCTCTTCACTTGAGAGCTATGAATATTAACTCTCAAATGAAGAACTGGAGC	CAGTCAGTTGGTGTACACACAC	GCTCCAGCTCTTCACTTGAGA	ACCGGGCTCCAGTTCTTCATTTGAGAGTTAATATTCATAGCTCTCAAGTGAAGAGCTGGAGCTTTT	ACCGGGCTCCAGTTCTTCATTTGAGAGTTAATATTCATAGCTCTCAAGTGAAGAGCTGGAGCTTTTTTGAATTCGCACCAGCACGCTACGCACAGTCAGTTGGTGTACACACACTTCG
ENSMUSG00000027669.14_Gnb4	ENSMUSG00000027669.14_Gnb4__3	accggGAGGCTGAATAGCTTTGGAATGTTAATATTCATAGCATTCCGAAGCTGTTCAGCCTCTTTTTT	cgaaAAAAAAGAGGCTGAACAGCTTCGGAATGCTATGAATATTAACATTCCAAAGCTATTCAGCCTC	ACCACAGTTGGTGTACACCAGT	GAGGCTGAACAGCTTCGGAAT	ACCGGGAGGCTGAATAGCTTTGGAATGTTAATATTCATAGCATTCCGAAGCTGTTCAGCCTCTTTT	ACCGGGAGGCTGAATAGCTTTGGAATGTTAATATTCATAGCATTCCGAAGCTGTTCAGCCTCTTTTTTGAATTCGCACCAGCACGCTACGCAACCACAGTTGGTGTACACCAGTTTCG
ENSMUSG00000027669.14_Gnb4	ENSMUSG00000027669.14_Gnb4__4	accggGCTGCTGATTCTTAGATGGTGGTTAATATTCATAGCCATCATCTAAGAATCGGCAGCTTTTTT	cgaaAAAAAAGCTGCCGATTCTTAGATGATGGCTATGAATATTAACCACCATCTAAGAATCAGCAGC	TGCACAGTTGGTGTACACACTG	GCTGCCGATTCTTAGATGATG	ACCGGGCTGCTGATTCTTAGATGGTGGTTAATATTCATAGCCATCATCTAAGAATCGGCAGCTTTT	ACCGGGCTGCTGATTCTTAGATGGTGGTTAATATTCATAGCCATCATCTAAGAATCGGCAGCTTTTTTGAATTCGCACCAGCACGCTACGCATGCACAGTTGGTGTACACACTGTTCG
ENSMUSG00000027669.14_Gnb4	ENSMUSG00000027669.14_Gnb4__5	accggCGGACAGCAGATTACGACTTTGTTAATATTCATAGCAAGGTCGTAGTCTGCTGTCCGTTTTTT	cgaaAAAAAACGGACAGCAGACTACGACCTTGCTATGAATATTAACAAAGTCGTAATCTGCTGTCCG	GTCACAGTTGGTGTACACGTAC	CGGACAGCAGACTACGACCTT	ACCGGCGGACAGCAGATTACGACTTTGTTAATATTCATAGCAAGGTCGTAGTCTGCTGTCCGTTTT	ACCGGCGGACAGCAGATTACGACTTTGTTAATATTCATAGCAAGGTCGTAGTCTGCTGTCCGTTTTTTGAATTCGCACCAGCACGCTACGCAGTCACAGTTGGTGTACACGTACTTCG
ENSMUSG00000027346.15_Gpcpd1	ENSMUSG00000027346.15_Gpcpd1__1	accggGACACTTTCTCAGGTTACTTTGTTAATATTCATAGCAAAGTGACCTGAGAAGGTGTCTTTTTT	cgaaAAAAAAGACACCTTCTCAGGTCACTTTGCTATGAATATTAACAAAGTAACCTGAGAAAGTGTC	CACACAGTTGGTGTACACTGCA	GACACCTTCTCAGGTCACTTT	ACCGGGACACTTTCTCAGGTTACTTTGTTAATATTCATAGCAAAGTGACCTGAGAAGGTGTCTTTT	ACCGGGACACTTTCTCAGGTTACTTTGTTAATATTCATAGCAAAGTGACCTGAGAAGGTGTCTTTTTTGAATTCGCACCAGCACGCTACGCACACACAGTTGGTGTACACTGCATTCG
ENSMUSG00000027346.15_Gpcpd1	ENSMUSG00000027346.15_Gpcpd1__2	accggGCAGTGATTGCTCTTAATAGAGTTAATATTCATAGCTCTATTGAGAGCAATCACTGCTTTTTT	cgaaAAAAAAGCAGTGATTGCTCTCAATAGAGCTATGAATATTAACTCTATTAAGAGCAATCACTGC	ACACACCATGGTGTACACACAC	GCAGTGATTGCTCTCAATAGA	ACCGGGCAGTGATTGCTCTTAATAGAGTTAATATTCATAGCTCTATTGAGAGCAATCACTGCTTTT	ACCGGGCAGTGATTGCTCTTAATAGAGTTAATATTCATAGCTCTATTGAGAGCAATCACTGCTTTTTTGAATTCGCACCAGCACGCTACGCAACACACCATGGTGTACACACACTTCG
ENSMUSG00000027346.15_Gpcpd1	ENSMUSG00000027346.15_Gpcpd1__3	accggCCGCTACTTTAGAGGCTGTTTGTTAATATTCATAGCAAGCAGCCTCTGAAGTAGCGGTTTTTT	cgaaAAAAAACCGCTACTTCAGAGGCTGCTTGCTATGAATATTAACAAACAGCCTCTAAAGTAGCGG	TGACACCATGGTGTACACTGCA	CCGCTACTTCAGAGGCTGCTT	ACCGGCCGCTACTTTAGAGGCTGTTTGTTAATATTCATAGCAAGCAGCCTCTGAAGTAGCGGTTTT	ACCGGCCGCTACTTTAGAGGCTGTTTGTTAATATTCATAGCAAGCAGCCTCTGAAGTAGCGGTTTTTTGAATTCGCACCAGCACGCTACGCATGACACCATGGTGTACACTGCATTCG
ENSMUSG00000027346.15_Gpcpd1	ENSMUSG00000027346.15_Gpcpd1__4	accggCGCTACTTTAGAGGTTGCTTTGTTAATATTCATAGCAAAGCAGCCTCTGAAGTAGCGTTTTTT	cgaaAAAAAACGCTACTTCAGAGGCTGCTTTGCTATGAATATTAACAAAGCAACCTCTAAAGTAGCG	GTACACCATGGTGTACACCAGT	CGCTACTTCAGAGGCTGCTTT	ACCGGCGCTACTTTAGAGGTTGCTTTGTTAATATTCATAGCAAAGCAGCCTCTGAAGTAGCGTTTT	ACCGGCGCTACTTTAGAGGTTGCTTTGTTAATATTCATAGCAAAGCAGCCTCTGAAGTAGCGTTTTTTGAATTCGCACCAGCACGCTACGCAGTACACCATGGTGTACACCAGTTTCG
ENSMUSG00000027346.15_Gpcpd1	ENSMUSG00000027346.15_Gpcpd1__5	accggGATGCCTTGGGAAATTGGAATGTTAATATTCATAGCATTCCAGTTTCCCAGGGCATCTTTTTT	cgaaAAAAAAGATGCCCTGGGAAACTGGAATGCTATGAATATTAACATTCCAATTTCCCAAGGCATC	CAACACCATGGTGTACACGTTG	GATGCCCTGGGAAACTGGAAT	ACCGGGATGCCTTGGGAAATTGGAATGTTAATATTCATAGCATTCCAGTTTCCCAGGGCATCTTTT	ACCGGGATGCCTTGGGAAATTGGAATGTTAATATTCATAGCATTCCAGTTTCCCAGGGCATCTTTTTTGAATTCGCACCAGCACGCTACGCACAACACCATGGTGTACACGTTGTTCG
ENSMUSG00000028597.11_Gpx7	ENSMUSG00000028597.11_Gpx7__1	accggCCCACTTGGAATTTCTGGAAGGTTAATATTCATAGCCTTCCAGAAGTTCCAGGTGGGTTTTTT	cgaaAAAAAACCCACCTGGAACTTCTGGAAGGCTATGAATATTAACCTTCCAGAAATTCCAAGTGGG	ACTGACCATGGTGTACACTGCA	CCCACCTGGAACTTCTGGAAG	ACCGGCCCACTTGGAATTTCTGGAAGGTTAATATTCATAGCCTTCCAGAAGTTCCAGGTGGGTTTT	ACCGGCCCACTTGGAATTTCTGGAAGGTTAATATTCATAGCCTTCCAGAAGTTCCAGGTGGGTTTTTTGAATTCGCACCAGCACGCTACGCAACTGACCATGGTGTACACTGCATTCG
ENSMUSG00000028597.11_Gpx7	ENSMUSG00000028597.11_Gpx7__2	accggCGGGAGTGAACTATGGTTGTAGTTAATATTCATAGCTGCAACCATGGTTCACTCCCGTTTTTT	cgaaAAAAAACGGGAGTGAACCATGGTTGCAGCTATGAATATTAACTACAACCATAGTTCACTCCCG	TGTGACCATGGTGTACACGTGT	CGGGAGTGAACCATGGTTGCA	ACCGGCGGGAGTGAACTATGGTTGTAGTTAATATTCATAGCTGCAACCATGGTTCACTCCCGTTTT	ACCGGCGGGAGTGAACTATGGTTGTAGTTAATATTCATAGCTGCAACCATGGTTCACTCCCGTTTTTTGAATTCGCACCAGCACGCTACGCATGTGACCATGGTGTACACGTGTTTCG
ENSMUSG00000028597.11_Gpx7	ENSMUSG00000028597.11_Gpx7__3	accggGCAATCTGAGCAGGATTTCTAGTTAATATTCATAGCTAGAAGTCCTGCTCGGATTGCTTTTTT	cgaaAAAAAAGCAATCCGAGCAGGACTTCTAGCTATGAATATTAACTAGAAATCCTGCTCAGATTGC	GTTGACCATGGTGTACACACTG	GCAATCCGAGCAGGACTTCTA	ACCGGGCAATCTGAGCAGGATTTCTAGTTAATATTCATAGCTAGAAGTCCTGCTCGGATTGCTTTT	ACCGGGCAATCTGAGCAGGATTTCTAGTTAATATTCATAGCTAGAAGTCCTGCTCGGATTGCTTTTTTGAATTCGCACCAGCACGCTACGCAGTTGACCATGGTGTACACACTGTTCG
ENSMUSG00000028597.11_Gpx7	ENSMUSG00000028597.11_Gpx7__4	accggCGAGCAGGATTTCTACGATTTGTTAATATTCATAGCAAGTCGTAGAAGTCCTGCTCGTTTTTT	cgaaAAAAAACGAGCAGGACTTCTACGACTTGCTATGAATATTAACAAATCGTAGAAATCCTGCTCG	CATGACCATGGTGTACACCAAC	CGAGCAGGACTTCTACGACTT	ACCGGCGAGCAGGATTTCTACGATTTGTTAATATTCATAGCAAGTCGTAGAAGTCCTGCTCGTTTT	ACCGGCGAGCAGGATTTCTACGATTTGTTAATATTCATAGCAAGTCGTAGAAGTCCTGCTCGTTTTTTGAATTCGCACCAGCACGCTACGCACATGACCATGGTGTACACCAACTTCG
ENSMUSG00000028597.11_Gpx7	ENSMUSG00000028597.11_Gpx7__5	accggGCAGGACTTCTATGACTTTAAGTTAATATTCATAGCTTGAAGTCGTAGAAGTCCTGCTTTTTT	cgaaAAAAAAGCAGGACTTCTACGACTTCAAGCTATGAATATTAACTTAAAGTCATAGAAGTCCTGC	ACGTACCATGGTGTACACGTGT	GCAGGACTTCTACGACTTCAA	ACCGGGCAGGACTTCTATGACTTTAAGTTAATATTCATAGCTTGAAGTCGTAGAAGTCCTGCTTTT	ACCGGGCAGGACTTCTATGACTTTAAGTTAATATTCATAGCTTGAAGTCGTAGAAGTCCTGCTTTTTTGAATTCGCACCAGCACGCTACGCAACGTACCATGGTGTACACGTGTTTCG
ENSMUSG00000033981.14_Gria2	ENSMUSG00000033981.14_Gria2__1	accggCACAGCAGTAGCTCAGTTAAAGTTAATATTCATAGCTTTAGCTGAGCTGCTGCTGTGTTTTTT	cgaaAAAAAACACAGCAGCAGCTCAGCTAAAGCTATGAATATTAACTTTAACTGAGCTACTGCTGTG	TGGTACCATGGTGTACACCATG	CACAGCAGCAGCTCAGCTAAA	ACCGGCACAGCAGTAGCTCAGTTAAAGTTAATATTCATAGCTTTAGCTGAGCTGCTGCTGTGTTTT	ACCGGCACAGCAGTAGCTCAGTTAAAGTTAATATTCATAGCTTTAGCTGAGCTGCTGCTGTGTTTTTTGAATTCGCACCAGCACGCTACGCATGGTACCATGGTGTACACCATGTTCG
ENSMUSG00000033981.14_Gria2	ENSMUSG00000033981.14_Gria2__2	accggCCCGGAAGGTTGGGTATTGGAGTTAATATTCATAGCTCCAGTACCCAATCTTCCGGGTTTTTT	cgaaAAAAAACCCGGAAGATTGGGTACTGGAGCTATGAATATTAACTCCAATACCCAACCTTCCGGG	GTGTACCATGGTGTACACTGAC	CCCGGAAGATTGGGTACTGGA	ACCGGCCCGGAAGGTTGGGTATTGGAGTTAATATTCATAGCTCCAGTACCCAATCTTCCGGGTTTT	ACCGGCCCGGAAGGTTGGGTATTGGAGTTAATATTCATAGCTCCAGTACCCAATCTTCCGGGTTTTTTGAATTCGCACCAGCACGCTACGCAGTGTACCATGGTGTACACTGACTTCG
ENSMUSG00000033981.14_Gria2	ENSMUSG00000033981.14_Gria2__3	accggCTCCCCTTTGGAAATGACATAGTTAATATTCATAGCTGTGTCATTTCCAGAGGGGAGTTTTTT	cgaaAAAAAACTCCCCTCTGGAAATGACACAGCTATGAATATTAACTATGTCATTTCCAAAGGGGAG	CAGTACCATGGTGTACACACCA	CTCCCCTCTGGAAATGACACA	ACCGGCTCCCCTTTGGAAATGACATAGTTAATATTCATAGCTGTGTCATTTCCAGAGGGGAGTTTT	ACCGGCTCCCCTTTGGAAATGACATAGTTAATATTCATAGCTGTGTCATTTCCAGAGGGGAGTTTTTTGAATTCGCACCAGCACGCTACGCACAGTACCATGGTGTACACACCATTCG
ENSMUSG00000033981.14_Gria2	ENSMUSG00000033981.14_Gria2__4	accggCCCCTTTGGAAATGACATATCGTTAATATTCATAGCGATGTGTCATTTCCAGAGGGGTTTTTT	cgaaAAAAAACCCCTCTGGAAATGACACATCGCTATGAATATTAACGATATGTCATTTCCAAAGGGG	ACCAACCATGGTGTACACCATG	CCCCTCTGGAAATGACACATC	ACCGGCCCCTTTGGAAATGACATATCGTTAATATTCATAGCGATGTGTCATTTCCAGAGGGGTTTT	ACCGGCCCCTTTGGAAATGACATATCGTTAATATTCATAGCGATGTGTCATTTCCAGAGGGGTTTTTTGAATTCGCACCAGCACGCTACGCAACCAACCATGGTGTACACCATGTTCG
ENSMUSG00000033981.14_Gria2	ENSMUSG00000033981.14_Gria2__5	accggCCAGTTAAACTTGGGAGATAAGTTAATATTCATAGCTTATCTCCCAGGTTTAGCTGGTTTTTT	cgaaAAAAAACCAGCTAAACCTGGGAGATAAGCTATGAATATTAACTTATCTCCCAAGTTTAACTGG	TGCAACCATGGTGTACACACAC	CCAGCTAAACCTGGGAGATAA	ACCGGCCAGTTAAACTTGGGAGATAAGTTAATATTCATAGCTTATCTCCCAGGTTTAGCTGGTTTT	ACCGGCCAGTTAAACTTGGGAGATAAGTTAATATTCATAGCTTATCTCCCAGGTTTAGCTGGTTTTTTGAATTCGCACCAGCACGCTACGCATGCAACCATGGTGTACACACACTTCG
ENSMUSG00000032348.6_Gsta4	ENSMUSG00000032348.6_Gsta4__1	accggCTCGCTGCTAAGTACAATTTGGTTAATATTCATAGCCAAGTTGTACTTGGCAGCGAGTTTTTT	cgaaAAAAAACTCGCTGCCAAGTACAACTTGGCTATGAATATTAACCAAATTGTACTTAGCAGCGAG	GTCAACCATGGTGTACACGTCA	CTCGCTGCCAAGTACAACTTG	ACCGGCTCGCTGCTAAGTACAATTTGGTTAATATTCATAGCCAAGTTGTACTTGGCAGCGAGTTTT	ACCGGCTCGCTGCTAAGTACAATTTGGTTAATATTCATAGCCAAGTTGTACTTGGCAGCGAGTTTTTTGAATTCGCACCAGCACGCTACGCAGTCAACCATGGTGTACACGTCATTCG
ENSMUSG00000032348.6_Gsta4	ENSMUSG00000032348.6_Gsta4__2	accggCTCGCAGAACCGTTTCTTTCTGTTAATATTCATAGCGGAAAGAAGCGGTTCTGCGAGTTTTTT	cgaaAAAAAACTCGCAGAACCGCTTCTTTCCGCTATGAATATTAACAGAAAGAAACGGTTCTGCGAG	CACAACCATGGTGTACACTGGT	CTCGCAGAACCGCTTCTTTCC	ACCGGCTCGCAGAACCGTTTCTTTCTGTTAATATTCATAGCGGAAAGAAGCGGTTCTGCGAGTTTT	ACCGGCTCGCAGAACCGTTTCTTTCTGTTAATATTCATAGCGGAAAGAAGCGGTTCTGCGAGTTTTTTGAATTCGCACCAGCACGCTACGCACACAACCATGGTGTACACTGGTTTCG
ENSMUSG00000032348.6_Gsta4	ENSMUSG00000032348.6_Gsta4__3	accggGCAGAACCGTTTCTTTCTAGTGTTAATATTCATAGCACTGGAAAGAAGCGGTTCTGCTTTTTT	cgaaAAAAAAGCAGAACCGCTTCTTTCCAGTGCTATGAATATTAACACTAGAAAGAAACGGTTCTGC	ACACTGCATGGTGTACACCATG	GCAGAACCGCTTCTTTCCAGT	ACCGGGCAGAACCGTTTCTTTCTAGTGTTAATATTCATAGCACTGGAAAGAAGCGGTTCTGCTTTT	ACCGGGCAGAACCGTTTCTTTCTAGTGTTAATATTCATAGCACTGGAAAGAAGCGGTTCTGCTTTTTTGAATTCGCACCAGCACGCTACGCAACACTGCATGGTGTACACCATGTTCG
ENSMUSG00000032348.6_Gsta4	ENSMUSG00000032348.6_Gsta4__4	accggCAGTGCCTGGAGATAACAATTGTTAATATTCATAGCGATTGTTGTCTCCAGGCACTGTTTTTT	cgaaAAAAAACAGTGCCTGGAGACAACAATCGCTATGAATATTAACAATTGTTATCTCCAGGCACTG	TGACTGCATGGTGTACACACAC	CAGTGCCTGGAGACAACAATC	ACCGGCAGTGCCTGGAGATAACAATTGTTAATATTCATAGCGATTGTTGTCTCCAGGCACTGTTTT	ACCGGCAGTGCCTGGAGATAACAATTGTTAATATTCATAGCGATTGTTGTCTCCAGGCACTGTTTTTTGAATTCGCACCAGCACGCTACGCATGACTGCATGGTGTACACACACTTCG
ENSMUSG00000032348.6_Gsta4	ENSMUSG00000032348.6_Gsta4__5	accggGACAACAATCCCATAAGAATAGTTAATATTCATAGCTATTCTTGTGGGATTGTTGTCTTTTTT	cgaaAAAAAAGACAACAATCCCACAAGAATAGCTATGAATATTAACTATTCTTATGGGATTGTTGTC	GTACTGCATGGTGTACACGTCA	GACAACAATCCCACAAGAATA	ACCGGGACAACAATCCCATAAGAATAGTTAATATTCATAGCTATTCTTGTGGGATTGTTGTCTTTT	ACCGGGACAACAATCCCATAAGAATAGTTAATATTCATAGCTATTCTTGTGGGATTGTTGTCTTTTTTGAATTCGCACCAGCACGCTACGCAGTACTGCATGGTGTACACGTCATTCG
ENSMUSG00000029864.7_Gstk1	ENSMUSG00000029864.7_Gstk1__1	accggCGCTGGGATTATGAAAGATAGGTTAATATTCATAGCCTGTCTTTCATGATCCCAGCGTTTTTT	cgaaAAAAAACGCTGGGATCATGAAAGACAGGCTATGAATATTAACCTATCTTTCATAATCCCAGCG	CAACTGCATGGTGTACACTGGT	CGCTGGGATCATGAAAGACAG	ACCGGCGCTGGGATTATGAAAGATAGGTTAATATTCATAGCCTGTCTTTCATGATCCCAGCGTTTT	ACCGGCGCTGGGATTATGAAAGATAGGTTAATATTCATAGCCTGTCTTTCATGATCCCAGCGTTTTTTGAATTCGCACCAGCACGCTACGCACAACTGCATGGTGTACACTGGTTTCG
ENSMUSG00000029864.7_Gstk1	ENSMUSG00000029864.7_Gstk1__2	accggCGCATCCTGGAATTCTTCTATGTTAATATTCATAGCGTAGAAGAGTTCCAGGATGCGTTTTTT	cgaaAAAAAACGCATCCTGGAACTCTTCTACGCTATGAATATTAACATAGAAGAATTCCAGGATGCG	ACTGTGCATGGTGTACACACAC	CGCATCCTGGAACTCTTCTAC	ACCGGCGCATCCTGGAATTCTTCTATGTTAATATTCATAGCGTAGAAGAGTTCCAGGATGCGTTTT	ACCGGCGCATCCTGGAATTCTTCTATGTTAATATTCATAGCGTAGAAGAGTTCCAGGATGCGTTTTTTGAATTCGCACCAGCACGCTACGCAACTGTGCATGGTGTACACACACTTCG
ENSMUSG00000029864.7_Gstk1	ENSMUSG00000029864.7_Gstk1__3	accggGCTGGAGTAAGAGTCCACTTTGTTAATATTCATAGCAAGGTGGACTCTTGCTCCAGCTTTTTT	cgaaAAAAAAGCTGGAGCAAGAGTCCACCTTGCTATGAATATTAACAAAGTGGACTCTTACTCCAGC	TGTGTGCATGGTGTACACTGCA	GCTGGAGCAAGAGTCCACCTT	ACCGGGCTGGAGTAAGAGTCCACTTTGTTAATATTCATAGCAAGGTGGACTCTTGCTCCAGCTTTT	ACCGGGCTGGAGTAAGAGTCCACTTTGTTAATATTCATAGCAAGGTGGACTCTTGCTCCAGCTTTTTTGAATTCGCACCAGCACGCTACGCATGTGTGCATGGTGTACACTGCATTCG
ENSMUSG00000029864.7_Gstk1	ENSMUSG00000029864.7_Gstk1__4	accggCTGTGCCTGTCTTTATTTCTGGTTAATATTCATAGCCAGAAGTAAAGGCAGGCACAGTTTTTT	cgaaAAAAAACTGTGCCTGCCTTTACTTCTGGCTATGAATATTAACCAGAAATAAAGACAGGCACAG	GTTGTGCATGGTGTACACCAGT	CTGTGCCTGCCTTTACTTCTG	ACCGGCTGTGCCTGTCTTTATTTCTGGTTAATATTCATAGCCAGAAGTAAAGGCAGGCACAGTTTT	ACCGGCTGTGCCTGTCTTTATTTCTGGTTAATATTCATAGCCAGAAGTAAAGGCAGGCACAGTTTTTTGAATTCGCACCAGCACGCTACGCAGTTGTGCATGGTGTACACCAGTTTCG
ENSMUSG00000029864.7_Gstk1	ENSMUSG00000029864.7_Gstk1__5	accggGTGCCTGTCTTTATTTCTGTGGTTAATATTCATAGCCACAGAAGTAAAGGCAGGCACTTTTTT	cgaaAAAAAAGTGCCTGCCTTTACTTCTGTGGCTATGAATATTAACCACAGAAATAAAGACAGGCAC	CATGTGCATGGTGTACACGTTG	GTGCCTGCCTTTACTTCTGTG	ACCGGGTGCCTGTCTTTATTTCTGTGGTTAATATTCATAGCCACAGAAGTAAAGGCAGGCACTTTT	ACCGGGTGCCTGTCTTTATTTCTGTGGTTAATATTCATAGCCACAGAAGTAAAGGCAGGCACTTTTTTGAATTCGCACCAGCACGCTACGCACATGTGCATGGTGTACACGTTGTTCG
ENSMUSG00000004035.12_Gstm7	ENSMUSG00000004035.12_Gstm7__1	accggGCGAGGCTTTGTTACAACGTTGTTAATATTCATAGCAGCGTTGTAGCAAAGCCTCGCTTTTTT	cgaaAAAAAAGCGAGGCTTTGCTACAACGCTGCTATGAATATTAACAACGTTGTAACAAAGCCTCGC	ACGTTGCATGGTGTACACTGCA	GCGAGGCTTTGCTACAACGCT	ACCGGGCGAGGCTTTGTTACAACGTTGTTAATATTCATAGCAGCGTTGTAGCAAAGCCTCGCTTTT	ACCGGGCGAGGCTTTGTTACAACGTTGTTAATATTCATAGCAGCGTTGTAGCAAAGCCTCGCTTTTTTGAATTCGCACCAGCACGCTACGCAACGTTGCATGGTGTACACTGCATTCG
ENSMUSG00000004035.12_Gstm7	ENSMUSG00000004035.12_Gstm7__2	accggGCCATTCGCTTGTTCTTGGAAGTTAATATTCATAGCTTCCAGGAACAGGCGAATGGCTTTTTT	cgaaAAAAAAGCCATTCGCCTGTTCCTGGAAGCTATGAATATTAACTTCCAAGAACAAGCGAATGGC	TGGTTGCATGGTGTACACGTGT	GCCATTCGCCTGTTCCTGGAA	ACCGGGCCATTCGCTTGTTCTTGGAAGTTAATATTCATAGCTTCCAGGAACAGGCGAATGGCTTTT	ACCGGGCCATTCGCTTGTTCTTGGAAGTTAATATTCATAGCTTCCAGGAACAGGCGAATGGCTTTTTTGAATTCGCACCAGCACGCTACGCATGGTTGCATGGTGTACACGTGTTTCG
ENSMUSG00000004035.12_Gstm7	ENSMUSG00000004035.12_Gstm7__3	accggCCATTCGCTTGTTCTTGGAATGTTAATATTCATAGCATTCCAGGAACAGGCGAATGGTTTTTT	cgaaAAAAAACCATTCGCCTGTTCCTGGAATGCTATGAATATTAACATTCCAAGAACAAGCGAATGG	GTGTTGCATGGTGTACACACTG	CCATTCGCCTGTTCCTGGAAT	ACCGGCCATTCGCTTGTTCTTGGAATGTTAATATTCATAGCATTCCAGGAACAGGCGAATGGTTTT	ACCGGCCATTCGCTTGTTCTTGGAATGTTAATATTCATAGCATTCCAGGAACAGGCGAATGGTTTTTTGAATTCGCACCAGCACGCTACGCAGTGTTGCATGGTGTACACACTGTTCG
ENSMUSG00000004035.12_Gstm7	ENSMUSG00000004035.12_Gstm7__4	accggGCCTGTTCTTGGAATACATAGGTTAATATTCATAGCCTGTGTATTCCAGGAACAGGCTTTTTT	cgaaAAAAAAGCCTGTTCCTGGAATACACAGGCTATGAATATTAACCTATGTATTCCAAGAACAGGC	CAGTTGCATGGTGTACACCAAC	GCCTGTTCCTGGAATACACAG	ACCGGGCCTGTTCTTGGAATACATAGGTTAATATTCATAGCCTGTGTATTCCAGGAACAGGCTTTT	ACCGGGCCTGTTCTTGGAATACATAGGTTAATATTCATAGCCTGTGTATTCCAGGAACAGGCTTTTTTGAATTCGCACCAGCACGCTACGCACAGTTGCATGGTGTACACCAACTTCG
ENSMUSG00000004035.12_Gstm7	ENSMUSG00000004035.12_Gstm7__5	accggCCTGTTCTTGGAATACATAGAGTTAATATTCATAGCTCTGTGTATTCCAGGAACAGGTTTTTT	cgaaAAAAAACCTGTTCCTGGAATACACAGAGCTATGAATATTAACTCTATGTATTCCAAGAACAGG	ACCATGCATGGTGTACACGTGT	CCTGTTCCTGGAATACACAGA	ACCGGCCTGTTCTTGGAATACATAGAGTTAATATTCATAGCTCTGTGTATTCCAGGAACAGGTTTT	ACCGGCCTGTTCTTGGAATACATAGAGTTAATATTCATAGCTCTGTGTATTCCAGGAACAGGTTTTTTGAATTCGCACCAGCACGCTACGCAACCATGCATGGTGTACACGTGTTTCG
ENSMUSG00000058216.13_Gstp3	ENSMUSG00000058216.13_Gstp3__1	accggGAGGTGGTGACTTTGGGTGTTGTTAATATTCATAGCAACATCCAAGGTCACCACCTCTTTTTT	cgaaAAAAAAGAGGTGGTGACCTTGGATGTTGCTATGAATATTAACAACACCCAAAGTCACCACCTC	TGCATGCATGGTGTACACCATG	GAGGTGGTGACCTTGGATGTT	ACCGGGAGGTGGTGACTTTGGGTGTTGTTAATATTCATAGCAACATCCAAGGTCACCACCTCTTTT	ACCGGGAGGTGGTGACTTTGGGTGTTGTTAATATTCATAGCAACATCCAAGGTCACCACCTCTTTTTTGAATTCGCACCAGCACGCTACGCATGCATGCATGGTGTACACCATGTTCG
ENSMUSG00000058216.13_Gstp3	ENSMUSG00000058216.13_Gstp3__2	accggGCCACCTTACACTATCGTTTAGTTAATATTCATAGCTAGACGATGGTGTAAGGTGGCTTTTTT	cgaaAAAAAAGCCACCTTACACCATCGTCTAGCTATGAATATTAACTAAACGATAGTGTAAGGTGGC	GTCATGCATGGTGTACACTGAC	GCCACCTTACACCATCGTCTA	ACCGGGCCACCTTACACTATCGTTTAGTTAATATTCATAGCTAGACGATGGTGTAAGGTGGCTTTT	ACCGGGCCACCTTACACTATCGTTTAGTTAATATTCATAGCTAGACGATGGTGTAAGGTGGCTTTTTTGAATTCGCACCAGCACGCTACGCAGTCATGCATGGTGTACACTGACTTCG
ENSMUSG00000058216.13_Gstp3	ENSMUSG00000058216.13_Gstp3__3	accggCCACCTTACACTATCGTTTATGTTAATATTCATAGCATAGACGATGGTGTAAGGTGGTTTTTT	cgaaAAAAAACCACCTTACACCATCGTCTATGCTATGAATATTAACATAAACGATAGTGTAAGGTGG	CACATGCATGGTGTACACACCA	CCACCTTACACCATCGTCTAT	ACCGGCCACCTTACACTATCGTTTATGTTAATATTCATAGCATAGACGATGGTGTAAGGTGGTTTT	ACCGGCCACCTTACACTATCGTTTATGTTAATATTCATAGCATAGACGATGGTGTAAGGTGGTTTTTTGAATTCGCACCAGCACGCTACGCACACATGCATGGTGTACACACCATTCG
ENSMUSG00000058216.13_Gstp3	ENSMUSG00000058216.13_Gstp3__4	accggCACCTTACACCATCGTTTATTGTTAATATTCATAGCAATAGACGATGGTGTAAGGTGTTTTTT	cgaaAAAAAACACCTTACACCATCGTCTATTGCTATGAATATTAACAATAAACGATGGTGTAAGGTG	ACACGTCATGGTGTACACGTCA	CACCTTACACCATCGTCTATT	ACCGGCACCTTACACCATCGTTTATTGTTAATATTCATAGCAATAGACGATGGTGTAAGGTGTTTT	ACCGGCACCTTACACCATCGTTTATTGTTAATATTCATAGCAATAGACGATGGTGTAAGGTGTTTTTTGAATTCGCACCAGCACGCTACGCAACACGTCATGGTGTACACGTCATTCG
ENSMUSG00000058216.13_Gstp3	ENSMUSG00000058216.13_Gstp3__5	accggCCTTACACCATCGTTTATTTCGTTAATATTCATAGCGAAATAGACGATGGTGTAAGGTTTTTT	cgaaAAAAAACCTTACACCATCGTCTATTTCGCTATGAATATTAACGAAATAAACGATGGTGTAAGG	TGACGTCATGGTGTACACCAGT	CCTTACACCATCGTCTATTTC	ACCGGCCTTACACCATCGTTTATTTCGTTAATATTCATAGCGAAATAGACGATGGTGTAAGGTTTT	ACCGGCCTTACACCATCGTTTATTTCGTTAATATTCATAGCGAAATAGACGATGGTGTAAGGTTTTTTGAATTCGCACCAGCACGCTACGCATGACGTCATGGTGTACACCAGTTTCG
ENSMUSG00000015437.5_Gzmb	ENSMUSG00000015437.5_Gzmb__1	accggCCTCCTGCTATTGCTGACTTTGTTAATATTCATAGCAAGGTCAGCAGTAGCAGGAGGTTTTTT	cgaaAAAAAACCTCCTGCTACTGCTGACCTTGCTATGAATATTAACAAAGTCAGCAATAGCAGGAGG	GTACGTCATGGTGTACACTGTG	CCTCCTGCTACTGCTGACCTT	ACCGGCCTCCTGCTATTGCTGACTTTGTTAATATTCATAGCAAGGTCAGCAGTAGCAGGAGGTTTT	ACCGGCCTCCTGCTATTGCTGACTTTGTTAATATTCATAGCAAGGTCAGCAGTAGCAGGAGGTTTTTTGAATTCGCACCAGCACGCTACGCAGTACGTCATGGTGTACACTGTGTTCG
ENSMUSG00000015437.5_Gzmb	ENSMUSG00000015437.5_Gzmb__2	accggGCAGGCTAATGGAACACCTTTGTTAATATTCATAGCAGAGGTGTTCCATTGGCCTGCTTTTTT	cgaaAAAAAAGCAGGCCAATGGAACACCTCTGCTATGAATATTAACAAAGGTGTTCCATTAGCCTGC	CAACGTCATGGTGTACACACAC	GCAGGCCAATGGAACACCTCT	ACCGGGCAGGCTAATGGAACACCTTTGTTAATATTCATAGCAGAGGTGTTCCATTGGCCTGCTTTT	ACCGGGCAGGCTAATGGAACACCTTTGTTAATATTCATAGCAGAGGTGTTCCATTGGCCTGCTTTTTTGAATTCGCACCAGCACGCTACGCACAACGTCATGGTGTACACACACTTCG
ENSMUSG00000015437.5_Gzmb	ENSMUSG00000015437.5_Gzmb__3	accggGAGAGTAAGGACAACATTCTTGTTAATATTCATAGCAAGAGTGTTGTCCTTGCTCTCTTTTTT	cgaaAAAAAAGAGAGCAAGGACAACACTCTTGCTATGAATATTAACAAGAATGTTGTCCTTACTCTC	ACTGGTCATGGTGTACACCAGT	GAGAGCAAGGACAACACTCTT	ACCGGGAGAGTAAGGACAACATTCTTGTTAATATTCATAGCAAGAGTGTTGTCCTTGCTCTCTTTT	ACCGGGAGAGTAAGGACAACATTCTTGTTAATATTCATAGCAAGAGTGTTGTCCTTGCTCTCTTTTTTGAATTCGCACCAGCACGCTACGCAACTGGTCATGGTGTACACCAGTTTCG
ENSMUSG00000015437.5_Gzmb	ENSMUSG00000015437.5_Gzmb__4	accggGAGCAAGGATAACATTCTTGAGTTAATATTCATAGCTCAAGAGTGTTGTCCTTGCTCTTTTTT	cgaaAAAAAAGAGCAAGGACAACACTCTTGAGCTATGAATATTAACTCAAGAATGTTATCCTTGCTC	TGTGGTCATGGTGTACACACTG	GAGCAAGGACAACACTCTTGA	ACCGGGAGCAAGGATAACATTCTTGAGTTAATATTCATAGCTCAAGAGTGTTGTCCTTGCTCTTTT	ACCGGGAGCAAGGATAACATTCTTGAGTTAATATTCATAGCTCAAGAGTGTTGTCCTTGCTCTTTTTTGAATTCGCACCAGCACGCTACGCATGTGGTCATGGTGTACACACTGTTCG
ENSMUSG00000015437.5_Gzmb	ENSMUSG00000015437.5_Gzmb__5	accggCTCGACCCTATATGGCCTTATGTTAATATTCATAGCGTAAGGCCATGTAGGGTCGAGTTTTTT	cgaaAAAAAACTCGACCCTACATGGCCTTACGCTATGAATATTAACATAAGGCCATATAGGGTCGAG	GTTGGTCATGGTGTACACGTAC	CTCGACCCTACATGGCCTTAC	ACCGGCTCGACCCTATATGGCCTTATGTTAATATTCATAGCGTAAGGCCATGTAGGGTCGAGTTTT	ACCGGCTCGACCCTATATGGCCTTATGTTAATATTCATAGCGTAAGGCCATGTAGGGTCGAGTTTTTTGAATTCGCACCAGCACGCTACGCAGTTGGTCATGGTGTACACGTACTTCG
ENSMUSG00000035929.11_H2-Q4	ENSMUSG00000035929.11_H2-Q4__1	accggCTGCGCATAGATCCTCTAAAGGTTAATATTCATAGCCTTTGGAGGATCTGTGCGCAGTTTTTT	cgaaAAAAAACTGCGCACAGATCCTCCAAAGGCTATGAATATTAACCTTTAGAGGATCTATGCGCAG	CATGGTCATGGTGTACACTGCA	CTGCGCACAGATCCTCCAAAG	ACCGGCTGCGCATAGATCCTCTAAAGGTTAATATTCATAGCCTTTGGAGGATCTGTGCGCAGTTTT	ACCGGCTGCGCATAGATCCTCTAAAGGTTAATATTCATAGCCTTTGGAGGATCTGTGCGCAGTTTTTTGAATTCGCACCAGCACGCTACGCACATGGTCATGGTGTACACTGCATTCG
ENSMUSG00000035929.11_H2-Q4	ENSMUSG00000035929.11_H2-Q4__2	accggCCTTGGAGTTTGGCCATTATTGTTAATATTCATAGCAATGATGGCCAAGCTCCAAGGTTTTTT	cgaaAAAAAACCTTGGAGCTTGGCCATCATTGCTATGAATATTAACAATAATGGCCAAACTCCAAGG	ACGTGTCATGGTGTACACACTG	CCTTGGAGCTTGGCCATCATT	ACCGGCCTTGGAGTTTGGCCATTATTGTTAATATTCATAGCAATGATGGCCAAGCTCCAAGGTTTT	ACCGGCCTTGGAGTTTGGCCATTATTGTTAATATTCATAGCAATGATGGCCAAGCTCCAAGGTTTTTTGAATTCGCACCAGCACGCTACGCAACGTGTCATGGTGTACACACTGTTCG
ENSMUSG00000035929.11_H2-Q4	ENSMUSG00000035929.11_H2-Q4__3	accggCCGGTTCATTTCTGTTGGTTAGTTAATATTCATAGCTAACCGACAGAGATGAACCGGTTTTTT	cgaaAAAAAACCGGTTCATCTCTGTCGGTTAGCTATGAATATTAACTAACCAACAGAAATGAACCGG	TGGTGTCATGGTGTACACTGAC	CCGGTTCATCTCTGTCGGTTA	ACCGGCCGGTTCATTTCTGTTGGTTAGTTAATATTCATAGCTAACCGACAGAGATGAACCGGTTTT	ACCGGCCGGTTCATTTCTGTTGGTTAGTTAATATTCATAGCTAACCGACAGAGATGAACCGGTTTTTTGAATTCGCACCAGCACGCTACGCATGGTGTCATGGTGTACACTGACTTCG
ENSMUSG00000035929.11_H2-Q4	ENSMUSG00000035929.11_H2-Q4__4	accggCCTCCAAAGGCATATGTGATAGTTAATATTCATAGCTGTCACATGTGCCTTTGGAGGTTTTTT	cgaaAAAAAACCTCCAAAGGCACATGTGACAGCTATGAATATTAACTATCACATATGCCTTTGGAGG	GTGTGTCATGGTGTACACCACA	CCTCCAAAGGCACATGTGACA	ACCGGCCTCCAAAGGCATATGTGATAGTTAATATTCATAGCTGTCACATGTGCCTTTGGAGGTTTT	ACCGGCCTCCAAAGGCATATGTGATAGTTAATATTCATAGCTGTCACATGTGCCTTTGGAGGTTTTTTGAATTCGCACCAGCACGCTACGCAGTGTGTCATGGTGTACACCACATTCG
ENSMUSG00000035929.11_H2-Q4	ENSMUSG00000035929.11_H2-Q4__5	accggCTCCAAAGGCATATGTGATATGTTAATATTCATAGCATGTCACATGTGCCTTTGGAGTTTTTT	cgaaAAAAAACTCCAAAGGCACATGTGACATGCTATGAATATTAACATATCACATATGCCTTTGGAG	CAGTGTCATGGTGTACACGTGT	CTCCAAAGGCACATGTGACAT	ACCGGCTCCAAAGGCATATGTGATATGTTAATATTCATAGCATGTCACATGTGCCTTTGGAGTTTT	ACCGGCTCCAAAGGCATATGTGATATGTTAATATTCATAGCATGTCACATGTGCCTTTGGAGTTTTTTGAATTCGCACCAGCACGCTACGCACAGTGTCATGGTGTACACGTGTTTCG
ENSMUSG00000073409.12_H2-Q6	ENSMUSG00000073409.12_H2-Q6__1	accggCAAGGGCTATGAGGAGGGTTTGTTAATATTCATAGCAAACTCTCCTCATGGCCCTTGTTTTTT	cgaaAAAAAACAAGGGCCATGAGGAGAGTTTGCTATGAATATTAACAAACCCTCCTCATAGCCCTTG	ACCAGTCATGGTGTACACTGAC	CAAGGGCCATGAGGAGAGTTT	ACCGGCAAGGGCTATGAGGAGGGTTTGTTAATATTCATAGCAAACTCTCCTCATGGCCCTTGTTTT	ACCGGCAAGGGCTATGAGGAGGGTTTGTTAATATTCATAGCAAACTCTCCTCATGGCCCTTGTTTTTTGAATTCGCACCAGCACGCTACGCAACCAGTCATGGTGTACACTGACTTCG
ENSMUSG00000073409.12_H2-Q6	ENSMUSG00000073409.12_H2-Q6__2	accggCCGCACAGAGATATTACAATCGTTAATATTCATAGCGGTTGTAGTATCTCTGTGCGGTTTTTT	cgaaAAAAAACCGCACAGAGATACTACAACCGCTATGAATATTAACGATTGTAATATCTCTGTGCGG	TGCAGTCATGGTGTACACGTCA	CCGCACAGAGATACTACAACC	ACCGGCCGCACAGAGATATTACAATCGTTAATATTCATAGCGGTTGTAGTATCTCTGTGCGGTTTT	ACCGGCCGCACAGAGATATTACAATCGTTAATATTCATAGCGGTTGTAGTATCTCTGTGCGGTTTTTTGAATTCGCACCAGCACGCTACGCATGCAGTCATGGTGTACACGTCATTCG
ENSMUSG00000073409.12_H2-Q6	ENSMUSG00000073409.12_H2-Q6__3	accggCGCACAGAGATATTACAATCAGTTAATATTCATAGCTGGTTGTAGTATCTCTGTGCGTTTTTT	cgaaAAAAAACGCACAGAGATACTACAACCAGCTATGAATATTAACTGATTGTAATATCTCTGTGCG	GTCAGTCATGGTGTACACACGT	CGCACAGAGATACTACAACCA	ACCGGCGCACAGAGATATTACAATCAGTTAATATTCATAGCTGGTTGTAGTATCTCTGTGCGTTTT	ACCGGCGCACAGAGATATTACAATCAGTTAATATTCATAGCTGGTTGTAGTATCTCTGTGCGTTTTTTGAATTCGCACCAGCACGCTACGCAGTCAGTCATGGTGTACACACGTTTCG
ENSMUSG00000073409.12_H2-Q6	ENSMUSG00000073409.12_H2-Q6__4	accggCATGGTGAACGTAGTTATTCTGTTAATATTCATAGCAGAATAGCTACGTTCGCCATGTTTTTT	cgaaAAAAAACATGGCGAACGTAGCTATTCTGCTATGAATATTAACAGAATAACTACGTTCACCATG	CACAGTCATGGTGTACACCATG	CATGGCGAACGTAGCTATTCT	ACCGGCATGGTGAACGTAGTTATTCTGTTAATATTCATAGCAGAATAGCTACGTTCGCCATGTTTT	ACCGGCATGGTGAACGTAGTTATTCTGTTAATATTCATAGCAGAATAGCTACGTTCGCCATGTTTTTTGAATTCGCACCAGCACGCTACGCACACAGTCATGGTGTACACCATGTTCG
ENSMUSG00000073409.12_H2-Q6	ENSMUSG00000073409.12_H2-Q6__5	accggGCGAATGTAGTTATTCTGGTTGTTAATATTCATAGCAACCAGAATAGCTACGTTCGCTTTTTT	cgaaAAAAAAGCGAACGTAGCTATTCTGGTTGCTATGAATATTAACAACCAGAATAACTACATTCGC	ACACCACATGGTGTACACTGGT	GCGAACGTAGCTATTCTGGTT	ACCGGGCGAATGTAGTTATTCTGGTTGTTAATATTCATAGCAACCAGAATAGCTACGTTCGCTTTT	ACCGGGCGAATGTAGTTATTCTGGTTGTTAATATTCATAGCAACCAGAATAGCTACGTTCGCTTTTTTGAATTCGCACCAGCACGCTACGCAACACCACATGGTGTACACTGGTTTCG
ENSMUSG00000079491.9_H2-T10	ENSMUSG00000079491.9_H2-T10__1	accggCTGGCTTGAGGATCTGAATACGTTAATATTCATAGCGTGTTCAGATCCTCGAGCCAGTTTTTT	cgaaAAAAAACTGGCTCGAGGATCTGAACACGCTATGAATATTAACGTATTCAGATCCTCAAGCCAG	TGACCACATGGTGTACACGTTG	CTGGCTCGAGGATCTGAACAC	ACCGGCTGGCTTGAGGATCTGAATACGTTAATATTCATAGCGTGTTCAGATCCTCGAGCCAGTTTT	ACCGGCTGGCTTGAGGATCTGAATACGTTAATATTCATAGCGTGTTCAGATCCTCGAGCCAGTTTTTTGAATTCGCACCAGCACGCTACGCATGACCACATGGTGTACACGTTGTTCG
ENSMUSG00000079491.9_H2-T10	ENSMUSG00000079491.9_H2-T10__2	accggGCCCTGGTTTATAATTGTTGGGTTAATATTCATAGCCCGACAATTATGAACCAGGGCTTTTTT	cgaaAAAAAAGCCCTGGTTCATAATTGTCGGGCTATGAATATTAACCCAACAATTATAAACCAGGGC	GTACCACATGGTGTACACACAC	GCCCTGGTTCATAATTGTCGG	ACCGGGCCCTGGTTTATAATTGTTGGGTTAATATTCATAGCCCGACAATTATGAACCAGGGCTTTT	ACCGGGCCCTGGTTTATAATTGTTGGGTTAATATTCATAGCCCGACAATTATGAACCAGGGCTTTTTTGAATTCGCACCAGCACGCTACGCAGTACCACATGGTGTACACACACTTCG
ENSMUSG00000079491.9_H2-T10	ENSMUSG00000079491.9_H2-T10__3	accggCTGGGAACAGTAGACTTGTATGTTAATATTCATAGCATACGAGTCTGCTGTTCCCAGTTTTTT	cgaaAAAAAACTGGGAACAGCAGACTCGTATGCTATGAATATTAACATACAAGTCTACTGTTCCCAG	CAACCACATGGTGTACACCACA	CTGGGAACAGCAGACTCGTAT	ACCGGCTGGGAACAGTAGACTTGTATGTTAATATTCATAGCATACGAGTCTGCTGTTCCCAGTTTT	ACCGGCTGGGAACAGTAGACTTGTATGTTAATATTCATAGCATACGAGTCTGCTGTTCCCAGTTTTTTGAATTCGCACCAGCACGCTACGCACAACCACATGGTGTACACCACATTCG
ENSMUSG00000079491.9_H2-T10	ENSMUSG00000079491.9_H2-T10__4	accggGAGGAGTTGACCTAAGAAGTGGTTAATATTCATAGCCACTTCTTGGGTCAGCTCCTCTTTTTT	cgaaAAAAAAGAGGAGCTGACCCAAGAAGTGGCTATGAATATTAACCACTTCTTAGGTCAACTCCTC	ACTGCACATGGTGTACACGTTG	GAGGAGCTGACCCAAGAAGTG	ACCGGGAGGAGTTGACCTAAGAAGTGGTTAATATTCATAGCCACTTCTTGGGTCAGCTCCTCTTTT	ACCGGGAGGAGTTGACCTAAGAAGTGGTTAATATTCATAGCCACTTCTTGGGTCAGCTCCTCTTTTTTGAATTCGCACCAGCACGCTACGCAACTGCACATGGTGTACACGTTGTTCG
ENSMUSG00000079491.9_H2-T10	ENSMUSG00000079491.9_H2-T10__5	accggGCTGACCTAAGAAGTGGGGTTGTTAATATTCATAGCAACTCCACTTCTTGGGTCAGCTTTTTT	cgaaAAAAAAGCTGACCCAAGAAGTGGAGTTGCTATGAATATTAACAACCCCACTTCTTAGGTCAGC	TGTGCACATGGTGTACACCAAC	GCTGACCCAAGAAGTGGAGTT	ACCGGGCTGACCTAAGAAGTGGGGTTGTTAATATTCATAGCAACTCCACTTCTTGGGTCAGCTTTT	ACCGGGCTGACCTAAGAAGTGGGGTTGTTAATATTCATAGCAACTCCACTTCTTGGGTCAGCTTTTTTGAATTCGCACCAGCACGCTACGCATGTGCACATGGTGTACACCAACTTCG
ENSMUSG00000056116.18_H2-T22	ENSMUSG00000056116.18_H2-T22__1	accggGAGCAGGAGGAAGTAGATAATGTTAATATTCATAGCGTTATCTGCTTCCTCCTGCTCTTTTTT	cgaaAAAAAAGAGCAGGAGGAAGCAGATAACGCTATGAATATTAACATTATCTACTTCCTCCTGCTC	GTTGCACATGGTGTACACTGCA	GAGCAGGAGGAAGCAGATAAC	ACCGGGAGCAGGAGGAAGTAGATAATGTTAATATTCATAGCGTTATCTGCTTCCTCCTGCTCTTTT	ACCGGGAGCAGGAGGAAGTAGATAATGTTAATATTCATAGCGTTATCTGCTTCCTCCTGCTCTTTTTTGAATTCGCACCAGCACGCTACGCAGTTGCACATGGTGTACACTGCATTCG
ENSMUSG00000056116.18_H2-T22	ENSMUSG00000056116.18_H2-T22__2	accggGCAGGAGGAAGTAGATAATTGGTTAATATTCATAGCCAGTTATCTGCTTCCTCCTGCTTTTTT	cgaaAAAAAAGCAGGAGGAAGCAGATAACTGGCTATGAATATTAACCAATTATCTACTTCCTCCTGC	CATGCACATGGTGTACACACGT	GCAGGAGGAAGCAGATAACTG	ACCGGGCAGGAGGAAGTAGATAATTGGTTAATATTCATAGCCAGTTATCTGCTTCCTCCTGCTTTT	ACCGGGCAGGAGGAAGTAGATAATTGGTTAATATTCATAGCCAGTTATCTGCTTCCTCCTGCTTTTTTGAATTCGCACCAGCACGCTACGCACATGCACATGGTGTACACACGTTTCG
ENSMUSG00000056116.18_H2-T22	ENSMUSG00000056116.18_H2-T22__3	accggGAGCAGCAGACTTGTATAGTTGTTAATATTCATAGCGACTATACGAGTCTGCTGCTCTTTTTT	cgaaAAAAAAGAGCAGCAGACTCGTATAGTCGCTATGAATATTAACAACTATACAAGTCTGCTGCTC	ACGTCACATGGTGTACACCAAC	GAGCAGCAGACTCGTATAGTC	ACCGGGAGCAGCAGACTTGTATAGTTGTTAATATTCATAGCGACTATACGAGTCTGCTGCTCTTTT	ACCGGGAGCAGCAGACTTGTATAGTTGTTAATATTCATAGCGACTATACGAGTCTGCTGCTCTTTTTTGAATTCGCACCAGCACGCTACGCAACGTCACATGGTGTACACCAACTTCG
ENSMUSG00000056116.18_H2-T22	ENSMUSG00000056116.18_H2-T22__4	accggGCAGCAGACTTGTATAGTTACGTTAATATTCATAGCGTGACTATACGAGTCTGCTGCTTTTTT	cgaaAAAAAAGCAGCAGACTCGTATAGTCACGCTATGAATATTAACGTAACTATACAAGTCTGCTGC	TGGTCACATGGTGTACACACCA	GCAGCAGACTCGTATAGTCAC	ACCGGGCAGCAGACTTGTATAGTTACGTTAATATTCATAGCGTGACTATACGAGTCTGCTGCTTTT	ACCGGGCAGCAGACTTGTATAGTTACGTTAATATTCATAGCGTGACTATACGAGTCTGCTGCTTTTTTGAATTCGCACCAGCACGCTACGCATGGTCACATGGTGTACACACCATTCG
ENSMUSG00000056116.18_H2-T22	ENSMUSG00000056116.18_H2-T22__5	accggGCCCAAGGTTTAGCTTTGTAGGTTAATATTCATAGCCTACAGAGCTAAGCCTTGGGCTTTTTT	cgaaAAAAAAGCCCAAGGCTTAGCTCTGTAGGCTATGAATATTAACCTACAAAGCTAAACCTTGGGC	GTGTCACATGGTGTACACGTGT	GCCCAAGGCTTAGCTCTGTAG	ACCGGGCCCAAGGTTTAGCTTTGTAGGTTAATATTCATAGCCTACAGAGCTAAGCCTTGGGCTTTT	ACCGGGCCCAAGGTTTAGCTTTGTAGGTTAATATTCATAGCCTACAGAGCTAAGCCTTGGGCTTTTTTGAATTCGCACCAGCACGCTACGCAGTGTCACATGGTGTACACGTGTTTCG
ENSMUSG00000067212.8_H2-T23	ENSMUSG00000067212.8_H2-T23__1	accggCTGCTCGGCTATTACAATTAGGTTAATATTCATAGCCTGATTGTAGTAGCCGAGCAGTTTTTT	cgaaAAAAAACTGCTCGGCTACTACAATCAGGCTATGAATATTAACCTAATTGTAATAGCCGAGCAG	CAGTCACATGGTGTACACTGTG	CTGCTCGGCTACTACAATCAG	ACCGGCTGCTCGGCTATTACAATTAGGTTAATATTCATAGCCTGATTGTAGTAGCCGAGCAGTTTT	ACCGGCTGCTCGGCTATTACAATTAGGTTAATATTCATAGCCTGATTGTAGTAGCCGAGCAGTTTTTTGAATTCGCACCAGCACGCTACGCACAGTCACATGGTGTACACTGTGTTCG
ENSMUSG00000067212.8_H2-T23	ENSMUSG00000067212.8_H2-T23__2	accggGCTCGGCTATTACAATTAGAGGTTAATATTCATAGCCTCTGATTGTAGTAGCCGAGCTTTTTT	cgaaAAAAAAGCTCGGCTACTACAATCAGAGGCTATGAATATTAACCTCTAATTGTAATAGCCGAGC	ACCACACATGGTGTACACACCA	GCTCGGCTACTACAATCAGAG	ACCGGGCTCGGCTATTACAATTAGAGGTTAATATTCATAGCCTCTGATTGTAGTAGCCGAGCTTTT	ACCGGGCTCGGCTATTACAATTAGAGGTTAATATTCATAGCCTCTGATTGTAGTAGCCGAGCTTTTTTGAATTCGCACCAGCACGCTACGCAACCACACATGGTGTACACACCATTCG
ENSMUSG00000067212.8_H2-T23	ENSMUSG00000067212.8_H2-T23__3	accggCGATGGCTAGGATTACATTTCGTTAATATTCATAGCGAGATGTAATCCTGGCCATCGTTTTTT	cgaaAAAAAACGATGGCCAGGATTACATCTCGCTATGAATATTAACGAAATGTAATCCTAGCCATCG	TGCACACATGGTGTACACTGGT	CGATGGCCAGGATTACATCTC	ACCGGCGATGGCTAGGATTACATTTCGTTAATATTCATAGCGAGATGTAATCCTGGCCATCGTTTT	ACCGGCGATGGCTAGGATTACATTTCGTTAATATTCATAGCGAGATGTAATCCTGGCCATCGTTTTTTGAATTCGCACCAGCACGCTACGCATGCACACATGGTGTACACTGGTTTCG
ENSMUSG00000067212.8_H2-T23	ENSMUSG00000067212.8_H2-T23__4	accggCTCGGCTATTACAATTAGAGTGTTAATATTCATAGCACTCTGATTGTAGTAGCCGAGTTTTTT	cgaaAAAAAACTCGGCTACTACAATCAGAGTGCTATGAATATTAACACTCTAATTGTAATAGCCGAG	GTCACACATGGTGTACACCATG	CTCGGCTACTACAATCAGAGT	ACCGGCTCGGCTATTACAATTAGAGTGTTAATATTCATAGCACTCTGATTGTAGTAGCCGAGTTTT	ACCGGCTCGGCTATTACAATTAGAGTGTTAATATTCATAGCACTCTGATTGTAGTAGCCGAGTTTTTTGAATTCGCACCAGCACGCTACGCAGTCACACATGGTGTACACCATGTTCG
ENSMUSG00000067212.8_H2-T23	ENSMUSG00000067212.8_H2-T23__5	accggGTGGAGTGGCTCTATAGATATGTTAATATTCATAGCGTATCTATGGAGCCACTCCACTTTTTT	cgaaAAAAAAGTGGAGTGGCTCCATAGATACGCTATGAATATTAACATATCTATAGAGCCACTCCAC	CACACACATGGTGTACACGTAC	GTGGAGTGGCTCCATAGATAC	ACCGGGTGGAGTGGCTCTATAGATATGTTAATATTCATAGCGTATCTATGGAGCCACTCCACTTTT	ACCGGGTGGAGTGGCTCTATAGATATGTTAATATTCATAGCGTATCTATGGAGCCACTCCACTTTTTTGAATTCGCACCAGCACGCTACGCACACACACATGGTGTACACGTACTTCG
ENSMUSG00000002996.17_Hbp1	ENSMUSG00000002996.17_Hbp1__1	accggGTCGGAGCATCATAATATGGTGTTAATATTCATAGCACCATGTTATGGTGCTCCGACTTTTTT	cgaaAAAAAAGTCGGAGCACCATAACATGGTGCTATGAATATTAACACCATATTATGATGCTCCGAC	ACACACACGTGTGTACACACCA	GTCGGAGCACCATAACATGGT	ACCGGGTCGGAGCATCATAATATGGTGTTAATATTCATAGCACCATGTTATGGTGCTCCGACTTTT	ACCGGGTCGGAGCATCATAATATGGTGTTAATATTCATAGCACCATGTTATGGTGCTCCGACTTTTTTGAATTCGCACCAGCACGCTACGCAACACACACGTGTGTACACACCATTCG
ENSMUSG00000002996.17_Hbp1	ENSMUSG00000002996.17_Hbp1__2	accggCGGAGCATCATAATATGGTGTGTTAATATTCATAGCACACCATGTTATGGTGCTCCGTTTTTT	cgaaAAAAAACGGAGCACCATAACATGGTGTGCTATGAATATTAACACACCATATTATGATGCTCCG	TGACACACGTGTGTACACTGGT	CGGAGCACCATAACATGGTGT	ACCGGCGGAGCATCATAATATGGTGTGTTAATATTCATAGCACACCATGTTATGGTGCTCCGTTTT	ACCGGCGGAGCATCATAATATGGTGTGTTAATATTCATAGCACACCATGTTATGGTGCTCCGTTTTTTGAATTCGCACCAGCACGCTACGCATGACACACGTGTGTACACTGGTTTCG
ENSMUSG00000002996.17_Hbp1	ENSMUSG00000002996.17_Hbp1__3	accggGAGCACTAGGGATGAGTGATTGTTAATATTCATAGCAGTCACTCATCCCTGGTGCTCTTTTTT	cgaaAAAAAAGAGCACCAGGGATGAGTGACTGCTATGAATATTAACAATCACTCATCCCTAGTGCTC	GTACACACGTGTGTACACCATG	GAGCACCAGGGATGAGTGACT	ACCGGGAGCACTAGGGATGAGTGATTGTTAATATTCATAGCAGTCACTCATCCCTGGTGCTCTTTT	ACCGGGAGCACTAGGGATGAGTGATTGTTAATATTCATAGCAGTCACTCATCCCTGGTGCTCTTTTTTGAATTCGCACCAGCACGCTACGCAGTACACACGTGTGTACACCATGTTCG
ENSMUSG00000002996.17_Hbp1	ENSMUSG00000002996.17_Hbp1__4	accggGCCTAATGCAGTACAGAAATTGTTAATATTCATAGCAGTTTCTGTACTGCATTAGGCTTTTTT	cgaaAAAAAAGCCTAATGCAGTACAGAAACTGCTATGAATATTAACAATTTCTGTACTGCATTAGGC	CAACACACGTGTGTACACGTAC	GCCTAATGCAGTACAGAAACT	ACCGGGCCTAATGCAGTACAGAAATTGTTAATATTCATAGCAGTTTCTGTACTGCATTAGGCTTTT	ACCGGGCCTAATGCAGTACAGAAATTGTTAATATTCATAGCAGTTTCTGTACTGCATTAGGCTTTTTTGAATTCGCACCAGCACGCTACGCACAACACACGTGTGTACACGTACTTCG
ENSMUSG00000002996.17_Hbp1	ENSMUSG00000002996.17_Hbp1__5	accggCTGCTGGTGATGGATAAGAGGGTTAATATTCATAGCTCTCTTGTCCATCACCAGCAGTTTTTT	cgaaAAAAAACTGCTGGTGATGGACAAGAGAGCTATGAATATTAACCCTCTTATCCATCACCAGCAG	ACTGACACGTGTGTACACTGGT	CTGCTGGTGATGGACAAGAGA	ACCGGCTGCTGGTGATGGATAAGAGGGTTAATATTCATAGCTCTCTTGTCCATCACCAGCAGTTTT	ACCGGCTGCTGGTGATGGATAAGAGGGTTAATATTCATAGCTCTCTTGTCCATCACCAGCAGTTTTTTGAATTCGCACCAGCACGCTACGCAACTGACACGTGTGTACACTGGTTTCG
ENSMUSG00000042770.8_Hebp1	ENSMUSG00000042770.8_Hebp1__1	accggGCGTCACTATGTTGGGTATGAGTTAATATTCATAGCTCATGCCCAACATGGTGACGCTTTTTT	cgaaAAAAAAGCGTCACCATGTTGGGCATGAGCTATGAATATTAACTCATACCCAACATAGTGACGC	TGTGACACGTGTGTACACGTTG	GCGTCACCATGTTGGGCATGA	ACCGGGCGTCACTATGTTGGGTATGAGTTAATATTCATAGCTCATGCCCAACATGGTGACGCTTTT	ACCGGGCGTCACTATGTTGGGTATGAGTTAATATTCATAGCTCATGCCCAACATGGTGACGCTTTTTTGAATTCGCACCAGCACGCTACGCATGTGACACGTGTGTACACGTTGTTCG
ENSMUSG00000042770.8_Hebp1	ENSMUSG00000042770.8_Hebp1__2	accggGCGATGCCTAAGATTATGAAGGTTAATATTCATAGCCTTCATGATCTTGGGCATCGCTTTTTT	cgaaAAAAAAGCGATGCCCAAGATCATGAAGGCTATGAATATTAACCTTCATAATCTTAGGCATCGC	GTTGACACGTGTGTACACACAC	GCGATGCCCAAGATCATGAAG	ACCGGGCGATGCCTAAGATTATGAAGGTTAATATTCATAGCCTTCATGATCTTGGGCATCGCTTTT	ACCGGGCGATGCCTAAGATTATGAAGGTTAATATTCATAGCCTTCATGATCTTGGGCATCGCTTTTTTGAATTCGCACCAGCACGCTACGCAGTTGACACGTGTGTACACACACTTCG
ENSMUSG00000042770.8_Hebp1	ENSMUSG00000042770.8_Hebp1__3	accggCGTCACTATGTTGGGTATGATGTTAATATTCATAGCATCATGCCCAACATGGTGACGTTTTTT	cgaaAAAAAACGTCACCATGTTGGGCATGATGCTATGAATATTAACATCATACCCAACATAGTGACG	CATGACACGTGTGTACACCACA	CGTCACCATGTTGGGCATGAT	ACCGGCGTCACTATGTTGGGTATGATGTTAATATTCATAGCATCATGCCCAACATGGTGACGTTTT	ACCGGCGTCACTATGTTGGGTATGATGTTAATATTCATAGCATCATGCCCAACATGGTGACGTTTTTTGAATTCGCACCAGCACGCTACGCACATGACACGTGTGTACACCACATTCG
ENSMUSG00000042770.8_Hebp1	ENSMUSG00000042770.8_Hebp1__4	accggGCCTTGGTAGGTTCTAAGTACGTTAATATTCATAGCGTGCTTAGAACCTGCCAAGGCTTTTTT	cgaaAAAAAAGCCTTGGCAGGTTCTAAGCACGCTATGAATATTAACGTACTTAGAACCTACCAAGGC	ACGTACACGTGTGTACACGTTG	GCCTTGGCAGGTTCTAAGCAC	ACCGGGCCTTGGTAGGTTCTAAGTACGTTAATATTCATAGCGTGCTTAGAACCTGCCAAGGCTTTT	ACCGGGCCTTGGTAGGTTCTAAGTACGTTAATATTCATAGCGTGCTTAGAACCTGCCAAGGCTTTTTTGAATTCGCACCAGCACGCTACGCAACGTACACGTGTGTACACGTTGTTCG
ENSMUSG00000042770.8_Hebp1	ENSMUSG00000042770.8_Hebp1__5	accggCGATGCCTAAGATTATGAAGTGTTAATATTCATAGCACTTCATGATCTTGGGCATCGTTTTTT	cgaaAAAAAACGATGCCCAAGATCATGAAGTGCTATGAATATTAACACTTCATAATCTTAGGCATCG	TGGTACACGTGTGTACACCAAC	CGATGCCCAAGATCATGAAGT	ACCGGCGATGCCTAAGATTATGAAGTGTTAATATTCATAGCACTTCATGATCTTGGGCATCGTTTT	ACCGGCGATGCCTAAGATTATGAAGTGTTAATATTCATAGCACTTCATGATCTTGGGCATCGTTTTTTGAATTCGCACCAGCACGCTACGCATGGTACACGTGTGTACACCAACTTCG
ENSMUSG00000028332.13_Hemgn	ENSMUSG00000028332.13_Hemgn__1	accggCCTGAGGCTCTCTTTCCTAATGTTAATATTCATAGCGTTAGGAGAGAGAGCCTCAGGTTTTTT	cgaaAAAAAACCTGAGGCTCTCTCTCCTAACGCTATGAATATTAACATTAGGAAAGAGAGCCTCAGG	GTGTACACGTGTGTACACTGCA	CCTGAGGCTCTCTCTCCTAAC	ACCGGCCTGAGGCTCTCTTTCCTAATGTTAATATTCATAGCGTTAGGAGAGAGAGCCTCAGGTTTT	ACCGGCCTGAGGCTCTCTTTCCTAATGTTAATATTCATAGCGTTAGGAGAGAGAGCCTCAGGTTTTTTGAATTCGCACCAGCACGCTACGCAGTGTACACGTGTGTACACTGCATTCG
ENSMUSG00000028332.13_Hemgn	ENSMUSG00000028332.13_Hemgn__2	accggCACCTGAGGGTGTGGGTTTGTGTTAATATTCATAGCACAAATCCACACCCTCAGGTGTTTTTT	cgaaAAAAAACACCTGAGGGTGTGGATTTGTGCTATGAATATTAACACAAACCCACACCCTCAGGTG	CAGTACACGTGTGTACACACGT	CACCTGAGGGTGTGGATTTGT	ACCGGCACCTGAGGGTGTGGGTTTGTGTTAATATTCATAGCACAAATCCACACCCTCAGGTGTTTT	ACCGGCACCTGAGGGTGTGGGTTTGTGTTAATATTCATAGCACAAATCCACACCCTCAGGTGTTTTTTGAATTCGCACCAGCACGCTACGCACAGTACACGTGTGTACACACGTTTCG
ENSMUSG00000028332.13_Hemgn	ENSMUSG00000028332.13_Hemgn__3	accggGCATCGTGGTAAGATGGATATGTTAATATTCATAGCATGTCCATCTTGCCACGATGCTTTTTT	cgaaAAAAAAGCATCGTGGCAAGATGGACATGCTATGAATATTAACATATCCATCTTACCACGATGC	ACCAACACGTGTGTACACCAAC	GCATCGTGGCAAGATGGACAT	ACCGGGCATCGTGGTAAGATGGATATGTTAATATTCATAGCATGTCCATCTTGCCACGATGCTTTT	ACCGGGCATCGTGGTAAGATGGATATGTTAATATTCATAGCATGTCCATCTTGCCACGATGCTTTTTTGAATTCGCACCAGCACGCTACGCAACCAACACGTGTGTACACCAACTTCG
ENSMUSG00000028332.13_Hemgn	ENSMUSG00000028332.13_Hemgn__4	accggGTCCTGTGCTCTAGACATTATGTTAATATTCATAGCATGATGTCTGGAGCACAGGACTTTTTT	cgaaAAAAAAGTCCTGTGCTCCAGACATCATGCTATGAATATTAACATAATGTCTAGAGCACAGGAC	TGCAACACGTGTGTACACACCA	GTCCTGTGCTCCAGACATCAT	ACCGGGTCCTGTGCTCTAGACATTATGTTAATATTCATAGCATGATGTCTGGAGCACAGGACTTTT	ACCGGGTCCTGTGCTCTAGACATTATGTTAATATTCATAGCATGATGTCTGGAGCACAGGACTTTTTTGAATTCGCACCAGCACGCTACGCATGCAACACGTGTGTACACACCATTCG
ENSMUSG00000028332.13_Hemgn	ENSMUSG00000028332.13_Hemgn__5	accggCCTGTGCTCTAGACATTATTGGTTAATATTCATAGCCAATGATGTCTGGAGCACAGGTTTTTT	cgaaAAAAAACCTGTGCTCCAGACATCATTGGCTATGAATATTAACCAATAATGTCTAGAGCACAGG	GTCAACACGTGTGTACACGTGT	CCTGTGCTCCAGACATCATTG	ACCGGCCTGTGCTCTAGACATTATTGGTTAATATTCATAGCCAATGATGTCTGGAGCACAGGTTTT	ACCGGCCTGTGCTCTAGACATTATTGGTTAATATTCATAGCCAATGATGTCTGGAGCACAGGTTTTTTGAATTCGCACCAGCACGCTACGCAGTCAACACGTGTGTACACGTGTTTCG
ENSMUSG00000056758.14_Hmga2	ENSMUSG00000056758.14_Hmga2__1	accggGTGAGCCCTCTCTTAAGAGATGTTAATATTCATAGCGTCTCTTAGGAGAGGGCTCACTTTTTT	cgaaAAAAAAGTGAGCCCTCTCCTAAGAGACGCTATGAATATTAACATCTCTTAAGAGAGGGCTCAC	CACAACACGTGTGTACACTGTG	GTGAGCCCTCTCCTAAGAGAC	ACCGGGTGAGCCCTCTCTTAAGAGATGTTAATATTCATAGCGTCTCTTAGGAGAGGGCTCACTTTT	ACCGGGTGAGCCCTCTCTTAAGAGATGTTAATATTCATAGCGTCTCTTAGGAGAGGGCTCACTTTTTTGAATTCGCACCAGCACGCTACGCACACAACACGTGTGTACACTGTGTTCG
ENSMUSG00000056758.14_Hmga2	ENSMUSG00000056758.14_Hmga2__2	accggGTGGGCGAAATTGCATAATCTGTTAATATTCATAGCAGGTTATGCGATTTCGCCCACTTTTTT	cgaaAAAAAAGTGGGCGAAATCGCATAACCTGCTATGAATATTAACAGATTATGCAATTTCGCCCAC	ACACTGACGTGTGTACACCAAC	GTGGGCGAAATCGCATAACCT	ACCGGGTGGGCGAAATTGCATAATCTGTTAATATTCATAGCAGGTTATGCGATTTCGCCCACTTTT	ACCGGGTGGGCGAAATTGCATAATCTGTTAATATTCATAGCAGGTTATGCGATTTCGCCCACTTTTTTGAATTCGCACCAGCACGCTACGCAACACTGACGTGTGTACACCAACTTCG
ENSMUSG00000056758.14_Hmga2	ENSMUSG00000056758.14_Hmga2__3	accggCCCTTCATAGTCCTAGGTTTAGTTAATATTCATAGCTAAACCTGGGACTGTGAAGGGTTTTTT	cgaaAAAAAACCCTTCACAGTCCCAGGTTTAGCTATGAATATTAACTAAACCTAGGACTATGAAGGG	TGACTGACGTGTGTACACACCA	CCCTTCACAGTCCCAGGTTTA	ACCGGCCCTTCATAGTCCTAGGTTTAGTTAATATTCATAGCTAAACCTGGGACTGTGAAGGGTTTT	ACCGGCCCTTCATAGTCCTAGGTTTAGTTAATATTCATAGCTAAACCTGGGACTGTGAAGGGTTTTTTGAATTCGCACCAGCACGCTACGCATGACTGACGTGTGTACACACCATTCG
ENSMUSG00000056758.14_Hmga2	ENSMUSG00000056758.14_Hmga2__4	accggCCCACCTAAGTGATGATATGGGTTAATATTCATAGCCCATGTCATCACTTGGGTGGGTTTTTT	cgaaAAAAAACCCACCCAAGTGATGACATGGGCTATGAATATTAACCCATATCATCACTTAGGTGGG	GTACTGACGTGTGTACACGTGT	CCCACCCAAGTGATGACATGG	ACCGGCCCACCTAAGTGATGATATGGGTTAATATTCATAGCCCATGTCATCACTTGGGTGGGTTTT	ACCGGCCCACCTAAGTGATGATATGGGTTAATATTCATAGCCCATGTCATCACTTGGGTGGGTTTTTTGAATTCGCACCAGCACGCTACGCAGTACTGACGTGTGTACACGTGTTTCG
ENSMUSG00000056758.14_Hmga2	ENSMUSG00000056758.14_Hmga2__5	accggCTTCGGATGGGTCTTATAGAAGTTAATATTCATAGCTTCTGTAAGGCCCATCCGAAGTTTTTT	cgaaAAAAAACTTCGGATGGGCCTTACAGAAGCTATGAATATTAACTTCTATAAGACCCATCCGAAG	CAACTGACGTGTGTACACTGTG	CTTCGGATGGGCCTTACAGAA	ACCGGCTTCGGATGGGTCTTATAGAAGTTAATATTCATAGCTTCTGTAAGGCCCATCCGAAGTTTT	ACCGGCTTCGGATGGGTCTTATAGAAGTTAATATTCATAGCTTCTGTAAGGCCCATCCGAAGTTTTTTGAATTCGCACCAGCACGCTACGCACAACTGACGTGTGTACACTGTGTTCG
ENSMUSG00000063172.13_Hspb11	ENSMUSG00000063172.13_Hspb11__1	accggCACTGAAGGGATAGAAGTGGTGTTAATATTCATAGCATCACTTCTGTCCCTTCAGTGTTTTTT	cgaaAAAAAACACTGAAGGGACAGAAGTGATGCTATGAATATTAACACCACTTCTATCCCTTCAGTG	ACTGTGACGTGTGTACACACCA	CACTGAAGGGACAGAAGTGAT	ACCGGCACTGAAGGGATAGAAGTGGTGTTAATATTCATAGCATCACTTCTGTCCCTTCAGTGTTTT	ACCGGCACTGAAGGGATAGAAGTGGTGTTAATATTCATAGCATCACTTCTGTCCCTTCAGTGTTTTTTGAATTCGCACCAGCACGCTACGCAACTGTGACGTGTGTACACACCATTCG
ENSMUSG00000063172.13_Hspb11	ENSMUSG00000063172.13_Hspb11__2	accggGCATTTGTGCACAGTATTTCTGTTAATATTCATAGCAGAAATGCTGTGCACAGATGCTTTTTT	cgaaAAAAAAGCATCTGTGCACAGCATTTCTGCTATGAATATTAACAGAAATACTGTGCACAAATGC	TGTGTGACGTGTGTACACTGGT	GCATCTGTGCACAGCATTTCT	ACCGGGCATTTGTGCACAGTATTTCTGTTAATATTCATAGCAGAAATGCTGTGCACAGATGCTTTT	ACCGGGCATTTGTGCACAGTATTTCTGTTAATATTCATAGCAGAAATGCTGTGCACAGATGCTTTTTTGAATTCGCACCAGCACGCTACGCATGTGTGACGTGTGTACACTGGTTTCG
ENSMUSG00000063172.13_Hspb11	ENSMUSG00000063172.13_Hspb11__3	accggCTGCAGAGGGATTAACAGTTTGTTAATATTCATAGCAGACTGTTAGTCCCTCTGCAGTTTTTT	cgaaAAAAAACTGCAGAGGGACTAACAGTCTGCTATGAATATTAACAAACTGTTAATCCCTCTGCAG	GTTGTGACGTGTGTACACCATG	CTGCAGAGGGACTAACAGTCT	ACCGGCTGCAGAGGGATTAACAGTTTGTTAATATTCATAGCAGACTGTTAGTCCCTCTGCAGTTTT	ACCGGCTGCAGAGGGATTAACAGTTTGTTAATATTCATAGCAGACTGTTAGTCCCTCTGCAGTTTTTTGAATTCGCACCAGCACGCTACGCAGTTGTGACGTGTGTACACCATGTTCG
ENSMUSG00000063172.13_Hspb11	ENSMUSG00000063172.13_Hspb11__4	accggGCAGAGGGACTAATAGTCTTAGTTAATATTCATAGCTGAGACTGTTAGTCCCTCTGCTTTTTT	cgaaAAAAAAGCAGAGGGACTAACAGTCTCAGCTATGAATATTAACTAAGACTATTAGTCCCTCTGC	CATGTGACGTGTGTACACGTAC	GCAGAGGGACTAACAGTCTCA	ACCGGGCAGAGGGACTAATAGTCTTAGTTAATATTCATAGCTGAGACTGTTAGTCCCTCTGCTTTT	ACCGGGCAGAGGGACTAATAGTCTTAGTTAATATTCATAGCTGAGACTGTTAGTCCCTCTGCTTTTTTGAATTCGCACCAGCACGCTACGCACATGTGACGTGTGTACACGTACTTCG
ENSMUSG00000063172.13_Hspb11	ENSMUSG00000063172.13_Hspb11__5	accggCAGAGGGACTAATAGTCTTAAGTTAATATTCATAGCTTGAGACTGTTAGTCCCTCTGTTTTTT	cgaaAAAAAACAGAGGGACTAACAGTCTCAAGCTATGAATATTAACTTAAGACTATTAGTCCCTCTG	ACGTTGACGTGTGTACACTGGT	CAGAGGGACTAACAGTCTCAA	ACCGGCAGAGGGACTAATAGTCTTAAGTTAATATTCATAGCTTGAGACTGTTAGTCCCTCTGTTTT	ACCGGCAGAGGGACTAATAGTCTTAAGTTAATATTCATAGCTTGAGACTGTTAGTCCCTCTGTTTTTTGAATTCGCACCAGCACGCTACGCAACGTTGACGTGTGTACACTGGTTTCG
ENSMUSG00000041548.4_Hspb8	ENSMUSG00000041548.4_Hspb8__1	accggCCTCTGTACTCACTCTTTGGAGTTAATATTCATAGCTCCAAAGGGTGAGTACGGAGGTTTTTT	cgaaAAAAAACCTCCGTACTCACCCTTTGGAGCTATGAATATTAACTCCAAAGAGTGAGTACAGAGG	TGGTTGACGTGTGTACACGTTG	CCTCCGTACTCACCCTTTGGA	ACCGGCCTCTGTACTCACTCTTTGGAGTTAATATTCATAGCTCCAAAGGGTGAGTACGGAGGTTTT	ACCGGCCTCTGTACTCACTCTTTGGAGTTAATATTCATAGCTCCAAAGGGTGAGTACGGAGGTTTTTTGAATTCGCACCAGCACGCTACGCATGGTTGACGTGTGTACACGTTGTTCG
ENSMUSG00000041548.4_Hspb8	ENSMUSG00000041548.4_Hspb8__2	accggCGTCAGCCTTGGTCTTTCTTTGTTAATATTCATAGCGAAGAAGGACCAAGGCTGACGTTTTTT	cgaaAAAAAACGTCAGCCTTGGTCCTTCTTCGCTATGAATATTAACAAAGAAAGACCAAGGCTGACG	GTGTTGACGTGTGTACACACAC	CGTCAGCCTTGGTCCTTCTTC	ACCGGCGTCAGCCTTGGTCTTTCTTTGTTAATATTCATAGCGAAGAAGGACCAAGGCTGACGTTTT	ACCGGCGTCAGCCTTGGTCTTTCTTTGTTAATATTCATAGCGAAGAAGGACCAAGGCTGACGTTTTTTGAATTCGCACCAGCACGCTACGCAGTGTTGACGTGTGTACACACACTTCG
ENSMUSG00000041548.4_Hspb8	ENSMUSG00000041548.4_Hspb8__3	accggGCAGGAGGGTGGGATTGTTTCGTTAATATTCATAGCGAGACAATCCCACCTTCCTGCTTTTTT	cgaaAAAAAAGCAGGAAGGTGGGATTGTCTCGCTATGAATATTAACGAAACAATCCCACCCTCCTGC	CAGTTGACGTGTGTACACCACA	GCAGGAAGGTGGGATTGTCTC	ACCGGGCAGGAGGGTGGGATTGTTTCGTTAATATTCATAGCGAGACAATCCCACCTTCCTGCTTTT	ACCGGGCAGGAGGGTGGGATTGTTTCGTTAATATTCATAGCGAGACAATCCCACCTTCCTGCTTTTTTGAATTCGCACCAGCACGCTACGCACAGTTGACGTGTGTACACCACATTCG
ENSMUSG00000041548.4_Hspb8	ENSMUSG00000041548.4_Hspb8__4	accggGTGGGATTGTCTCTAAGAATTGTTAATATTCATAGCAGTTCTTGGAGACAATCCCACTTTTTT	cgaaAAAAAAGTGGGATTGTCTCCAAGAACTGCTATGAATATTAACAATTCTTAGAGACAATCCCAC	ACCATGACGTGTGTACACGTTG	GTGGGATTGTCTCCAAGAACT	ACCGGGTGGGATTGTCTCTAAGAATTGTTAATATTCATAGCAGTTCTTGGAGACAATCCCACTTTT	ACCGGGTGGGATTGTCTCTAAGAATTGTTAATATTCATAGCAGTTCTTGGAGACAATCCCACTTTTTTGAATTCGCACCAGCACGCTACGCAACCATGACGTGTGTACACGTTGTTCG
ENSMUSG00000041548.4_Hspb8	ENSMUSG00000041548.4_Hspb8__5	accggCAACGAGCTTCTTCAAGATAAGTTAATATTCATAGCTTGTCTTGAGGAAGCTCGTTGTTTTTT	cgaaAAAAAACAACGAGCTTCCTCAAGACAAGCTATGAATATTAACTTATCTTGAAGAAGCTCGTTG	TGCATGACGTGTGTACACCAAC	CAACGAGCTTCCTCAAGACAA	ACCGGCAACGAGCTTCTTCAAGATAAGTTAATATTCATAGCTTGTCTTGAGGAAGCTCGTTGTTTT	ACCGGCAACGAGCTTCTTCAAGATAAGTTAATATTCATAGCTTGTCTTGAGGAAGCTCGTTGTTTTTTGAATTCGCACCAGCACGCTACGCATGCATGACGTGTGTACACCAACTTCG
ENSMUSG00000006395.16_Hyi	ENSMUSG00000006395.16_Hyi__1	accggGCAGCTTTGGAGAGCTAGATTGTTAATATTCATAGCAGTCTAGCTCTCCAGAGCTGCTTTTTT	cgaaAAAAAAGCAGCTCTGGAGAGCTAGACTGCTATGAATATTAACAATCTAGCTCTCCAAAGCTGC	GTCATGACGTGTGTACACTGCA	GCAGCTCTGGAGAGCTAGACT	ACCGGGCAGCTTTGGAGAGCTAGATTGTTAATATTCATAGCAGTCTAGCTCTCCAGAGCTGCTTTT	ACCGGGCAGCTTTGGAGAGCTAGATTGTTAATATTCATAGCAGTCTAGCTCTCCAGAGCTGCTTTTTTGAATTCGCACCAGCACGCTACGCAGTCATGACGTGTGTACACTGCATTCG
ENSMUSG00000006395.16_Hyi	ENSMUSG00000006395.16_Hyi__2	accggGAGCCCATCAACACTCGAATTGTTAATATTCATAGCGATTCGGGTGTTGATGGGCTCTTTTTT	cgaaAAAAAAGAGCCCATCAACACCCGAATCGCTATGAATATTAACAATTCGAGTGTTGATGGGCTC	CACATGACGTGTGTACACACGT	GAGCCCATCAACACCCGAATC	ACCGGGAGCCCATCAACACTCGAATTGTTAATATTCATAGCGATTCGGGTGTTGATGGGCTCTTTT	ACCGGGAGCCCATCAACACTCGAATTGTTAATATTCATAGCGATTCGGGTGTTGATGGGCTCTTTTTTGAATTCGCACCAGCACGCTACGCACACATGACGTGTGTACACACGTTTCG
ENSMUSG00000006395.16_Hyi	ENSMUSG00000006395.16_Hyi__3	accggGCCCATCAACACTCGAATTACGTTAATATTCATAGCGTGATTCGGGTGTTGATGGGCTTTTTT	cgaaAAAAAAGCCCATCAACACCCGAATCACGCTATGAATATTAACGTAATTCGAGTGTTGATGGGC	ACACGTACGTGTGTACACGTGT	GCCCATCAACACCCGAATCAC	ACCGGGCCCATCAACACTCGAATTACGTTAATATTCATAGCGTGATTCGGGTGTTGATGGGCTTTT	ACCGGGCCCATCAACACTCGAATTACGTTAATATTCATAGCGTGATTCGGGTGTTGATGGGCTTTTTTGAATTCGCACCAGCACGCTACGCAACACGTACGTGTGTACACGTGTTTCG
ENSMUSG00000006395.16_Hyi	ENSMUSG00000006395.16_Hyi__4	accggCCCATCAACACCTGAATCATAGTTAATATTCATAGCTGTGATTCGGGTGTTGATGGGTTTTTT	cgaaAAAAAACCCATCAACACCCGAATCACAGCTATGAATATTAACTATGATTCAGGTGTTGATGGG	TGACGTACGTGTGTACACCATG	CCCATCAACACCCGAATCACA	ACCGGCCCATCAACACCTGAATCATAGTTAATATTCATAGCTGTGATTCGGGTGTTGATGGGTTTT	ACCGGCCCATCAACACCTGAATCATAGTTAATATTCATAGCTGTGATTCGGGTGTTGATGGGTTTTTTGAATTCGCACCAGCACGCTACGCATGACGTACGTGTGTACACCATGTTCG
ENSMUSG00000006395.16_Hyi	ENSMUSG00000006395.16_Hyi__5	accggCTGCAGTTGTAGATGGATATAGTTAATATTCATAGCTATGTCCATCTGCAACTGCAGTTTTTT	cgaaAAAAAACTGCAGTTGCAGATGGACATAGCTATGAATATTAACTATATCCATCTACAACTGCAG	GTACGTACGTGTGTACACTGAC	CTGCAGTTGCAGATGGACATA	ACCGGCTGCAGTTGTAGATGGATATAGTTAATATTCATAGCTATGTCCATCTGCAACTGCAGTTTT	ACCGGCTGCAGTTGTAGATGGATATAGTTAATATTCATAGCTATGTCCATCTGCAACTGCAGTTTTTTGAATTCGCACCAGCACGCTACGCAGTACGTACGTGTGTACACTGACTTCG
ENSMUSG00000056708.5_Ier5	ENSMUSG00000056708.5_Ier5__1	accggCGGCTTAGAATGGTTCTGTTGGTTAATATTCATAGCCAACAGAACCGTTCTGAGCCGTTTTTT	cgaaAAAAAACGGCTCAGAACGGTTCTGTTGGCTATGAATATTAACCAACAGAACCATTCTAAGCCG	CAACGTACGTGTGTACACACCA	CGGCTCAGAACGGTTCTGTTG	ACCGGCGGCTTAGAATGGTTCTGTTGGTTAATATTCATAGCCAACAGAACCGTTCTGAGCCGTTTT	ACCGGCGGCTTAGAATGGTTCTGTTGGTTAATATTCATAGCCAACAGAACCGTTCTGAGCCGTTTTTTGAATTCGCACCAGCACGCTACGCACAACGTACGTGTGTACACACCATTCG
ENSMUSG00000056708.5_Ier5	ENSMUSG00000056708.5_Ier5__2	accggCAGGCGTTCACCTTATCGTTTGTTAATATTCATAGCAGACGATAGGGTGAACGCCTGTTTTTT	cgaaAAAAAACAGGCGTTCACCCTATCGTCTGCTATGAATATTAACAAACGATAAGGTGAACGCCTG	ACTGGTACGTGTGTACACCATG	CAGGCGTTCACCCTATCGTCT	ACCGGCAGGCGTTCACCTTATCGTTTGTTAATATTCATAGCAGACGATAGGGTGAACGCCTGTTTT	ACCGGCAGGCGTTCACCTTATCGTTTGTTAATATTCATAGCAGACGATAGGGTGAACGCCTGTTTTTTGAATTCGCACCAGCACGCTACGCAACTGGTACGTGTGTACACCATGTTCG
ENSMUSG00000056708.5_Ier5	ENSMUSG00000056708.5_Ier5__3	accggCCTGGGCAAGATTTACAATTCGTTAATATTCATAGCGAGTTGTAGATCTTGCCCAGGTTTTTT	cgaaAAAAAACCTGGGCAAGATCTACAACTCGCTATGAATATTAACGAATTGTAAATCTTGCCCAGG	TGTGGTACGTGTGTACACACAC	CCTGGGCAAGATCTACAACTC	ACCGGCCTGGGCAAGATTTACAATTCGTTAATATTCATAGCGAGTTGTAGATCTTGCCCAGGTTTT	ACCGGCCTGGGCAAGATTTACAATTCGTTAATATTCATAGCGAGTTGTAGATCTTGCCCAGGTTTTTTGAATTCGCACCAGCACGCTACGCATGTGGTACGTGTGTACACACACTTCG
ENSMUSG00000056708.5_Ier5	ENSMUSG00000056708.5_Ier5__4	accggCACTGTGGCCTAATATATGTTGTTAATATTCATAGCGACATATATTGGGCCACAGTGTTTTTT	cgaaAAAAAACACTGTGGCCCAATATATGTCGCTATGAATATTAACAACATATATTAGGCCACAGTG	GTTGGTACGTGTGTACACGTCA	CACTGTGGCCCAATATATGTC	ACCGGCACTGTGGCCTAATATATGTTGTTAATATTCATAGCGACATATATTGGGCCACAGTGTTTT	ACCGGCACTGTGGCCTAATATATGTTGTTAATATTCATAGCGACATATATTGGGCCACAGTGTTTTTTGAATTCGCACCAGCACGCTACGCAGTTGGTACGTGTGTACACGTCATTCG
ENSMUSG00000056708.5_Ier5	ENSMUSG00000056708.5_Ier5__5	accggGTGGCCTAATATATGTTAAGGGTTAATATTCATAGCCCTTGACATATATTGGGCCACTTTTTT	cgaaAAAAAAGTGGCCCAATATATGTCAAGGGCTATGAATATTAACCCTTAACATATATTAGGCCAC	CATGGTACGTGTGTACACTGGT	GTGGCCCAATATATGTCAAGG	ACCGGGTGGCCTAATATATGTTAAGGGTTAATATTCATAGCCCTTGACATATATTGGGCCACTTTT	ACCGGGTGGCCTAATATATGTTAAGGGTTAATATTCATAGCCCTTGACATATATTGGGCCACTTTTTTGAATTCGCACCAGCACGCTACGCACATGGTACGTGTGTACACTGGTTTCG
ENSMUSG00000025491.14_Ifitm1	ENSMUSG00000025491.14_Ifitm1__1	accggGAGCAGTAAGAGGTGGTTGTGGTTAATATTCATAGCTACAACCACCTCTTGCTGCTCTTTTTT	cgaaAAAAAAGAGCAGCAAGAGGTGGTTGTAGCTATGAATATTAACCACAACCACCTCTTACTGCTC	ACGTGTACGTGTGTACACACAC	GAGCAGCAAGAGGTGGTTGTA	ACCGGGAGCAGTAAGAGGTGGTTGTGGTTAATATTCATAGCTACAACCACCTCTTGCTGCTCTTTT	ACCGGGAGCAGTAAGAGGTGGTTGTGGTTAATATTCATAGCTACAACCACCTCTTGCTGCTCTTTTTTGAATTCGCACCAGCACGCTACGCAACGTGTACGTGTGTACACACACTTCG
ENSMUSG00000025491.14_Ifitm1	ENSMUSG00000025491.14_Ifitm1__2	accggGCAGTAAGAGGTGGTTGTATTGTTAATATTCATAGCAGTACAACCACCTCTTGCTGCTTTTTT	cgaaAAAAAAGCAGCAAGAGGTGGTTGTACTGCTATGAATATTAACAATACAACCACCTCTTACTGC	TGGTGTACGTGTGTACACTGCA	GCAGCAAGAGGTGGTTGTACT	ACCGGGCAGTAAGAGGTGGTTGTATTGTTAATATTCATAGCAGTACAACCACCTCTTGCTGCTTTT	ACCGGGCAGTAAGAGGTGGTTGTATTGTTAATATTCATAGCAGTACAACCACCTCTTGCTGCTTTTTTGAATTCGCACCAGCACGCTACGCATGGTGTACGTGTGTACACTGCATTCG
ENSMUSG00000025491.14_Ifitm1	ENSMUSG00000025491.14_Ifitm1__3	accggGTCACCCCATATCTCAATTTCGTTAATATTCATAGCGAAGTTGAGATGTGGGGTGACTTTTTT	cgaaAAAAAAGTCACCCCACATCTCAACTTCGCTATGAATATTAACGAAATTGAGATATGGGGTGAC	GTGTGTACGTGTGTACACCAGT	GTCACCCCACATCTCAACTTC	ACCGGGTCACCCCATATCTCAATTTCGTTAATATTCATAGCGAAGTTGAGATGTGGGGTGACTTTT	ACCGGGTCACCCCATATCTCAATTTCGTTAATATTCATAGCGAAGTTGAGATGTGGGGTGACTTTTTTGAATTCGCACCAGCACGCTACGCAGTGTGTACGTGTGTACACCAGTTTCG
ENSMUSG00000025491.14_Ifitm1	ENSMUSG00000025491.14_Ifitm1__4	accggCACCCCATATCTCAATTTCTGGTTAATATTCATAGCCAGAAGTTGAGATGTGGGGTGTTTTTT	cgaaAAAAAACACCCCACATCTCAACTTCTGGCTATGAATATTAACCAGAAATTGAGATATGGGGTG	CAGTGTACGTGTGTACACGTTG	CACCCCACATCTCAACTTCTG	ACCGGCACCCCATATCTCAATTTCTGGTTAATATTCATAGCCAGAAGTTGAGATGTGGGGTGTTTT	ACCGGCACCCCATATCTCAATTTCTGGTTAATATTCATAGCCAGAAGTTGAGATGTGGGGTGTTTTTTGAATTCGCACCAGCACGCTACGCACAGTGTACGTGTGTACACGTTGTTCG
ENSMUSG00000025491.14_Ifitm1	ENSMUSG00000025491.14_Ifitm1__5	accggCCCTGTTCAATACATTCTTCAGTTAATATTCATAGCTGAAGAGTGTATTGAACAGGGTTTTTT	cgaaAAAAAACCCTGTTCAATACACTCTTCAGCTATGAATATTAACTGAAGAATGTATTGAACAGGG	ACCAGTACGTGTGTACACTGCA	CCCTGTTCAATACACTCTTCA	ACCGGCCCTGTTCAATACATTCTTCAGTTAATATTCATAGCTGAAGAGTGTATTGAACAGGGTTTT	ACCGGCCCTGTTCAATACATTCTTCAGTTAATATTCATAGCTGAAGAGTGTATTGAACAGGGTTTTTTGAATTCGCACCAGCACGCTACGCAACCAGTACGTGTGTACACTGCATTCG
ENSMUSG00000032089.16_Il10ra	ENSMUSG00000032089.16_Il10ra__1	accggGCTCCCATTCTTCGTCATGATGTTAATATTCATAGCATCGTGACGAGGAATGGGAGCTTTTTT	cgaaAAAAAAGCTCCCATTCCTCGTCACGATGCTATGAATATTAACATCATGACGAAGAATGGGAGC	TGCAGTACGTGTGTACACGTGT	GCTCCCATTCCTCGTCACGAT	ACCGGGCTCCCATTCTTCGTCATGATGTTAATATTCATAGCATCGTGACGAGGAATGGGAGCTTTT	ACCGGGCTCCCATTCTTCGTCATGATGTTAATATTCATAGCATCGTGACGAGGAATGGGAGCTTTTTTGAATTCGCACCAGCACGCTACGCATGCAGTACGTGTGTACACGTGTTTCG
ENSMUSG00000032089.16_Il10ra	ENSMUSG00000032089.16_Il10ra__2	accggCCCATCAGGACTAGGATGATAGTTAATATTCATAGCTGTCATCCTGGTCCTGATGGGTTTTTT	cgaaAAAAAACCCATCAGGACCAGGATGACAGCTATGAATATTAACTATCATCCTAGTCCTGATGGG	GTCAGTACGTGTGTACACACTG	CCCATCAGGACCAGGATGACA	ACCGGCCCATCAGGACTAGGATGATAGTTAATATTCATAGCTGTCATCCTGGTCCTGATGGGTTTT	ACCGGCCCATCAGGACTAGGATGATAGTTAATATTCATAGCTGTCATCCTGGTCCTGATGGGTTTTTTGAATTCGCACCAGCACGCTACGCAGTCAGTACGTGTGTACACACTGTTCG
ENSMUSG00000032089.16_Il10ra	ENSMUSG00000032089.16_Il10ra__3	accggCCGCAGGTTGTTTGAAATAGGGTTAATATTCATAGCCCTGTTTCAAATAACCTGCGGTTTTTT	cgaaAAAAAACCGCAGGTTATTTGAAACAGGGCTATGAATATTAACCCTATTTCAAACAACCTGCGG	CACAGTACGTGTGTACACCAAC	CCGCAGGTTATTTGAAACAGG	ACCGGCCGCAGGTTGTTTGAAATAGGGTTAATATTCATAGCCCTGTTTCAAATAACCTGCGGTTTT	ACCGGCCGCAGGTTGTTTGAAATAGGGTTAATATTCATAGCCCTGTTTCAAATAACCTGCGGTTTTTTGAATTCGCACCAGCACGCTACGCACACAGTACGTGTGTACACCAACTTCG
ENSMUSG00000032089.16_Il10ra	ENSMUSG00000032089.16_Il10ra__4	accggCCAGGGACACTAAGTAGATAGGTTAATATTCATAGCCTGTCTACTTGGTGTCCCTGGTTTTTT	cgaaAAAAAACCAGGGACACCAAGTAGACAGGCTATGAATATTAACCTATCTACTTAGTGTCCCTGG	ACACCAACGTGTGTACACTGTG	CCAGGGACACCAAGTAGACAG	ACCGGCCAGGGACACTAAGTAGATAGGTTAATATTCATAGCCTGTCTACTTGGTGTCCCTGGTTTT	ACCGGCCAGGGACACTAAGTAGATAGGTTAATATTCATAGCCTGTCTACTTGGTGTCCCTGGTTTTTTGAATTCGCACCAGCACGCTACGCAACACCAACGTGTGTACACTGTGTTCG
ENSMUSG00000032089.16_Il10ra	ENSMUSG00000032089.16_Il10ra__5	accggCTCCTGGGTGTGGTTAGTTGTGTTAATATTCATAGCACAGCTAACCACACCCAGGAGTTTTTT	cgaaAAAAAACTCCTGGGTGTGGTTAGCTGTGCTATGAATATTAACACAACTAACCACACCCAGGAG	TGACCAACGTGTGTACACGTAC	CTCCTGGGTGTGGTTAGCTGT	ACCGGCTCCTGGGTGTGGTTAGTTGTGTTAATATTCATAGCACAGCTAACCACACCCAGGAGTTTT	ACCGGCTCCTGGGTGTGGTTAGTTGTGTTAATATTCATAGCACAGCTAACCACACCCAGGAGTTTTTTGAATTCGCACCAGCACGCTACGCATGACCAACGTGTGTACACGTACTTCG
ENSMUSG00000043088.16_Il17re	ENSMUSG00000043088.16_Il17re__1	accggGCGACGTGATTGTGGATCTTTGTTAATATTCATAGCAGAGATCCACGATCACGTCGCTTTTTT	cgaaAAAAAAGCGACGTGATCGTGGATCTCTGCTATGAATATTAACAAAGATCCACAATCACGTCGC	GTACCAACGTGTGTACACACCA	GCGACGTGATCGTGGATCTCT	ACCGGGCGACGTGATTGTGGATCTTTGTTAATATTCATAGCAGAGATCCACGATCACGTCGCTTTT	ACCGGGCGACGTGATTGTGGATCTTTGTTAATATTCATAGCAGAGATCCACGATCACGTCGCTTTTTTGAATTCGCACCAGCACGCTACGCAGTACCAACGTGTGTACACACCATTCG
ENSMUSG00000043088.16_Il17re	ENSMUSG00000043088.16_Il17re__2	accggGTGCTGCTCTTGTGGAATTGTGTTAATATTCATAGCACAGTTCCACAGGAGCAGCACTTTTTT	cgaaAAAAAAGTGCTGCTCCTGTGGAACTGTGCTATGAATATTAACACAATTCCACAAGAGCAGCAC	CAACCAACGTGTGTACACCAGT	GTGCTGCTCCTGTGGAACTGT	ACCGGGTGCTGCTCTTGTGGAATTGTGTTAATATTCATAGCACAGTTCCACAGGAGCAGCACTTTT	ACCGGGTGCTGCTCTTGTGGAATTGTGTTAATATTCATAGCACAGTTCCACAGGAGCAGCACTTTTTTGAATTCGCACCAGCACGCTACGCACAACCAACGTGTGTACACCAGTTTCG
ENSMUSG00000043088.16_Il17re	ENSMUSG00000043088.16_Il17re__3	accggCCCATCCTGGATTGTGAGTATGTTAATATTCATAGCATGCTCACAGTCCAGGATGGGTTTTTT	cgaaAAAAAACCCATCCTGGACTGTGAGCATGCTATGAATATTAACATACTCACAATCCAGGATGGG	ACTGCAACGTGTGTACACGTAC	CCCATCCTGGACTGTGAGCAT	ACCGGCCCATCCTGGATTGTGAGTATGTTAATATTCATAGCATGCTCACAGTCCAGGATGGGTTTT	ACCGGCCCATCCTGGATTGTGAGTATGTTAATATTCATAGCATGCTCACAGTCCAGGATGGGTTTTTTGAATTCGCACCAGCACGCTACGCAACTGCAACGTGTGTACACGTACTTCG
ENSMUSG00000043088.16_Il17re	ENSMUSG00000043088.16_Il17re__4	accggGAGGCTGCTAAAGATGATTACGTTAATATTCATAGCGTAGTCATCTTTGGCAGCCTCTTTTTT	cgaaAAAAAAGAGGCTGCCAAAGATGACTACGCTATGAATATTAACGTAATCATCTTTAGCAGCCTC	TGTGCAACGTGTGTACACCACA	GAGGCTGCCAAAGATGACTAC	ACCGGGAGGCTGCTAAAGATGATTACGTTAATATTCATAGCGTAGTCATCTTTGGCAGCCTCTTTT	ACCGGGAGGCTGCTAAAGATGATTACGTTAATATTCATAGCGTAGTCATCTTTGGCAGCCTCTTTTTTGAATTCGCACCAGCACGCTACGCATGTGCAACGTGTGTACACCACATTCG
ENSMUSG00000043088.16_Il17re	ENSMUSG00000043088.16_Il17re__5	accggCCCTTTCCTGTTTGAGGAAAGGTTAATATTCATAGCCTTTCCTCAGACAGGGAAGGGTTTTTT	cgaaAAAAAACCCTTCCCTGTCTGAGGAAAGGCTATGAATATTAACCTTTCCTCAAACAGGAAAGGG	GTTGCAACGTGTGTACACTGGT	CCCTTCCCTGTCTGAGGAAAG	ACCGGCCCTTTCCTGTTTGAGGAAAGGTTAATATTCATAGCCTTTCCTCAGACAGGGAAGGGTTTT	ACCGGCCCTTTCCTGTTTGAGGAAAGGTTAATATTCATAGCCTTTCCTCAGACAGGGAAGGGTTTTTTGAATTCGCACCAGCACGCTACGCAGTTGCAACGTGTGTACACTGGTTTCG
ENSMUSG00000035967.15_Ints6l	ENSMUSG00000035967.15_Ints6l__1	accggCTGCTCAATCGTGGTATAGTTGTTAATATTCATAGCAACTATGCCACGGTTGAGCAGTTTTTT	cgaaAAAAAACTGCTCAACCGTGGCATAGTTGCTATGAATATTAACAACTATACCACGATTGAGCAG	ACGTCAACGTGTGTACACCACA	CTGCTCAACCGTGGCATAGTT	ACCGGCTGCTCAATCGTGGTATAGTTGTTAATATTCATAGCAACTATGCCACGGTTGAGCAGTTTT	ACCGGCTGCTCAATCGTGGTATAGTTGTTAATATTCATAGCAACTATGCCACGGTTGAGCAGTTTTTTGAATTCGCACCAGCACGCTACGCAACGTCAACGTGTGTACACCACATTCG
ENSMUSG00000035967.15_Ints6l	ENSMUSG00000035967.15_Ints6l__2	accggGCTCAATCGTGGTATAGTTGTGTTAATATTCATAGCACAACTATGCCACGGTTGAGCTTTTTT	cgaaAAAAAAGCTCAACCGTGGCATAGTTGTGCTATGAATATTAACACAACTATACCACGATTGAGC	TGGTCAACGTGTGTACACACGT	GCTCAACCGTGGCATAGTTGT	ACCGGGCTCAATCGTGGTATAGTTGTGTTAATATTCATAGCACAACTATGCCACGGTTGAGCTTTT	ACCGGGCTCAATCGTGGTATAGTTGTGTTAATATTCATAGCACAACTATGCCACGGTTGAGCTTTTTTGAATTCGCACCAGCACGCTACGCATGGTCAACGTGTGTACACACGTTTCG
ENSMUSG00000035967.15_Ints6l	ENSMUSG00000035967.15_Ints6l__3	accggCCTGTTGGATACTGGCTAATTGTTAATATTCATAGCAATTGGCCAGTGTCCAACAGGTTTTTT	cgaaAAAAAACCTGTTGGACACTGGCCAATTGCTATGAATATTAACAATTAGCCAGTATCCAACAGG	GTGTCAACGTGTGTACACGTTG	CCTGTTGGACACTGGCCAATT	ACCGGCCTGTTGGATACTGGCTAATTGTTAATATTCATAGCAATTGGCCAGTGTCCAACAGGTTTT	ACCGGCCTGTTGGATACTGGCTAATTGTTAATATTCATAGCAATTGGCCAGTGTCCAACAGGTTTTTTGAATTCGCACCAGCACGCTACGCAGTGTCAACGTGTGTACACGTTGTTCG
ENSMUSG00000035967.15_Ints6l	ENSMUSG00000035967.15_Ints6l__4	accggGAGGTCGTTCCTATTGTGTGAGTTAATATTCATAGCTCACACAGTAGGAGCGACCTCTTTTTT	cgaaAAAAAAGAGGTCGCTCCTACTGTGTGAGCTATGAATATTAACTCACACAATAGGAACGACCTC	CAGTCAACGTGTGTACACTGAC	GAGGTCGCTCCTACTGTGTGA	ACCGGGAGGTCGTTCCTATTGTGTGAGTTAATATTCATAGCTCACACAGTAGGAGCGACCTCTTTT	ACCGGGAGGTCGTTCCTATTGTGTGAGTTAATATTCATAGCTCACACAGTAGGAGCGACCTCTTTTTTGAATTCGCACCAGCACGCTACGCACAGTCAACGTGTGTACACTGACTTCG
ENSMUSG00000035967.15_Ints6l	ENSMUSG00000035967.15_Ints6l__5	accggCGTCTTGGAGAACCCAATAGTGTTAATATTCATAGCACTGTTGGGTTCTCCAGGACGTTTTTT	cgaaAAAAAACGTCCTGGAGAACCCAACAGTGCTATGAATATTAACACTATTGGGTTCTCCAAGACG	ACCACAACGTGTGTACACACGT	CGTCCTGGAGAACCCAACAGT	ACCGGCGTCTTGGAGAACCCAATAGTGTTAATATTCATAGCACTGTTGGGTTCTCCAGGACGTTTT	ACCGGCGTCTTGGAGAACCCAATAGTGTTAATATTCATAGCACTGTTGGGTTCTCCAGGACGTTTTTTGAATTCGCACCAGCACGCTACGCAACCACAACGTGTGTACACACGTTTCG
ENSMUSG00000064065.15_Ipcef1	ENSMUSG00000064065.15_Ipcef1__1	accggCTGCATAGTGGGTATCTTCTTGTTAATATTCATAGCAAGAAGATGCCCACTGTGCAGTTTTTT	cgaaAAAAAACTGCACAGTGGGCATCTTCTTGCTATGAATATTAACAAGAAGATACCCACTATGCAG	TGCACAACGTGTGTACACTGTG	CTGCACAGTGGGCATCTTCTT	ACCGGCTGCATAGTGGGTATCTTCTTGTTAATATTCATAGCAAGAAGATGCCCACTGTGCAGTTTT	ACCGGCTGCATAGTGGGTATCTTCTTGTTAATATTCATAGCAAGAAGATGCCCACTGTGCAGTTTTTTGAATTCGCACCAGCACGCTACGCATGCACAACGTGTGTACACTGTGTTCG
ENSMUSG00000064065.15_Ipcef1	ENSMUSG00000064065.15_Ipcef1__2	accggGCACGGTGGGTATCTTCTTCTGTTAATATTCATAGCAGAAGAAGATGCCCACTGTGCTTTTTT	cgaaAAAAAAGCACAGTGGGCATCTTCTTCTGCTATGAATATTAACAGAAGAAGATACCCACCGTGC	GTCACAACGTGTGTACACCAAC	GCACAGTGGGCATCTTCTTCT	ACCGGGCACGGTGGGTATCTTCTTCTGTTAATATTCATAGCAGAAGAAGATGCCCACTGTGCTTTT	ACCGGGCACGGTGGGTATCTTCTTCTGTTAATATTCATAGCAGAAGAAGATGCCCACTGTGCTTTTTTGAATTCGCACCAGCACGCTACGCAGTCACAACGTGTGTACACCAACTTCG
ENSMUSG00000064065.15_Ipcef1	ENSMUSG00000064065.15_Ipcef1__3	accggCCTCGGGATTTAAAGAATGACGTTAATATTCATAGCGTCGTTCTTTAGATCCCGAGGTTTTTT	cgaaAAAAAACCTCGGGATCTAAAGAACGACGCTATGAATATTAACGTCATTCTTTAAATCCCGAGG	CACACAACGTGTGTACACGTCA	CCTCGGGATCTAAAGAACGAC	ACCGGCCTCGGGATTTAAAGAATGACGTTAATATTCATAGCGTCGTTCTTTAGATCCCGAGGTTTT	ACCGGCCTCGGGATTTAAAGAATGACGTTAATATTCATAGCGTCGTTCTTTAGATCCCGAGGTTTTTTGAATTCGCACCAGCACGCTACGCACACACAACGTGTGTACACGTCATTCG
ENSMUSG00000064065.15_Ipcef1	ENSMUSG00000064065.15_Ipcef1__4	accggGCAGATGGATTTGTCAATCTTGTTAATATTCATAGCAAGGTTGACAAATCCATCTGCTTTTTT	cgaaAAAAAAGCAGATGGATTTGTCAACCTTGCTATGAATATTAACAAGATTGACAAATCCATCTGC	ACACACTGGTGTGTACACCAGT	GCAGATGGATTTGTCAACCTT	ACCGGGCAGATGGATTTGTCAATCTTGTTAATATTCATAGCAAGGTTGACAAATCCATCTGCTTTT	ACCGGGCAGATGGATTTGTCAATCTTGTTAATATTCATAGCAAGGTTGACAAATCCATCTGCTTTTTTGAATTCGCACCAGCACGCTACGCAACACACTGGTGTGTACACCAGTTTCG
ENSMUSG00000064065.15_Ipcef1	ENSMUSG00000064065.15_Ipcef1__5	accggCAGTGGAAAGAGTCTTTGAATGTTAATATTCATAGCATTCAGAGGCTCTTTCCACTGTTTTTT	cgaaAAAAAACAGTGGAAAGAGCCTCTGAATGCTATGAATATTAACATTCAAAGACTCTTTCCACTG	TGACACTGGTGTGTACACACTG	CAGTGGAAAGAGCCTCTGAAT	ACCGGCAGTGGAAAGAGTCTTTGAATGTTAATATTCATAGCATTCAGAGGCTCTTTCCACTGTTTT	ACCGGCAGTGGAAAGAGTCTTTGAATGTTAATATTCATAGCATTCAGAGGCTCTTTCCACTGTTTTTTGAATTCGCACCAGCACGCTACGCATGACACTGGTGTGTACACACTGTTCG
ENSMUSG00000040795.12_Iqcc	ENSMUSG00000040795.12_Iqcc__1	accggCCCAGAGGTCTAAAGAGGATAGTTAATATTCATAGCTGTCCTCTTTGGACCTCTGGGTTTTTT	cgaaAAAAAACCCAGAGGTCCAAAGAGGACAGCTATGAATATTAACTATCCTCTTTAGACCTCTGGG	GTACACTGGTGTGTACACGTAC	CCCAGAGGTCCAAAGAGGACA	ACCGGCCCAGAGGTCTAAAGAGGATAGTTAATATTCATAGCTGTCCTCTTTGGACCTCTGGGTTTT	ACCGGCCCAGAGGTCTAAAGAGGATAGTTAATATTCATAGCTGTCCTCTTTGGACCTCTGGGTTTTTTGAATTCGCACCAGCACGCTACGCAGTACACTGGTGTGTACACGTACTTCG
ENSMUSG00000040795.12_Iqcc	ENSMUSG00000040795.12_Iqcc__2	accggGCCCAGCAAATCTAGGAAGTTGTTAATATTCATAGCGACTTCCTGGATTTGCTGGGCTTTTTT	cgaaAAAAAAGCCCAGCAAATCCAGGAAGTCGCTATGAATATTAACAACTTCCTAGATTTGCTGGGC	CAACACTGGTGTGTACACTGCA	GCCCAGCAAATCCAGGAAGTC	ACCGGGCCCAGCAAATCTAGGAAGTTGTTAATATTCATAGCGACTTCCTGGATTTGCTGGGCTTTT	ACCGGGCCCAGCAAATCTAGGAAGTTGTTAATATTCATAGCGACTTCCTGGATTTGCTGGGCTTTTTTGAATTCGCACCAGCACGCTACGCACAACACTGGTGTGTACACTGCATTCG
ENSMUSG00000040795.12_Iqcc	ENSMUSG00000040795.12_Iqcc__3	accggCCAGAGGTCTAAAGAGGATATGTTAATATTCATAGCATGTCCTCTTTGGACCTCTGGTTTTTT	cgaaAAAAAACCAGAGGTCCAAAGAGGACATGCTATGAATATTAACATATCCTCTTTAGACCTCTGG	ACTGACTGGTGTGTACACACTG	CCAGAGGTCCAAAGAGGACAT	ACCGGCCAGAGGTCTAAAGAGGATATGTTAATATTCATAGCATGTCCTCTTTGGACCTCTGGTTTT	ACCGGCCAGAGGTCTAAAGAGGATATGTTAATATTCATAGCATGTCCTCTTTGGACCTCTGGTTTTTTGAATTCGCACCAGCACGCTACGCAACTGACTGGTGTGTACACACTGTTCG
ENSMUSG00000040795.12_Iqcc	ENSMUSG00000040795.12_Iqcc__4	accggCAGAGGTCTAAAGAGGATATTGTTAATATTCATAGCAATGTCCTCTTTGGACCTCTGTTTTTT	cgaaAAAAAACAGAGGTCCAAAGAGGACATTGCTATGAATATTAACAATATCCTCTTTAGACCTCTG	TGTGACTGGTGTGTACACTGAC	CAGAGGTCCAAAGAGGACATT	ACCGGCAGAGGTCTAAAGAGGATATTGTTAATATTCATAGCAATGTCCTCTTTGGACCTCTGTTTT	ACCGGCAGAGGTCTAAAGAGGATATTGTTAATATTCATAGCAATGTCCTCTTTGGACCTCTGTTTTTTGAATTCGCACCAGCACGCTACGCATGTGACTGGTGTGTACACTGACTTCG
ENSMUSG00000040795.12_Iqcc	ENSMUSG00000040795.12_Iqcc__5	accggGAGGTCTAAAGAGGATATTAGGTTAATATTCATAGCCTAATGTCCTCTTTGGACCTCTTTTTT	cgaaAAAAAAGAGGTCCAAAGAGGACATTAGGCTATGAATATTAACCTAATATCCTCTTTAGACCTC	GTTGACTGGTGTGTACACCACA	GAGGTCCAAAGAGGACATTAG	ACCGGGAGGTCTAAAGAGGATATTAGGTTAATATTCATAGCCTAATGTCCTCTTTGGACCTCTTTT	ACCGGGAGGTCTAAAGAGGATATTAGGTTAATATTCATAGCCTAATGTCCTCTTTGGACCTCTTTTTTGAATTCGCACCAGCACGCTACGCAGTTGACTGGTGTGTACACCACATTCG
ENSMUSG00000034664.13_Itga2b	ENSMUSG00000034664.13_Itga2b__1	accggGACACCTGGATAGGAATCATAGTTAATATTCATAGCTGTGATTCCTATCCGGGTGTCTTTTTT	cgaaAAAAAAGACACCCGGATAGGAATCACAGCTATGAATATTAACTATGATTCCTATCCAGGTGTC	CATGACTGGTGTGTACACGTGT	GACACCCGGATAGGAATCACA	ACCGGGACACCTGGATAGGAATCATAGTTAATATTCATAGCTGTGATTCCTATCCGGGTGTCTTTT	ACCGGGACACCTGGATAGGAATCATAGTTAATATTCATAGCTGTGATTCCTATCCGGGTGTCTTTTTTGAATTCGCACCAGCACGCTACGCACATGACTGGTGTGTACACGTGTTTCG
ENSMUSG00000034664.13_Itga2b	ENSMUSG00000034664.13_Itga2b__2	accggCCCGGATAGGAATTACAATGTGTTAATATTCATAGCGCATTGTGATTCCTATCCGGGTTTTTT	cgaaAAAAAACCCGGATAGGAATCACAATGCGCTATGAATATTAACACATTGTAATTCCTATCCGGG	ACGTACTGGTGTGTACACTGAC	CCCGGATAGGAATCACAATGC	ACCGGCCCGGATAGGAATTACAATGTGTTAATATTCATAGCGCATTGTGATTCCTATCCGGGTTTT	ACCGGCCCGGATAGGAATTACAATGTGTTAATATTCATAGCGCATTGTGATTCCTATCCGGGTTTTTTGAATTCGCACCAGCACGCTACGCAACGTACTGGTGTGTACACTGACTTCG
ENSMUSG00000034664.13_Itga2b	ENSMUSG00000034664.13_Itga2b__3	accggGCAGGTCAGGAGTAAGAATAGGTTAATATTCATAGCCTGTTCTTGCTCCTGACCTGCTTTTTT	cgaaAAAAAAGCAGGTCAGGAGCAAGAACAGGCTATGAATATTAACCTATTCTTACTCCTGACCTGC	TGGTACTGGTGTGTACACGTCA	GCAGGTCAGGAGCAAGAACAG	ACCGGGCAGGTCAGGAGTAAGAATAGGTTAATATTCATAGCCTGTTCTTGCTCCTGACCTGCTTTT	ACCGGGCAGGTCAGGAGTAAGAATAGGTTAATATTCATAGCCTGTTCTTGCTCCTGACCTGCTTTTTTGAATTCGCACCAGCACGCTACGCATGGTACTGGTGTGTACACGTCATTCG
ENSMUSG00000034664.13_Itga2b	ENSMUSG00000034664.13_Itga2b__4	accggGCCTGTGGTAATCCAAGTTGAGTTAATATTCATAGCTCAGCTTGGATTGCCACAGGCTTTTTT	cgaaAAAAAAGCCTGTGGCAATCCAAGCTGAGCTATGAATATTAACTCAACTTGGATTACCACAGGC	GTGTACTGGTGTGTACACACGT	GCCTGTGGCAATCCAAGCTGA	ACCGGGCCTGTGGTAATCCAAGTTGAGTTAATATTCATAGCTCAGCTTGGATTGCCACAGGCTTTT	ACCGGGCCTGTGGTAATCCAAGTTGAGTTAATATTCATAGCTCAGCTTGGATTGCCACAGGCTTTTTTGAATTCGCACCAGCACGCTACGCAGTGTACTGGTGTGTACACACGTTTCG
ENSMUSG00000034664.13_Itga2b	ENSMUSG00000034664.13_Itga2b__5	accggGCTGGAGCACACTTATGAGTTGTTAATATTCATAGCAGCTCATAGGTGTGCTCCAGCTTTTTT	cgaaAAAAAAGCTGGAGCACACCTATGAGCTGCTATGAATATTAACAACTCATAAGTGTGCTCCAGC	CAGTACTGGTGTGTACACCATG	GCTGGAGCACACCTATGAGCT	ACCGGGCTGGAGCACACTTATGAGTTGTTAATATTCATAGCAGCTCATAGGTGTGCTCCAGCTTTT	ACCGGGCTGGAGCACACTTATGAGTTGTTAATATTCATAGCAGCTCATAGGTGTGCTCCAGCTTTTTTGAATTCGCACCAGCACGCTACGCACAGTACTGGTGTGTACACCATGTTCG
ENSMUSG00000020689.4_Itgb3	ENSMUSG00000020689.4_Itgb3__1	accggGCCGGAAGAACTGTTACTGTTGTTAATATTCATAGCGACAGTGACAGTTCTTCCGGCTTTTTT	cgaaAAAAAAGCCGGAAGAACTGTCACTGTCGCTATGAATATTAACAACAGTAACAGTTCTTCCGGC	ACCAACTGGTGTGTACACGTCA	GCCGGAAGAACTGTCACTGTC	ACCGGGCCGGAAGAACTGTTACTGTTGTTAATATTCATAGCGACAGTGACAGTTCTTCCGGCTTTT	ACCGGGCCGGAAGAACTGTTACTGTTGTTAATATTCATAGCGACAGTGACAGTTCTTCCGGCTTTTTTGAATTCGCACCAGCACGCTACGCAACCAACTGGTGTGTACACGTCATTCG
ENSMUSG00000020689.4_Itgb3	ENSMUSG00000020689.4_Itgb3__2	accggCAAGCTTGTGGGCTTTAAGGGGTTAATATTCATAGCTCCTTAAAGCCCACAGGCTTGTTTTTT	cgaaAAAAAACAAGCCTGTGGGCTTTAAGGAGCTATGAATATTAACCCCTTAAAGCCCACAAGCTTG	TGCAACTGGTGTGTACACCAGT	CAAGCCTGTGGGCTTTAAGGA	ACCGGCAAGCTTGTGGGCTTTAAGGGGTTAATATTCATAGCTCCTTAAAGCCCACAGGCTTGTTTT	ACCGGCAAGCTTGTGGGCTTTAAGGGGTTAATATTCATAGCTCCTTAAAGCCCACAGGCTTGTTTTTTGAATTCGCACCAGCACGCTACGCATGCAACTGGTGTGTACACCAGTTTCG
ENSMUSG00000020689.4_Itgb3	ENSMUSG00000020689.4_Itgb3__3	accggCCACGCTGCAATAATGGGAATGTTAATATTCATAGCGTTCCCATTGTTGCAGCGTGGTTTTTT	cgaaAAAAAACCACGCTGCAACAATGGGAACGCTATGAATATTAACATTCCCATTATTGCAGCGTGG	GTCAACTGGTGTGTACACTGTG	CCACGCTGCAACAATGGGAAC	ACCGGCCACGCTGCAATAATGGGAATGTTAATATTCATAGCGTTCCCATTGTTGCAGCGTGGTTTT	ACCGGCCACGCTGCAATAATGGGAATGTTAATATTCATAGCGTTCCCATTGTTGCAGCGTGGTTTTTTGAATTCGCACCAGCACGCTACGCAGTCAACTGGTGTGTACACTGTGTTCG
ENSMUSG00000020689.4_Itgb3	ENSMUSG00000020689.4_Itgb3__4	accggGACCTTCTCAGTAGGAAGAGTGTTAATATTCATAGCACTCTTCCTGCTGAGAGGGTCTTTTTT	cgaaAAAAAAGACCCTCTCAGCAGGAAGAGTGCTATGAATATTAACACTCTTCCTACTGAGAAGGTC	CACAACTGGTGTGTACACACAC	GACCCTCTCAGCAGGAAGAGT	ACCGGGACCTTCTCAGTAGGAAGAGTGTTAATATTCATAGCACTCTTCCTGCTGAGAGGGTCTTTT	ACCGGGACCTTCTCAGTAGGAAGAGTGTTAATATTCATAGCACTCTTCCTGCTGAGAGGGTCTTTTTTGAATTCGCACCAGCACGCTACGCACACAACTGGTGTGTACACACACTTCG
ENSMUSG00000020689.4_Itgb3	ENSMUSG00000020689.4_Itgb3__5	accggGCCAGTGTGTCTGTCATAGTAGTTAATATTCATAGCTGCTATGGCAGACACACTGGCTTTTTT	cgaaAAAAAAGCCAGTGTGTCTGCCATAGCAGCTATGAATATTAACTACTATGACAGACACACTGGC	ACACTGTGGTGTGTACACGTCA	GCCAGTGTGTCTGCCATAGCA	ACCGGGCCAGTGTGTCTGTCATAGTAGTTAATATTCATAGCTGCTATGGCAGACACACTGGCTTTT	ACCGGGCCAGTGTGTCTGTCATAGTAGTTAATATTCATAGCTGCTATGGCAGACACACTGGCTTTTTTGAATTCGCACCAGCACGCTACGCAACACTGTGGTGTGTACACGTCATTCG
ENSMUSG00000022817.15_Itgb5	ENSMUSG00000022817.15_Itgb5__1	accggCGGGTTAAAGTGGAGCTGTTAGTTAATATTCATAGCTGACAGCTCCACTTTAGCCCGTTTTTT	cgaaAAAAAACGGGCTAAAGTGGAGCTGTCAGCTATGAATATTAACTAACAGCTCCACTTTAACCCG	TGACTGTGGTGTGTACACCAGT	CGGGCTAAAGTGGAGCTGTCA	ACCGGCGGGTTAAAGTGGAGCTGTTAGTTAATATTCATAGCTGACAGCTCCACTTTAGCCCGTTTT	ACCGGCGGGTTAAAGTGGAGCTGTTAGTTAATATTCATAGCTGACAGCTCCACTTTAGCCCGTTTTTTGAATTCGCACCAGCACGCTACGCATGACTGTGGTGTGTACACCAGTTTCG
ENSMUSG00000022817.15_Itgb5	ENSMUSG00000022817.15_Itgb5__2	accggGCCAGGGAAAGTAAGGAGATTGTTAATATTCATAGCAGTCTCCTTGCTTTCCCTGGCTTTTTT	cgaaAAAAAAGCCAGGGAAAGCAAGGAGACTGCTATGAATATTAACAATCTCCTTACTTTCCCTGGC	GTACTGTGGTGTGTACACTGTG	GCCAGGGAAAGCAAGGAGACT	ACCGGGCCAGGGAAAGTAAGGAGATTGTTAATATTCATAGCAGTCTCCTTGCTTTCCCTGGCTTTT	ACCGGGCCAGGGAAAGTAAGGAGATTGTTAATATTCATAGCAGTCTCCTTGCTTTCCCTGGCTTTTTTGAATTCGCACCAGCACGCTACGCAGTACTGTGGTGTGTACACTGTGTTCG
ENSMUSG00000022817.15_Itgb5	ENSMUSG00000022817.15_Itgb5__3	accggCCTCCAGCTTGTTGTCTCTATGTTAATATTCATAGCATGGAGACAGCAAGCTGGAGGTTTTTT	cgaaAAAAAACCTCCAGCTTGCTGTCTCCATGCTATGAATATTAACATAGAGACAACAAGCTGGAGG	CAACTGTGGTGTGTACACACAC	CCTCCAGCTTGCTGTCTCCAT	ACCGGCCTCCAGCTTGTTGTCTCTATGTTAATATTCATAGCATGGAGACAGCAAGCTGGAGGTTTT	ACCGGCCTCCAGCTTGTTGTCTCTATGTTAATATTCATAGCATGGAGACAGCAAGCTGGAGGTTTTTTGAATTCGCACCAGCACGCTACGCACAACTGTGGTGTGTACACACACTTCG
ENSMUSG00000022817.15_Itgb5	ENSMUSG00000022817.15_Itgb5__4	accggCAGGTGGAAGTTGCCTATAATGTTAATATTCATAGCATTGTAGGCGACTTCCACCTGTTTTTT	cgaaAAAAAACAGGTGGAAGTCGCCTACAATGCTATGAATATTAACATTATAGGCAACTTCCACCTG	ACTGTGTGGTGTGTACACCAGT	CAGGTGGAAGTCGCCTACAAT	ACCGGCAGGTGGAAGTTGCCTATAATGTTAATATTCATAGCATTGTAGGCGACTTCCACCTGTTTT	ACCGGCAGGTGGAAGTTGCCTATAATGTTAATATTCATAGCATTGTAGGCGACTTCCACCTGTTTTTTGAATTCGCACCAGCACGCTACGCAACTGTGTGGTGTGTACACCAGTTTCG
ENSMUSG00000022817.15_Itgb5	ENSMUSG00000022817.15_Itgb5__5	accggGCGTGGAGAGTGTAGTTGTAAGTTAATATTCATAGCTTGCAGCTACACTCTCCACGCTTTTTT	cgaaAAAAAAGCGTGGAGAGTGTAGCTGCAAGCTATGAATATTAACTTACAACTACACTCTCCACGC	TGTGTGTGGTGTGTACACACTG	GCGTGGAGAGTGTAGCTGCAA	ACCGGGCGTGGAGAGTGTAGTTGTAAGTTAATATTCATAGCTTGCAGCTACACTCTCCACGCTTTT	ACCGGGCGTGGAGAGTGTAGTTGTAAGTTAATATTCATAGCTTGCAGCTACACTCTCCACGCTTTTTTGAATTCGCACCAGCACGCTACGCATGTGTGTGGTGTGTACACACTGTTCG
ENSMUSG00000001281.10_Itgb7	ENSMUSG00000001281.10_Itgb7__1	accggCTTGGCTCCTAATTTGGATGAGTTAATATTCATAGCTCATCCAAGTTAGGGGCCAAGTTTTTT	cgaaAAAAAACTTGGCCCCTAACTTGGATGAGCTATGAATATTAACTCATCCAAATTAGGAGCCAAG	GTTGTGTGGTGTGTACACGTAC	CTTGGCCCCTAACTTGGATGA	ACCGGCTTGGCTCCTAATTTGGATGAGTTAATATTCATAGCTCATCCAAGTTAGGGGCCAAGTTTT	ACCGGCTTGGCTCCTAATTTGGATGAGTTAATATTCATAGCTCATCCAAGTTAGGGGCCAAGTTTTTTGAATTCGCACCAGCACGCTACGCAGTTGTGTGGTGTGTACACGTACTTCG
[truncated: 874 more rows]

## Sheet: MAGeCK_results_WT
id	num	neg.score	neg.p.value	neg.fdr	neg.rank	neg.goodsgrna	neg.lfc	pos.score	pos.p.value	pos.fdr	pos.rank	pos.goodsgrna	pos.lfc
ENSMUSG00000021432.15_Slc35b3	5	0.00069656	1.4408e-07	0	2	4	-3.1559	0.9526	1		325	0	0
[truncated: 190 more rows]

## Sheet: MAGeCK_results_URE
id	num	neg.score	neg.p.value	neg.fdr	neg.rank	neg.goodsgrna	neg.lfc	pos.score	pos.p.value	pos.fdr	pos.rank	pos.goodsgrna	pos.lfc
[truncated: 176 more rows]

[truncated: 1 more sheets: MAGeCK_results_B22]
