# Supplementary material for: Redistribution of PU.1 partner transcription factor RUNX1 binding secures cell survival during leukemogenesis
Source: EMBO J. 2024 Nov 14;43(24):6291–309. doi: 10.1038/s44318-024-00295-y (PMC11649769; doi:10.1038/s44318-024-00295-y)
Supplement: Supplementary file 8 — Dataset EV4 [file 44318_2024_295_MOESM8_ESM.xlsx]

## Sheet: Legend
Dataset EV4: Term enrichment results for proteins overexpressed in Hox-URE vs Hox-WT celllines

## Sheet: Enichments Proteome
Genes with a FDR < 0.05 and fold change greater 1.5 were selected for enrichment analysis. Terms with adjusted pvalue < 0.05 are shown.
Term	pvalue	isize	tsize	Source	Genes
Neutrophil degranulation	1.70168e-13	84	502	REAC	Aga,Agl,Alad,Ano6,Anxa2,Apeh,Arsa,Asah1,Atg7,Atp11a,Atp8a1,Atp8b4,C3,Cant1,Cap1,Capn1,Cd63,Cd93,Cnn2,Creg1,Cstb,Ctsb,Cyb5r3,Dgat1,Dock2,Enpp4,Fabp5,Fcer1g,Fth1,Galns,Gm2a,Gns,Golga7,Grn,Gsn,H2-K1,H2-M3,H2-Q7,H2-T23,Hexb,Hpse,Hvcn1,Iqgap1,Ist1,Itgal,Kcnab2,Lamp1,Lamp2,Lamtor3,Lcn2,Magt1,Mgam,Mlec,Mndal,Nbeal2,Pecam1,Pfkl,Pgm2,Pkm,Plekho2,Pygl,Qsox1,Rab27a,Rab3d,Rab44,Rab4b,Rab6a,Rhof,Scamp1,Sdcbp,…
Metabolic pathways	5.23515e-13	157	1582	KEGG	Acaa2,Acadvl,Aco1,Aco2,Acot8,Acox2,Acox3,Acp2,Acss2,Acyp2,Agl,Agpat3,Akr1a1,Alad,Aldh18a1,Aldh2,Alg2,Amacr,Arsa,Asah1,Asl,Ass1,Atp5j2,Atp6v0a2,Bckdha,Bckdhb,Blvrb,C1galt1,Cant1,Car13,Car8,Cbr4,Cds2,Cerk,Chkb,Chsy1,Ckb,Cndp2,Cpox,Cryl1,Ctps2,Dgat1,Dguok,Dhrs3,Dhrs4,Echs1,Eno3,Enpp4,Entpd5,Esd,Fads1,Fads2,Fah,Fech,Fut7,G6pdx,Galc,Galns,Ganc,Gbe1,Gch1,Gclc,Gclm,Glul,Gmds,Gmppa,Gmppb,Gns,Got1,Grhpr,G…
Metabolism	1.60483e-11	184	1682	REAC	Abhd4,Acaa2,Acad10,Acadvl,Acbd5,Aco2,Acot13,Acot8,Acox2,Acox3,Acsf2,Acss2,Agl,Agpat3,Akr1a1,Alad,Aldh18a1,Aldh2,Amacr,Arsa,Asah1,Asl,Ass1,Atp5j2,Atp5k,Bckdhb,Blvrb,Bphl,Bsg,Car13,Cbr4,Cds2,Cerk,Chkb,Chst14,Chsy1,Ckb,Cndp2,Cpox,Cpt1a,Cpt2,Cryl1,Ctps2,Cyb5a,Cyb5r3,Dgat1,Dguok,Echs1,Eci2,Eno3,Entpd5,Esd,Esyt1,Esyt2,Etfdh,Fabp5,Fads1,Fads2,Fah,Fdx1,Fut11,Fut7,G6pdx,Galc,Galns,Gbe1,Gch1,Gclc,Gclm,Gltp…
Lysosome	1.77757e-08	29	134	KEGG	Acp2,Aga,Arsa,Asah1,Atp6v0a2,Cd63,Cln3,Cln5,Cltb,Ctsb,Ctsl,Ctso,Dmxl1,Galc,Galns,Gga1,Gm2a,Gns,Hexb,Idua,Lamp1,Lamp2,Lgmn,Naga,Naglu,Ppt1,Sgsh,Tpp1,Wdr7
Metabolism of lipids	6.48685e-06	73	569	REAC	Abhd4,Acaa2,Acad10,Acadvl,Acbd5,Acot13,Acot8,Acox2,Acox3,Acsf2,Agpat3,Amacr,Arsa,Asah1,Cbr4,Cds2,Cerk,Chkb,Cpt1a,Cpt2,Dgat1,Echs1,Eci2,Esyt1,Esyt2,Fabp5,Fads1,Fads2,Fdx1,Galc,Gltp,Gm2a,Gstm4,H2-Ke6,Hacl1,Hadha,Hexb,Hsd17b11,Inpp5d,Inppl1,Lpgat1,Mgll,Mlycd,Mtm1,Ndufab1,Nudt19,Ormdl1,Osbp,Osbpl2,Osbpl3,Osbpl5,Osbpl9,Oxct1,Pecr,Phyh,Pi4k2a,Pi4k2b,Pik3ca,Pip5k1c,Plpp3,Pnpla6,Pon3,Ppt1,Prkd3,Pten,Ptgd…
Endocytosis	1.7112e-05	37	264	KEGG	Acap1,Arap1,Arap2,Arf6,Arfgap3,Asap1,Bin1,Chmp1a,Chmp2a,Cltb,Dnajc6,Ehd4,Epn1,Eps15,H2-K1,H2-M3,H2-Q7,H2-T23,Hspa2,Ist1,Ldlrap1,Nedd4,Nedd4l,Pip5k1c,Pml,Rab31,Rabep1,Sh3glb1,Snf8,Snx12,Tgfbr1,Tgfbr2,Tsg101,Vps28,Vps36,Vps37a,Wipf1
Peroxisomal lipid metabolism	2.79524e-05	12	28	REAC	Acbd5,Acot8,Acox2,Acox3,Amacr,Eci2,Hacl1,Mlycd,Nudt19,Pecr,Phyh,Slc25a17
Innate Immune System	3.99507e-05	108	1006	REAC	Aga,Agl,Alad,Ano6,Anxa2,Apeh,Arsa,Asah1,Atg7,Atp11a,Atp6v0a2,Atp8a1,Atp8b4,C3,Cant1,Cap1,Capn1,Cd63,Cd93,Cnn2,Creg1,Cstb,Ctsb,Ctsl,Cyb5r3,Dgat1,Dock2,Dusp6,Enpp4,Ep300,Fabp5,Fcer1g,Fth1,Galns,Gm2a,Gns,Golga7,Grb2,Grn,Gsn,H2-K1,H2-M3,H2-Q7,H2-T23,Hexb,Hpse,Hvcn1,Iqgap1,Ist1,Itgal,Kcnab2,Lamp1,Lamp2,Lamtor3,Lbp,Lcn2,Lgmn,Magt1,Mapk3,Mapk9,Mgam,Mlec,Mndal,Myh9,Myo10,Myo1c,Nbeal2,Nckap1,Nlrp3,Pdzd11,…
Metabolism of carbohydrates	0.000139563	39	250	REAC	Agl,Akr1a1,Chst14,Chsy1,Cryl1,Eno3,Fut11,Fut7,G6pdx,Galns,Gbe1,Gns,Got1,Hexb,Hk1,Hpse,Hs2st1,Mdh1,Naglu,Papss1,Papss2,Pck2,Pfkl,Pfkp,Pgd,Pgls,Pgm2,Pkm,Pygl,Rbks,Sdc2,Sdc4,Sgsh,Slc25a11,Slc25a12,Slc9a1,St3gal1,Tkfc,Ugp2
Fatty acid metabolism	0.000155252	30	167	REAC	Acaa2,Acad10,Acadvl,Acbd5,Acot13,Acot8,Acox2,Acox3,Acsf2,Amacr,Cbr4,Cpt1a,Cpt2,Echs1,Eci2,Fads1,Fads2,H2-Ke6,Hacl1,Hadha,Mlycd,Ndufab1,Nudt19,Pecr,Phyh,Pon3,Ppt1,Ptgds,Slc25a17,Slc25a20
Carbon metabolism	0.000201046	21	118	KEGG	Aco1,Aco2,Acox3,Acss2,Echs1,Eno3,Esd,G6pdx,Got1,H6pd,Hk1,Mdh1,Pcx,Pfkl,Pfkp,Pgd,Pgls,Pkm,Psph,Sdsl,Tkfc
Peroxisome	0.000377562	17	85	KEGG	Acot8,Acox2,Acox3,Amacr,Dhrs4,Ech1,Eci2,Hacl1,Mlycd,Mpv17,Nudt19,Pecr,Pex26,Phyh,Prdx5,Scp2,Slc25a17
Protein localization	0.000391568	21	97	REAC	Acbd5,Acot8,Acox2,Acox3,Amacr,Atad1,Cyb5a,Dhrs4,Ech1,Eci2,Fis1,Hacl1,Mlycd,Mpv17,Nudt19,Pecr,Pex26,Phyh,Sec61g,Slc25a17,Zfand6
Membrane Trafficking	0.00130039	61	511	REAC	Aak1,Agpat3,Arf6,Arfgap3,Bet1,Bicd1,Bin1,Chmp2a,Cltb,Cttn,Dctn3,Dennd2d,Dennd4a,Dnajc6,Epn1,Eps15,Fcho1,Fth1,Gabarapl2,Gdi1,Gns,Gosr2,Grb2,Hip1r,Kif13b,Ldlrap1,Map1lc3b,Napg,Optn,Pip5k1c,Plin3,Rab1b,Rab27a,Rab38,Rab43,Rab6a,Rab6b,Rab8b,Scfd1,Sec22b,Sec23a,Sec24d,Snap23,Snf8,Snx9,Sptan1,Sptbn1,Surf4,Synj2,Tmed2,Tmed3,Tpd52l1,Trappc1,Trappc10,Trappc9,Tsg101,Tuba8,Tubb2b,Vps28,Vps36,Vps37a
Biosynthesis of amino acids	0.00234422	15	78	KEGG	Aco1,Aco2,Aldh18a1,Asl,Ass1,Eno3,Glul,Got1,Pcx,Pfkl,Pfkp,Pkm,Psph,Pycr1,Sdsl
Peroxisomal protein import	0.00269372	15	61	REAC	Acot8,Acox2,Acox3,Amacr,Dhrs4,Ech1,Eci2,Hacl1,Mlycd,Mpv17,Nudt19,Pecr,Pex26,Phyh,Zfand6
Fatty acid metabolism	0.00319338	13	62	KEGG	Acaa2,Acadvl,Acox3,Cbr4,Cpt1a,Cpt2,Echs1,Fads1,Fads2,H2-Ke6,Hadha,Ppt1,Scp2
Mitophagy - animal	0.00755733	13	67	KEGG	Bcl2l13,Bnip3l,Fis1,Foxo3,Gabarapl2,Map1lc3b,Mapk9,Mfn2,Nbr1,Optn,Rras2,Sqstm1,Tax1bp1
Immune System	0.00913596	147	1641	REAC	Aga,Agl,Alad,Ano6,Anxa2,Apeh,Arsa,Asah1,Atg7,Atp11a,Atp6v0a2,Atp8a1,Atp8b4,C3,Camk2d,Cant1,Cap1,Capn1,Cd63,Cd93,Cdkn1b,Cnn2,Creg1,Cstb,Ctsb,Ctsl,Ctso,Cyb5r3,Dctn3,Dgat1,Dock2,Dusp6,Enpp4,Ep300,Fabp5,Fbxl8,Fbxo7,Fcer1g,Foxo3,Fth1,Galns,Gm2a,Gns,Golga7,Grb2,Grn,Gsn,H2-K1,H2-M3,H2-Q7,H2-T23,Hexb,Hpse,Hvcn1,Ifitm2,Ifitm3,Il16,Il1rap,Inpp5d,Inppl1,Iqgap1,Ist1,Itgal,Kcnab2,Kif13b,Lamp1,Lamp2,Lamtor3,Lb…
Biosynthesis of cofactors	0.00992079	21	151	KEGG	Ak3,Akr1a1,Alad,Aldh2,Cpox,Ctps2,Dhrs3,Fech,Gch1,Gclc,Gclm,Gmppa,Gmppb,Mocs1,Mthfd2,Nqo1,Pdxp,Ppcs,Pts,Ugp2,Uros
Glycosaminoglycan degradation	0.0106238	7	21	KEGG	Galns,Gns,Hexb,Hpse,Idua,Naglu,Sgsh
RHO GTPase cycle	0.0306429	45	379	REAC	Abr,Acbd5,Akap12,Arap1,Arfgap3,Arhgap1,Arhgap18,Arhgap32,Arhgap6,Arhgef1,Basp1,Cep97,Ckb,Dock11,Dock2,Dock5,Erbin,Esyt1,Fam169a,Farp1,Fgd4,Flot1,Flot2,Gna13,Hint2,Iqgap1,Msi2,Nckap1,Pik3ca,Plxnd1,Ralgapa1,Rbmx,Rhof,Rras2,Scfd1,Snap23,Sptan1,Sptbn1,Stom,Tex2,Tjp2,Tmem59,Twf1,Uhrf1bp1l,Wwp2
Autophagy - animal	0.0324077	19	141	KEGG	Atg7,Bad,Ctsb,Ctsl,Ern1,Gabarapl2,Lamp1,Lamp2,Map1lc3b,Mapk3,Mapk9,Pik3ca,Prkaca,Prkacb,Pten,Rb1cc1,Rras2,Sh3glb1,Sqstm1
Programmed Cell Death	0.0349388	21	128	REAC	Appl1,Bad,Chmp2a,Diablo,Flot1,Flot2,Gas2,Gsn,H1f0,Mapk3,Mapt,Plec,Ripk1,Sdcbp,Sptan1,Stk24,Tjp2,Ywhab,Ywhah,Ywhaq,Ywhaz
Pentose phosphate pathway	0.0400045	8	33	KEGG	G6pdx,H6pd,Pfkl,Pfkp,Pgd,Pgls,Pgm2,Rbks
Proteoglycans in cancer	0.0444535	24	204	KEGG	Arhgef1,Camk2d,Cd63,Ctsl,Cttn,Ezr,Grb2,Hgf,Hpse,Iqgap1,Mapk3,Msn,Pdcd4,Pik3ca,Ppp1r12a,Prkaca,Prkacb,Prkcb,Rras2,Sdc2,Sdc4,Slc9a1,Tgfb1,Thbs1
Starch and sucrose metabolism	0.0498097	8	34	KEGG	Agl,Ganc,Gbe1,Hk1,Mgam,Pgm2,Pygl,Ugp2
Viral carcinogenesis	0.0499722	25	218	KEGG	Actn4,Bad,C3,Ccnd3,Cdkn1b,Ep300,Grb2,Gsn,H2-K1,H2-M3,H2-Q7,H2-T23,Hdac4,Mapk3,Pik3ca,Pkm,Prkaca,Prkacb,Sp100,Stat5a,Stat5b,Ywhab,Ywhah,Ywhaq,Ywhaz
