# Supplementary material for: Redistribution of PU.1 partner transcription factor RUNX1 binding secures cell survival during leukemogenesis
Source: EMBO J. 2024 Nov 14;43(24):6291–309. doi: 10.1038/s44318-024-00295-y (PMC11649769; doi:10.1038/s44318-024-00295-y)
Supplement: Supplementary file 9 — Dataset EV5 [file 44318_2024_295_MOESM9_ESM.xlsx]

## Sheet: Legend
Dataset EV5: Sequencing and quality metrics of ATAC-seq (mouse) and ChIP-seq (human) data produced for this study

## Sheet: NGS Metrics
ATAC-seq data produced from ex vivo sorted LSKs and GMPs from WT ore UREd/d mice
Assay	Read Length	Sample	Total Reads	% Duplicates	% Reads aligned to chrM	Reads after all filtering steps	% Reads filtered out	Number of callable peaks*	% of reads in peaks**
ATAC-seq	2x51	WT LSK rep1	36141904	12.2065	0.92967	30879872	14.5594	82951	46.12
ATAC-seq	2x51	WT LSK rep2	22453969	11.2163	0.953557	19422103	13.5026	82951	55.05
ATAC-seq	2x51	WT LSK rep3	51134607	16.9637	1.00732	41137869	19.5498	82951	44.96
ATAC-seq	2x51	WT GMP rep 1	27803588	9.53647	0.875605	24293518	12.6245	81980	56.02
ATAC-seq	2x51	WT GMP rep 2	46682188	17.1551	0.67545	37319588	20.056	81980	49.25
ATAC-seq	2x51	WT GMP rep 3	43427684	16.7195	2.49595	34909694	19.6142	81980	58.93
ATAC-seq	2x51	URE LSK rep1	49940418	20.9354	1.65076	37957263	23.9949	71270	53.43
ATAC-seq	2x51	URE LSK rep2	43547788	21.007	0.965189	32962972	24.3062	71270	51.12
ATAC-seq	2x51	URE LSK rep3	55567045	19.5367	1.66041	42340174	23.8034	71270	49.66
ATAC-seq	2x51	URE GMP rep1	61091551	20.664	1.18363	45960335	24.7681	71151	43.86
ATAC-seq	2x51	URE GMP rep2	79757268	21.8977	0.453629	59059812	25.9506	71151	52.34
ATAC-seq	2x51	URE GMP rep3	58334655	21.1598	1.52795	43770586	24.9664	71151	51.24
* Peaks were called per experimental group (rather than sample, see methods), hence number of peaks is the same between replicates
** Indicates % of reads that are overlapping callable peaks indicating signal compared to noise (ranges from 0 - 100%, 100% would mean all reads are signal). In the literature often called FRiPs (fraction of reads in peaks)
ChIP-seq data produced from THP-1 cells with either a PU.1 knockdown or non-targeting control
Assay	Read Length	Sample	PU.1 Status	ChIP Target	Batch	Total Reads	% Duplicates	Reads after all filtering steps	% Reads filtered out	Number of callable peaks*	% of reads in peaks**
ChIP-seq	1x72	Anti-RUNX1 PU.1 KD rep1	Knockdown	RUNX1	1	16224652	25.2492	4096594	74.7508	16375	8
ChIP-seq	1x72	Anti-RUNX1 PU.1 KD rep2	Knockdown	RUNX1	1	25146812	46.6975	11742943	53.3025	16375	9.3
ChIP-seq	1x72	Anti-RUNX1 PU.1 KD rep3	Knockdown	RUNX1	1	25706833	58.6202	15069397	41.3798	16375	9.4
ChIP-seq	1x72	Anti-RUNX1 PU1. Control rep1	Control	RUNX1	1	26286797	50.8963	13379016	49.1037	22189	9.8
ChIP-seq	1x72	Anti-RUNX1 PU1. Control rep2	Control	RUNX1	1	26683538	40.6971	10859435	59.3029	22189	10.8
ChIP-seq	1x72	Anti-IgG PU1. Control rep1	Control	IgG	1	24905434	51.542	12836751	48.458	*	1.2
ChIP-seq	1x72	Anti-IgG PU1. Control rep2	Control	IgG	1	21259297	70.3753	14961298	29.6247	*	0.9
ChIP-seq	1x72	Anti-IgG PU1. Control rep3	Control	IgG	1	30688798	69.3938	21296125	30.6062	*	0.9
ChIP-seq	1x72	Anti-IgG PU.1 KD rep1	Knockdown	IgG	1	44202418	71.0954	31425874	28.9046	*	1.3
ChIP-seq	1x72	Anti-IgG PU.1 KD rep2	Knockdown	IgG	1	27617533	71.1118	19639323	28.8882	*	1
ChIP-seq	1x72	Anti-RUNX1 PU1. Control rep3	Control	RUNX1	2	26977863	39.6141	10687027	60.3859	16375	4
ChIP-seq	1x72	Anti-RUNX1 PU1. Control rep4	Control	RUNX1	2	26562084	42.8405	11379334	57.1595	16375	6.5
ChIP-seq	1x72	Anti-RUNX1 PU1. Control rep5	Control	RUNX1	2	25422439	42.3329	10762058	57.6671	16375	7.3
ChIP-seq	1x72	Anti-RUNX1 PU.1 KD rep3	Knockdown	RUNX1	2	32395972	68.7076	22258507	31.2924	22189	9.7
ChIP-seq	1x72	Anti-RUNX1 PU.1 KD rep4	Knockdown	RUNX1	2	26636721	42.073	11206874	57.927	22189	11
ChIP-seq	1x72	Anti-RUNX1 PU.1 KD rep5	Knockdown	RUNX1	2	23590595	41.8623	9875575	58.1377	22189	13
ChIP-seq	1x72	Anti-RUNX1 PU.1 KD rep6	Knockdown	RUNX1	2	23740727	44.8198	10640536	55.1802	22189	9.2
ChIP-seq	1x72	Anti-IgG PU1. Control rep4	Control	IgG	2	27998017	64.7253	18121806	35.2747	*	1.1
ChIP-seq	1x72	Anti-IgG PU.1 KD rep3	Knockdown	IgG	2	12421210	73.6488	9148075	26.3512	*	1
ChIP-seq	1x72	Anti-IgG PU.1 KD rep4	Knockdown	IgG	2	7900601	73.492	5806309	26.508	*	1
* Peaks per condition were called using macs2 + Irreproducible Discovery Rate against the IgG controls, hence, replicates have the same peak numbers and IgG have no peak numbers
** Represents the percent of reads overlapping the consensus peak set of knockdown + control
