# Supplementary material for: Redistribution of PU.1 partner transcription factor RUNX1 binding secures cell survival during leukemogenesis
Source: EMBO J. 2024 Nov 14;43(24):6291–309. doi: 10.1038/s44318-024-00295-y (PMC11649769; doi:10.1038/s44318-024-00295-y)
Supplement: Supplementary file 10 — Dataset EV6 [file 44318_2024_295_MOESM10_ESM.xlsx]

## Sheet: Legend
Dataset EV6: Primers used in this study

## Sheet: Sequences
Name	Sequence	Experiment	Comment
pRSI17_nested1_f	TCGCACCAGCACGCTACGCA	shRNA screening experiment	Forward primer for 1st round of 2-step nested PCR in shRNA library construction	* Lowercase nucleotides indicate the 8bp index sequence for demultiplexing
pRSI17_nested1_r	GAGCACCGACAACAACGCAGA	shRNA screening experiment	Reverse primer for 1st round of 2-step nested PCR in shRNA library construction
v2_Ad1.1_TAGATCGC	AATGATACGGCGACCACCGAGATCTACACtagatcgcGAGCACCGACAACAACGCAGA	shRNA screening experiment	P5 Illumina primers for 2nd round of 2-step nested PCR in shRNA library construction
v2_Ad1.2_CTCTCTAT	AATGATACGGCGACCACCGAGATCTACACctctctatGAGCACCGACAACAACGCAGA	shRNA screening experiment	P5 Illumina primers for 2nd round of 2-step nested PCR in shRNA library construction
v2_Ad1.3_TATCCTCT	AATGATACGGCGACCACCGAGATCTACACtatcctctGAGCACCGACAACAACGCAGA	shRNA screening experiment	P5 Illumina primers for 2nd round of 2-step nested PCR in shRNA library construction
v2_Ad1.4_AGAGTAGA	AATGATACGGCGACCACCGAGATCTACACagagtagaGAGCACCGACAACAACGCAGA	shRNA screening experiment	P5 Illumina primers for 2nd round of 2-step nested PCR in shRNA library construction
v2_Ad1.5_GTAAGGAG	AATGATACGGCGACCACCGAGATCTACACgtaaggagGAGCACCGACAACAACGCAGA	shRNA screening experiment	P5 Illumina primers for 2nd round of 2-step nested PCR in shRNA library construction
v2_Ad1.6_ACTGCATA	AATGATACGGCGACCACCGAGATCTACACactgcataGAGCACCGACAACAACGCAGA	shRNA screening experiment	P5 Illumina primers for 2nd round of 2-step nested PCR in shRNA library construction
v2_Ad1.7_AAGGAGTA	AATGATACGGCGACCACCGAGATCTACACaaggagtaGAGCACCGACAACAACGCAGA	shRNA screening experiment	P5 Illumina primers for 2nd round of 2-step nested PCR in shRNA library construction
v2_Ad1.8_CTAAGCCT	AATGATACGGCGACCACCGAGATCTACACctaagcctGAGCACCGACAACAACGCAGA	shRNA screening experiment	P5 Illumina primers for 2nd round of 2-step nested PCR in shRNA library construction
v2_Ad1.9_TGGAAATC	AATGATACGGCGACCACCGAGATCTACACtggaaatcGAGCACCGACAACAACGCAGA	shRNA screening experiment	P5 Illumina primers for 2nd round of 2-step nested PCR in shRNA library construction
v2_Ad1.10_AACATGAT	AATGATACGGCGACCACCGAGATCTACACaacatgatGAGCACCGACAACAACGCAGA	shRNA screening experiment	P5 Illumina primers for 2nd round of 2-step nested PCR in shRNA library construction
v2_Ad1.11_TGATGAAA	AATGATACGGCGACCACCGAGATCTACACtgatgaaaGAGCACCGACAACAACGCAGA	shRNA screening experiment	P5 Illumina primers for 2nd round of 2-step nested PCR in shRNA library construction
v2_Ad1.12_GTCGGACT	AATGATACGGCGACCACCGAGATCTACACgtcggactGAGCACCGACAACAACGCAGA	shRNA screening experiment	P5 Illumina primers for 2nd round of 2-step nested PCR in shRNA library construction
v2_Ad1.13_TTTCTAGC	AATGATACGGCGACCACCGAGATCTACACtttctagcGAGCACCGACAACAACGCAGA	shRNA screening experiment	P5 Illumina primers for 2nd round of 2-step nested PCR in shRNA library construction
v2_Ad1.14_TAACCAAG	AATGATACGGCGACCACCGAGATCTACACtaaccaagGAGCACCGACAACAACGCAGA	shRNA screening experiment	P5 Illumina primers for 2nd round of 2-step nested PCR in shRNA library construction
v2_Ad1.15_GTGTATCG	AATGATACGGCGACCACCGAGATCTACACgtgtatcgGAGCACCGACAACAACGCAGA	shRNA screening experiment	P5 Illumina primers for 2nd round of 2-step nested PCR in shRNA library construction
v2_Ad1.16_TCCATCAA	AATGATACGGCGACCACCGAGATCTACACtccatcaaGAGCACCGACAACAACGCAGA	shRNA screening experiment	P5 Illumina primers for 2nd round of 2-step nested PCR in shRNA library construction
v2_Ad1.17_TTCGTGCA	AATGATACGGCGACCACCGAGATCTACACttcgtgcaGAGCACCGACAACAACGCAGA	shRNA screening experiment	P5 Illumina primers for 2nd round of 2-step nested PCR in shRNA library construction
v2_Ad1.18_AGGTTGCC	AATGATACGGCGACCACCGAGATCTACACaggttgccGAGCACCGACAACAACGCAGA	shRNA screening experiment	P5 Illumina primers for 2nd round of 2-step nested PCR in shRNA library construction
v2_Ad1.19_CCTTATGT	AATGATACGGCGACCACCGAGATCTACACccttatgtGAGCACCGACAACAACGCAGA	shRNA screening experiment	P5 Illumina primers for 2nd round of 2-step nested PCR in shRNA library construction
v2_Ad1.20_CAGCAACG	AATGATACGGCGACCACCGAGATCTACACcagcaacgGAGCACCGACAACAACGCAGA	shRNA screening experiment	P5 Illumina primers for 2nd round of 2-step nested PCR in shRNA library construction
v2_Ad1.21_GGTTCAAT	AATGATACGGCGACCACCGAGATCTACACggttcaatGAGCACCGACAACAACGCAGA	shRNA screening experiment	P5 Illumina primers for 2nd round of 2-step nested PCR in shRNA library construction
v2_Ad1.22_ACATTCGT	AATGATACGGCGACCACCGAGATCTACACacattcgtGAGCACCGACAACAACGCAGA	shRNA screening experiment	P5 Illumina primers for 2nd round of 2-step nested PCR in shRNA library construction
v2_Ad1.23_GATTCCCA	AATGATACGGCGACCACCGAGATCTACACgattcccaGAGCACCGACAACAACGCAGA	shRNA screening experiment	P5 Illumina primers for 2nd round of 2-step nested PCR in shRNA library construction
v2_Ad1.24_CGGACTGC	AATGATACGGCGACCACCGAGATCTACACcggactgcGAGCACCGACAACAACGCAGA	shRNA screening experiment	P5 Illumina primers for 2nd round of 2-step nested PCR in shRNA library construction
v2_Ad2.1_TAAGGCGA	CAAGCAGAAGACGGCATACGAGATtcgccttaTCGCACCAGCACGCTACGCA	shRNA screening experiment	P7 Illumina primers for 2nd round of 2-step nested PCR in shRNA library construction
v2_Ad2.2_CGTACTAG	CAAGCAGAAGACGGCATACGAGATctagtacgTCGCACCAGCACGCTACGCA	shRNA screening experiment	P7 Illumina primers for 2nd round of 2-step nested PCR in shRNA library construction
v2_Ad2.3_AGGCAGAA	CAAGCAGAAGACGGCATACGAGATttctgcctTCGCACCAGCACGCTACGCA	shRNA screening experiment	P7 Illumina primers for 2nd round of 2-step nested PCR in shRNA library construction
v2_Ad2.4_TCCTGAGC	CAAGCAGAAGACGGCATACGAGATgctcaggaTCGCACCAGCACGCTACGCA	shRNA screening experiment	P7 Illumina primers for 2nd round of 2-step nested PCR in shRNA library construction
v2_Ad2.5_GGACTCCT	CAAGCAGAAGACGGCATACGAGATaggagtccTCGCACCAGCACGCTACGCA	shRNA screening experiment	P7 Illumina primers for 2nd round of 2-step nested PCR in shRNA library construction
v2_Ad2.6_TAGGCATG	CAAGCAGAAGACGGCATACGAGATcatgcctaTCGCACCAGCACGCTACGCA	shRNA screening experiment	P7 Illumina primers for 2nd round of 2-step nested PCR in shRNA library construction
v2_Ad2.7_CTCTCTAC	CAAGCAGAAGACGGCATACGAGATgtagagagTCGCACCAGCACGCTACGCA	shRNA screening experiment	P7 Illumina primers for 2nd round of 2-step nested PCR in shRNA library construction
v2_Ad2.8_CAGAGAGG	CAAGCAGAAGACGGCATACGAGATcctctctgTCGCACCAGCACGCTACGCA	shRNA screening experiment	P7 Illumina primers for 2nd round of 2-step nested PCR in shRNA library construction
v2_Ad2.9_GCTACGCT	CAAGCAGAAGACGGCATACGAGATagcgtagcTCGCACCAGCACGCTACGCA	shRNA screening experiment	P7 Illumina primers for 2nd round of 2-step nested PCR in shRNA library construction
v2_Ad2.10_CGAGGCTG	CAAGCAGAAGACGGCATACGAGATcagcctcgTCGCACCAGCACGCTACGCA	shRNA screening experiment	P7 Illumina primers for 2nd round of 2-step nested PCR in shRNA library construction
v2_Ad2.11_AAGAGGCA	CAAGCAGAAGACGGCATACGAGATtgcctcttTCGCACCAGCACGCTACGCA	shRNA screening experiment	P7 Illumina primers for 2nd round of 2-step nested PCR in shRNA library construction
v2_Ad2.12_GTAGAGGA	CAAGCAGAAGACGGCATACGAGATtcctctacTCGCACCAGCACGCTACGCA	shRNA screening experiment	P7 Illumina primers for 2nd round of 2-step nested PCR in shRNA library construction
v2_Ad2.13_TGGATCTG	CAAGCAGAAGACGGCATACGAGATcagatccaTCGCACCAGCACGCTACGCA	shRNA screening experiment	P7 Illumina primers for 2nd round of 2-step nested PCR in shRNA library construction
v2_Ad2.14_CCGTTTGT	CAAGCAGAAGACGGCATACGAGATacaaacggTCGCACCAGCACGCTACGCA	shRNA screening experiment	P7 Illumina primers for 2nd round of 2-step nested PCR in shRNA library construction
v2_Ad2.15_TGCTGGGT	CAAGCAGAAGACGGCATACGAGATacccagcaTCGCACCAGCACGCTACGCA	shRNA screening experiment	P7 Illumina primers for 2nd round of 2-step nested PCR in shRNA library construction
v2_Ad2.16_AGGTTGGG	CAAGCAGAAGACGGCATACGAGATcccaacctTCGCACCAGCACGCTACGCA	shRNA screening experiment	P7 Illumina primers for 2nd round of 2-step nested PCR in shRNA library construction
v2_Ad2.17_GTGTGGTG	CAAGCAGAAGACGGCATACGAGATcaccacacTCGCACCAGCACGCTACGCA	shRNA screening experiment	P7 Illumina primers for 2nd round of 2-step nested PCR in shRNA library construction
v2_Ad2.18_TGGGTTTC	CAAGCAGAAGACGGCATACGAGATgaaacccaTCGCACCAGCACGCTACGCA	shRNA screening experiment	P7 Illumina primers for 2nd round of 2-step nested PCR in shRNA library construction
v2_Ad2.19_TGGTCACA	CAAGCAGAAGACGGCATACGAGATtgtgaccaTCGCACCAGCACGCTACGCA	shRNA screening experiment	P7 Illumina primers for 2nd round of 2-step nested PCR in shRNA library construction
v2_Ad2.20_TTGACCCT	CAAGCAGAAGACGGCATACGAGATagggtcaaTCGCACCAGCACGCTACGCA	shRNA screening experiment	P7 Illumina primers for 2nd round of 2-step nested PCR in shRNA library construction
v2_Ad2.21_CGCGGACA	CAAGCAGAAGACGGCATACGAGATtgtccgcgTCGCACCAGCACGCTACGCA	shRNA screening experiment	P7 Illumina primers for 2nd round of 2-step nested PCR in shRNA library construction
v2_Ad2.22_TTCCATAT	CAAGCAGAAGACGGCATACGAGATatatggaaTCGCACCAGCACGCTACGCA	shRNA screening experiment	P7 Illumina primers for 2nd round of 2-step nested PCR in shRNA library construction
v2_Ad2.23_AATTCGTT	CAAGCAGAAGACGGCATACGAGATaacgaattTCGCACCAGCACGCTACGCA	shRNA screening experiment	P7 Illumina primers for 2nd round of 2-step nested PCR in shRNA library construction
v2_Ad2.24_GGCGTCGA	CAAGCAGAAGACGGCATACGAGATtcgacgccTCGCACCAGCACGCTACGCA	shRNA screening experiment	P7 Illumina primers for 2nd round of 2-step nested PCR in shRNA library construction
pRSI17_custom_Read1	GAGGTTCAGAGTTCTACAGTCCGAA	shRNA screening experiment	Custom sequencing primer for single-end sequencing of shRNA library on Illumina platforms
pRSI17_custom_Index7	TGCGTAGCGTGCTGGTGCGA	shRNA screening experiment	Custom index sequencing primer for the i7 index on Illumina platforms
pRSI17_custom_Index5	TCTGCGTTGTTGTCGGTGCTC	shRNA screening experiment	Custom index sequencing primer for the i5 index on Illumina platforms
Fwd_GAPDH	ATGCTGGCGCTGAGTAC	qPCR in murine cells
Rev_GAPDH	TGAGTCCTTCCACGATAC	qPCR in murine cells
Fwd_beta-actin	GGGAAATCGTGCGTGACATC	qPCR in murine cells
Rev_ beta-actin	CCAAGAAGGAAGGCTGGAAAAG	qPCR in murine cells
Fwd_mAcss2_D	CAGAGGTGGAATCGGCACTT	qPCR in murine cells
Rev_mAcss2_D	TGTATCCCCCAGGTCATGGT	qPCR in murine cells
Fwd_mFbxl8_A	AGTCTCTTTAGGGGCTCCGT	qPCR in murine cells
Rev_mFbxl8_A	CCTGAGCTAGAGCTAGTGCG	qPCR in murine cells
Fwd_mPLEKHA5_A	CACCTGGCCATGTATGTGAAG	qPCR in murine cells
Rev_ mPLEKHA5_A	CTATCCTGGCTCCAACCCAAC	qPCR in murine cells
Fwd_mC15orf39_B	CCAGACTGAGCACTCTTGGT	qPCR in murine cells
Rev_ mC15orf39_B	ATGGTGACGGGTGATATGCAA	qPCR in murine cells
Fwd_mRab37_A	GACTGTCCGGGGACATGACT	qPCR in murine cells
Rev_ mRab37_A	GGAAACAGGTTTTGCCGACG	qPCR in murine cells
Fwd_beta-actin	CCTGGCACCCAGCACAAT	qPCR in human cells
Rev_ beta-actin	GGGCCGGACTCGTCATAC	qPCR in human cells
Fwd_hAcss2_C	CGCGGTTCTAGGAACTTGAC	qPCR in human cells
Rev_hAcss2_C	GGGCATGGAGTCTTCCAGTA	qPCR in human cells
Fwd_hFbxl8_B	GAGGTGCATTGTTTCTGCGT	qPCR in human cells
Rev_hFbxl8_B	TTCCCTCTCAGAGCGCTTAC	qPCR in human cells
Fwd_hVmp1_C	CGGGTGTGAGAGTCCGTAAG	qPCR in human cells
Rev_hVmp1_C	CCCAGATCCGCAATGCCTAA	qPCR in human cells
Fwd_hPLEKHA5_C	AGCAGCCATTCAGACAGTGG	qPCR in human cells
Rev_ hPLEKHA5_C	TCTGTAGTACCTCTTTGCTGCT	qPCR in human cells
Fwd_C15orf39_A	GAACGGCAGCTAGGAGGGT	qPCR in human cells
Rev_ C15orf39_A	GAGTCTGTCTCTAAGCGGGG	qPCR in human cells
Fwd_Rab37_A	GTACGGTGTTCCCTTCCTGG	qPCR in human cells
Rev_ Rab37_A	CATTGGCTCAGCCTCTTGGA	qPCR in human cells
Fwd_hPU.1	CAT CTG CTC CAG CTC CAT GT	qPCR in human cells
Rev_hPU.1	AGC TTC GCC GAG AAC AAC TT	qPCR in human cells
