# Supplementary material for: Redistribution of PU.1 partner transcription factor RUNX1 binding secures cell survival during leukemogenesis
Source: EMBO J. 2024 Nov 14;43(24):6291–309. doi: 10.1038/s44318-024-00295-y (PMC11649769; doi:10.1038/s44318-024-00295-y)
Supplement: Supplementary file 11 — Dataset EV7 [file 44318_2024_295_MOESM11_ESM.xlsx]

## Sheet: Legend
Dataset EV7: Proteome measurements from Hox-WT and Hox-URE cells

## Sheet: Proteome
KO1	KO2	KO3	KO4	WT1	WT2	WT3	WT4	Only identified by site	Reverse	Potential contaminant	Peptides	Razor + unique peptides	Unique peptides	Sequence coverage [%]	Unique + razor sequence coverage [%]	Unique sequence coverage [%]	Mol. weight [kDa]	Q-value	Score	Intensity	MS/MS count	Protein IDs	Majority protein IDs	Protein names	Gene names
32.3308	32.3919	32.4561	32.6917	32.7843	32.7594	32.7335	32.6469				8	8	1	75.9	75.9	5.2	19.889	0	139.55	46049000000	129	A0A023T672;Q9CWZ3	A0A023T672;Q9CWZ3	RNA-binding protein 8A	RBM8;Rbm8a
31.778	31.9646	31.9402	32.2936	31.9172	31.8644	32.1123	31.7563				11	11	11	69.9	69.9	69.9	17.091	0	42.412	28070000000	88	Q9CQL1;P61327;A0A023T778;G3UZW7;G3UYI5	Q9CQL1;P61327;A0A023T778;G3UZW7;G3UYI5	Protein mago nashi homolog 2;Protein mago nashi homolog	Magohb;Magoh
27.1033	26.7174	27.0682	26.1566	NaN	27.5755	27.1363	26.9084				5	5	5	9	9	9	82.574	0	12.724	924680000	16	A1A5B6;E9PWX7;S4R2S6	A1A5B6;E9PWX7;S4R2S6	TBC1 domain family member 25	Tbc1d25
NaN	NaN	NaN	NaN	NaN	NaN	NaN	27.7733	+			1	1	1	0.8	0.8	0.8	113.73	1	-2	189880000	1	E9QJV1;A1EGX6	E9QJV1;A1EGX6	Fibrous sheath CABYR-binding protein	Fscb
28.3742	28.4537	28.5504	28.8512	28.4865	28.1975	28.3838	28.3331				9	9	9	13.8	13.8	13.8	85.493	0	15.785	2479400000	43	Q61214;A1L341;Q9Z188;A9C477;A9C478;Q9Z188-2;Q9Z188-3	Q61214;A1L341	Dual specificity tyrosine-phosphorylation-regulated kinase 1A	Dyrk1a
NaN	NaN	NaN	NaN	NaN	NaN	NaN	24.483				1	1	1	1.7	1.7	1.7	77.952	0.0012141	2.9766	176780000	8	A1L3P4;B0QZV3	A1L3P4;B0QZV3	Sodium/hydrogen exchanger	Slc9a6
30.4715	30.5876	30.5015	30.8557	31.0147	30.9805	31.0254	31.0312				32	21	21	37.1	24.7	24.7	110.7	0	152.3	13168000000	141	A2A432;E9PXY1;A2A432-2;J3QJX0	A2A432;E9PXY1;A2A432-2;J3QJX0	Cullin-4B	Cul4b
26.1447	26.2265	25.8795	26.4131	NaN	NaN	25.678	NaN				3	3	3	6.9	6.9	6.9	64.736	0	5.7339	1220800000	10	Q8R4D1;A2A464;Q8R4D1-4;Q8R4D1-2	Q8R4D1;A2A464;Q8R4D1-4;Q8R4D1-2	Sodium/hydrogen exchanger 8;Sodium/hydrogen exchanger	Slc9a8
NaN	26.7261	26.8266	NaN	27.6841	27.2032	27.0286	27.3763				7	7	7	7.5	7.5	7.5	151.57	0	8.9337	798350000	14	O09000;A2A468;Q05BA5	O09000;A2A468;Q05BA5	Nuclear receptor coactivator 3	Ncoa3
NaN	NaN	NaN	NaN	NaN	NaN	NaN	23.5262	+			17	1	1	18	0.7	0.7	120.84	1	-2	9999600	1	A2A485;A2A481;A2A480;A2A486	A2A485;A2A481;A2A480		Zmynd8
28.1444	28.0954	27.7619	28.4991	28.5169	28.681	28.6739	28.6402				4	4	4	31.1	31.1	31.1	16.922	0	9.877	2448000000	32	A2A4A1;Q91ZF0;F7CGC9	A2A4A1;Q91ZF0;F7CGC9	DnaJ homolog subfamily C member 24	Dnajc24
27.8463	28.0789	28.2314	28.5828	28.7542	28.5608	28.5753	28.4433				10	10	10	12	12	12	149.67	0	44.082	2422600000	51	Q62077;A2A4A6;G3UXP4;F6SLL0	Q62077;A2A4A6;G3UXP4	1-phosphatidylinositol 4,5-bisphosphate phosphodiesterase gamma-1;Phosphoinositide phospholipase C	Plcg1
NaN	NaN	NaN	NaN	24.4989	NaN	NaN	NaN	+			12	1	1	21.7	1.5	1.5	106.07	1	-2	159360000	4	A2A4N8	A2A4N8		Nbr1
28.1349	28.3304	28.2168	28.3818	28.8369	28.5436	28.8251	28.4427				17	16	16	18.2	17.5	17.5	142.57	0	39.345	2573900000	61	A2A4P0;A2A4N9	A2A4P0;A2A4N9	ATP-dependent RNA helicase DHX8	Dhx8
28.4402	28.427	28.6435	29.0016	28.7342	29.0852	28.5222	NaN				2	2	2	2.4	2.4	2.4	78.257	0.005367	2.0243	2958800000	13	A2A4U6	A2A4U6		Zfp334
29.479	29.8189	29.7118	29.9328	29.3238	29.0451	29.2364	29.232				6	5	3	19.3	17.6	11.1	46.273	0	8.5882	5202100000	13	Q9QX11;Q3TZ02;A2A517;Q9QX11-2;O08967;B1AQE4;G5E8Q4	Q9QX11;Q3TZ02;A2A517;Q9QX11-2	Cytohesin-1	Cyth1
34.0494	34.2504	34.5789	35.1538	34.0923	34.1091	34.5525	34.3172				6	6	6	26	26	26	23.466	0	53.261	169060000000	83	P84099;A2A547	P84099;A2A547	60S ribosomal protein L19;Ribosomal protein L19	Rpl19
NaN	NaN	26.5053	NaN	NaN	NaN	NaN	NaN	+			2	2	2	1.9	1.9	1.9	111.48	1	-2	330070000	4	A2A5F7	A2A5F7		Kcnh4
29.7864	29.7087	29.7335	30.2469	29.8802	29.8856	29.7176	29.7386				39	28	28	27	19.9	19.9	202.24	0	63.562	6755400000	95	A2A5R2;F6YCJ0	A2A5R2	Brefeldin A-inhibited guanine nucleotide-exchange protein 2	Arfgef2
29.2682	29.0102	29.3275	29.6042	29.295	29.2283	29.2861	29.3569				13	13	12	34	34	32.6	53.746	0	31.23	4500100000	48	A2A5R8;Q9DBE7;A2A5S3;Q9Z108;V9GX87	A2A5R8;Q9DBE7;A2A5S3;Q9Z108;V9GX87	Double-stranded RNA-binding protein Staufen homolog 1	Stau1
30.7096	30.7364	31.2574	31.4286	31.0346	31.073	30.8697	30.993				23	23	23	49.6	49.6	49.6	74.172	0	240.72	15469000000	161	A2A5V4;P55194;A2A5V3;A2A5V2;S4R2D3;S4R2T6;A2A5V1	A2A5V4;P55194;A2A5V3;A2A5V2;S4R2D3	SH3 domain-binding protein 1	Sh3bp1
27.2352	27.265	27.173	27.3342	27.0367	27.2847	27.358	26.7469				5	5	5	7.7	7.7	7.7	113.18	0	20.563	1053000000	21	Q80TG1;A2A5Y4;Q80TG1-2;Q80TG1-4;Q80TG1-3;B1AQV9;Q80TG1-5	Q80TG1;A2A5Y4;Q80TG1-2;Q80TG1-4;Q80TG1-3	KAT8 regulatory NSL complex subunit 1	Kansl1
31.6083	30.7092	32.5288	32.2203	NaN	27.4383	NaN	27.7643				25	25	9	50.2	50.2	22.4	78.085	0	134.63	14232000000	72	A2A5Y6;P10637;P10637-2;P10637-6;B1AQW6;B1AQW5	A2A5Y6;P10637;P10637-2;P10637-6	Microtubule-associated protein;Microtubule-associated protein tau	Mapt
NaN	NaN	NaN	NaN	NaN	NaN	NaN	26.4517	+			3	1	1	12.1	2.4	2.4	30.606	1	-2	464060000	5	A2A653	A2A653		Bptf
27.6197	27.8119	27.8505	27.8987	28.1795	28.1973	NaN	28.25				8	8	8	6.2	6.2	6.2	164.99	0	9.2055	1745200000	15	A2A6A1;A2AKY4;F6QGP8	A2A6A1	G patch domain-containing protein 8	Gpatch8
NaN	NaN	NaN	NaN	NaN	NaN	NaN	25.9172				1	1	1	13	13	13	19.618	0	18.142	415080000	2	A2A6P4	A2A6P4		Fam104a
29.4221	29.2435	28.876	29.5894	29.1539	29.1892	29.2952	29.1867				16	16	16	33.7	33.7	33.7	91.841	0	117.42	4378400000	66	A2A6Q5;A2A6Q5-2;A2A6Q5-3;Q8R568	A2A6Q5;A2A6Q5-2;A2A6Q5-3	Cell division cycle protein 27 homolog	Cdc27
32.559	32.5383	32.6592	32.9203	32.4124	32.4864	32.5082	32.5375				32	32	32	66.6	66.6	66.6	65.574	0	269.98	45101000000	182	Q80UG5;Q80UG5-3;A2A6U3;Q80UG5-2;A2A6U5;A8Y5D3;REV__Q6NSQ7	Q80UG5;Q80UG5-3;A2A6U3;Q80UG5-2	Septin-9	2020-09-09
26.8423	27.1319	26.7208	26.9791	26.9002	26.7408	26.4638	26.4897				7	7	7	11	11	11	89.916	0	11.751	792800000	20	F8VQM4;A2A716	F8VQM4;A2A716	Oxysterol-binding protein	Osbpl7
27.9588	27.7046	27.1569	28.03	28.1544	28.2852	27.8583	28.2232				10	10	10	9.3	9.3	9.3	172.44	0	17.143	1730200000	34	A2A791;A2A791-2;F6VYE2	A2A791;A2A791-2;F6VYE2	Zinc finger MYM-type protein 4	Zmym4
32.762	32.798	32.8829	33.164	30.8406	30.7803	30.8503	30.7458				30	30	30	50.6	50.6	50.6	88.927	0	218.74	34123000000	184	Q8CFX1;A2A7A7;A2A7A8	Q8CFX1;A2A7A7	GDH/6PGL endoplasmic bifunctional protein;Glucose 1-dehydrogenase;6-phosphogluconolactonase	H6pd
NaN	NaN	NaN	NaN	NaN	NaN	NaN	24.2471				1	1	1	0.9	0.9	0.9	187.2	0.00047222	3.9098	142760000	8	A2A7B5	A2A7B5		Prdm2
NaN	NaN	NaN	NaN	NaN	NaN	NaN	23.8654				1	1	1	1.7	1.7	1.7	96.979	0.0014984	2.6917	86230000	2	O35454;A2A7F6	O35454;A2A7F6	Chloride transport protein 6;Chloride channel protein	Clcn6
NaN	NaN	NaN	NaN	NaN	NaN	NaN	25.1202				1	1	1	15.6	15.6	15.6	19.929	0	25.872	264820000	4	A2A7G6;A2A7G7;Q9D752	A2A7G6;A2A7G7;Q9D752	Mitotic spindle assembly checkpoint protein MAD2B	Mad2l2
27.5816	27.8249	28.0124	28.0913	28.8186	28.8127	28.7847	28.7379				8	8	8	14.9	14.9	14.9	83.65	0	22.874	2402100000	36	Q3V1T4;A6PW84;A2A7Q5;Q3V1T4-3;Q3V1T4-2;F2Z499	Q3V1T4;A6PW84;A2A7Q5;Q3V1T4-3;Q3V1T4-2;F2Z499	Prolyl 3-hydroxylase 1	Lepre1;P3h1
33.1999	33.141	33.2622	33.6616	33.0685	33.0113	33.1478	33.1079				31	31	31	66.5	66.5	66.5	59.105	0	100.26	67932000000	216	Q91WQ3;A2A7S7;F6VXZ2	Q91WQ3;A2A7S7	Tyrosine--tRNA ligase, cytoplasmic;Tyrosine--tRNA ligase, cytoplasmic, N-terminally processed;Tyrosine--tRNA ligase	Yars
NaN	NaN	NaN	NaN	NaN	NaN	NaN	25.4542				1	1	1	1.6	1.6	1.6	171.75	0.00047627	4.1429	94710000	1	Q80TZ9;A2A7T3	Q80TZ9;A2A7T3	Arginine-glutamic acid dipeptide repeats protein	Rere
NaN	NaN	NaN	NaN	NaN	NaN	NaN	29.5845				1	1	1	3	3	3	24.948	0	13.347	5178500000	8	A2A821;A8Y5E7;Q8BVM4	A2A821;A8Y5E7;Q8BVM4	Antizyme inhibitor 2	Azin2
31.1789	31.1589	31.2536	31.6985	31.0604	31.0409	31.0377	31.0069				18	18	17	27.2	27.2	26	95.91	0	68.887	16918000000	115	P48193;A2A842;A2A841;P48193-2;A2A839;A2A838;A2AD32;F7BUB8;F6S4K9;F7CR30	P48193;A2A842;A2A841;P48193-2;A2A839;A2A838;A2AD32	Protein 4.1	Epb41;Epb4.1
NaN	NaN	NaN	NaN	30.7727	NaN	NaN	NaN	+			1	1	1	0.3	0.3	0.3	253.41	1	-2	6012100000	4	A2A884	A2A884	Transcription factor HIVEP3	Hivep3
NaN	NaN	NaN	NaN	NaN	NaN	NaN	27.0184	+			4	1	1	68.2	15.2	15.2	7.4506	1	-2	967070000	0	A2A8E4;B7ZC72;B7ZC71;Q8BHG2-2;D6REH4	A2A8E4;B7ZC72;B7ZC71;Q8BHG2-2;D6REH4	UPF0587 protein C1orf123 homolog	0610037L13Rik
29.1515	29.0885	29.1746	29.2199	28.9273	29.0847	28.9934	28.7873				21	21	20	16.7	16.7	16.2	184.65	0	57.483	3825500000	71	B2RX14;A2A8R7;A2A9H0	B2RX14;A2A8R7	Terminal uridylyltransferase 4	Zcchc11
NaN	NaN	NaN	NaN	NaN	NaN	NaN	24.4705				1	1	1	9.7	9.7	9.7	25.52	0	5.4636	115600000	1	Q8BJG4;A2A8T5	Q8BJG4;A2A8T5	MOB kinase activator 3C	Mob3c
26.502	26.4001	26.4923	26.8196	27.0075	26.8997	26.7604	27.0315				3	3	3	5.7	5.7	5.7	72.499	0	5.53	779780000	9	A2A8U2;A2A8U2-2;A2A8U2-3	A2A8U2;A2A8U2-2;A2A8U2-3	Transmembrane protein 201	Tmem201
31.1797	31.3608	31.2532	31.3781	31.6793	31.298	31.4688	31.6016				10	10	10	16.3	16.3	16.3	106.86	0	98.031	19532000000	63	Q52KI8;A2A8V9;E9QKA4;A2A8V8;E9PUK6;Q52KI8-2;A2A983;F6T4M4;F7BWM1;F6UK16	Q52KI8;A2A8V9;E9QKA4;A2A8V8;E9PUK6;Q52KI8-2;A2A983	Serine/arginine repetitive matrix protein 1	Srrm1
28.3492	28.3114	28.0788	28.5579	27.3097	27.0608	27.4626	27.3897				7	7	7	20.8	20.8	20.8	47.914	0	22.906	1743000000	35	O08605;A2A8W8;F6VT22;F6Y5U1;F6YIU3	O08605;A2A8W8	MAP kinase-interacting serine/threonine-protein kinase 1	Mknk1
28.4894	28.2745	28.3618	29.1043	27.5183	27.9275	27.8445	27.7549				11	11	11	17.7	17.7	17.7	83.108	0	17.582	2159100000	29	A2A8Z1;F6UHR6;E9PXZ2;E9Q6C1;Q5FWX7;Z4YJX3;A2A8Z1-2	A2A8Z1;F6UHR6;E9PXZ2;E9Q6C1;Q5FWX7;Z4YJX3;A2A8Z1-2	Oxysterol-binding protein-related protein 9;Oxysterol-binding protein	Osbpl9
27.4457	27.0729	NaN	25.3184	NaN	27.3148	26.4307	27.5651				3	3	3	5.6	5.6	5.6	81.215	0	4.9794	762660000	10	A8Y5H7;Q99J07;A2A9B9	A8Y5H7;Q99J07;A2A9B9		Sec14l1
NaN	NaN	NaN	NaN	NaN	NaN	NaN	24.9467				1	1	1	0.5	0.5	0.5	377.62	0	5.0992	218200000	2	A2A9C3;A2A9C3-2	A2A9C3;A2A9C3-2	Protein SZT2	Szt2
29.0148	29.0687	29.0686	29.4002	28.6676	28.5373	28.3453	28.5194				5	5	5	41.8	41.8	41.8	19.571	0	30.096	3294400000	25	A2A9I0;O35166	A2A9I0;O35166	Golgi SNAP receptor complex member 2	Gosr2
26.6227	NaN	25.4984	NaN	26.0267	NaN	NaN	NaN				6	6	6	8.9	8.9	8.9	85.339	0	6.7259	339840000	11	Q8BMK0;A2A9K3	Q8BMK0;A2A9K3	Centrosomal protein of 85 kDa	Cep85
30.0096	29.9459	29.9415	30.1627	29.5778	29.4412	29.2236	29.2278				33	31	31	20.5	19.6	19.6	241.44	0	78.802	6164900000	116	Q8R1A4;E9PX48;A2A9M5;Q8R1A4-2;A2A9M4;Q8VDR9;A2AW79;F6ZJ55;E9QPN7	Q8R1A4;E9PX48;A2A9M5;Q8R1A4-2	Dedicator of cytokinesis protein 7	Dock7
32.2218	32.2183	32.0662	32.4432	32.0209	31.9818	32.0553	31.9134				48	48	48	55	55	55	132.89	0	315.98	31920000000	284	Q8BHG1;A2A9Q2;A6PWC3;Q3V3G9	Q8BHG1;A2A9Q2;A6PWC3	Nardilysin	Nrd1
26.578	26.7812	26.7535	26.8914	25.7621	NaN	25.8859	25.9136				4	4	4	22.1	22.1	22.1	25.493	0	9.7025	552840000	21	Q3UBZ5;A2A9W3;A2A9W1;Q3UBZ5-2	Q3UBZ5;A2A9W3;A2A9W1	MIF4G domain-containing protein	Mif4gd
27.5045	27.019	27.0925	27.406	27.9022	27.3957	27.4686	27.3399				6	6	5	12.3	12.3	10.9	77.972	0	10.857	1238100000	13	Q8BMI3;A2A9W7;S4R2D2	Q8BMI3;A2A9W7;S4R2D2	ADP-ribosylation factor-binding protein GGA3	Gga3
28.5089	28.5978	28.4453	28.5329	27.7816	27.9802	28.0245	27.9861				15	15	15	18.3	18.3	18.3	118.78	0	36.362	2191300000	68	Q3U2P1;A2AA71;A2AA72;Q3U2P1-2	Q3U2P1;A2AA71	Protein transport protein Sec24A	Sec24a
28.5755	28.7266	28.789	29.036	28.7891	28.8116	28.8833	28.8684				4	4	4	34.2	34.2	34.2	16.998	0	18.222	3207800000	35	Q6NXN1;A2AA85;Q6NXN1-2	Q6NXN1;A2AA85;Q6NXN1-2	SUZ domain-containing protein 1	Szrd1
27.4453	27.3073	27.3365	NaN	NaN	NaN	NaN	NaN				3	3	3	0.7	0.7	0.7	555.36	0.0066359	1.9545	947500000	4	A2AAE1;A2AAE1-3;A2AAE1-4;A2AAE1-6;A2AAE1-2;A2AB97;F6YAT5;F6RPM4	A2AAE1;A2AAE1-3;A2AAE1-4;A2AAE1-6;A2AAE1-2	Uncharacterized protein KIAA1109	Kiaa1109
31.6864	32.0068	32.426	32.1161	31.6176	31.7629	NaN	31.9551				5	5	5	0.6	0.6	0.6	966.36	0	5.4885	21980000000	6	A2AAJ9;H7BX05;E9QQ96;F6TJX7;Z4YJE4;A2AAJ9-2;A2AAJ9-3;E9PU99	A2AAJ9;H7BX05;E9QQ96;F6TJX7;Z4YJE4;A2AAJ9-2	Obscurin	Obscn
30.1971	30.1355	29.9545	30.2849	29.6628	29.6821	29.6389	29.514				19	19	19	36	36	36	79.959	0	73.659	7038800000	79	O35250;A2AAN0;O35250-2;A2AAN3;A2AAN4	O35250;A2AAN0;O35250-2	Exocyst complex component 7	Exoc7
26.6259	26.5805	26.3499	26.9915	26.6491	26.8881	26.6216	26.7061				9	9	9	6.5	6.5	6.5	219.88	0	18.47	739880000	19	Q6DFV5;A2AAU3;Q6DFV5-2;Q6DFV5-3;A2AAU5	Q6DFV5;A2AAU3;Q6DFV5-2;Q6DFV5-3;A2AAU5	Probable helicase with zinc finger domain	Helz
NaN	NaN	NaN	NaN	27.5217	27.6047	27.5806	27.0082				5	5	5	6.8	6.8	6.8	97.047	0	10.444	628240000	7	A2AB59;A2AB59-2	A2AB59;A2AB59-2	Rho GTPase-activating protein 27	Arhgap27
29.3425	29.3113	29.3245	29.521	29.3223	29.2352	29.5348	29.2836				19	19	19	19.2	19.2	19.2	160.96	0	88.845	4738400000	96	A2ABV5;A2BDP0;A2ABV5-2;A2BDN7;A2ABV5-3;A2ABV5-4	A2ABV5;A2BDP0	Mediator of RNA polymerase II transcription subunit 14	Med14
30.0852	30.0493	30.0057	30.2043	30.2383	30.2005	30.2092	30.0333				12	12	12	46	46	46	45.234	0	93.761	8109100000	76	Q922E4;A2ABY3	Q922E4;A2ABY3	Ethanolamine-phosphate cytidylyltransferase	Pcyt2
25.3273	NaN	25.8011	NaN	NaN	25.7401	25.5179	25.7129				2	2	2	14	14	14	13.107	0.0029564	2.4125	281500000	12	A2AC07;Q8C4X1;Q8C4X1-4;Q8C4X1-3;Q8C4X1-2	A2AC07;Q8C4X1;Q8C4X1-4;Q8C4X1-3;Q8C4X1-2	Centromere protein X	Stra13
27.1577	27.095	26.6109	27.7768	27.5802	27.3378	27.6193	27.6365				6	6	6	17.7	17.7	17.7	47.754	0	13.377	1226400000	30	O54864;A2AC19;O54864-2;O54864-3	O54864;A2AC19;O54864-2;O54864-3	Histone-lysine N-methyltransferase SUV39H1	Suv39h1
29.1825	29.171	29.0636	29.4422	28.5788	28.3116	28.3325	28.3532				17	17	17	17	17	17	165.2	0	55.472	3353000000	52	Q8BQZ4;A2ACC6;F8WHN4;E9Q0J2;A2ACC7;Q8BQZ4-2	Q8BQZ4;A2ACC6;F8WHN4;E9Q0J2;A2ACC7	Ral GTPase-activating protein subunit beta	Ralgapb
34.4927	34.5742	34.6766	34.3176	34.7633	34.7254	34.5003	34.4664				22	22	22	62	62	62	69.062	0	323.31	179630000000	300	Q9DBG6;A2ACG7	Q9DBG6;A2ACG7	Dolichyl-diphosphooligosaccharide--protein glycosyltransferase subunit 2	Rpn2
28.2102	28.204	28.2976	28.3061	28.8668	28.6909	28.5372	28.4922				12	12	12	11.9	11.9	11.9	149.5	0	48.994	2556100000	46	A2ACM0;Q8K4Q0;Q8K4Q0-4;Q8K4Q0-2;F6U5L3;E9PXZ5;Q8K4Q0-3	A2ACM0;Q8K4Q0	Regulatory-associated protein of mTOR	Rptor
26.2453	26.4535	26.4822	26.8435	26.0451	26.0736	26.2773	26.4214				7	7	7	11.2	11.2	11.2	75.876	0	6.8489	570360000	18	Q8K1G9;A2ACQ1;A2ACP9	Q8K1G9;A2ACQ1		Dhx35
NaN	NaN	NaN	NaN	NaN	NaN	29.2876	NaN				2	2	1	1.3	1.3	0.5	183.14	0.003086	2.3152	3789300000	10	A2ACV6;E1U8D0	A2ACV6;E1U8D0	Protein SOGA1;N-terminal form;C-terminal 80 kDa form	Soga1
26.9288	27.0516	27.0674	26.5054	27.6359	27.641	27.3254	27.4532				6	6	6	13.7	13.7	13.7	73.976	0	31.425	1098900000	27	Q9QXG2;A2AD03;Q3UR39;Q9QZD5	Q9QXG2;A2AD03;Q3UR39	Rab proteins geranylgeranyltransferase component A 1	Chm
26.0862	26.9193	26.3736	26.5416	27.1856	26.8904	26.9036	26.9506				4	4	4	17.2	17.2	17.2	31.992	0	8.5293	762900000	14	A2ADA5;A2ADA5-2;A2ADA5-3	A2ADA5;A2ADA5-2	tRNA pseudouridine synthase-like 1	Pusl1
28.8226	28.9443	28.9002	29.2987	28.9575	28.8812	28.9333	29.1229				23	23	23	9.8	9.8	9.8	395.98	0	56.191	3552700000	55	A2ADB1;A2ADB0;Q62504;Q62504-3;Q62504-2	A2ADB1;A2ADB0;Q62504;Q62504-3;Q62504-2	Msx2-interacting protein	Spen
31.1079	31.131	31.1449	31.6294	30.408	30.6307	30.3745	30.4843				9	9	9	20.7	20.7	20.7	38.839	0	18.102	14913000000	60	F6WHL0;A2ADH1;Q9CQY5;F6TBV1;Q9CQY5-2;Q9CQY5-3;Q8BTV1	F6WHL0;A2ADH1;Q9CQY5;F6TBV1;Q9CQY5-2;Q9CQY5-3	Magnesium transporter protein 1	Magt1
30.8203	30.8808	30.9242	31.1113	30.5824	30.4777	30.755	30.5838				13	13	13	56.4	56.4	56.4	38.527	0	161.51	12615000000	114	Q8R3G1;A2ADR8	Q8R3G1;A2ADR8	Nuclear inhibitor of protein phosphatase 1	Ppp1r8
29.7438	29.7885	29.7374	29.972	30.3466	30.3527	30.3048	30.1866				12	12	12	44.4	44.4	44.4	44.59	0	66.149	7838500000	75	A2ADY9;Q9DAF3	A2ADY9	Protein DDI1 homolog 2	Ddi2
31.4692	31.5194	31.6755	31.9939	31.998	32.0301	31.9262	31.9185				30	30	29	42.5	42.5	41.4	94.695	0	161.73	25927000000	140	A2AE27;Q9DBT5;A2AE25;F7ATG4;A2AE22;F7D159;F6WIB6	A2AE27;Q9DBT5	AMP deaminase 2	Ampd2
28.5368	28.2964	28.3476	28.7785	NaN	NaN	NaN	NaN				13	13	12	31.7	31.7	29.8	62.5	0	32.22	1308900000	28	A2AE94;Q99N80;A2AE95	A2AE94;Q99N80;A2AE95	Synaptotagmin-like protein 1	Sytl1
29.7607	29.9925	29.7865	30.0906	30.0935	29.8518	29.9973	29.7341				14	14	14	33.4	33.4	33.4	60.621	0	112.29	7137300000	62	Q99LI2;A2AEM2;Z4YMG1	Q99LI2;A2AEM2	Chloride channel CLIC-like protein 1	Clcc1
NaN	NaN	NaN	26.4805	26.7591	27.0913	27.1051	26.654				4	4	4	10.8	10.8	10.8	60.306	0	10.562	556940000	10	Q3U2S4;A2AES3;A2AES5;A2AES4;Q3U2S4-2	Q3U2S4;A2AES3;A2AES5;A2AES4;Q3U2S4-2	OTU domain-containing protein 5	Otud5
NaN	NaN	NaN	NaN	NaN	NaN	NaN	NaN	+			1	1	1	0.8	0.8	0.8	98.229	1	-2	0	1	A2AEY4;A2AEY4-2	A2AEY4;A2AEY4-2	MAP7 domain-containing protein 3	Map7d3
32.5824	32.5816	32.4284	32.8505	31.8198	31.754	31.8632	31.8247				80	80	10	50.5	50.5	5.5	237.77	0	323.31	36638000000	415	A2AF47;A2AF65	A2AF47	Dedicator of cytokinesis protein 11	Dock11
NaN	NaN	NaN	NaN	NaN	NaN	NaN	25.3522				70	1	1	49.2	0.6	0.6	218.24	0.0020793	2.507	345650000	9	A2AF67	A2AF67		Dock11
NaN	NaN	NaN	27.4081	NaN	NaN	NaN	NaN	+			38	1	1	40.6	0.6	0.6	145.7	1	-2	197290000	1	A2AFF6;F6XLF4	A2AFF6		Stag2
NaN	NaN	NaN	NaN	NaN	NaN	NaN	25.6796				1	1	1	5.9	5.9	5.9	44.003	0	20.869	387110000	7	A2AFK4	A2AFK4		Mtg2
32.7452	32.7597	32.7062	32.9124	33.0734	33.0578	33.0067	32.9709				112	112	112	37.9	37.9	37.9	482.63	0	323.31	56982000000	537	Q7TMY8;A2AFQ0;Q7TMY8-3;Q7TMY8-4;Q7TMY8-2;F6XP90;F6UYC1	Q7TMY8;A2AFQ0;Q7TMY8-3;Q7TMY8-4;Q7TMY8-2	E3 ubiquitin-protein ligase HUWE1	Huwe1
24.2022	NaN	NaN	NaN	NaN	NaN	NaN	NaN				2	2	2	2.3	2.3	2.3	161.96	0.00015997	4.3602	70172000	4	Q64430;A2AG68	Q64430;A2AG68	Copper-transporting ATPase 1	Atp7a
28.1022	28.1333	27.9699	28.4554	27.9045	27.9189	27.9985	27.8474				15	15	14	8.8	8.8	8.2	244.56	0	20.114	1902100000	42	A2AGH6;A2AGH8;A2AGH9;A2AGH6-2;A2AGH6-3	A2AGH6;A2AGH8;A2AGH9;A2AGH6-2	Mediator of RNA polymerase II transcription subunit 12	Med12
NaN	NaN	NaN	NaN	NaN	NaN	NaN	23.7121				1	1	1	0.7	0.7	0.7	175.18	0.0064944	1.9591	75102000	7	Q80U28;Q80U28-10;A6PWP8;A2AGR1;A2AGQ3;A2AGQ2;A2AGQ8;A2AGQ7;A2AGQ9;A2AGR0;A2AGQ5;A2AGQ6;E9QN47;A2AGQ4;Q80U28-13;Q80U28-12;Q80U28-11;Q80U28-9;Q80U28-8;Q80U28-7;Q80U28-6;Q80U28-5;Q80U28-4;Q80U28-3;Q80U28-2;Q80U28-15;Q80U28-14	Q80U28;Q80U28-10;A6PWP8;A2AGR1;A2AGQ3;A2AGQ2;A2AGQ8;A2AGQ7;A2AGQ9;A2AGR0;A2AGQ5;A2AGQ6;E9QN47;A2AGQ4;Q80U28-13;Q80U28-12;Q80U28-11;Q80U28-9;Q80U28-8;Q80U28-7;Q80U28-6;Q80U28-5;Q80U28-4;Q80U28-3;Q80U28-2;Q80U28-15;Q80U28-14	MAP kinase-activating death domain protein	Madd
25.5268	25.9906	25.581	26.2448	28.1377	28.3141	28.2158	27.2116				3	3	3	18	18	18	20.91	0	6.1432	1141500000	8	Q4QQM4;A2AGS6	Q4QQM4;A2AGS6	Tumor protein p53-inducible protein 11	Trp53i11
32.6749	32.5494	32.4629	32.72	31.5128	31.515	31.5166	31.4461				20	20	20	59	59	59	50.41	0	201.97	33086000000	124	Q5FWK3;A2AH25	Q5FWK3;A2AH25	Rho GTPase-activating protein 1	Arhgap1
33.6789	33.6384	33.6239	33.8801	33.9136	33.8529	33.8892	33.7619				47	46	46	67.1	66.1	66.1	109.36	0	323.31	105570000000	456	O08810;A2AH85;G3UZ34;G3UXK8;G3UZ25	O08810;A2AH85;G3UZ34	116 kDa U5 small nuclear ribonucleoprotein component	Eftud2
26.4342	26.8533	26.5178	26.9268	27.007	26.6123	26.4978	26.5721				8	8	8	6.6	6.6	6.6	175.89	0	9.5022	727350000	15	A2AHC3;A2AHC4;A2AHC3-2	A2AHC3;A2AHC4;A2AHC3-2	Calmodulin-regulated spectrin-associated protein 1	Camsap1
31.2437	31.1545	31.1911	31.5893	30.9314	30.9787	31.0136	31.0286				28	28	28	36.9	36.9	36.9	125.13	0	199.32	16458000000	143	A2AHK0;Q80UP3;A2AHJ7;D3YWQ0;D3Z519;S4R215;S4R2G0;D3Z2W1;D6RIP2;D6RHK9	A2AHK0;Q80UP3;A2AHJ7	Diacylglycerol kinase;Diacylglycerol kinase zeta	Dgkz
28.7432	28.7682	28.8704	29.6075	28.7229	28.573	28.4812	28.4722				20	20	20	23.9	23.9	23.9	138.49	0	38.753	3196300000	58	Q8BWJ3;A2AHQ7;Q6PE66;A2AHQ8	Q8BWJ3;A2AHQ7;Q6PE66	Phosphorylase b kinase regulatory subunit alpha, liver isoform	Phka2
NaN	NaN	NaN	NaN	NaN	NaN	NaN	26.2593	+			1	1	1	3.1	3.1	3.1	29.462	1	-2	1145400000	8	Q9QXT8;Q3YAA9;A2AHT3;Q9QXT8-3	Q9QXT8;Q3YAA9;A2AHT3;Q9QXT8-3	Calsenilin	Kcnip3
25.9709	26.2362	26.2517	26.1803	25.9669	26.102	25.6427	25.653				3	3	3	18.9	18.9	18.9	26.132	0	16.531	459690000	18	Q64373;A2AHX9;Q9QWX2;Q64373-2;Q64373-3;Q64373-4;A2AHX7;A2AHX8	Q64373;A2AHX9;Q9QWX2;Q64373-2;Q64373-3;Q64373-4;A2AHX7;A2AHX8	Bcl-2-like protein 1	Bcl2l1
NaN	NaN	NaN	NaN	NaN	NaN	NaN	25.6441				2	2	2	17.3	17.3	17.3	17.913	0	6.5583	107360000	8	P20067;A2AHY3;P20067-2	P20067;A2AHY3;P20067-2	DNA-binding protein inhibitor ID-1	Id1
27.0028	NaN	27.1254	NaN	27.5087	27.5625	27.2032	NaN				2	2	2	8.4	8.4	8.4	67.182	0	15.651	846700000	8	A2AI05;A2AI05-3;F6XCS1;A2AI05-2	A2AI05;A2AI05-3;F6XCS1;A2AI05-2	NADPH-dependent diflavin oxidoreductase 1	Ndor1
28.2082	27.6953	27.8954	28.4116	27.6676	28.0167	27.8943	27.6131				10	10	10	22.2	22.2	22.2	80.088	0	57.183	1706100000	30	A2AI08	A2AI08	Taperin	Tprn
30.3837	30.2741	30.4259	30.7638	29.7407	29.9648	29.8654	30.0287				26	26	26	31.5	31.5	31.5	122.61	0	68.856	8486300000	103	Q80U87;A2AI52	Q80U87;A2AI52	Ubiquitin carboxyl-terminal hydrolase 8;Ubiquitin carboxyl-terminal hydrolase	Usp8
27.6495	NaN	27.6544	NaN	NaN	NaN	NaN	NaN				4	4	4	4.1	4.1	4.1	212.4	0	6.6661	913240000	6	Q923J1;A2AI57	Q923J1;A2AI57	Transient receptor potential cation channel subfamily M member 7	Trpm7
30.2137	30.2433	30.6829	31.0611	28.7471	28.6454	28.7126	28.68				9	9	9	41.8	41.8	41.8	40.347	0	210.68	6812700000	41	P21855;Q3UB58;Q3UNJ0;A2AIN5;Q3UZ35	P21855;Q3UB58;Q3UNJ0;A2AIN5;Q3UZ35	B-cell differentiation antigen CD72	Cd72
NaN	26.255	26.0305	26.6205	NaN	NaN	26.569	26.1913				4	4	4	9.9	9.9	9.9	46.329	0	4.8279	518460000	14	Q99KN1;A2AIS9;D6RDR8;F7ANZ2;Q99KN1-2	Q99KN1;A2AIS9;D6RDR8;F7ANZ2;Q99KN1-2	Arrestin domain-containing protein 1	Arrdc1
29.9107	29.6353	29.7781	29.3202	29.8222	29.8674	29.887	29.6275				21	21	21	14.4	14.4	14.4	201.44	0	82.758	6214600000	79	A2AIV2;E9PZY8;A2AIV2-2	A2AIV2;E9PZY8;A2AIV2-2	Protein virilizer homolog	Kiaa1429;1110037F02Rik
NaN	NaN	30.4095	30.6074	31.0398	31.0413	30.9979	31.2679				17	17	17	41.6	41.6	41.6	62.461	0	119.43	11956000000	66	A2AIV8	A2AIV8	Caspase recruitment domain-containing protein 9	Card9
30.304	30.2071	30.3568	30.7817	30.3686	30.0383	30.2629	30.001				28	28	28	20	20	20	256.47	0	139.19	8975300000	136	A2AIX1;E9QAT4;F7BPW6	A2AIX1;E9QAT4		Sec16a
27.993	28.307	28.1268	28.4893	28.1402	28.108	28.1491	28.0048				13	13	13	25.2	25.2	25.2	75.149	0	23.086	2089700000	48	A2AJ15;A2AJ14	A2AJ15	Endoplasmic reticulum mannosyl-oligosaccharide 1,2-alpha-mannosidase	Man1b1
28.6786	28.7429	28.3458	28.504	27.896	28.4116	28.2346	27.9812				12	12	12	6.9	6.9	6.9	270.52	0	36.747	2387100000	28	A2AJ26;P41234	A2AJ26;P41234	ATP-binding cassette sub-family A member 2	Abca2
26.136	26.1111	26.1046	26.4359	26.1042	NaN	26.0599	25.9182				2	2	2	14.1	14.1	14.1	21.977	0.0017951	2.6648	474450000	7	Q8K0Y7;A2AJ30	Q8K0Y7;A2AJ30	Protein PAXX	Paxx;BC029214
31.3843	31.2493	31.2712	31.7122	31.5879	31.5944	31.6224	31.5331				25	23	23	59.1	56.4	56.4	61.447	0	186.01	20792000000	155	A2AJ72;Q3TIX6;F7AM43;A2AJ71;F6S444;F6W2V3	A2AJ72;Q3TIX6		Fubp3
26.628	26.3714	26.1935	25.8692	26.6002	26.2957	26.127	26.0291				5	4	4	5.3	4.7	4.7	150.49	0	17.267	563030000	16	A2AJ88;A2AJ88-2;A2AJ88-3;B0R010	A2AJ88;A2AJ88-2;A2AJ88-3	Patatin-like phospholipase domain-containing protein 7	Pnpla7
26.3906	26.4332	26.1156	26.5515	26.3839	26.0176	26.6897	26.6971				4	4	4	16.8	16.8	16.8	31.129	0	8.3955	616470000	25	Q80UU2;A2AJG0	Q80UU2;A2AJG0	Ribonuclease P protein subunit p38	Rpp38
27.2934	27.2513	NaN	27.2094	27.2874	27.2474	27.2742	27.4734				5	5	5	7.2	7.2	7.2	93.275	0	9.6751	1028000000	20	A2AJI0;A2AJI0-2;F6WF36;A2AJI1;A8Y5P4	A2AJI0;A2AJI0-2;F6WF36;A2AJI1;A8Y5P4	MAP7 domain-containing protein 1	Map7d1
NaN	NaN	NaN	NaN	27.5225	27.3363	27.534	27.6231				20	14	12	7.8	5.9	5.3	334.06	0	20.079	714470000	25	A2AJK6;A2AJK6-3;E9PV74	A2AJK6;A2AJK6-3	Chromodomain-helicase-DNA-binding protein 7	Chd7
29.2551	29.0733	28.9058	30.0616	26.6403	27.0982	26.9197	27.2959				12	12	12	33.1	33.1	33.1	61.18	0	44.222	2811900000	46	Q3UV70;A2AJP9;A8Y5Q0;A2AJQ0	Q3UV70;A2AJP9;A8Y5Q0;A2AJQ0	[Pyruvate dehydrogenase [acetyl-transferring]]-phosphatase 1, mitochondrial	Pdp1
NaN	NaN	NaN	NaN	NaN	NaN	NaN	26.061				2	2	2	2.5	2.5	2.5	92.114	0.00046904	3.7006	140980000	2	A2AJT4;A2AJT5	A2AJT4;A2AJT5	Arginine/serine-rich protein PNISR	Pnisr
25.481	25.7517	25.7231	25.5568	NaN	NaN	NaN	NaN				1	1	1	16.3	16.3	16.3	10.365	0.001794	2.6531	188420000	6	A2AKD6;Q9JJW0	A2AKD6;Q9JJW0	Peroxisomal membrane protein 4	Pxmp4
NaN	NaN	NaN	NaN	NaN	NaN	NaN	24.0313				3	1	1	5.7	3.2	3.2	65.904	0.00047252	3.9325	98983000	7	O70374;A2AKD9;Q3UGB2;O70374-2	O70374;A2AKD9;Q3UGB2;O70374-2	Protein CBFA2T2	Cbfa2t2
28.5741	28.5508	28.3367	28.4741	28.4604	28.5845	28.8061	28.5928				22	22	22	17.2	17.2	17.2	198.95	0	56.402	2706500000	78	A2AKG8;E9PYJ6;A2AKG8-3;A2AKG8-2	A2AKG8;E9PYJ6	Focadhesin	Focad
26.2174	26.2566	26.3761	26.7073	NaN	NaN	26.0919	NaN				4	4	4	18.8	18.8	18.8	26.76	0	5.7076	466750000	18	Q9D1G5;A2AKH7;Q8JZX5;B0R031	Q9D1G5;A2AKH7;Q8JZX5	Leucine-rich repeat-containing protein 57	Lrrc57
24.9888	24.8908	26.5871	22.8384	NaN	NaN	NaN	NaN				1	1	1	6.5	6.5	6.5	33.829	0	5.2977	219120000	3	Q8BX24;A2AKQ3;V9GX08;A2AKQ0	Q8BX24;A2AKQ3;V9GX08;A2AKQ0		Slc35d1
NaN	NaN	NaN	NaN	NaN	NaN	27.0916	NaN				3	3	3	18.9	18.9	18.9	33.061	0.00047431	4.0443	264620000	5	Q8K1E6;A2AKV6;A2AKV7;S4R1M6	Q8K1E6;A2AKV6;A2AKV7	Alpha-ketoglutarate-dependent dioxygenase alkB homolog 3	Alkbh3
29.3609	29.5861	29.7926	28.984	27.9951	28.0178	27.6771	28.0398				9	9	9	34.6	34.6	34.6	33.689	0	55.643	3455600000	45	Q5HZI9;A2AKW0;A2AKV9;G3UYJ3	Q5HZI9;A2AKW0;A2AKV9;G3UYJ3	Solute carrier family 25 member 51	Slc25a51
28.9157	28.9224	28.7108	28.8456	28.851	28.9192	28.8589	28.9045				16	16	16	8.2	8.2	8.2	297.59	0	34.509	3376800000	53	A2AKX3;A2AKX3-2;F6R186	A2AKX3;A2AKX3-2	Probable helicase senataxin	Setx
NaN	NaN	NaN	NaN	NaN	NaN	NaN	NaN	+			18	1	1	45.4	2.4	2.4	39.652	1	-2	0	2	Q8BG05;A2AL12;A2AL13;V9GX38	Q8BG05;A2AL12	Heterogeneous nuclear ribonucleoprotein A3	Hnrnpa3
27.1591	27.1779	27.3117	27.1691	27.4719	27.2943	27.229	27.2842				10	10	10	5.9	5.9	5.9	268.88	0	19.123	1129100000	27	A2AL36;R4GML6;E9Q9E7;R4GML4;B0R041;B0R042;R4GML3;A2AS42;F6QP53;A2AL36-2	A2AL36;R4GML6;E9Q9E7;R4GML4;B0R041;B0R042;R4GML3	Centriolin	Cntrl
32.0341	32.0941	32.0562	32.2717	32.4851	32.4109	32.2186	32.1391				26	26	26	60.8	60.8	60.8	71.683	0	272.72	35240000000	225	Q8C0I1;A2AL50;H3BKN2;A2AL49;H3BIY5	Q8C0I1;A2AL50;H3BKN2;A2AL49	Alkyldihydroxyacetonephosphate synthase, peroxisomal	Agps
32.2373	32.2418	32.1885	32.4695	31.6548	31.6482	31.7786	31.6657				24	24	24	37.7	37.7	37.7	83.041	0	147.21	32288000000	186	Q8BSY0;Q8CBM2;A2AL85;A2AL77;A2AL75;Q3TU40;A2AL81	Q8BSY0;Q8CBM2;A2AL85	Aspartyl/asparaginyl beta-hydroxylase	Asph
NaN	NaN	27.3483	NaN	28.2866	28.461	28.3233	28.2522				4	4	4	21.5	21.5	21.5	22.282	0	7.0841	1629900000	14	Q62276;A2ALA4;Q62276-2	Q62276;A2ALA4;Q62276-2	Mediator of RNA polymerase II transcription subunit 22	Med22
27.4338	27.5445	27.7268	28.1708	28.1922	28.122	28.216	28.2521				6	6	6	37.6	37.6	37.6	34.798	0	44.203	1777700000	30	P09925;A2ALA6;V9GXE6	P09925;A2ALA6;V9GXE6	Surfeit locus protein 1	Surf1
28.409	28.5755	28.9351	29.2696	28.5955	28.9876	28.7452	28.9128				12	12	12	30.8	30.8	30.8	47.598	0	17.155	3184200000	34	Q6PAQ4;A2ALB1;A2ALB2	Q6PAQ4;A2ALB1;A2ALB2	RNA exonuclease 4	Rexo4
NaN	NaN	NaN	NaN	NaN	NaN	NaN	24.5485	+			7	1	1	7	0.7	0.7	134.36	1	-2	52315000	2	Q0VF55;Q8C048;A2ALL9	Q0VF55;Q8C048;A2ALL9	Calcium-transporting ATPase	Atp2b3
27.4472	27.6345	27.808	28.2512	NaN	NaN	NaN	NaN				6	6	6	5.1	5.1	5.1	164.7	0	9.1641	1051100000	11	A2ALU4;A7TU71;A2ALU4-2	A2ALU4;A7TU71;A2ALU4-2	Protein Shroom2	Shroom2
NaN	NaN	NaN	NaN	NaN	25.7315	NaN	NaN	+			1	1	1	0.5	0.5	0.5	168.06	1	-2	179060000	1	A2ALV5	A2ALV5		AI481877
27.5026	27.1747	27.5394	27.7501	27.1484	27.254	27.1909	27.1491				4	4	3	10.6	10.6	7.8	41.937	0.00016005	4.3784	1251800000	14	A2ALW5;A2ALW5-2;Z4YLX5;F2Z410;F2Z3Z8	A2ALW5;A2ALW5-2	DnaJ homolog subfamily C member 25	Dnajc25
NaN	NaN	NaN	NaN	NaN	NaN	NaN	26.7423	+			1	1	1	0.5	0.5	0.5	160.75	1	-2	180310000	1	A2AM05;A2AM05-4	A2AM05;A2AM05-4	Centlein	Cntln
28.0143	27.7365	27.6563	27.9978	28.2677	28.2702	28.6657	28.5428				8	8	8	22.8	22.8	22.8	63.375	0	18.603	2103200000	34	A2AM29;E9Q3B8;Q3UIA3;E9PXP8	A2AM29	Protein AF-9	Mllt3
27.2826	NaN	27.553	26.5552	NaN	NaN	26.9448	26.7967				2	2	2	10.7	10.7	10.7	38.173	0	17.495	895270000	9	Q8JZW5;A2AM67	Q8JZW5;A2AM67	SH2 domain-containing protein 5	Sh2d5
26.7771	26.7548	26.9143	27.7119	NaN	NaN	25.3132	25.384				5	5	5	13.1	13.1	13.1	59.117	0	11.983	556240000	10	A2AMH3;A2AMH5;A2AMH4;Q6X893;Q6X893-2	A2AMH3;A2AMH5;A2AMH4;Q6X893;Q6X893-2	Choline transporter-like protein 1	Slc44a1
29.0244	29.0069	29.462	29.5206	28.05	28.0888	28.1755	27.9723				5	5	5	16.9	16.9	16.9	51.313	0	24.993	3143600000	27	Q99L43;A2AMQ5;F6S4G2;Q6PBC0	Q99L43;A2AMQ5;F6S4G2	Phosphatidate cytidylyltransferase 2;Phosphatidate cytidylyltransferase	Cds2
27.4997	27.8806	26.7917	NaN	26.9237	NaN	26.7792	NaN				4	4	4	18.2	18.2	18.2	43.232	0	13.077	926300000	8	Q03249;A2AMS2;A2AMS3	Q03249;A2AMS2;A2AMS3	Galactose-1-phosphate uridylyltransferase	Galt
31.7216	31.6819	31.5459	31.8169	32.1327	32.0954	32.2557	32.225				22	22	22	29.9	29.9	29.9	117.96	0	314.37	30552000000	181	Q91VX2;A2AMY5;F6PYV5;A2AMY7;F6WTC8	Q91VX2;A2AMY5	Ubiquitin-associated protein 2	Ubap2
32.8503	32.8937	32.9867	33.0655	32.3817	32.398	32.3912	32.4698				130	130	130	35.3	35.3	35.3	572.28	0	323.31	48368000000	589	A2AN08;A2AN08-3;A2AN08-5;A2AN08-2;F6SSP6;Z4YMA7;A2AN08-4;Z4YLP1	A2AN08;A2AN08-3;A2AN08-5	E3 ubiquitin-protein ligase UBR4	Ubr4
27.35	27.5324	27.7249	28.2554	27.9823	28.084	27.8799	27.7036				8	8	8	12	12	12	93.552	0	17.857	1628700000	38	Q8VEH2;Q3UUV0;A2AN61;F6XWQ4;F6S5B6;F7AT58;F7D5G9	Q8VEH2;Q3UUV0;A2AN61;F6XWQ4;F6S5B6		Ciz1
26.7175	27.079	27.0019	26.6629	27.0098	26.8312	26.7964	26.7537				4	4	4	6.2	6.2	6.2	83.186	0	6.7915	843650000	8	E9Q3H4;A2AN91	E9Q3H4;A2AN91		Susd1
28.3456	28.4587	28.209	28.7281	27.682	27.682	27.2651	27.3495				13	12	12	14	13.3	13.3	135.14	0	26.562	1858900000	33	A2ANX3;A2ANX2;F2Z411	A2ANX3	Phospholipid-transporting ATPase	Atp8b4
32.5547	32.4967	32.4671	32.726	33.3111	33.3176	33.3099	33.2814				147	147	146	36.8	36.8	36.6	630.33	0	323.31	58823000000	660	A2ANY6;J3QMC5;REV__Q04690-4;REV__Q04690-3	A2ANY6;J3QMC5		Mdn1
30.7969	30.7105	30.9185	31.2777	30.489	30.6839	30.5628	30.6263				23	23	23	36.2	36.2	36.2	85.893	0	109.21	12466000000	107	A2APB8	A2APB8	Targeting protein for Xklp2	Tpx2
28.9969	29.0824	29.1346	28.9625	28.8455	28.9422	28.9858	28.9681				14	14	14	19.5	19.5	19.5	113.35	0	62.835	3676200000	54	Q80V86;A2API3	Q80V86;A2API3	Integrator complex subunit 8	Ints8
NaN	NaN	NaN	27.2175	NaN	NaN	NaN	NaN	+			1	1	1	0.2	0.2	0.2	513.63	1	-2	416700000	1	Q9JI18;F6YDG9;A2API5	Q9JI18;F6YDG9;A2API5	Low-density lipoprotein receptor-related protein 1B	Lrp1b
27.4662	27.5508	27.4495	28.6557	NaN	NaN	NaN	NaN				8	8	8	16.5	16.5	16.5	98.577	0	42.646	819650000	15	O54931;O54931-3;A2API8;F7AA26;O54931-2;O54931-5;O54931-4;A2APJ1;A2API9	O54931;O54931-3;A2API8;F7AA26;O54931-2;O54931-5;O54931-4	A-kinase anchor protein 2	Akap2;Pakap
32.4432	32.4032	32.7171	33.3874	32.9408	32.7488	32.9102	33.0226				8	8	8	13.2	13.2	13.2	85.616	0	48.36	59224000000	75	P15379;P15379-2;Q3U8S1;A2APM5;A2APM3;A2APM4;E9QKM8;Q80X37;A2APM1;A2APM2;P15379-3;P15379-6;P15379-11;P15379-5;P15379-10;P15379-9;P15379-4;P15379-8;P15379-7;P15379-12;P15379-13	P15379;P15379-2;Q3U8S1;A2APM5;A2APM3;A2APM4;E9QKM8;Q80X37;A2APM1;A2APM2;P15379-3;P15379-6;P15379-11;P15379-5;P15379-10;P15379-9;P15379-4;P15379-8;P15379-7	CD44 antigen	Cd44
26.6292	26.222	26.5521	27.2091	26.6007	NaN	26.2177	26.0908				5	5	5	7.9	7.9	7.9	119.56	0	7.5804	603730000	13	O08901;A2APR8	O08901;A2APR8	Mitotic checkpoint serine/threonine-protein kinase BUB1	Bub1
NaN	NaN	NaN	NaN	NaN	NaN	NaN	25.9125	+			6	1	1	16.2	6	6	50.44	1	-2	1435100000	4	A2AQ07	A2AQ07	Tubulin beta-1 chain	Tubb1
28.7018	28.4563	28.5393	28.9645	28.9945	29.0109	28.9329	28.9148				9	9	9	33.5	33.5	33.5	37.782	0	45.148	3351900000	43	A2AQ17;Q9CWX2	A2AQ17;Q9CWX2	Complex I intermediate-associated protein 30, mitochondrial	Ndufaf1
30.4317	30.3509	30.2805	30.7475	30.2367	30.2598	30.3328	30.3062				18	18	18	27.8	27.8	27.8	80.796	0	52.022	9589400000	98	A2AQ19	A2AQ19	RNA polymerase-associated protein RTF1 homolog	Rtf1
31.5853	31.6316	31.6505	32.0244	31.1776	31.1636	31.2515	31.0563				21	21	21	47.7	47.7	47.7	64.628	0	102.94	20581000000	118	A2AQ43;Q80TY0-2;Q80TY0;Q80TY0-3;A2AQ44;A2AQ42;A2AQ45;A2AQ41;Q80TY0-4;F6VVN1;Q80TY0-5;A2AQ39;A2AQ47;E9Q9P2;P11260	A2AQ43;Q80TY0-2;Q80TY0;Q80TY0-3;A2AQ44;A2AQ42;A2AQ45;A2AQ41;Q80TY0-4;F6VVN1;Q80TY0-5	Formin-binding protein 1	Fnbp1
NaN	NaN	NaN	25.6197	NaN	NaN	NaN	NaN				2	2	2	5.8	5.8	5.8	58.667	0.0012251	3.1351	74654000	3	A2AQ56;Q8BXJ9	A2AQ56;Q8BXJ9	Transmembrane protein 62	Tmem62
31.8407	31.7864	31.9366	32.0965	32.1419	32.0489	32.2329	32.0434				46	46	46	46.3	46.3	46.3	170.29	0	323.31	30196000000	262	Q8CFQ3;A2AQA7	Q8CFQ3;A2AQA7	Intron-binding protein aquarius	Aqr
27.9977	28.1332	26.8749	NaN	28.7476	28.6963	28.8153	29.7423				13	13	13	15.6	15.6	15.6	136.95	0	47.416	2565400000	42	Q922B9;A2AQD5;Q922B9-3;A2AQD6;Q922B9-2	Q922B9;A2AQD5;Q922B9-3;A2AQD6	Sperm-specific antigen 2 homolog	Ssfa2
NaN	NaN	NaN	NaN	NaN	NaN	24.1359	NaN				1	1	1	0.6	0.6	0.6	190.48	0.0074831	1.8808	46092000	4	A2AQH4;F8WJL9	A2AQH4;F8WJL9	BCL-6 corepressor-like protein 1	Bcorl1
29.8836	29.6967	29.3061	29.4568	28.5739	28.8321	28.6565	28.5388				8	8	8	20.5	20.5	20.5	63.379	0	91.936	4319600000	45	Q8BXN9;A2AQJ7;A2AQJ5;A2AQJ6;Q8BXN9-2;Q8BXN9-3	Q8BXN9;A2AQJ7;A2AQJ5;A2AQJ6;Q8BXN9-2;Q8BXN9-3	Transmembrane protein 87A	Tmem87a
27.1714	27.1041	27.469	27.1024	NaN	NaN	NaN	NaN				4	4	4	9.2	9.2	9.2	102.01	0	11.157	560590000	14	Q8BVW0;A2AQJ8;Q8BVW0-2	Q8BVW0;A2AQJ8	Neutral alpha-glucosidase C	Ganc
30.8299	30.9637	31.3471	31.6919	25.6748	25.4382	NaN	26.0192				21	21	21	49.8	49.8	49.8	78.861	0	141.91	8758500000	75	Q9QXG4;A2AQN4;A2AQN5;F7CU63;D6RHA7	Q9QXG4;A2AQN4;A2AQN5	Acetyl-coenzyme A synthetase, cytoplasmic	Acss2
NaN	NaN	NaN	NaN	NaN	NaN	NaN	NaN	+			2	1	1	1	0.5	0.5	221.49	1	-2	0	1	A2AQP0	A2AQP0	Myosin-7B	Myh7b
NaN	NaN	NaN	21.9959	NaN	NaN	NaN	NaN				1	1	1	15.5	15.5	15.5	16.063	0	4.6176	94696000	3	A2AQU8;Q9D975	A2AQU8;Q9D975	Sulfiredoxin-1	Srxn1
25.9517	25.8427	25.8593	25.9207	24.8987	24.7366	24.7688	24.868				2	2	2	6.8	6.8	6.8	40.068	0	4.4306	315380000	13	A2AQV2;Q80V53	A2AQV2;Q80V53	Carbohydrate sulfotransferase 14	Chst14
NaN	NaN	NaN	25.2403	NaN	NaN	NaN	NaN	+			2	1	1	1.7	0.5	0.5	149.33	1	-2	25041000	1	A2AQW0	A2AQW0	Mitogen-activated protein kinase kinase kinase 15	Map3k15
30.2812	30.2711	29.4093	30.4991	30.3217	30.2942	30.3797	30.2665				8	8	8	15	15	15	88.324	0	57.683	8992200000	76	A2AR02;A2AR01	A2AR02;A2AR01	Peptidyl-prolyl cis-trans isomerase G;Peptidyl-prolyl cis-trans isomerase	Ppig
26.5349	26.538	26.1162	25.4421	26.6277	26.3218	26.202	26.2852				6	6	6	13.8	13.8	13.8	59.008	0	5.605	569260000	16	Q8BKH7;A2AR12;Q8BKH7-2;A2AR15;Q8BKH7-3	Q8BKH7;A2AR12;Q8BKH7-2;A2AR15;Q8BKH7-3	Target of rapamycin complex 2 subunit MAPKAP1	Mapkap1
29.9654	29.7713	29.5492	30.215	NaN	NaN	NaN	NaN				5	5	5	14.7	14.7	14.7	54.433	0	51.736	3426800000	25	Q3UDF0;A2AR26;A2AR27	Q3UDF0;A2AR26		Slc2a6
NaN	NaN	24.4913	NaN	NaN	NaN	NaN	NaN				1	1	1	6	6	6	32.402	0.0012257	3.153	74608000	2	Q9D7J9;A2AR43	Q9D7J9;A2AR43	Enoyl-CoA hydratase domain-containing protein 3, mitochondrial	Echdc3
NaN	NaN	NaN	NaN	NaN	NaN	NaN	27.1936				4	4	4	12.1	12.1	12.1	41.067	0.001352	2.7405	527150000	3	A2ARS0	A2ARS0	Ankyrin repeat domain-containing protein 63	Ankrd63
27.846	27.5536	28.0684	NaN	29.3921	28.8695	29.5246	29.7672				4	4	2	14	14	2	95.511	0	7.3712	3303000000	12	A2BG91;A2AW67;A2BFG5;A2ARW8;E9QA51;L7N246;A2AW66;A2ARR6;A2ARX1;A2ART0;A2ARL5;A2ARW5;A2AHM2;A2ARV7;A2ARW1;F7CEW8;A2BE23;A2ART4;D3YWJ2;J3KMS2;F6QHQ5;Q8CFP2;A2BG90;A2ARV8;A2ARR5;A2AHM3;A2BFG4;K7N6R3;E9Q9K2;E9Q3Y3;A2ARL4;A2ARW7	A2BG91;A2AW67;A2BFG5;A2ARW8;E9QA51;L7N246;A2AW66;A2ARR6;A2ARX1;A2ART0;A2ARL5;A2ARW5;A2AHM2;A2ARV7;A2ARW1;F7CEW8;A2BE23;A2ART4		Gm14295;Gm14325;Gm14326;Gm14399;Gm14322;Gm14418;Gm14391;Gm6710;Gm14419;Gm14393;Zfp931;Gm14401;Gm14410;Gm4631;Gm14305;Gm14434
26.0387	25.8038	25.9656	26.395	25.4659	NaN	25.2854	25.7875				4	2	2	24.7	13.4	13.4	21.802	0.00047536	4.0944	375530000	11	P35285;A2ARZ7	P35285;A2ARZ7	Ras-related protein Rab-22A	Rab22a
28.911	29.0031	29.2413	28.7608	28.8036	28.6655	28.5674	28.7159				8	8	8	3.7	3.7	3.7	331.56	0	15.24	3375200000	20	E9QAM5;A2AS05;A2AS03	E9QAM5;A2AS05;A2AS03	Helicase with zinc finger domain 2	Helz2
27.1729	27.535	27.6661	NaN	27.2386	27.0611	26.814	27.0383				3	3	3	3.3	3.3	3.3	118.3	0.00062054	3.5013	1129800000	6	Q8K2I9;A2AS54;Q8K2I9-2	Q8K2I9;A2AS54;Q8K2I9-2	F-box only protein 18	Fbxo18
NaN	NaN	NaN	NaN	NaN	NaN	NaN	25.0785				2	2	2	2.1	2.1	2.1	113.03	0.0056432	1.998	145670000	4	O54826;A2AS70	O54826;A2AS70	Protein AF-10	Mllt10
NaN	NaN	NaN	NaN	24.8669	NaN	24.6367	NaN				4	4	4	15.9	15.9	15.9	49.979	0.00015944	4.275	244720000	5	Q8C3Q9;A2AS93;A2AS92	Q8C3Q9;A2AS93;A2AS92	Caspase-9;Caspase-9 subunit p35;Caspase-9 subunit p10;Caspase	Casp9
26.4032	26.531	26.2902	26.5326	NaN	NaN	NaN	NaN				8	6	6	7.9	6.1	6.1	128.78	0	11.596	295530000	15	P28660;A2AS98;P28660-2	P28660;A2AS98;P28660-2	Nck-associated protein 1	Nckap1
28.3634	28.6061	28.4578	28.6027	28.7394	28.4531	28.4871	28.7845				7	7	7	0.2	0.2	0.2	3906.4	0.0029485	2.3757	2709200000	10	A2ASS6;E9Q8N1;E9Q8K5;A2ASS6-2;F7CR78	A2ASS6;E9Q8N1;E9Q8K5;A2ASS6-2	Titin	Ttn
29.2894	29.0888	28.8516	29.4088	29.1989	29.0291	29.1622	29.048				18	18	18	18.6	18.6	18.6	147.55	0	44.465	4037300000	69	A2AT37;F6Q3G7	A2AT37		Upf2
31.6681	31.7124	31.6935	31.7024	31.3309	31.513	31.3891	31.578				11	11	11	38.4	38.4	38.4	47.038	0	52.448	22209000000	72	Q99JX3;A2ATI9;Q99JX3-2;A2ATI8;A2ATI6	Q99JX3;A2ATI9;Q99JX3-2;A2ATI8;A2ATI6	Golgi reassembly-stacking protein 2	Gorasp2
NaN	NaN	NaN	NaN	NaN	NaN	NaN	24.1078	+			3	1	1	14.7	4.2	4.2	35.742	1	-2	123150000	3	Q9ES70;A2ATN9	Q9ES70;A2ATN9	Serine/threonine-protein kinase Nek6	Nek6
29.2446	29.2636	29.2593	29.7904	30.3889	30.3156	30.2833	30.3192				14	14	14	24.7	24.7	24.7	63.294	0	239.78	7256500000	58	Q8C854;A2ATP5;A2ATP6;Q8C854-3;G8JL68;Q8C854-2;F6XJA1;Q8C854-1	Q8C854;A2ATP5;A2ATP6;Q8C854-3;G8JL68;Q8C854-2;F6XJA1;Q8C854-1	Myelin expression factor 2	Myef2
NaN	NaN	NaN	NaN	25.536	NaN	25.765	25.4976				3	3	3	7.4	7.4	7.4	46.075	0.0010756	3.2574	169540000	9	Q7M6Z0;A2ATS6	Q7M6Z0;A2ATS6	Reticulon-4 receptor-like 2	Rtn4rl2
NaN	NaN	NaN	NaN	NaN	NaN	NaN	26.107				1	1	1	2	2	2	102.79	0.0049411	2.0657	681870000	12	A2ATU0	A2ATU0	Probable 2-oxoglutarate dehydrogenase E1 component DHKTD1, mitochondrial	Dhtkd1
29.0758	29.0515	29.0421	29.4403	29.5341	29.4589	29.4673	29.202				24	24	1	23.1	23.1	1.4	212.73	0	179.47	4489900000	64	A2AU91;A2AU89;P70399-2;A2AU90;F6QNC8;F6S5E4;F6ZRL3	A2AU91;A2AU89;P70399-2	Tumor suppressor p53-binding protein 1	Trp53bp1;Tp53bp1
31.8075	31.6155	31.6197	32.1278	31.6526	31.3686	31.6179	31.5682				10	10	10	50.9	50.9	50.9	24.043	0	78.494	24202000000	77	Q9CYZ2;A2AUD5;Q3TAI4;V9GWU5;Q3TUJ9;F6VQ81;Q8BKP1	Q9CYZ2;A2AUD5;Q3TAI4;V9GWU5;Q3TUJ9;F6VQ81;Q8BKP1	Tumor protein D54	Tpd52l2
NaN	NaN	NaN	NaN	26.9564	26.7277	26.7497	NaN				7	7	7	6.1	6.1	6.1	186.48	0	5.6554	425030000	9	Q9QZ05;A2AUM2;A2AUM1;A2AUM0;Q9QZ05-2;Q9QZ05-3;Q9QZ05-4;A2AUL9;Q9QZ05-6;Q9QZ05-5	Q9QZ05;A2AUM2;A2AUM1;A2AUM0;Q9QZ05-2;Q9QZ05-3;Q9QZ05-4	Eukaryotic translation initiation factor 2-alpha kinase 4	Eif2ak4
30.7477	30.6242	30.4804	31.0117	30.7332	30.7835	30.855	30.9329				23	23	21	54.3	54.3	51	58.654	0	88.615	12625000000	106	V9GWY6;A2AUP3;A2AUP1;Q7TS91;A2AUP5;A2AUP4;A7UAK8;A7UAK5;A7UAK4;P70266;A2AFM9;P70266-2;P70265;Q6GTL7;B2Z893;B2Z892;Q6DTY7-2	V9GWY6;A2AUP3;A2AUP1;Q7TS91;A2AUP5;A2AUP4;A7UAK8;A7UAK5;A7UAK4		Pfkfb3
29.7905	29.8178	29.9213	30.1783	29.4481	29.4664	29.6124	29.4795				28	27	22	31.4	30.8	26.5	131.72	0	119.82	6142100000	84	Q3UHC7;F6RK07;A2AUX5;A2AUX3;Q3UHC7-2;B7ZD29;Q3UHC7-4;Q3UHC7-3;F6QQP6	Q3UHC7;F6RK07;A2AUX5;A2AUX3;Q3UHC7-2;B7ZD29;Q3UHC7-4;Q3UHC7-3;F6QQP6	Disabled homolog 2-interacting protein	Dab2ip
27.4265	NaN	NaN	NaN	27.9595	27.609	27.5772	27.5529				7	7	5	5	5	3.7	234	0	19.363	1079100000	12	A2AUY4;A2AUY3	A2AUY4		Baz2b
34.4908	34.44	34.5044	34.9417	34.1333	34.1974	34.1901	34.3663				48	48	48	35.6	35.6	35.6	172.88	0	323.31	163270000000	432	Q99PL5;A2AVJ7;Q99PL5-8;Q99PL5-7;Q99PL5-6;Q99PL5-5;Q99PL5-4;Q99PL5-3;Q99PL5-2;Q99PL5-10;Q99PL5-9;Q99PL5-11;Q99PL5-12	Q99PL5;A2AVJ7	Ribosome-binding protein 1	Rrbp1
NaN	NaN	NaN	NaN	NaN	NaN	25.6499	26.2835				4	4	4	7.2	7.2	7.2	67.354	0.00077101	3.3516	234010000	11	Q8VHQ9;A2AVR6;F6SS52;E0CYS0;E0CYA0;E0CXP8	Q8VHQ9;A2AVR6	Acyl-coenzyme A thioesterase 11	Acot11
30.2888	30.322	30.5464	30.9421	30.2671	30.3678	30.4617	30.4952				5	5	5	61.5	61.5	61.5	10.99	0	34.567	10309000000	34	P62627;A2AVR9	P62627;A2AVR9	Dynein light chain roadblock-type 1	Dynlrb1
28.996	28.8973	29.6674	29.9964	28.1705	27.8969	27.7368	27.9716				4	4	4	17.3	17.3	17.3	56.033	0	235.65	3423900000	18	A2AVZ9;A2AVZ9-2	A2AVZ9	Solute carrier family 43 member 3	Slc43a3
32.7222	32.7491	32.6142	32.8633	32.8337	32.8	33.0664	32.9974				22	22	22	40.8	40.8	40.8	80.859	0	172.16	52653000000	200	Q08943;A2AW05;Q08943-2	Q08943;A2AW05;Q08943-2	FACT complex subunit SSRP1	Ssrp1
29.7214	29.7176	29.7058	30.2034	29.3991	29.5479	29.3511	29.3008				19	19	19	21.1	21.1	21.1	120.8	0	45.704	5629900000	86	A2AWA9;A2AWA9-2;A2AWA7;A2AWA9-3;A6H6A9-3;A2AWB0	A2AWA9;A2AWA9-2	Rab GTPase-activating protein 1	Rabgap1
27.1034	26.7256	26.8673	26.9283	NaN	NaN	25.9621	NaN				4	4	4	3.6	3.6	3.6	136.77	0	8.0896	554170000	9	Q64455;A2AWF8;A2AWF9;E9Q4S7	Q64455;A2AWF8;A2AWF9;E9Q4S7	Receptor-type tyrosine-protein phosphatase eta;Protein-tyrosine-phosphatase	Ptprj
26.9652	26.7722	26.7821	27.0905	27.5879	27.2468	27.3825	27.3254				8	8	8	3.3	3.3	3.3	328.8	0	10.546	1010700000	22	A2AWL7;H7BX50;E9QLG3;A2AWL7-2;A2AWL7-3;A2AWL7-4	A2AWL7;H7BX50;E9QLG3;A2AWL7-2;A2AWL7-3;A2AWL7-4	MAX gene-associated protein	Mga
29.5069	29.7336	29.6706	30.1296	29.8963	30.0218	29.9622	30.0044				15	9	9	32.7	21.3	21.3	60.878	0	100.01	6991400000	63	P59326;A2AWN8	P59326;A2AWN8	YTH domain-containing family protein 1	Ythdf1
NaN	NaN	NaN	NaN	NaN	NaN	NaN	25.8136				1	1	1	4.3	4.3	4.3	38.594	0.0028111	2.4285	282970000	9	A2AWT3;F6RCN9;Z4YN62;A2AWT3-2	A2AWT3;F6RCN9;Z4YN62;A2AWT3-2	Ataxin-7-like protein 3	Atxn7l3
32.8931	32.9241	32.9041	33.2276	32.6955	32.7707	32.7636	32.7573				25	25	25	33.6	33.6	33.6	89.478	0	121.5	56336000000	198	A2AWT5;P25976;A2AWT6;A2AWT7;P25976-2;E9Q4A8;G3UZW9	A2AWT5;P25976;A2AWT6;A2AWT7;P25976-2	Nucleolar transcription factor 1	Ubtf
NaN	NaN	NaN	NaN	NaN	NaN	27.0544	NaN				5	4	4	6.3	5.5	5.5	111.86	0.00047513	4.0797	207200000	4	Q61772;A2BDQ4;Q61772-2;Q61772-3;Q03145;P54761;P54763;P54754;Q8CBF3;Q62413;E9PUK8;E9PWK7;A3KG01;A3KG02;A3KG00;Q8C8K1;G1K381;Q8CBF3-2;P54763-2;Q03137;Q8BYG9;F6WVB0;Q8BYG9-2;Q61772-4;Q61772-5;Q03137-2	Q61772;A2BDQ4;Q61772-2;Q61772-3	Ephrin type-A receptor 7;Receptor protein-tyrosine kinase	Epha7
31.3759	31.3117	31.4111	31.6811	31.3936	31.3999	31.4606	31.4749				39	39	39	44.2	44.2	44.2	124.31	0	190.22	20103000000	202	A2BDX0;Q9Z103	A2BDX0;Q9Z103	Activity-dependent neuroprotector homeobox protein	Adnp
28.8092	28.7945	28.795	29.1638	29.5329	29.1958	29.3469	29.0689				10	10	10	31.1	31.1	31.1	49.374	0	31.757	4147300000	41	A2BDX3	A2BDX3	Adenylyltransferase and sulfurtransferase MOCS3;Molybdopterin-synthase adenylyltransferase;Molybdopterin-synthase sulfurtransferase	Mocs3
30.2108	30.1495	30.2755	30.5006	30.9015	30.8887	30.948	30.8742				25	25	25	41.1	41.1	41.1	89.413	0	147.36	11353000000	128	A2BE28;A2BE28-2	A2BE28;A2BE28-2	Ribosomal biogenesis protein LAS1L	Las1l
NaN	NaN	NaN	NaN	NaN	NaN	24.3945	NaN				1	1	1	4.1	4.1	4.1	57.971	0.0013587	2.8312	66532000	2	Q5U4F6;A2BE91	Q5U4F6;A2BE91	WD repeat-containing protein 34	Wdr34
32.8604	32.7824	32.9237	33.1357	32.9126	32.8441	32.9204	32.8619				44	44	41	26.1	26.1	24.1	242.09	0	323.31	55376000000	279	A2BH40;E9QAQ7;A2BH40-4;A2BH40-2;A2BH40-3	A2BH40;E9QAQ7;A2BH40-4;A2BH40-2;A2BH40-3	AT-rich interactive domain-containing protein 1A	Arid1a
26.076	26.0901	26.1446	26.4381	25.9445	NaN	NaN	NaN				2	2	2	14.6	14.6	14.6	16.636	0.0019325	2.5198	361820000	4	A2BHP2;A2BHP5;A2BHP3;P25801;A2BHP1	A2BHP2;A2BHP5;A2BHP3;P25801;A2BHP1	Rhombotin-2	Lmo2
NaN	NaN	NaN	NaN	NaN	NaN	26.0951	NaN				4	4	4	4.2	4.2	4.2	185.38	0	9.1071	196030000	6	A2BIE1	A2BIE1		Qser1
25.4959	25.491	NaN	25.5414	NaN	25.324	25.2851	25.2664				2	2	2	7.8	7.8	7.8	27.328	0.0050828	2.0422	267990000	9	P35283;A2CG35	P35283;A2CG35	Ras-related protein Rab-12	Rab12
27.6269	27.2095	27.5866	27.6527	27.7025	27.4448	27.5189	27.8767				9	8	8	9.6	8.8	8.8	147.64	0	16.751	1370500000	23	A2CG63;A2CG63-2;Z4YMH1;Z4YL44;F6R6U0	A2CG63;A2CG63-2;Z4YMH1	AT-rich interactive domain-containing protein 4B	Arid4b
29.669	29.4518	29.6173	29.9473	29.8565	29.9787	30.014	30.0001				22	21	21	22.6	21.8	21.8	134.69	0	54.5	6516300000	74	A2CG76;Q9Z148-2;Q9Z148;Q9Z148-3;A2CG77;G3UYH7	A2CG76;Q9Z148-2;Q9Z148;Q9Z148-3	Histone-lysine N-methyltransferase EHMT2	Ehmt2
NaN	NaN	NaN	NaN	25.6439	25.3901	NaN	25.425				4	4	4	4.1	4.1	4.1	136.77	0.0004714	3.8714	279700000	6	E9Q2S0;A2RS43	E9Q2S0;A2RS43		Pcdh7
27.2409	27.0376	27.3744	27.7396	26.5921	26.5904	26.8083	26.3924				9	9	9	9.7	9.7	9.7	161.94	0	23.757	934770000	24	A2RSJ4	A2RSJ4	UHRF1-binding protein 1-like	Uhrf1bp1l
NaN	NaN	NaN	NaN	NaN	NaN	25.1943	NaN				1	1	1	4.8	4.8	4.8	36.632	0.0017943	2.6543	170870000	1	A2RSX7	A2RSX7	tRNA wybutosine-synthesizing protein 5	Tyw5
30.1181	30.2261	29.8879	30.6544	29.5732	29.5587	29.4486	29.6272				12	12	1	56	56	4.1	38.416	0	169.21	7169700000	67	A2RSX9;E9Q3G5;E9QAY5	A2RSX9;E9Q3G5;E9QAY5		Arfip1
27.0506	27.1235	27.3298	27.2601	26.8067	26.7777	26.8269	26.7743				7	7	7	11.2	11.2	11.2	96.134	0	14.391	923820000	36	A2RSY1;A2RSY1-2;A2RSY1-3	A2RSY1;A2RSY1-2;A2RSY1-3	KAT8 regulatory NSL complex subunit 3	Kansl3
30.2227	30.2761	30.0493	30.3758	30.4752	30.3148	30.4199	30.2712				20	20	20	39.8	39.8	39.8	80.86	0	259.14	9650200000	129	A2RSY6;A2RSY6-2;A2RSY6-3;A2RSY6-4	A2RSY6;A2RSY6-2	TRMT1-like protein	Trmt1l
28.4442	28.4974	28.2941	29.0469	28.376	28.3895	28.7231	28.2953				6	6	6	19.9	19.9	19.9	38.192	0	12.508	3025300000	57	A2RTH5	A2RTH5		Lcmt1
NaN	NaN	NaN	NaN	NaN	NaN	23.6362	NaN	+			1	1	1	4.4	4.4	4.4	24.158	1	-2	29485000	1	A3KG54	A3KG54		Gabrr2
31.4613	31.541	31.599	31.9186	31.469	31.3624	31.5382	31.4091				29	29	29	56.6	56.6	56.6	92.849	0	164.72	22168000000	145	Q6ZQ88;A3KG93;G8JL40;F6Z4I3;F6ZC60	Q6ZQ88;A3KG93;G8JL40	Lysine-specific histone demethylase 1A	Kdm1a
28.7329	28.6767	28.4813	29.0004	28.6028	28.5154	28.4121	28.5006				17	17	17	22.8	22.8	22.8	127.89	0	61.883	2817700000	54	A3KGB4	A3KGB4	TBC1 domain family member 8B	Tbc1d8b
30.4217	30.3836	30.2941	30.9485	30.7092	30.8043	30.7275	30.6023				28	28	27	31.8	31.8	31.2	134.54	0	235.83	11538000000	144	A3KGF7;E9PYI3;A3KGF7-2;A3KGF7-3;A3KGF7-4	A3KGF7;E9PYI3;A3KGF7-2;A3KGF7-3;A3KGF7-4	1-phosphatidylinositol 4,5-bisphosphate phosphodiesterase beta-2;Phosphoinositide phospholipase C	Plcb2
NaN	NaN	NaN	NaN	NaN	NaN	NaN	26.5173	+			1	1	1	1.8	1.8	1.8	58.688	1	-2	257400000	1	A3KGF9	A3KGF9	Uncharacterized protein C15orf52 homolog
28.4735	28.3144	28.1599	28.8218	28.2001	28.3678	28.1651	28.5993				5	5	5	29.6	29.6	29.6	20.596	0	7.9878	2430900000	18	H3BKK2;F7BE71;A3KGG8;Q9D9Z1;A3KGG6	H3BKK2;F7BE71;A3KGG8;Q9D9Z1;A3KGG6	Small kinetochore-associated protein	Knstrn
26.3261	NaN	26.4621	NaN	26.4613	26.5422	NaN	26.215				7	7	7	5.1	5.1	5.1	179.33	0	9.5483	487790000	12	Q66JQ7;A3KGI3;A3KGI5	Q66JQ7;A3KGI3	Protein CASC5	Casc5
27.8426	27.6469	27.7702	27.7847	27.449	27.6681	27.3998	27.4113				15	15	15	7.5	7.5	7.5	276.81	0	22.669	1433900000	39	Q60952;E9Q5A8;A3KGJ7;F7BUJ0;B7ZCN3	Q60952;E9Q5A8;A3KGJ7	Centrosome-associated protein CEP250	Cep250
32.4158	32.6094	32.7149	33.7085	33.5428	33.2343	33.0896	33.6385				2	2	2	23.3	23.3	23.3	9.4226	0	5.6735	64916000000	20	P09602;E9Q2Z4;Q5XK38;A3KGL9;B7ZCQ3;F6W687;J3QM43	P09602;E9Q2Z4;Q5XK38;A3KGL9;B7ZCQ3;F6W687;J3QM43	Non-histone chromosomal protein HMG-17	Hmgn2;Gm16494;Gm6594
30.6309	30.7944	30.6058	31.1481	30.9622	30.6462	30.8243	30.8195				8	8	8	60.8	60.8	60.8	16.98	0	24.718	12796000000	39	Q9D898;A3KGQ6	Q9D898;A3KGQ6	Actin-related protein 2/3 complex subunit 5-like protein;Actin-related protein 2/3 complex subunit 5	Arpc5l
NaN	NaN	NaN	NaN	NaN	NaN	NaN	27.2978				10	1	1	36.5	5.3	5.3	43.363	0	9.0291	1096800000	8	Q9D8V0-4;A3KGR9;Q6PGJ8;Q9D8V0-2	Q9D8V0-4;A3KGR9	Minor histocompatibility antigen H13	Hm13;H13
NaN	NaN	NaN	NaN	NaN	NaN	26.6659	NaN	+			154	1	0	72	0.4	0	285.15	1	-2	660800000	3	A3KGU7	A3KGU7		Sptan1
27.7733	27.6149	27.6067	28.0537	27.628	27.581	27.4681	27.6276				6	6	6	10.2	10.2	10.2	95.54	0	15.116	1466200000	25	A3KGV1;A3KGV1-4;A3KGV1-2;A3KGV1-3;A3KGV9;V9GXZ0;A3KGW0;A3KGV1-7;A3KGV1-6;A3KGV1-5;F6Y325	A3KGV1;A3KGV1-4;A3KGV1-2;A3KGV1-3;A3KGV9;V9GXZ0;A3KGW0;A3KGV1-7;A3KGV1-6;A3KGV1-5	Outer dense fiber protein 2	Odf2
31.3303	31.6657	31.7391	NaN	30.9233	30.9775	31.1084	31.0022				2	2	2	2.1	2.1	2.1	83.571	0.0017865	2.5543	19124000000	12	Q8K0T0;Q7M6W1;A3QM89	Q8K0T0;Q7M6W1;A3QM89	Reticulon-1;Reticulon	Rtn1
NaN	NaN	NaN	NaN	26.9362	27.5321	27.4591	27.334				4	3	3	8	6.5	6.5	64.959	0.00015964	4.3074	622300000	5	P15307;A4QPD3	P15307;A4QPD3	Proto-oncogene c-Rel	Rel
NaN	23.2091	NaN	NaN	NaN	NaN	NaN	NaN	+			12	1	1	21.4	1.6	1.6	72.041	1	-2	20192000	1	A4UUI3	A4UUI3		Gbp4
28.3044	28.3852	NaN	28.9502	NaN	NaN	28.3207	NaN				2	2	2	12.2	12.2	12.2	14.544	0	8.7423	1755000000	10	Q8K1L5;G3UZ30;A5A4Y9	Q8K1L5;G3UZ30;A5A4Y9	Protein phosphatase 1 regulatory subunit 11	Ppp1r11
29.5612	29.6231	29.2207	29.5444	30.4203	30.2691	30.2061	30.2613				17	17	17	18.3	18.3	18.3	139.07	0	30.562	5956200000	40	A6H5Y3	A6H5Y3	Methionine synthase	Mtr
28.9233	28.8376	28.6383	29.0775	29.6745	29.7638	29.7427	29.6626				15	15	15	28.8	28.8	28.8	80.851	0	43.814	4696700000	68	A6H611	A6H611	Mitochondrial intermediate peptidase	Mipep
29.8068	29.8094	30.104	30.1084	28.9518	28.803	29.1743	29.2052				13	13	13	37.4	37.4	37.4	50.548	0	39.002	5502000000	45	A6H630;A6H630-2;A6H630-3;A6H630-4;D6RG65	A6H630;A6H630-2	Protein-glutamate O-methyltransferase	Armt1
NaN	26.4658	27.0086	25.9215	26.5424	NaN	26.564	NaN				2	2	2	8	8	8	46.384	0	13.099	657500000	9	A6H687;G5E8Q7	A6H687;G5E8Q7	SAC3 domain-containing protein 1	Sac3d1
NaN	NaN	NaN	NaN	NaN	NaN	NaN	22.8409				1	1	1	6.3	6.3	6.3	53.503	0.0013599	2.8595	32155000	2	Q8BHD1;Q9D3W6;A6H699	Q8BHD1;Q9D3W6;A6H699	POC1 centriolar protein homolog B	Poc1b
31.3989	31.7882	31.7699	32.1073	NaN	NaN	NaN	NaN				12	12	12	21.5	21.5	21.5	98.98	0	32.173	20087000000	35	A6H6A5;E9QPW3;Q00175	A6H6A5;E9QPW3;Q00175	Progesterone receptor	Pgr
NaN	NaN	NaN	NaN	NaN	NaN	NaN	25.7366				1	1	1	1.7	1.7	1.7	51.532	0.0083285	1.8443	381450000	3	A6H6E9;F6SJC5	A6H6E9;F6SJC5	Tetratricopeptide repeat protein 23-like	Ttc23l
29.7716	29.7716	29.9204	29.9836	29.4699	29.3912	29.4485	29.3996				29	29	29	20.4	20.4	20.4	216.45	0	84.121	5802400000	102	A6H8H2-2;A6H8H2;E9Q449	A6H8H2-2;A6H8H2;E9Q449	DENN domain-containing protein 4C	Dennd4c
26.8197	26.9196	26.7938	27.0638	28.1532	27.9473	27.8455	27.8059				7	6	5	25.3	22.4	18.8	44.021	0	14.784	1320700000	23	A6P3E4;G3X8U9;Q91Y86;Q7TSJ7;D3Z1Z4	A6P3E4;G3X8U9;Q91Y86;Q7TSJ7	Mitogen-activated protein kinase;Mitogen-activated protein kinase 8	Mapk8
28.4396	28.3693	28.3781	27.6319	28.1151	28.035	27.784	28.0127				12	12	12	16	16	16	118.97	0	26.551	2027500000	41	Q80U16;A6PW28;Q80U16-7;Q80U16-6;Q80U16-5;Q80U16-2;Q80U16-4;Q80U16-3	Q80U16;A6PW28;Q80U16-7;Q80U16-6;Q80U16-5;Q80U16-2	Protein FAM65B	Fam65b
28.6781	28.4811	28.2903	28.1367	28.3084	28.4864	28.6907	28.5813				12	12	12	17.7	17.7	17.7	109.98	0	52.619	2565300000	60	Q99K74;A6PW47;Q99K74-2;Q99K74-3	Q99K74;A6PW47;Q99K74-2;Q99K74-3	Mediator of RNA polymerase II transcription subunit 24	Med24
NaN	31.0536	NaN	NaN	NaN	NaN	NaN	NaN	+			2	1	1	5.5	2.4	2.4	40.549	1	-2	2215300000	1	B7ZP08;A6PWV5	B7ZP08;A6PWV5	AT-rich interactive domain-containing protein 3C	Arid3c
28.1929	28.2567	27.9564	28.3745	NaN	28.0217	27.9642	28.2529				6	6	6	22.7	22.7	22.7	34.299	0	14.19	1841200000	25	Q9CWU6;A6PWX9;A6PWX7;F6V305;A6PWX8;A6PWX5;D6RJ83;D6RJ23;Q9CWU6-2	Q9CWU6;A6PWX9;A6PWX7;F6V305;A6PWX8;A6PWX5	Ubiquinol-cytochrome-c reductase complex assembly factor 1	Uqcc1
28.3401	28.2942	28.5686	28.8137	28.2035	28.4341	28.0012	28.488				9	9	9	19.5	19.5	19.5	69.007	0	14.761	2430200000	30	A6PWY4;A6PWY4-2;Z4YK23;A6PWY4-3	A6PWY4;A6PWY4-2	WD repeat-containing protein 76	Wdr76
NaN	NaN	30.7961	29.4531	NaN	30.1381	29.9709	30.3282				6	5	5	5.1	4.6	4.6	155.27	0	5.9899	4780200000	14	A6X8Z5	A6X8Z5	Rho GTPase-activating protein 31	Arhgap31
NaN	NaN	NaN	24.8207	NaN	NaN	NaN	NaN				2	2	2	3.5	3.5	3.5	84.186	0	5.3311	99062000	8	A6X919	A6X919	Probable C-mannosyltransferase DPY19L1	Dpy19l1
NaN	NaN	NaN	NaN	NaN	NaN	NaN	27.6657				31	1	1	78.5	4.8	4.8	45.12	0.00062461	3.66	1218900000	8	A6ZI44;Q9CPQ9;A6ZI46;D3YV98;A6ZI47	A6ZI44;Q9CPQ9;A6ZI46	Fructose-bisphosphate aldolase	Aldoa;Aldoart1
29.2972	29.1934	29.2873	29.2608	NaN	NaN	NaN	NaN				5	5	5	26.8	26.8	26.8	25.812	0	13.487	2793600000	14	A7E1Z1	A7E1Z1	Transmembrane protein 215	Tmem215
NaN	NaN	NaN	NaN	NaN	NaN	27.7307	NaN	+			1	1	1	1.6	1.6	1.6	63.617	1	-2	886860000	1	Q8VIJ8;A7M7S2	Q8VIJ8;A7M7S2	Nitrogen permease regulator 3-like protein	Nprl3
29.697	29.7547	29.6881	29.893	30.4324	30.3608	30.3362	30.249				36	36	36	26.3	26.3	26.3	217.29	0	72.333	7846400000	146	A8C756;A8C756-2;A8C756-3;A8C756-4;A8C756-5	A8C756	Thyroid adenoma-associated protein homolog	Thada
28.926	28.7133	28.2536	28.8917	28.0408	27.9587	27.6741	27.7602				11	11	11	37.7	37.7	37.7	36.161	0	27.165	2339700000	52	Q9JL15;A8DIL0;Q8C6H0	Q9JL15;A8DIL0;Q8C6H0	Galectin-8;Galectin	Lgals8
29.1745	29.329	29.4434	29.7632	29.1611	29.1032	29.1686	29.2425				14	14	14	30.8	30.8	30.8	67.843	0	30.422	4500000000	58	Q9CWS4;A8Y5J3;D6RH69	Q9CWS4;A8Y5J3	Integrator complex subunit 11	Cpsf3l
26.8801	26.7804	26.9675	27.2306	27.262	27.0719	26.9834	27.0096				9	9	9	29.9	29.9	29.9	53.517	0	21.793	929030000	23	Q8CFI5;A8Y5T6;A2AVQ7	Q8CFI5;A8Y5T6	Probable proline--tRNA ligase, mitochondrial	Pars2
28.3358	28.1836	27.6678	29.0064	28.7242	28.5219	28.4841	28.0337				10	10	10	9.1	9.1	9.1	164.08	0	15.71	2364200000	29	Q9QUK4;A9C471;Q9QWK5;Q9R016;Q9JIB3;Q9JIB6;Q8CGT2;D3Z5Y1;D3Z418	Q9QUK4;A9C471;Q9QWK5	Baculoviral IAP repeat-containing protein 1b;Baculoviral IAP repeat-containing protein 1a	Naip2;Naip1
26.7664	26.8436	26.8547	26.2207	27.0855	27.3142	27.3911	27.0077				6	5	5	9	7.9	7.9	112.36	0	11.507	885980000	13	O70157;B0QZI1;Q5NCT0;Q3V3P1	O70157;B0QZI1;Q5NCT0;Q3V3P1	DNA topoisomerase 3-alpha;DNA topoisomerase	Top3a
NaN	NaN	NaN	NaN	NaN	NaN	NaN	26.8757				2	2	2	10.7	10.7	10.7	25.034	0	5.7717	389060000	10	Q5F2A3;Q5F2A4;B0QZJ0;Q5F2A1;F8WIX9;Q8BXS2;Q9D777	Q5F2A3;Q5F2A4;B0QZJ0;Q5F2A1;F8WIX9;Q8BXS2;Q9D777	Tumor necrosis factor ligand superfamily member 13	Tnfsf13;Tnfsfm13
NaN	NaN	NaN	NaN	NaN	NaN	NaN	24.1068				4	1	1	34.5	13.8	13.8	12.691	0	18.538	252220000	4	P63044;B0QZN5;Q62442;D3YTU0;Q62442-2	P63044;B0QZN5	Vesicle-associated membrane protein 2	Vamp2
NaN	NaN	23.3391	NaN	23.148	NaN	NaN	NaN				2	2	2	39	39	39	19.501	0	5.9476	19472000	3	H3BIZ8;B0QZP8;O55101;H3BKU5;H3BJ78	H3BIZ8;B0QZP8;O55101;H3BKU5;H3BJ78	Synaptogyrin-2	Syngr2
27.4533	27.4324	27.6492	27.687	27.7417	27.4251	27.9016	27.2696				6	6	6	25.3	25.3	25.3	40.744	0	14.739	1379200000	25	Q5SS80;B0QZT2;Q5SS80-2	Q5SS80;B0QZT2;Q5SS80-2	Dehydrogenase/reductase SDR family member 13	Dhrs13
NaN	NaN	NaN	NaN	NaN	24.2439	NaN	NaN				2	2	2	5.3	5.3	5.3	38.789	0.0053639	2.0184	104650000	8	Q99MK9;B0QZV7;Q99MK9-2;Q3UIV8	Q99MK9;B0QZV7;Q99MK9-2;Q3UIV8	Ras association domain-containing protein 1	Rassf1
NaN	NaN	NaN	NaN	NaN	NaN	25.2831	NaN				2	2	2	9.1	9.1	9.1	41.236	0	9.0649	136890000	3	Q8BVY4;B0QZW4;B0QZW5	Q8BVY4;B0QZW4;B0QZW5		Supt3
NaN	NaN	NaN	NaN	25.2908	NaN	25.2734	25.59				2	2	2	3.4	3.4	3.4	76.578	0.0079114	1.8659	226030000	4	Q8C0L9;B0R058;Q8C0L9-2	Q8C0L9;B0R058;Q8C0L9-2	Glycerophosphocholine phosphodiesterase GPCPD1	Gpcpd1
29.552	29.3728	29.2068	29.6282	29.2594	29.1112	29.2312	29.1713				9	9	9	49.2	49.2	49.2	22.432	0	67.062	4611500000	61	P61022;B0R091;B0R092	P61022;B0R091	Calcineurin B homologous protein 1	Chp1
28.9605	29.038	28.9544	29.3936	29.1973	28.9192	29.2066	29.1273				13	13	13	57.6	57.6	57.6	41.119	0	60.39	3930100000	45	Q8VCH5;B0R0S4;A2AUF7;D6RGR6;G8JL41;D6RHN6	Q8VCH5;B0R0S4;A2AUF7	Rab9 effector protein with kelch motifs	Rabepk
NaN	NaN	NaN	NaN	NaN	23.8938	NaN	NaN				2	2	2	2.5	2.5	2.5	121.6	0.004517	2.1143	99613000	4	Q91VY5;B0V2M9;Q91VY5-2;B0V2M7	Q91VY5;B0V2M9;Q91VY5-2;B0V2M7	Lysine-specific demethylase 4B	Kdm4b
28.1125	28.2563	28.7285	28.819	28.1653	27.8734	27.9651	27.6838				13	13	12	9.1	9.1	8.5	211.9	0	30.257	2118300000	52	B0V2N1;B0V2N1-4;B0V2N1-3;B0V2N1-6;B0V2N1-2;B0V2N1-5;Q64487;Q5SPA9;G3UYU6;G3UX60;G3UWK6;E9Q7I7;E9PVW8;B9EJA3;G3UY75;Q64487-2;Q64487-12;Q64487-3;Q64487-1;Q64487-11;Q64487-9;Q64487-10;Q64487-7;Q64487-8;Q64487-5;Q64487-6	B0V2N1;B0V2N1-4;B0V2N1-3;B0V2N1-6;B0V2N1-2	Receptor-type tyrosine-protein phosphatase S	Ptprs
NaN	NaN	NaN	23.4386	NaN	NaN	NaN	NaN				2	2	2	5	5	5	82.975	0	14.256	481500000	7	Q9WV76;B0V3P3;B0V3P4	Q9WV76;B0V3P3;B0V3P4	AP-4 complex subunit beta-1;AP complex subunit beta	Ap4b1
28.8507	28.7121	28.765	29.1832	NaN	NaN	28.6153	27.948				10	10	10	28	28	28	50.235	0	18.906	2610800000	36	B1APX2;Q3UE31	B1APX2;Q3UE31	Uncharacterized protein KIAA0930 homolog	5031439G07Rik
26.2441	26.2271	25.9947	26.3742	26.8171	27.0957	27.2323	26.9789				5	5	5	6	6	6	119.91	0	10.23	725530000	14	B1AQJ2;B0QZF8	B1AQJ2;B0QZF8	Ubiquitin carboxyl-terminal hydrolase 36	Usp36
33.6943	33.7647	33.7662	33.8896	33.7959	33.7998	33.9592	33.9071				14	14	14	52.1	52.1	52.1	40.035	0	172.13	108000000000	191	O08573;B1AQR8;G3X9T7;O08573-2	O08573;B1AQR8;G3X9T7;O08573-2	Galectin-9;Galectin	Lgals9
NaN	26.1509	26.6047	26.6604	NaN	NaN	NaN	NaN				5	2	2	15.2	7.2	7.2	49.812	0	5.6839	282230000	10	Q8CHH9;B1AQZ0;B7ZC46;B1AQY9;Q8CHH9-2;E0CYM4	Q8CHH9;B1AQZ0;B7ZC46;B1AQY9;Q8CHH9-2	Septin-8	2020-09-08
27.2735	27.2843	27.2172	27.5036	26.991	26.8236	26.9987	27.0509				2	2	2	14.6	14.6	14.6	15.676	0.00047416	4.0357	1452000000	15	B1AR13;Z4YKM2;B2RWE3	B1AR13;Z4YKM2;B2RWE3	CDGSH iron-sulfur domain-containing protein 3, mitochondrial	Cisd3
29.1759	29.1318	28.853	29.4169	28.4083	28.2391	28.4884	28.4055				31	16	14	20.1	12.3	10.5	232.74	0	75.024	3250600000	42	B1AR17;F7C528;E9Q614;B0QZH8;B0QZH7;F6V4V3	B1AR17;F7C528;E9Q614		Chd3
27.9337	27.8619	27.5557	28.0499	27.5007	27.5214	27.3064	27.2503				7	7	7	10.7	10.7	10.7	101.02	0	12.098	1433800000	24	Q8CCN5;Q0VF62;B1AR74;F7C0F2;Q8CCN5-2;B1AR76;F7CPM1;F6VJ09;B1B0B3	Q8CCN5;Q0VF62;B1AR74;F7C0F2;Q8CCN5-2	Breast carcinoma-amplified sequence 3 homolog	Bcas3
31.2996	31.3479	31.6223	31.7939	30.6785	30.4594	30.5234	30.4454				23	23	23	42	42	42	81.262	0	323.31	15675000000	121	Q08481;B1ARB3;Q08481-3;Q08481-4;Q08481-2;B1ARA9	Q08481;B1ARB3;Q08481-3;Q08481-4;Q08481-2	Platelet endothelial cell adhesion molecule	Pecam1
30.1454	30.0665	29.8293	30.3925	29.4733	29.5153	29.639	29.5598				20	20	20	30.4	30.4	30.4	103.99	0	41.95	6764600000	76	B1ARD6;B1ARD8;F6RTS1	B1ARD6		Slfn9
NaN	NaN	NaN	NaN	NaN	NaN	NaN	25.5985	+			1	1	1	2.1	2.1	2.1	42.031	1	-2	153530000	1	P26150;P26149;B1ARN9;B1ARP1;E9PXG7	P26150;P26149;B1ARN9;B1ARP1;E9PXG7	3 beta-hydroxysteroid dehydrogenase/Delta 5-->4-isomerase type 3;3-beta-hydroxy-Delta(5)-steroid dehydrogenase;Steroid Delta-isomerase;3 beta-hydroxysteroid dehydrogenase/Delta 5-->4-isomerase type 2;3-beta-hydroxy-Delta(5)-steroid dehydrogenase;Steroid Delta-isomerase	Hsd3b3;Hsd3b2
26.7184	26.0418	26.313	27.0412	NaN	26.117	NaN	26.6743				10	10	10	2.7	2.7	2.7	487.32	0	11.511	537770000	14	B1ART1;B1ART2;V9GX23;F6XI52	B1ART1;B1ART2;V9GX23		Vps13d
32.2951	32.3032	32.2832	32.6389	32.1611	32.1657	32.1887	32.1118				138	137	0	26.7	26.6	0	831.64	0	323.31	35545000000	520	B1ARU4;E9PVY8;Q9QXZ0;E9QA63;Q9QXZ0-2;Q9QXZ0-4;E9QNP1;F6SHS0	B1ARU4;E9PVY8;Q9QXZ0;E9QA63;Q9QXZ0-2;Q9QXZ0-4;E9QNP1	Microtubule-actin cross-linking factor 1	Macf1
NaN	NaN	NaN	NaN	NaN	NaN	NaN	25.1217	+			2	1	1	5.3	2.9	2.9	45.672	1	-2	280290000	6	B1ASA5;E9QA68	B1ASA5;E9QA68		Zfp362
NaN	27.4558	NaN	NaN	NaN	NaN	26.9012	26.7557				3	3	2	19.9	19.9	14.4	30.292	0	7.6785	674320000	10	B1ASK8;Q6P073;B0QZM1;B0QZM2	B1ASK8;Q6P073;B0QZM1	Ubiquitin-conjugating enzyme E2 J2	Ube2j2
29.5929	29.7066	29.5508	30.0431	29.4152	29.6333	29.5221	29.4208				23	23	21	24.7	24.7	23.2	133.35	0	33.442	5685400000	88	B1ASP2;P52332	B1ASP2;P52332	Tyrosine-protein kinase;Tyrosine-protein kinase JAK1	Jak1
28.258	28.1278	27.929	28.1286	27.891	28.0901	NaN	27.63				6	6	6	40.6	40.6	40.6	24.136	0	33.053	1646300000	19	Q9DCZ4;Q9D186;B1ASQ2	Q9DCZ4;Q9D186;B1ASQ2	Apolipoprotein O	Apoo
28.4022	28.3686	28.4263	28.6329	28.4352	28.3636	28.4326	28.2955				8	8	1	12.4	12.4	1.1	82.26	0	9.8833	2409100000	37	O55047;O55047-2;B7ZC85;B1ASU9;F6XSD0;B7ZC84;D6RHM1	O55047;O55047-2;B7ZC85;B1ASU9;F6XSD0	Serine/threonine-protein kinase tousled-like 2	Tlk2
28.5497	28.6241	28.3856	28.8524	27.9855	27.9593	27.9863	28.0338				7	7	7	66.9	66.9	66.9	16.881	0	16.222	2307200000	42	Q5NCF2;B1ASW5;B1ASW6	Q5NCF2;B1ASW5;B1ASW6	Trafficking protein particle complex subunit 1	Trappc1
NaN	NaN	NaN	NaN	24.7923	NaN	NaN	NaN				2	2	2	2.7	2.7	2.7	97.496	0.0043796	2.1597	143620000	2	Q66JY2;B1AT34;B1AT33;B1AT32;E9Q9Q0;Q66JY2-2	Q66JY2;B1AT34;B1AT33;B1AT32;E9Q9Q0;Q66JY2-2	INO80 complex subunit D	Ino80d
30.098	30.5329	30.485	29.2702	29.6349	29.3883	29.5976	29.6682				12	11	11	50.6	46.6	46.6	39.431	0	117.76	7094000000	55	Q9D0M1;B1AT82;B1AT84;B1AT83	Q9D0M1;B1AT82;B1AT84	Phosphoribosyl pyrophosphate synthase-associated protein 1	Prpsap1
NaN	25.8627	25.6974	26.1009	26.1299	26.0168	26.1133	25.6336				3	2	2	2.1	1.4	1.4	175.77	0.00047326	3.9844	427100000	15	Q3UHC0;B7ZC94;B1ATC3	Q3UHC0;B7ZC94;B1ATC3	Trinucleotide repeat-containing gene 6C protein	Tnrc6c
29.1195	29.2213	28.8893	29.5253	29.3538	29.4581	29.2449	29.2973				16	16	14	20.1	20.1	18.7	133.84	0	50.581	4478800000	58	Q8K296;B1ATD5;B1ATD4;R4GML8;M0QW74;Q8K296-2	Q8K296;B1ATD5;B1ATD4;R4GML8;M0QW74;Q8K296-2	Myotubularin-related protein 3	Mtmr3
28.6565	28.5275	28.7465	28.9961	28.1564	28.2267	28.2802	27.9703				9	9	9	24.4	24.4	24.4	53.97	0	23.242	2630600000	39	P47740;B1AV77;B1ATI0;P47739	P47740;B1AV77;B1ATI0	Fatty aldehyde dehydrogenase;Aldehyde dehydrogenase	Aldh3a2
NaN	NaN	NaN	NaN	NaN	NaN	NaN	25.4718				1	1	1	2.6	2.6	2.6	48.173	0.0029512	2.3877	293600000	5	Q60780;B1ATI9;Q3U432;Q60780-2	Q60780;B1ATI9;Q3U432;Q60780-2	Growth arrest-specific protein 7	Gas7
26.9115	27.0416	27.25	27.6023	27.8561	27.7735	27.9689	27.9835				8	8	8	23.2	23.2	23.2	54.164	0	17.662	1381400000	29	B1ATU5;Q8C2P3;B1ATU6;B1ATU7	B1ATU5;Q8C2P3;B1ATU6	tRNA-dihydrouridine(16/17) synthase [NAD(P)(+)]-like	Dus1l
30.578	30.62	30.8731	31.3203	30.5994	30.7305	30.5008	30.6551				18	18	18	30.8	30.8	30.8	86.014	0	165.55	12363000000	117	Q99LI8;B1ATZ0;B1ATZ1;Q3UMA3;B1ATY9;F6VV02	Q99LI8;B1ATZ0;B1ATZ1;Q3UMA3;B1ATY9	Hepatocyte growth factor-regulated tyrosine kinase substrate	Hgs
28.1361	28.1275	27.7172	28.6363	27.6354	27.6293	27.8439	27.535				10	10	10	25.1	25.1	25.1	59.854	0	82.642	1777700000	44	Q9CWP6;B1AU74;Q9CWP6-2;Q9CWP6-3;Q9CWP6-4	Q9CWP6;B1AU74;Q9CWP6-2;Q9CWP6-3;Q9CWP6-4	Motile sperm domain-containing protein 2	Mospd2
33.7048	33.6543	33.4864	33.9388	33.8508	33.8315	33.8384	33.9009				25	25	25	50.5	50.5	50.5	83.953	0	323.31	105140000000	222	Q99MD9;B1AU75;B1AU76;Q99MD9-2	Q99MD9;B1AU75;B1AU76;Q99MD9-2	Nuclear autoantigenic sperm protein	Nasp
NaN	NaN	NaN	NaN	NaN	NaN	NaN	23.9834				1	1	1	4.9	4.9	4.9	37.157	0.00047281	3.9594	123580000	2	B1AUE5	B1AUE5	Peroxisome biogenesis factor 10	Pex10
30.7018	30.6978	30.7233	30.9117	30.8741	30.8315	31.0299	30.9794				22	22	22	62.8	62.8	62.8	50.488	0	77.925	13423000000	128	B1AUN2;Q3UKV0;B1AUN3	B1AUN2;Q3UKV0;B1AUN3		Eif2b3
NaN	NaN	NaN	NaN	NaN	NaN	24.2757	NaN				3	3	3	3.7	3.7	3.7	140.58	0	7.5393	379900000	5	B1AUR6;G8JL47;B1AUR6-2;G3UYM2;G3UXR9	B1AUR6;G8JL47;B1AUR6-2	Protein MMS22-like	Mms22l
27.0364	27.2354	27.7259	25.4156	NaN	NaN	26.8774	26.3436				9	9	9	20.3	20.3	20.3	77.269	0	24.277	811170000	17	Q62406;B1AUW8;B1AUW9;Q8BR10;B1AUW6;Q62406-2;F6THK7;F6TQF4;O35942;F7CUT1	Q62406;B1AUW8;B1AUW9;Q8BR10;B1AUW6;Q62406-2	Interleukin-1 receptor-associated kinase 1	Irak1
31.4609	31.4031	31.4287	31.806	31.4778	31.5259	31.6931	31.6403				16	16	7	81.7	81.7	26.8	26.519	0	67.1	22964000000	118	Q9QY36;B1AUY7;B1AUY8;B1AUY9;B1AUZ1	Q9QY36;B1AUY7;B1AUY8;B1AUY9;B1AUZ1	N-alpha-acetyltransferase 10	Naa10
28.1406	28.0988	27.9565	28.499	27.9141	27.727	27.9356	27.8231				3	3	3	20.3	20.3	20.3	26.087	0	35.136	1893000000	19	Q8BR70;B1AV66;B1AV65	Q8BR70;B1AV66	Protein YIPF6;Protein YIPF	Yipf6
29.0167	29.0073	29.1756	29.3391	31.2393	31.2968	31.4545	31.523				19	19	19	47.5	47.5	47.5	59.573	0	52.991	11636000000	78	Q8C0P5;B1AVH5	Q8C0P5;B1AVH5	Coronin-2A;Coronin	Coro2a
NaN	NaN	NaN	NaN	NaN	NaN	26.6741	NaN				2	2	2	9.2	9.2	9.2	28.396	0.00046934	3.7079	513170000	5	Q8BHE1;B1AVP5;E9PZ44	Q8BHE1;B1AVP5;E9PZ44	Gem-associated protein 8	Gemin8
NaN	NaN	NaN	NaN	NaN	NaN	NaN	25.0171				2	1	1	5.4	3.1	3.1	40.466	0.0032286	2.297	207790000	7	Q922R0;B1AVU1	Q922R0;B1AVU1	cAMP-dependent protein kinase catalytic subunit PRKX	Prkx
29.0904	NaN	29.4184	NaN	NaN	NaN	NaN	NaN				4	3	3	4	3.4	3.4	150.06	0	12.133	1356400000	2	B1AVY7;Q80TF6;A2AKI2;Q3V3Y9	B1AVY7	Kinesin-like protein KIF16B	Kif16b
28.3499	28.6319	28.6801	28.7828	27.9021	27.8952	27.6927	27.6162				4	4	4	21.6	21.6	21.6	34.278	0	38.233	2219400000	30	B1AVZ0	B1AVZ0	Uracil phosphoribosyltransferase homolog	Uprt
28.8168	28.8823	29.0919	29.0302	27.9114	28.146	27.4931	27.1304				11	11	10	27.9	27.9	26.4	69.558	0	45.207	2594300000	50	Q9Z2C5;B1AW21;Q3UDN6	Q9Z2C5;B1AW21	Myotubularin	Mtm1
29.6252	29.6331	29.4635	29.7432	30.7978	30.9559	30.8052	30.6918				15	15	14	41.6	41.6	39.7	55.339	0	95.223	9312500000	64	Q811M1;B1AW40;Q811M1-2;Q811M1-3;Q811M1-4	Q811M1;B1AW40;Q811M1-2	Rho GTPase-activating protein 15	Arhgap15
23.9525	NaN	NaN	NaN	NaN	NaN	NaN	NaN	+			2	1	1	3.5	2.1	2.1	82.074	1	-2	16234000	1	Q8VBU5;Q3TTI9;Q6IQY6;B1AWD0;B1AWC8;B1AWC9	Q8VBU5;Q3TTI9;Q6IQY6;B1AWD0;B1AWC8;B1AWC9		Pde4b
32.8476	32.7677	32.6519	33.0227	32.6491	32.4926	32.6293	32.6537				9	9	9	35.6	35.6	35.6	23.478	0	71.533	49117000000	72	B1AWE0;Q6PFA2;O08585;B1AWE1;B1AWD8;B1AWD9	B1AWE0;Q6PFA2;O08585;B1AWE1;B1AWD8;B1AWD9	Clathrin light chain A	Clta
NaN	NaN	NaN	NaN	NaN	NaN	NaN	27.2112	+			1	1	1	1.8	1.8	1.8	69.301	1	-2	791400000	5	Q8BKE9;B1AWG1	Q8BKE9;B1AWG1	Intraflagellar transport protein 74 homolog	Ift74
NaN	NaN	NaN	25.5852	NaN	NaN	NaN	NaN				1	1	1	0.8	0.8	0.8	282.71	0.0017918	2.6176	125070000	3	B1AWL2;B1AWL4;B1AWL5	B1AWL2;B1AWL4;B1AWL5		Zfp462
NaN	NaN	NaN	NaN	NaN	NaN	25.6928	NaN	+			1	1	1	1.3	1.3	1.3	94.496	1	-2	226660000	1	Q9ET47;B1AWQ3;B1AWQ4	Q9ET47;B1AWQ3;B1AWQ4	Espin	Espn
26.4532	NaN	NaN	NaN	26.6206	26.6105	NaN	26.4289				3	3	3	14.9	14.9	14.9	22.113	0.00077113	3.3552	599250000	5	B1AXD8	B1AXD8	Akirin-2	Akirin2
28.4408	28.4298	29.8109	28.8032	29.2064	28.7493	29.1252	28.7473				13	13	13	13.5	13.5	13.5	120.31	0	15.157	3714900000	25	Q62036;B1AXI9;J3QMP9	Q62036;B1AXI9;J3QMP9	Centrosomal protein of 131 kDa	Cep131
NaN	NaN	NaN	NaN	NaN	25.8945	NaN	NaN				7	7	7	14	14	14	77.29	0	13.402	427870000	10	B1AXJ6;F6YZZ8;B1AXJ5;Q924X6;B1AXJ3;B1AXJ4;Q924X6-2	B1AXJ6;F6YZZ8;B1AXJ5;Q924X6;B1AXJ3;B1AXJ4;Q924X6-2	Low-density lipoprotein receptor-related protein 8	Lrp8
NaN	NaN	NaN	NaN	NaN	NaN	NaN	25.6906	+			11	1	1	59.7	5.2	5.2	24.316	1	-2	183300000	1	B1AXP0	B1AXP0		Rps6ka3
30.1127	30.3859	30.5493	30.24	30.958	30.4726	30.2922	30.5742				6	6	6	76.5	76.5	76.5	6.0372	0	35.338	9917100000	29	B1AXP6;B1AXP6-2;B1AXP6-3;B1AXP6-4	B1AXP6;B1AXP6-2;B1AXP6-3;B1AXP6-4	Mitochondrial import receptor subunit TOM5 homolog	Tomm5
27.9276	27.8635	27.4689	27.4693	27.3442	27.7188	27.6534	27.7767				9	9	9	9.7	9.7	9.7	152.88	0	21.309	1475200000	22	Q9JLM4;B1AXS6;B1AXS8;B1AXS7;B0R077;Q8CG95;Q32P02;B1AXS9	Q9JLM4;B1AXS6;B1AXS8;B1AXS7;B0R077;Q8CG95	Zinc finger MYM-type protein 3	Zmym3
NaN	NaN	NaN	NaN	NaN	NaN	NaN	26.4934				2	2	2	2.9	2.9	2.9	123.81	0.0009235	3.3041	325430000	6	B1AY10;B1AY10-2;B1AY10-3	B1AY10;B1AY10-2;B1AY10-3	Transcriptional repressor NF-X1	Nfx1
31.5739	31.5676	31.4079	31.7573	31.3041	31.3313	31.2488	31.144				62	62	62	34.2	34.2	34.2	294	0	195.84	20251000000	280	B1AY13;E9PV45;B1AY13-2	B1AY13;E9PV45	Ubiquitin carboxyl-terminal hydrolase 24;Ubiquitin carboxyl-terminal hydrolase	Usp24
NaN	NaN	NaN	NaN	NaN	NaN	NaN	27.793				2	2	2	4.2	4.2	4.2	59.616	0.0013573	2.8093	515860000	4	Q9DC11;B1AY85;B1AY86	Q9DC11;B1AY85;B1AY86	Plexin domain-containing protein 2	Plxdc2
NaN	26.4108	NaN	NaN	NaN	NaN	NaN	NaN				4	4	4	6.7	6.7	6.7	67.839	0	4.6241	255770000	5	Q8BSM5;B1AYB9;Q3V3J9	Q8BSM5;B1AYB9;Q3V3J9	GRB2-associated-binding protein 3	Gab3
30.2389	30.4301	30.5122	30.4013	30.6291	30.5548	30.6695	30.5006				19	19	19	22.6	22.6	22.6	104.77	0	160.18	10437000000	122	Q8C5N3;B1AYU4;B1AYU7;Q8C5N3-2;A2AK44;A2AK42;J3QNR0;J3QM48;B1AYU8	Q8C5N3;B1AYU4;B1AYU7;Q8C5N3-2;A2AK44;A2AK42	Pre-mRNA-splicing factor CWC22 homolog	Cwc22;Gm13695;Gm13697
27.5799	27.6066	27.5648	28.1163	27.7409	27.8121	27.6258	27.5336				9	9	9	19.3	19.3	19.3	59.236	0	15.807	1656700000	33	Q8BKX1;Q8BKX1-2;B1AZ46;Q8BKX1-4;Q8BKX1-3	Q8BKX1;Q8BKX1-2;B1AZ46;Q8BKX1-4;Q8BKX1-3	Brain-specific angiogenesis inhibitor 1-associated protein 2	Baiap2
NaN	NaN	NaN	NaN	26.3925	26.4004	NaN	26.0391				4	4	4	5.9	5.9	5.9	144.61	0	8.9165	272330000	8	Q80YE4;Q80YE4-2;B1AZF9;B1AZF3;Q80YE4-3;Q80YE4-4	Q80YE4;Q80YE4-2;B1AZF9;B1AZF3;Q80YE4-3;Q80YE4-4	Serine/threonine-protein kinase LMTK1	Aatk
31.0668	31.0498	31.0778	31.2751	31.1732	31.0851	31.1858	31.2184				42	42	42	33.3	33.3	33.3	182.77	0	201.01	16810000000	229	B1AZI6;E9Q5E2;Q8C690;F6RBN0;F6SBF2;F6QCT0;F6W2C7;B1AZI7;B8A4C2;F6VK25	B1AZI6	THO complex subunit 2	Thoc2
27.1657	26.696	27.1364	27.0684	NaN	26.465	26.4577	26.3688				3	3	3	3.9	3.9	3.9	108.04	0	7.9091	726550000	14	B1AZP2;B1AZP2-2;I1E4X0;F6YMR0;E9PUF2;B7ZNS2;B1AZP2-3;H3BJD4;H3BKJ0;H3BJW9	B1AZP2;B1AZP2-2;I1E4X0;F6YMR0;E9PUF2;B7ZNS2;B1AZP2-3;H3BJD4	Disks large-associated protein 4	Dlgap4
NaN	NaN	NaN	NaN	28.6705	28.4827	28.4381	28.8203				4	4	4	2.6	2.6	2.6	212.92	0.002952	2.3949	3114400000	16	Q6PDN3;B1B1A8;Q6PDN3-2;Q6PDN3-3	Q6PDN3;B1B1A8;Q6PDN3-2;Q6PDN3-3	Myosin light chain kinase, smooth muscle;Myosin light chain kinase, smooth muscle, deglutamylated form	Mylk
28.0383	28.1409	28.2087	28.6948	28.878	28.5131	28.6724	28.5903				5	5	5	25.5	25.5	25.5	33.34	0	54.793	2598500000	33	Q9D773;B1B1D8;B1B1D7	Q9D773;B1B1D8	39S ribosomal protein L2, mitochondrial	Mrpl2
28.3515	28.4389	28.1304	28.1875	28.001	27.9661	27.9004	27.6144				7	7	5	12.2	12.2	8.8	84.562	0	45.734	1974700000	26	Q01063;Q01063-2;B1PSD9;B2KF57;B2KF84;F6QFD1;E9PVU7;Q01063-3;A6XDB1;A6XDB0;F6YIS2;B1AWD1	Q01063;Q01063-2;B1PSD9;B2KF57;B2KF84;F6QFD1;E9PVU7;Q01063-3;A6XDB1;A6XDB0	cAMP-specific 3,5-cyclic phosphodiesterase 4D	Pde4d
NaN	NaN	NaN	23.9251	NaN	NaN	NaN	NaN				2	2	1	4.6	4.6	2.1	47.203	0.0028115	2.4291	109500000	5	O35317;B2FDH3;H3BK27;O35317-2;P41778-2;P41778;B2FDH2;D6RCU6;H3BJM6;D9J2V6	O35317;B2FDH3;H3BK27;O35317-2;P41778-2;P41778;B2FDH2;D6RCU6;H3BJM6;D9J2V6	Pre-B-cell leukemia transcription factor 3;Pre-B-cell leukemia transcription factor 1	Pbx3;Pbx1
NaN	NaN	NaN	NaN	NaN	NaN	NaN	25.2786				2	2	2	2.2	2.2	2.2	157.01	0.003371	2.2687	138910000	3	B2KF50	B2KF50		Uhrf1bp1
NaN	NaN	NaN	NaN	NaN	NaN	25.0779	NaN	+			2	1	1	27.4	14.5	14.5	7.3223	1	-2	31775000	1	O88892;B2KF73;B2KF71	O88892;B2KF73;B2KF71	Small EDRK-rich factor 1	Serf1
27.1534	27.197	27.1557	27.9175	26.1847	26.2993	26.6186	NaN				6	5	5	10.5	9.3	9.3	95.895	0	14.74	831120000	19	Q8BR07;G3UXK5;B2KG46;Q8BR07-3;Q8BR07-4;Q8BR07-2	Q8BR07;G3UXK5;B2KG46;Q8BR07-3;Q8BR07-4	Protein bicaudal D homolog 1	Bicd1
29.846	30.2667	29.866	29.9765	29.0977	29.3	29.0466	29.1466				6	6	6	56.3	56.3	56.3	19.58	0	166.87	5735300000	34	B2KGA7;Q505B7-2;Q505B7;A8Y5E9	B2KGA7;Q505B7-2;Q505B7;A8Y5E9	Protein archease	Zbtb8os
28.6596	28.3595	28.0705	28.7957	28.7506	28.3572	28.3888	28.554				8	8	8	50.2	50.2	50.2	27.419	0	21.18	2605400000	30	B2LVG5;B2LVG6;E0CXT7;Q8BQZ5;Q8BQZ5-3;Q8BQZ5-2;F7B6Z5;M0QWM8	B2LVG5;B2LVG6;E0CXT7;Q8BQZ5;Q8BQZ5-3;Q8BQZ5-2;F7B6Z5	Cleavage and polyadenylation specificity factor subunit 4	Cpsf4
28.9538	28.6419	27.6738	29.4132	29.5507	29.1361	29.3415	29.165				25	1	1	63.9	2.7	2.7	48.562	0.0012268	3.1792	3825500000	15	B2M1R6;P61979-3;H3BKD0;D3Z5X4;H3BKI8;H3BLP7;H3BJS9;Q8BT23;H3BJ43	B2M1R6;P61979-3;H3BKD0;D3Z5X4;H3BKI8	Heterogeneous nuclear ribonucleoprotein K	Hnrnpk;Gm7964
29.6316	29.6835	28.8645	29.9279	30.2385	30.1821	30.3545	30.0594				3	3	3	30.1	30.1	30.1	15.661	0	28.236	7015600000	17	Q9D1L0;B2RPU8;D3Z5B1	Q9D1L0;B2RPU8;D3Z5B1	Coiled-coil-helix-coiled-coil-helix domain-containing protein 2	Chchd2;Zbed5
NaN	25.2336	25.1941	NaN	NaN	NaN	NaN	NaN				3	3	3	3.3	3.3	3.3	128.19	0	7.5912	286060000	3	Q4JIM5;B2RQ57;F8VQH0;P00520;P00520-4;G3UWQ2;P00520-2;P00520-3	Q4JIM5;B2RQ57;F8VQH0	Abelson tyrosine-protein kinase 2;Non-specific protein-tyrosine kinase	Abl2
NaN	27.0937	26.2164	27.2107	26.9695	27.0746	27.0781	27.2741				10	2	2	8.4	2.5	2.5	150.37	0	6.4282	840820000	12	P83510;E0CZF8;E0CZD7;E0CXD6;E0CY98;E9PUL9;B9EKN8;B2RQ80;P83510-2	P83510;E0CZF8;E0CZD7;E0CXD6;E0CY98;E9PUL9;B9EKN8;B2RQ80;P83510-2	Traf2 and NCK-interacting protein kinase	Tnik
26.127	NaN	NaN	27.0365	NaN	NaN	NaN	NaN				2	2	2	9.5	9.5	9.5	23.501	0.0030855	2.3143	227530000	6	B2RQA5;Q99P68	B2RQA5;Q99P68	Sclerostin	Sost
34.863	34.9136	34.7579	35.0629	35.3954	35.3765	35.3262	35.2555				99	99	94	67.3	67.3	63.3	243.24	0	323.31	269220000000	957	B2RQC6;E9QAI5;G3UWN2;B2RQC6-2;E9QAT6;Q8C196	B2RQC6;E9QAI5;G3UWN2;B2RQC6-2	CAD protein;Glutamine-dependent carbamoyl-phosphate synthase;Aspartate carbamoyltransferase;Dihydroorotase	Cad
NaN	NaN	NaN	NaN	NaN	NaN	NaN	25.4193				20	1	1	23.7	1.9	1.9	146.7	0	7.1903	208140000	4	B2RQC7	B2RQC7		Dip2b
29.6418	29.7322	29.7525	30.0513	29.4584	29.565	29.3288	29.7278				30	30	30	21.5	21.5	21.5	225.54	0	125.11	5775600000	87	B2RQG2	B2RQG2		Phf3
30.1	30.1282	30.1245	30.6037	30.0748	30.1094	30.0045	30.1433				19	18	17	39.3	38.3	36.9	77.731	0	89.994	8405500000	102	B2RQS1;Q9ERG2	B2RQS1;Q9ERG2	Striatin-3	Strn3
26.7209	26.6506	26.7474	26.4864	27.3949	27.4147	27.3295	27.0042				9	9	9	7.5	7.5	7.5	161.09	0	11.163	921620000	17	B2RR83	B2RR83	Probable ATP-dependent RNA helicase YTHDC2	Ythdc2
31.7135	31.7871	31.7901	32.1795	31.3637	31.2448	31.2085	31.3237				59	59	59	36	36	36	232.75	0	323.31	23176000000	262	Q9JMH9;Q9JMH9-6;K3W4L0;B2RRE2;E9QAX2;Q9JMH9-1;Q9JMH9-4;E9Q405;Q9JMH9-5;Q9JMH9-7;Q9JMH9-2;E9QA74	Q9JMH9;Q9JMH9-6;K3W4L0;B2RRE2;E9QAX2;Q9JMH9-1;Q9JMH9-4;E9Q405;Q9JMH9-5;Q9JMH9-7;Q9JMH9-2;E9QA74	Unconventional myosin-XVIIIa	Myo18a
30.9835	31.0872	31.1474	31.4746	31.0209	31.0536	31.0116	31.08				25	25	25	30.5	30.5	30.5	123.05	0	148.73	15772000000	153	B2RRE7;G3UXM1;G3UXQ0	B2RRE7	OTU domain-containing protein 4	Otud4
30.4731	30.4385	30.2366	30.8327	30.4991	30.6063	30.6876	30.6662				31	31	25	30.2	30.2	26.1	153.92	0	114.17	11056000000	129	B2RRI2;Q689Z5;Q689Z5-2;Q7TNB8-3	B2RRI2;Q689Z5;Q689Z5-2	Protein strawberry notch homolog 1	Sbno1
29.1292	29.2349	29.2391	29.6564	29.5955	30.0057	29.8229	30.138				8	8	8	43.8	43.8	43.8	18.245	0	19.865	5790500000	32	B2RS19;Q8C4Y1;P28574	B2RS19;Q8C4Y1;P28574	Protein max	Max
26.6213	26.444	26.1413	26.0618	27.0746	27.0317	27.3272	27.2215				6	6	6	9.1	9.1	9.1	74.517	0	7.8567	819450000	27	B2RS91	B2RS91	RNA polymerase I-specific transcription initiation factor RRN3	Rrn3
27.9976	27.9584	27.953	28.2259	28.3473	28.3051	28.3948	28.179				16	16	16	10.7	10.7	10.7	194.44	0	27.66	2078800000	38	Q8CHG3;E9PWI6;B2RSU7;E0CYI9;E0CY89;F6UT01	Q8CHG3;E9PWI6;B2RSU7;E0CYI9	GRIP and coiled-coil domain-containing protein 2	Gcc2
26.9624	26.6919	26.6044	27.3265	NaN	26.6075	25.947	26.7093				6	6	6	3.8	3.8	3.8	225.05	0	9.5205	700710000	13	B2RT41	B2RT41		Zfc3h1
NaN	NaN	NaN	NaN	NaN	NaN	NaN	26.0834	+			2	1	1	3.8	3	3	95.351	1	-2	399750000	1	Q8C0D4;B2RUJ8;S4R1B0;S4R203;S4R248;S4R221	Q8C0D4;B2RUJ8;S4R1B0;S4R203;S4R248;S4R221	Rho GTPase-activating protein 12	Arhgap12
28.4281	28.5364	28.4163	28.7925	28.4542	28.4553	28.6707	28.6307				10	10	10	34.1	34.1	34.1	41.325	0	26.006	2833600000	37	Q8C5L7;B2RUP0	Q8C5L7;B2RUP0	RNA-binding protein 34	Rbm34
31.0347	30.9668	31.0611	30.8018	30.3773	29.8347	29.8742	30.2001				22	22	22	32.4	32.4	32.4	123.12	0	143.35	11264000000	95	B2RUP2;B2RUP2-2;A2A858;A2A855	B2RUP2;B2RUP2-2	Protein unc-13 homolog D	Unc13d
26.7645	27.3123	26.9028	27.23	26.9903	27.0608	27.1497	26.757				6	6	6	12.7	12.7	12.7	91.982	0	15.431	946950000	22	B2RUR8;Q8R554;H3BKW8;D3YYZ8;D3Z210	B2RUR8	OTU domain-containing protein 7B	Otud7b
NaN	NaN	NaN	26.2833	NaN	NaN	NaN	NaN				1	1	1	16.1	16.1	16.1	13.391	0.0043745	2.1275	155110000	1	B2RVB9	B2RVB9		Tmem243
29.9552	29.8735	30.0308	30.2664	29.5278	29.4274	29.4114	29.3842				25	25	15	12.3	12.3	7.7	263.3	0	45.65	6151900000	97	B2RWS6	B2RWS6	Histone acetyltransferase p300	Ep300
NaN	NaN	NaN	NaN	NaN	NaN	NaN	26.3993				2	1	1	1.4	0.5	0.5	169.12	0.0030905	2.3526	946000000	8	B2RX12;J3QML2;B2RX12-3;B2RX12-2	B2RX12;J3QML2;B2RX12-3;B2RX12-2	Canalicular multispecific organic anion transporter 2	Abcc3
29.7566	29.9302	29.7167	29.8614	29.7183	29.7412	29.6204	29.6601				24	24	24	32.1	32.1	32.1	128.39	0	90.249	6207400000	114	B2RXC1;B2RXC1-2	B2RXC1	Trafficking protein particle complex subunit 11	Trappc11
28.6218	28.4341	28.2781	28.8713	29.0151	28.8995	29.1005	29.1573				17	17	17	16.5	16.5	16.5	155.74	0	21.277	3260200000	48	B2RXC6	B2RXC6	DNA-directed RNA polymerase	Polr3a
28.8394	28.775	28.7531	28.7242	29.5505	29.5437	29.6981	29.7589				16	16	16	31.2	31.2	31.2	86.34	0	46.875	4435700000	53	Q8BVU0;B2RXP1;E9QAU9;B7ZWM8;E9Q892;F6YZL6;F6Y466;E9Q0H5;F6TPH7	Q8BVU0;B2RXP1;E9QAU9;B7ZWM8;E9Q892	Leucine-rich repeat and calponin homology domain-containing protein 3	Lrch3
30.0283	29.891	29.8373	30.1691	29.6121	29.5678	29.6291	29.5251				24	24	11	28.5	28.5	14.4	140.13	0	182.54	6380500000	110	B2RXW8;B2RXQ2;P60469;B8QI35;S4R1I7;F6UYF1	B2RXW8;B2RXQ2		Ppfia1
31.4971	31.5611	31.422	31.7112	31.8102	31.7318	31.6708	31.6288				39	39	31	65.6	65.6	54	107.38	0	251.32	23252000000	217	B2RXR6;E9QNQ2;J3QK13;J3QK37	B2RXR6;E9QNQ2;J3QK13	Serine/threonine-protein phosphatase 6 regulatory ankyrin repeat subunit B	Ankrd44
NaN	NaN	NaN	NaN	NaN	NaN	NaN	25.071				1	1	1	2.3	2.3	2.3	60.468	0.0035134	2.2374	174380000	6	B2RXV4;B2RXV4-2	B2RXV4;B2RXV4-2	Feline leukemia virus subgroup C receptor-related protein 1	Flvcr1
30.1563	30.1036	30.1498	30.3942	29.5826	29.524	29.4801	29.5034				41	41	41	30.5	30.5	30.5	214.43	0	110.92	6856300000	123	B2RY04	B2RY04	Dedicator of cytokinesis protein 5	Dock5
NaN	NaN	NaN	NaN	NaN	NaN	NaN	28.1571	+			1	1	1	0.7	0.7	0.7	115.26	1	-2	1468900000	1	B2RY50	B2RY50	Armadillo repeat-containing protein 4	Armc4
32.1614	32.1396	32.3189	32.5473	32.3652	32.4135	32.3441	32.3453				29	29	29	38.5	38.5	38.5	99.551	0	313.41	39606000000	187	B2RY56;S4R2B0;S4R2A4;S4R2J1;S4R1X9;S4R2F7	B2RY56;S4R2B0	RNA-binding protein 25	Rbm25
NaN	NaN	NaN	NaN	NaN	NaN	NaN	25.1366				2	2	2	5.6	5.6	5.6	46.119	0.00092322	3.2982	98279000	4	Q570Y9;B2ZRS5;Q570Y9-2;Q570Y9-3	Q570Y9;B2ZRS5;Q570Y9-2;Q570Y9-3	DEP domain-containing mTOR-interacting protein	Deptor
27.2445	27.328	NaN	28.2124	NaN	NaN	NaN	NaN				3	3	3	1.9	1.9	1.9	208.55	0.0013636	2.9136	2995400000	7	B5THE2	B5THE2		Mgam
36.4777	36.437	36.6327	36.9292	36.312	36.1825	36.2193	36.1202				130	120	117	70.3	68.3	66.5	281.22	0	323.31	637310000000	1238	Q8BTM8;B7FAU9;B7FAV1;F6XC15;J3JS91;F6Z2C0;Q8BTM8-2;F7AVL7	Q8BTM8;B7FAU9;B7FAV1	Filamin-A	Flna
26.8554	26.9361	26.7599	26.9135	27.118	27.2103	27.0887	27.2432				5	5	5	28.1	28.1	28.1	25.356	0	6.4075	917570000	14	Q8BG17;B7ZBX7;F8WGP0;B7ZCM5	Q8BG17;B7ZBX7	Nucleolar protein 12	Nol12
NaN	NaN	NaN	NaN	NaN	27.1541	27.3521	26.6371				2	2	2	56.3	56.3	56.3	7.4829	0	8.4467	1136600000	6	B7ZC22;O70139;B7ZC21	B7ZC22;O70139;B7ZC21	cAMP-dependent protein kinase inhibitor gamma	Pkig
NaN	NaN	NaN	NaN	NaN	NaN	NaN	25.5222				14	1	1	37.9	2.7	2.7	48.075	0.0074896	1.8956	281110000	3	B7ZC24;A2A5L3	B7ZC24		Ncoa5
NaN	NaN	NaN	NaN	NaN	NaN	NaN	25.3542				1	1	1	5.4	5.4	5.4	34.583	0	10.03	207750000	6	Q9R123;B7ZCE0	Q9R123;B7ZCE0	N-acetyltransferase 6	Nat6
NaN	NaN	NaN	NaN	NaN	NaN	NaN	22.6589				2	2	2	11.1	11.1	11.1	24.677	0.0012266	3.1737	77433000	4	Q9CX84;B7ZCT0;Q8BFU4;B7ZCT1;F6WK59	Q9CX84;B7ZCT0;Q8BFU4;B7ZCT1;F6WK59	Regulator of G-protein signaling 19	Rgs19
27.6634	27.2156	27.3901	27.2215	30.4658	29.9987	29.879	30.0206				14	14	11	38.9	38.9	31.8	52.287	0	52.265	4534700000	38	Q8CBW3;Q8CBW3-4;B7ZCU2;B7ZCU5;B7ZCU4;B7ZCU3;B7ZCU0;J3QNK8;Q8CBW3-5;Q8CBW3-2;Q8CBW3-3	Q8CBW3;Q8CBW3-4;B7ZCU2;B7ZCU5;B7ZCU4;B7ZCU3;B7ZCU0;J3QNK8;Q8CBW3-5;Q8CBW3-2;Q8CBW3-3	Abl interactor 1	Abi1
27.5051	27.6518	27.7824	28.6414	28.1669	27.6835	27.9056	27.5186				7	7	7	26.5	26.5	26.5	56.677	0	21.176	1782600000	26	B7ZMP1;B7ZMP1-2;E9Q1R1	B7ZMP1;B7ZMP1-2	Probable Xaa-Pro aminopeptidase 3	Xpnpep3
27.3364	27.1376	27.2716	NaN	27.2333	NaN	27.1385	NaN				4	3	3	9	7.6	7.6	105.35	0	17.72	798920000	9	Q8CHP6;D3YY34;B7ZNA5;E9QPT4;Q8CHP6-2	Q8CHP6;D3YY34;B7ZNA5;E9QPT4;Q8CHP6-2	Polyhomeotic-like protein 3	Phc3
30.8066	30.7003	30.9862	30.9487	29.9904	29.8864	29.7541	29.8771				27	27	27	28.7	28.7	28.7	157.25	0	228.83	10116000000	127	Q80TH2;Q80TH2-2;B7ZNX6;Q80TH2-1	Q80TH2;Q80TH2-2;B7ZNX6;Q80TH2-1	Protein LAP2	Erbb2ip
30.5062	30.6557	30.5647	30.843	30.9246	30.895	30.8883	30.7643				33	33	33	43.9	43.9	43.9	134.07	0	235.12	12620000000	143	Q65Z40;B7ZP47;F6YCH1;G3UXQ2	Q65Z40;B7ZP47	Wings apart-like protein homolog	Wapal
27.8546	27.9657	27.8445	28.3465	28.3679	28.2356	28.1513	28.3112				5	5	3	9.8	9.8	7.4	68.032	0	10.875	2010100000	20	O54972;E9QM80;B7ZP57;O54972-2;Q61909;Q3UQX8;B1AXH8;D3Z3P7	O54972;E9QM80;B7ZP57;O54972-2;Q61909;Q3UQX8;B1AXH8	Protein CBFA2T3;Protein CBFA2T1	Cbfa2t3;Runx1t1
26.4542	NaN	NaN	25.2056	NaN	NaN	NaN	NaN				2	2	2	7.5	7.5	7.5	62.808	0	6.6803	169310000	3	Q99PN3;B8JJ53;B8JJ56;J3QN94;B8JJ57;Q99PN3-2	Q99PN3;B8JJ53;B8JJ56;J3QN94;B8JJ57;Q99PN3-2	Tripartite motif-containing protein 26	Trim26
28.6632	28.7634	28.6156	28.7723	28.4418	28.7171	28.9777	28.571				14	14	14	26.3	26.3	26.3	68.689	0	30.231	2915900000	51	Q8BJ37;B8JJC1	Q8BJ37;B8JJC1	Tyrosyl-DNA phosphodiesterase 1	Tdp1
NaN	NaN	NaN	NaN	NaN	NaN	NaN	25.8041	+			1	1	1	1.6	1.6	1.6	103.92	1	-2	418560000	1	J3QQ27;F7D3E1;B8JJH0	J3QQ27;F7D3E1;B8JJH0		2610015P09Rik
24.402	NaN	NaN	24.6876	25.396	25.0872	25.2077	25.1308				3	3	2	2.9	2.9	1.9	120.18	0	4.4288	189940000	12	Q80VN4;B8JJX8;Q4QQP3;Q91W94;H3BJN0;B8JK40;B8JJY0;B8JJX9	Q80VN4;B8JJX8;Q4QQP3		Zfp729b;Zfp738;Zfp729a
27.4173	27.6774	27.3154	27.6769	27.4836	27.3251	27.5103	27.4492				6	6	6	12.3	12.3	12.3	114.41	0	39.231	1289900000	17	B8JK39;E9QAP0	B8JK39;E9QAP0	Integrin alpha-9	Itga9
NaN	NaN	NaN	26.5033	NaN	NaN	NaN	NaN	+			7	1	1	6.4	0.6	0.6	143.23	1	-2	245790000	4	Q8BSS9;B8QI34;B8QI36	Q8BSS9;B8QI34;B8QI36	Liprin-alpha-2	Ppfia2;Ppfia4
28.6722	28.3717	28.531	28.506	29.4252	29.1979	29.3774	29.1056				9	9	9	32.3	32.3	32.3	46.288	0	35.784	3709800000	35	B8ZXI1;Z4YJE9;B8ZXI1-2	B8ZXI1;Z4YJE9;B8ZXI1-2	Queuine tRNA-ribosyltransferase subunit QTRTD1	Qtrtd1
NaN	NaN	NaN	NaN	NaN	NaN	26.2088	NaN				4	4	4	7.3	7.3	7.3	95.224	0	9.9997	270750000	3	P54279;B9EJ22;E9QLM4	P54279;B9EJ22;E9QLM4	Mismatch repair endonuclease PMS2	Pms2
32.556	32.5713	32.5132	32.6615	33.174	33.1745	33.1745	33.0337				77	77	77	53	53	53	227.46	0	323.31	57971000000	558	B9EJ54;E9Q880	B9EJ54		Nup205
29.2622	29.3429	29.2426	29.7545	29.2684	29.1945	29.0961	29.1843				15	15	15	17.1	17.1	17.1	127.74	0	29.288	4511500000	52	B9EJ80	B9EJ80		Pdzd8
32.1897	32.1351	32.2078	32.4869	33.1891	33.1189	33.3033	33.1301				34	34	31	52.2	52.2	49	101.27	0	323.31	50862000000	280	B9EJ86;G3X9N6	B9EJ86;G3X9N6	Oxysterol-binding protein	Osbpl8
29.672	29.6613	29.581	29.4827	29.8133	29.7784	29.5336	29.6213				21	21	21	40.4	40.4	40.4	93.85	0	260.21	5899200000	87	B9EJR8	B9EJR8	Dynein assembly factor 5, axonemal	Dnaaf5
26.3863	26.478	NaN	24.2575	26.1282	25.4512	NaN	25.8502				3	3	3	4	4	4	127	0	6.9335	396580000	13	Q8C176;B9EJX5	Q8C176;B9EJX5	Transcription initiation factor TFIID subunit 2	Taf2
27.8976	27.6863	28.0031	28.0538	27.6454	27.859	27.4955	27.9231				9	9	9	9.1	9.1	9.1	121.8	0	16.063	1714600000	23	B9EKI3;D6RJK7	B9EKI3;D6RJK7	TATA element modulatory factor	Tmf1
NaN	NaN	NaN	NaN	NaN	NaN	NaN	NaN				2	1	1	2.1	1.3	1.3	109.09	0.0048014	2.0732	0	1	Q3TTA7;B9EKI5;Q3TTA7-2	Q3TTA7;B9EKI5;Q3TTA7-2	E3 ubiquitin-protein ligase CBL-B	Cblb
30.1024	29.9273	30.0502	30.1567	30.0986	30.13	30.0077	30.1044				33	33	33	26.5	26.5	26.5	189.08	0	142.14	7716000000	122	Q80TL7;B9EKJ3;Q80TL7-2	Q80TL7;B9EKJ3;Q80TL7-2	Protein MON2 homolog	Mon2
NaN	NaN	NaN	NaN	NaN	NaN	NaN	28.6725				1	1	1	0.7	0.7	0.7	254.4	0.0012203	3.0645	1039700000	5	B9EKR1	B9EKR1	Receptor-type tyrosine-protein phosphatase zeta	Ptprz1
30.5038	30.4908	30.4709	30.6612	31.0041	31.0253	30.9854	31.077				35	35	34	28.1	28.1	27.4	191.46	0	118.79	12792000000	120	B9EKS2;Q6ZPY7;Q6ZPY7-2	B9EKS2;Q6ZPY7;Q6ZPY7-2	Lysine-specific demethylase 3B	Kdm3b
NaN	NaN	25.4756	25.8869	NaN	NaN	NaN	NaN				4	4	4	3.3	3.3	3.3	211.71	0.003369	2.2604	383280000	4	C3VPR6;C3VPR6-2;S4R1C5	C3VPR6;C3VPR6-2	Protein NLRC5	Nlrc5
29.9053	29.7141	30.5637	30.4704	30.2801	30.454	29.7106	29.6418			+	32	32	6	28.3	28.3	8	192.99	0	81.68	7942400000	115	CON__ENSEMBL:ENSBTAP00000007350;P01029	CON__ENSEMBL:ENSBTAP00000007350
NaN	NaN	NaN	NaN	NaN	NaN	23.3407	NaN			+	1	1	1	1.7	1.7	1.7	77.456	0.0053631	2.018	117770000	6	CON__ENSEMBL:ENSBTAP00000016046;Q08879	CON__ENSEMBL:ENSBTAP00000016046;Q08879	Fibulin-1	Fbln1
NaN	NaN	NaN	NaN	NaN	25.2264	NaN	NaN			+	11	2	2	34.5	5.7	5.7	53.661	0.0012214	3.0797	128560000	5	CON__ENSEMBL:ENSBTAP00000018229	CON__ENSEMBL:ENSBTAP00000018229
26.0356	26.0087	25.6411	26.6824	NaN	NaN	NaN	NaN			+	3	3	3	6.5	6.5	6.5	55.207	0	4.4054	460990000	12	CON__ENSEMBL:ENSBTAP00000018574	CON__ENSEMBL:ENSBTAP00000018574
30.4407	30.5045	30.5899	30.0017	29.9646	29.8245	29.6398	29.4153			+	31	31	31	29.9	29.9	29.9	164.34	0	134.02	8094100000	105	CON__ENSEMBL:ENSBTAP00000024146;Q6GQT1;Q61838;D3YW52	CON__ENSEMBL:ENSBTAP00000024146
27.2949	NaN	NaN	27.4488	27.2487	26.4028	NaN	NaN			+	3	3	3	13.5	13.5	13.5	43.9	0	7.1163	651140000	10	CON__ENSEMBL:ENSBTAP00000024466;CON__ENSEMBL:ENSBTAP00000024462	CON__ENSEMBL:ENSBTAP00000024466;CON__ENSEMBL:ENSBTAP00000024462
NaN	NaN	NaN	27.9652	NaN	NaN	NaN	NaN			+	7	3	2	15.1	9.7	6.5	59.299	0	5.933	1735800000	8	CON__ENSEMBL:ENSBTAP00000025008	CON__ENSEMBL:ENSBTAP00000025008
31.9292	31.8014	31.3876	31.552	30.8154	30.8271	30.7362	30.7271			+	29	29	28	47.8	47.8	46.3	92.273	0	231.01	18622000000	174	CON__ENSEMBL:ENSBTAP00000032840	CON__ENSEMBL:ENSBTAP00000032840
27.021	27.1541	27.9319	28.7449	29.7631	30.1131	28.4691	28.5743			+	6	6	6	31.7	31.7	31.7	22.336	0	16.372	3735700000	32	CON__ENSEMBL:ENSBTAP00000034412	CON__ENSEMBL:ENSBTAP00000034412
NaN	NaN	NaN	NaN	NaN	NaN	NaN	NaN	+		+	2	1	1	4.1	2.7	2.7	53.5	1	-2	0	1	CON__O43790;CON__Q6NT21;CON__P78385;CON__Q14533	CON__O43790;CON__Q6NT21;CON__P78385;CON__Q14533
30.3689	30.3649	30.3937	31.297	30.9452	30.9171	29.5984	29.2277			+	17	17	17	33.9	33.9	33.9	70.505	0	60.106	11280000000	87	CON__P00735;P19221;H7BX99	CON__P00735
34.4403	34.4254	34.2081	34.547	33.6415	33.6877	33.8978	33.7037			+	5	5	5	31.6	31.6	31.6	24.409	0	15.714	126650000000	45	CON__P00761	CON__P00761
NaN	26.5463	26.8813	26.6773	NaN	27.4479	NaN	26.2748			+	31	5	5	26.3	6	6	192.79	0	33.929	550070000	11	CON__P01030	CON__P01030
27.6424	28.1229	27.967	28.2672	NaN	27.2636	27.265	27.0001			+	6	6	4	12.1	12.1	8.9	68.964	0	25.18	1358800000	21	CON__Q2KJ62;CON__P01044-1	CON__Q2KJ62;CON__P01044-1
NaN	NaN	NaN	NaN	NaN	NaN	NaN	24.7859			+	3	1	1	5.2	1.9	1.9	68.709	0.0038034	2.2134	224930000	2	CON__P01045-1	CON__P01045-1
35.3568	35.2235	35.0078	35.9369	35.6746	35.5824	34.3465	33.9249			+	10	10	8	88	88	81.7	15.184	0	153.82	280430000000	245	CON__P01966;P06467;A7M7S6	CON__P01966
NaN	25.8045	25.8509	NaN	26.2657	26.854	NaN	NaN			+	5	2	2	37.2	14.5	14.5	15.954	0.0026651	2.4402	401590000	5	CON__P02070;P02104;E9Q223;Q9CR49;P04444	CON__P02070
NaN	NaN	NaN	NaN	NaN	23.984	NaN	NaN			+	6	1	1	52.1	11.4	11.4	15.057	0.0029499	2.3838	77401000	1	CON__P02584	CON__P02584
27.0765	26.9112	26.3173	26.7007	26.1508	26.3453	26.3257	NaN			+	4	4	4	10.6	10.6	10.6	67.011	0	10.17	653520000	15	CON__P02672	CON__P02672
35.7195	35.7529	35.9	36.4354	34.9634	34.9963	35.0645	35.0944			+	42	42	41	70	70	70	69.293	0	323.31	351000000000	481	CON__P02769;CON__P02768-1	CON__P02769
29.6017	29.1996	29.2071	29.3439	27.1781	27.0216	27.3598	27.1326			+	3	3	3	18.7	18.7	18.7	24.241	0	20.977	2895400000	26	CON__P02777	CON__P02777
29.5235	30.5072	30.5374	29.6006	27.096	30.5761	28.5158	29.0321			+	17	17	10	27.3	27.3	16.5	66.017	0	80.765	6446400000	69	CON__P04264;P04104	CON__P04264
28.9178	28.7704	29.2603	29.8438	30.2983	30.3446	28.7406	29.1339			+	9	9	9	15.1	15.1	15.1	91.215	0	19.788	5363400000	25	CON__P06868;P20918	CON__P06868
35.9235	35.9296	35.9588	35.9549	34.9674	34.9463	35.1582	35.1188			+	13	13	13	51	51	51	38.418	0	323.31	351430000000	214	CON__P12763;P29699	CON__P12763
28.1061	28.8248	29.0643	27.8991	NaN	28.7671	27.5279	27.0016			+	9	9	9	16.5	16.5	16.5	59.51	0	38.73	2120400000	32	CON__P13645;P02535;A2A513;CON__P02535-1;P02535-3;P02535-2;CON__Q7Z3Z0;CON__Q7Z3Y8;CON__Q148H6;CON__Q7Z3Y7	CON__P13645
32.6079	32.6926	32.8708	33.8599	32.1405	32.1715	31.7607	31.4953			+	17	17	17	63	63	63	30.276	0	69.348	43138000000	104	CON__P15497;Q00623	CON__P15497
33.144	32.8077	32.7334	32.9923	31.915	32.0561	32.3287	32.1266			+	10	10	10	20.4	20.4	20.4	68.124	0	323.31	43720000000	90	CON__P15636	CON__P15636
29.1544	29.4101	29.4491	29.3777	30.0129	30.1145	29.3012	29.1763			+	9	9	9	40.9	40.9	40.9	38.252	0	76.927	5384300000	55	CON__P17690;Q01339	CON__P17690
27.9884	27.9485	27.9642	28.9094	29.0367	29.3605	27.4097	27.3623			+	6	6	6	18.7	18.7	18.7	51.113	0	25.024	2395800000	26	CON__P17697	CON__P17697
28.277	28.3398	28.7356	28.2066	27.9439	28.1315	27.4645	27.7945			+	9	9	9	31.1	31.1	31.1	54.71	0	62.184	2095300000	31	CON__P28800	CON__P28800
33.1514	33.3523	33.7852	32.9559	31.7239	31.979	32.1267	31.8245			+	16	16	16	43	43	43	46.103	0	106.23	52660000000	117	CON__P34955	CON__P34955
27.164	27.8953	27.4903	27.7507	NaN	28.6156	NaN	27.0768			+	5	5	5	14.6	14.6	14.6	62.129	0	92.455	1164900000	18	CON__P35527	CON__P35527
27.5559	28.0405	28.2919	NaN	NaN	27.6819	27.25	NaN			+	10	7	5	16	11.6	8.4	65.865	0	12.318	1590000000	17	CON__P35908;Q6IFZ6;CON__Q6IFZ6;CON__Q7Z794;Q6IFZ9;Q9R0H5;Q6NXH9;CON__Q9R0H5;CON__Q6NXH9	CON__P35908
28.6544	28.5349	29.0326	29.6902	28.9987	29.2247	27.9593	27.7974			+	8	8	8	19.8	19.8	19.8	52.347	0	10.479	3280600000	30	CON__P41361;P32261	CON__P41361
27.4528	27.6642	28.0264	27.2776	27.907	27.9142	28.0215	27.8154			+	7	7	7	22.2	22.2	22.2	51.723	0	37.786	1607000000	30	CON__P50448;P97290	CON__P50448
NaN	NaN	NaN	NaN	NaN	NaN	NaN	24.7451	+		+	3	1	1	30.5	13.3	13.3	11.703	1	-2	442550000	1	CON__P62894;P00015	CON__P62894;P00015	Cytochrome c, testis-specific	Cyct
NaN	NaN	NaN	NaN	NaN	NaN	NaN	30.0186			+	2	1	0	32.8	13.1	0	5.9511	0.0079091	1.8641	3423100000	24	CON__P67983	CON__P67983
31.3967	31.4207	31.3601	29.407	30.8434	31.2466	30.6868	31.2915			+	4	4	4	36	36	36	11.202	0	27.453	15528000000	26	CON__P81644	CON__P81644
30.9025	30.7575	30.8185	31.0775	30.4425	30.595	29.3899	29.0701			+	12	12	12	50.3	50.3	50.3	35.979	0	93.05	10971000000	53	CON__Q03247	CON__Q03247
NaN	NaN	26.2415	NaN	NaN	26.6636	NaN	NaN			+	2	2	2	18.8	18.8	18.8	26.59	0.00092421	3.3261	316550000	5	CON__Q05B55	CON__Q05B55
32.0784	31.849	32.1061	32.21	32.4525	32.4708	32.4806	32.2374			+	36	34	32	61.8	58.7	57.5	77.738	0	318.67	34649000000	221	CON__Q0IIK2;CON__Q29443	CON__Q0IIK2;CON__Q29443
26.2558	NaN	26.2419	26.5717	NaN	NaN	NaN	NaN			+	4	4	4	13.9	13.9	13.9	50.66	0	8.8779	221750000	15	Q0VBK2;CON__Q0VBK2;CON__Q6KB66-1	Q0VBK2;CON__Q0VBK2	Keratin, type II cytoskeletal 80	Krt80
27.5575	27.4297	28.6069	27.9658	28.9463	29.4658	26.4094	26.8952			+	10	10	10	32.5	32.5	32.5	65.056	0	116.71	2136200000	31	CON__Q1RMK2	CON__Q1RMK2
NaN	NaN	NaN	NaN	NaN	NaN	NaN	25.0748			+	1	1	1	8.5	8.5	8.5	24.536	0.0063547	1.9795	134170000	1	CON__Q1RMN8	CON__Q1RMN8
27.3502	27.5033	27.3768	28.1443	29.7184	29.449	28.3457	28.0692			+	10	10	10	22.5	22.5	22.5	68.886	0	28.99	2542800000	32	CON__Q28065	CON__Q28065
32.1628	32.0241	32.8418	33.4402	32.8439	32.9392	31.8854	31.6605			+	47	47	47	27.5	27.5	27.5	248.98	0	267.96	43012000000	320	CON__Q28107;O88783	CON__Q28107
NaN	NaN	NaN	NaN	NaN	NaN	NaN	NaN			+	4	1	1	5.5	1.6	1.6	69.182	0.0069214	1.9313	0	8	CON__Q2HJF0	CON__Q2HJF0
NaN	NaN	25.9589	NaN	26.2384	26.9298	NaN	NaN			+	2	2	2	6.6	6.6	6.6	29.091	0.00077268	3.4023	321410000	3	CON__Q2KIH2	CON__Q2KIH2
NaN	26.9348	NaN	NaN	NaN	NaN	NaN	NaN			+	3	3	3	9.1	9.1	9.1	53.553	0	8.1061	272160000	3	CON__Q2KJF1	CON__Q2KJF1
30.7421	30.855	30.7008	31.1865	31.4312	31.5958	31.2422	31.2745			+	40	40	36	33	33	30.4	187.37	0	175.4	16699000000	207	CON__Q2UVX4;H3BL60;P01027-2	CON__Q2UVX4
NaN	26.7852	26.8992	26.9156	NaN	NaN	NaN	NaN			+	3	3	3	5.7	5.7	5.7	61.998	0	5.0936	592730000	6	CON__Q3MHN2	CON__Q3MHN2
29.2131	29.1907	29.6962	29.7054	29.4352	29.2886	28.9485	28.5861			+	11	11	2	32.7	32.7	3.8	53.341	0	41.055	4512100000	45	CON__Q3MHN5	CON__Q3MHN5
33.4654	33.4387	33.4626	34.1685	34.8859	34.8846	33.1837	32.863			+	11	11	8	60.2	60.2	43.8	22.06	0	62.118	115070000000	128	CON__Q3SX09;P02088;P02089;A8DUK4	CON__Q3SX09
26.3895	26.3797	27.6029	27.7447	27.1729	27.528	25.8869	25.9688			+	19	5	5	29.6	8.2	8.2	85.686	0	6.4857	899870000	13	CON__Q3SX14	CON__Q3SX14
28.5229	28.2989	28.6425	28.1532	27.6757	27.8425	27.7935	27.5777			+	9	9	9	22.6	22.6	22.6	68.587	0	44.125	2012300000	16	CON__Q3SZ57	CON__Q3SZ57
27.0468	27.1494	27.0733	26.9565	26.5859	26.5059	26.1273	26.0248			+	7	7	7	27.6	27.6	27.6	45.456	0	23.794	774090000	27	CON__Q3SZH5	CON__Q3SZH5
29.4364	29.5705	29.5619	29.4773	28.2418	28.4764	28.6524	28.6136			+	15	15	15	21.7	21.7	21.7	101.51	0	64.507	3961800000	66	CON__Q3T052;A6X935;E9Q5L2;E9PVD2;A6X935-2	CON__Q3T052
31.2204	31.0714	31.5615	32.3018	32.8854	32.7981	31.3375	31.0239			+	12	12	12	27.7	27.7	27.7	54.099	0	57.621	31883000000	92	CON__Q3ZBS7;P29788	CON__Q3ZBS7
28.4209	28.5856	28.6822	28.7109	28.0587	27.5468	27.6649	27.7112			+	7	7	7	29.2	29.2	29.2	42.663	0	71.693	2183500000	28	CON__Q58D62	CON__Q58D62
29.207	29.3334	29.3898	29.3385	29.1725	29.3912	28.4527	28.423			+	12	12	9	20.5	20.5	16.6	106.19	0	82.28	4038800000	67	CON__Q9TRI1;Q3UEG7	CON__Q9TRI1
26.6342	26.6544	26.5838	26.1267	NaN	NaN	26.2234	NaN			+	7	7	4	30.2	30.2	21.2	46.203	0	29.706	432080000	19	CON__Q9TTE1	CON__Q9TTE1
NaN	NaN	NaN	25.3992	NaN	NaN	NaN	NaN	+			2	2	2	2.4	2.4	2.4	85.873	1	-2	78601000	2	D0G895	D0G895		Ace3
28.4422	28.5372	28.1032	28.4681	NaN	NaN	NaN	NaN				12	12	10	29	29	24.3	60.526	0	34.818	1147600000	22	D0QMC3;P15092;Q08619;Q8CGE8;E9QKL6;P15092-2;O35368-2	D0QMC3	Myeloid cell nuclear differentiation antigen-like protein	Mndal
28.1906	28.0367	28.0472	28.0244	28.3622	28.5794	28.4394	28.4358				6	6	6	21.6	21.6	21.6	56.708	0	64.463	2246300000	37	Q8R0G7;D3YTR6;D3YWA9;D3YWU4;D6REG2	Q8R0G7;D3YTR6;D3YWA9;D3YWU4	Protein spinster homolog 1	Spns1
30.9258	30.8345	31.0728	30.7073	30.2084	30.4203	30.2532	30.2309				7	7	7	45.8	45.8	45.8	20.626	0	31.663	12615000000	90	Q9R0P6;D3YWT0;D3Z569;D3YTS1	Q9R0P6;D3YWT0;D3Z569;D3YTS1	Signal peptidase complex catalytic subunit SEC11A;Signal peptidase complex catalytic subunit SEC11	Sec11a
26.795	26.846	26.3554	26.6603	NaN	NaN	NaN	NaN				6	6	6	3.4	3.4	3.4	209.22	0	6.344	378590000	15	Q68FD9;F7ATU7;D3YTS3	Q68FD9;F7ATU7;D3YTS3	UPF0606 protein KIAA1549	Kiaa1549;D630045J12Rik
28.6021	28.5679	29.4043	28.7728	NaN	27.3594	26.7811	26.292				15	15	15	26.8	26.8	26.8	96.965	0	52.585	2024200000	32	Q9DBS9;D3Z194;F8WH20;D3YTT6;D3YVF7	Q9DBS9;D3Z194;F8WH20;D3YTT6	Oxysterol-binding protein-related protein 3;Oxysterol-binding protein	Osbpl3
NaN	NaN	NaN	NaN	NaN	NaN	NaN	25.23				1	1	1	6.7	6.7	6.7	26.757	0.0017916	2.6135	160560000	2	D3YTU8;Q9D099	D3YTU8;Q9D099	Alkaline ceramidase 3	Acer3
NaN	24.8957	NaN	NaN	NaN	NaN	NaN	NaN				2	2	2	7.1	7.1	7.1	54.688	0.0013546	2.774	125640000	4	Q9R1K5;D3YTV2;F8WJ80	Q9R1K5;D3YTV2;F8WJ80	Fizzy-related protein homolog	Fzr1
NaN	26.7033	NaN	NaN	NaN	NaN	NaN	NaN				3	3	3	5.2	5.2	5.2	128.51	0	21.726	305540000	3	Q9DBV3;D3YTV3	Q9DBV3;D3YTV3	Probable ATP-dependent RNA helicase DHX34	Dhx34
NaN	NaN	25.2352	NaN	NaN	NaN	NaN	NaN				1	1	1	13.7	13.7	13.7	16.119	0	9.4817	174970000	8	D3YTZ7;Q9CR30	D3YTZ7;Q9CR30	Josephin-2	Josd2
31.9132	31.8779	31.8706	32.4531	32.6688	32.5704	32.6201	32.4827				17	17	17	75.1	75.1	75.1	34.376	0	146	39287000000	129	Q8K2T1;D3YU12;G5E8S7;Q8K2T1-2;Q8K2T1-3	Q8K2T1;D3YU12;G5E8S7;Q8K2T1-2;Q8K2T1-3	NmrA-like family domain-containing protein 1	Nmral1
31.5656	31.6065	31.5305	31.9404	31.9781	31.9844	31.8289	31.7233				18	18	18	38	38	38	62.907	0	177.96	25712000000	146	Q8VCM8;D3YU17;F6S731	Q8VCM8;D3YU17	Nicalin	Ncln
27.877	27.8292	27.7528	28.1604	28.1549	27.9503	28.1352	27.6177				10	10	10	17.3	17.3	17.3	100.31	0	24.366	1740300000	18	Q9WU40;E9QP59;D3YU56;Q9WU40-2	Q9WU40;E9QP59;D3YU56;Q9WU40-2	Inner nuclear membrane protein Man1	Lemd3
29.4474	29.6562	29.4206	29.855	29.5654	29.7224	29.7595	29.7078				15	15	15	34.2	34.2	34.2	63.02	0	38.219	5756500000	77	Q9WVM3;D3YU58	Q9WVM3;D3YU58	Anaphase-promoting complex subunit 7	Anapc7
NaN	NaN	NaN	NaN	NaN	NaN	NaN	24.9944				4	1	1	13.2	5	5	46.585	0.00047199	3.8908	384060000	3	P63034;D6RCZ5;D3YU96;Q99KH2;D3YU95;P63034-3;P63034-2;D3Z5C3	P63034;D6RCZ5;D3YU96;Q99KH2;D3YU95;P63034-3;P63034-2;D3Z5C3	Cytohesin-2	Cyth2
NaN	NaN	NaN	NaN	NaN	NaN	NaN	27.6113	+			1	1	1	0.7	0.7	0.7	122.52	1	-2	570840000	2	Q80TD3;D3YUC5	Q80TD3;D3YUC5	Folliculin-interacting protein 2	Fnip2
NaN	NaN	NaN	NaN	25.8956	25.6781	25.9253	25.6611				4	4	4	6.6	6.6	6.6	72.263	0	6.7314	199900000	9	Q8CB44;D3YUE7;D6RET7	Q8CB44;D3YUE7;D6RET7	GRAM domain-containing protein 4	Gramd4
27.3503	27.668	27.2606	27.848	27.6623	27.6691	27.6726	28.0448				7	7	7	9.4	9.4	9.4	102.54	0	30.524	1439200000	14	Q8K4J6;D3YUG5;Q8K4J6-2;D3YUI2	Q8K4J6;D3YUG5;Q8K4J6-2;D3YUI2	MKL/myocardin-like protein 1	Mkl1
NaN	NaN	NaN	NaN	NaN	NaN	24.8532	NaN	+			3	1	1	9.8	4.6	4.6	41.6	1	-2	98570000	1	D3YUJ3;E9Q226	D3YUJ3;E9Q226		Ccnyl1
32.0884	32.1281	31.7699	32.1394	31.8905	31.8383	31.9281	31.8893				19	19	19	58.6	58.6	58.6	50.834	0	183	28955000000	136	Q91YT0;D3YUM1;D3Z1U9;D3Z0K1;D3YXX5;D6RG60	Q91YT0;D3YUM1;D3Z1U9	NADH dehydrogenase [ubiquinone] flavoprotein 1, mitochondrial	Ndufv1
26.6814	26.9353	26.3944	26.9534	27.1038	27.1177	26.8547	26.7307				5	5	5	10.2	10.2	10.2	66.095	0	8.7332	844970000	18	Q99M96;D3YUM7;Q99M96-7;Q99M96-9;Q99M96-4;Q99M96-6;Q99M96-8;Q99M96-5;Q99M96-3;Q99M96-2;Q8K4P7;D3YUN2;Q8K4P7-3;Q8K4P7-2;S4R2B4	Q99M96;D3YUM7;Q99M96-7;Q99M96-9;Q99M96-4;Q99M96-6;Q99M96-8;Q99M96-5;Q99M96-3;Q99M96-2;Q8K4P7;D3YUN2;Q8K4P7-3	Suppressor of tumorigenicity 7 protein;Suppressor of tumorigenicity 7 protein-like	St7;St7l
29.2705	29.3846	29.0568	29.3316	29.8364	29.7177	29.8777	29.9008				14	14	14	32.6	32.6	32.6	65.853	0	55.125	5507700000	80	Q9WVG6;D3YUP1;Q9WVG6-2;D6RFA7	Q9WVG6;D3YUP1;Q9WVG6-2	Histone-arginine methyltransferase CARM1	Carm1
27.685	27.5657	27.3598	27.9424	27.7586	27.8347	27.6792	27.7225				2	2	2	33.3	33.3	33.3	6.2363	0	8.6605	1486200000	22	D3YUR8;Q9ERY9	D3YUR8;Q9ERY9	Probable ergosterol biosynthetic protein 28	0610007P14Rik;ORF11
NaN	NaN	NaN	NaN	NaN	NaN	NaN	24.6947				6	2	2	5.7	2.5	2.5	144.59	0	4.8841	104500000	3	E9PW37;D3YUS5;E9PYD8	E9PW37;D3YUS5;E9PYD8		Rasal2
28.1441	28.0572	27.9393	28.1727	28.3558	27.9673	28.3885	28.1293				12	12	12	11.9	11.9	11.9	154.91	0	39.56	2018000000	53	Q8BZH4;D3YUW8;D3YUX1;Q0VGT3	Q8BZH4;D3YUW8;D3YUX1;Q0VGT3	Pogo transposable element with ZNF domain	Pogz
NaN	NaN	NaN	23.6848	NaN	NaN	NaN	NaN	+			2	2	2	4.6	4.6	4.6	60.484	1	-2	20141000	1	P70182;D3YUY3;F8WI18;P70182-2;P70182-3	P70182;D3YUY3;F8WI18;P70182-2;P70182-3	Phosphatidylinositol 4-phosphate 5-kinase type-1 alpha	Pip5k1a
NaN	NaN	NaN	NaN	NaN	NaN	NaN	24.36				2	2	2	2	2	2	127.94	0.0090348	1.8037	99454000	2	D3YV00;P98195;P98195-2	D3YV00;P98195;P98195-2	Phospholipid-transporting ATPase;Probable phospholipid-transporting ATPase IIB	Atp9b
29.1895	29.1834	28.7839	29.3428	29.7896	29.7721	29.8258	29.7927				26	26	26	34.1	34.1	34.1	113.58	0	68.392	5241000000	110	P23249;D3YVL0;E9PW39;D3YYR1	P23249;D3YVL0;E9PW39	Putative helicase MOV-10	Mov10
NaN	NaN	NaN	27.1216	NaN	NaN	NaN	NaN	+			1	1	1	0.7	0.7	0.7	123.1	1	-2	409330000	1	D3Z1K9;E9Q7X8;D3YVL2;D3Z4F0	D3Z1K9;E9Q7X8;D3YVL2;D3Z4F0		Cfap70
30.8052	30.6108	30.3499	30.6905	29.837	29.6252	29.2762	29.5444				7	7	7	30.3	30.3	30.3	36.313	0	106.95	8748500000	41	Q9QY73;D3YVM2;D6RI96;D3Z0H8	Q9QY73;D3YVM2	Transmembrane protein 59	Tmem59
NaN	NaN	NaN	NaN	NaN	26.6118	NaN	NaN				2	2	2	16.8	16.8	16.8	14.281	0.0012158	3.0003	88906000	5	O55102;D3YVM8;D3Z4L7	O55102;D3YVM8;D3Z4L7	Biogenesis of lysosome-related organelles complex 1 subunit 1	Bloc1s1
NaN	NaN	NaN	NaN	NaN	NaN	23.0179	NaN	+			7	1	1	64.8	9.9	9.9	8.3864	1	-2	17337000	0	D3YVR0	D3YVR0		Tpm3
26.3088	26.3952	26.5437	24.9191	25.9631	26.1361	26.3249	26.1163				2	2	2	7.1	7.1	7.1	42.442	0	9.3817	521620000	13	P62069;Q9D9M2;D3YVU0;D3YVJ5;Q9D9M2-2	P62069;Q9D9M2;D3YVU0;D3YVJ5;Q9D9M2-2	Ubiquitin carboxyl-terminal hydrolase 46;Ubiquitin carboxyl-terminal hydrolase 12	Usp46;Usp12
26.9453	27.1057	26.3912	27.1418	27.2851	27.4213	27.1117	27.3313				14	14	14	13.5	13.5	13.5	149.73	0	14.729	1013100000	26	Q6P1G2;D3YVU7;D3YVU4;E9QL25;Q6P1G2-2;Q6P1G2-3;D3YUE3;Q6P1G2-4;F6QTG9	Q6P1G2;D3YVU7;D3YVU4;E9QL25;Q6P1G2-2;Q6P1G2-3	Lysine-specific demethylase 2B	Kdm2b
29.0852	29.0184	29.206	29.6767	29.1901	28.9299	28.7394	28.7111				7	7	7	17.1	17.1	17.1	76.784	0	37.595	3846400000	36	Q8BXA1;D3YVW2;F6RUD1	Q8BXA1;D3YVW2	Golgi integral membrane protein 4	Golim4
27.8561	27.7882	27.6395	28.4667	28.2217	28.1842	28.1871	27.8923				8	8	8	24.9	24.9	24.9	52.071	0	37.347	1925200000	33	D3YVY9;Q14AI0	D3YVY9;Q14AI0	Sister chromatid cohesion protein DCC1	Dscc1;DSCC1
27.3761	27.2064	27.1918	27.5764	27.598	27.8942	27.3025	NaN				2	2	2	61.4	61.4	61.4	5.1089	0	7.4392	1460800000	11	D3YVZ9;P58059	D3YVZ9;P58059	28S ribosomal protein S21, mitochondrial	Mrps21
26.22	NaN	NaN	28.4903	NaN	NaN	NaN	NaN				2	2	2	13.3	13.3	13.3	22.714	0	10.331	532710000	10	D3YW25;O70131;D6RFN5	D3YW25;O70131;D6RFN5	Ninjurin-1	Ninj1
NaN	NaN	25.9124	25.3428	NaN	NaN	NaN	25.9428				5	5	5	15.2	15.2	15.2	48.558	0	8.2587	368270000	14	D3Z4Z0;D3YW26	D3Z4Z0;D3YW26		Tada2b
31.4526	31.4332	31.718	31.8006	30.9066	30.8327	30.8898	30.7958				10	10	10	58.4	58.4	58.4	28.463	0	137.24	19634000000	95	O88456;D3YW48;Q9D7J7	O88456;D3YW48	Calpain small subunit 1	Capns1
27.6894	27.7257	27.7643	27.9734	27.264	27.3553	27.1672	27.1757				4	4	4	17.6	17.6	17.6	31.726	0	20.53	1312900000	22	Q9CWE0;D3YW54;D6RCX5;D3Z0X8;Q9CWE0-2	Q9CWE0;D3YW54;D6RCX5;D3Z0X8	Mitochondrial fission regulator 1-like	Mtfr1l
28.2178	28.1462	27.9882	28.3271	27.7739	28.0018	27.9139	27.6824				6	6	5	17.1	17.1	15.5	53.538	0	13.967	1847600000	20	Q9Z1M4;D3YWB8;D6RH86;E9PUN3;Q80X26	Q9Z1M4;D3YWB8;D6RH86;E9PUN3	Ribosomal protein S6 kinase beta-2	Rps6kb2
27.2722	27.0901	26.9526	NaN	27.5204	27.7441	27.4893	27.4584				3	3	3	21	21	21	25.524	0	7.4414	1129700000	5	Q9JM93;D3YWC2;D3Z6F1	Q9JM93;D3YWC2;D3Z6F1	ADP-ribosylation factor-like protein 6-interacting protein 4	Arl6ip4
NaN	NaN	NaN	NaN	26.2214	NaN	NaN	NaN	+			1	1	1	1.3	1.3	1.3	132.79	1	-2	64708000	1	Q99MV5;G3X8T0;D3YWG8;Q99MV5-2	Q99MV5;G3X8T0;D3YWG8;Q99MV5-2	Putative helicase Mov10l1	Mov10l1
28.5725	28.7044	28.2027	29.1494	28.0323	27.9429	27.8178	27.5587				8	8	8	16.8	16.8	16.8	68.927	0	19.342	2324500000	33	Q9DBU0;D3YWH4;D3Z6X7;D6RGM8;D3Z279;D3YYW1	Q9DBU0;D3YWH4;D3Z6X7;D6RGM8;D3Z279	Transmembrane 9 superfamily member 1	Tm9sf1
26.8565	26.9069	26.6512	27.7609	NaN	26.439	26.4607	NaN				4	3	3	46.9	42	42	18.049	0	13.482	753710000	17	D3YWI4;E9Q1I6;F8WHT5;G3UVW1;D6RI47;P19258;F6T1N2	D3YWI4;E9Q1I6;F8WHT5;G3UVW1;D6RI47;P19258;F6T1N2	Protein Mpv17	Mpv17
31.1931	31.1115	31.0492	31.2106	30.777	30.5119	30.6893	30.4628				6	6	1	50	50	12.2	21.82	0	104.66	13812000000	49	D3YWJ5;D3Z325;D3Z312;Q921Z5;J3QNA5;Q921Z5-2;D3Z205;D3Z0Q1	D3YWJ5;D3Z325;D3Z312;Q921Z5;J3QNA5;Q921Z5-2	Tumor necrosis factor alpha-induced protein 8	Tnfaip8
29.2294	29.017	29.2122	29.6223	28.6615	28.4363	28.6651	28.6538				12	12	12	18.5	18.5	18.5	82.021	0	32.18	3586200000	40	O88735;E9QMU3;D3YWN7;O88735-2	O88735;E9QMU3;D3YWN7;O88735-2	Ensconsin	Map7
27.0264	27.1055	27.0353	26.05	NaN	NaN	26.8887	26.6272				5	3	3	35.9	27.5	27.5	31.083	0	52.561	670150000	12	Q9CRC9;D3YWR1;Q9CRC9-2;G3UXF5	Q9CRC9;D3YWR1;Q9CRC9-2;G3UXF5	Glucosamine-6-phosphate isomerase 2;Glucosamine-6-phosphate isomerase	Gnpda2
27.614	27.6355	28.0229	25.4456	NaN	NaN	NaN	NaN				4	4	4	41.2	41.2	41.2	16.805	0	18.815	692710000	13	Q8R2K1;D3YWS7;F6SJM7;Q8R2K1-5;Q8R2K1-4;Q8R2K1-2;F6X9P4;Q8R2K1-3	Q8R2K1;D3YWS7;F6SJM7;Q8R2K1-5;Q8R2K1-4;Q8R2K1-2;F6X9P4;Q8R2K1-3	Fucose mutarotase	Fuom
27.7589	27.7993	27.9091	28.4851	28.2086	28.2525	27.9025	27.9307				5	5	5	7.1	7.1	7.1	86.766	0	10.302	1961400000	23	Q8CBY3;D3YXV8;D3YWS8	Q8CBY3;D3YXV8;D3YWS8	Leukocyte receptor cluster member 8 homolog	Leng8
28.6027	28.5508	28.9212	27.9175	30.0362	30.2547	30.0101	30.0307				7	7	7	31.5	31.5	31.5	36.869	0	36.469	5415900000	51	D3Z3N4;D3YWT1	D3Z3N4;D3YWT1		Hnrnph3
30.518	30.4874	30.5842	31.0089	30.4245	30.5858	30.4569	30.5597				31	31	31	18.6	18.6	18.6	241.05	0	167.7	10396000000	137	D3YWX2;Q9R0I7;E9Q803;F6YTL8	D3YWX2;Q9R0I7;E9Q803;F6YTL8	YLP motif-containing protein 1	Ylpm1
NaN	NaN	NaN	NaN	NaN	NaN	NaN	24.4303				1	1	1	4.4	4.4	4.4	48.682	0.0033695	2.2619	95342000	2	Q8C4V4;D3Z388;D3YWZ0;Q8C4V4-2	Q8C4V4;D3Z388;D3YWZ0;Q8C4V4-2	F-box/LRR-repeat protein 3	Fbxl3
NaN	NaN	NaN	28.0839	NaN	NaN	NaN	NaN				1	1	1	4.9	4.9	4.9	26.306	0.0056464	2.0026	324060000	3	Q3UBX0;D3Z7P2;D3Z3Z2;D3YX08;D3Z0I8	Q3UBX0;D3Z7P2;D3Z3Z2;D3YX08;D3Z0I8	Transmembrane protein 109	Tmem109
NaN	NaN	NaN	NaN	NaN	NaN	NaN	26.7552				1	1	1	2.6	2.6	2.6	46.434	0.0017959	2.6734	1079900000	9	Q8BGS7;D3Z5Y5;D3YX12;Q8BGS7-2	Q8BGS7;D3Z5Y5;D3YX12;Q8BGS7-2	Choline/ethanolaminephosphotransferase 1	Cept1
27.5891	27.6073	NaN	27.9121	27.1687	27.8163	27.7403	27.575				5	5	4	18.1	18.1	15.9	46.846	0	13.179	1424600000	17	Q8VEK6;D3YX13;D3YUP8	Q8VEK6;D3YX13;D3YUP8	Inhibitor of growth protein 3;Inhibitor of growth protein	Ing3
26.9527	NaN	27.1175	27.4892	NaN	26.8118	26.9251	NaN				4	4	3	12.5	12.5	10.8	63.562	0	10.234	830340000	8	E9Q1A5;D3YX49;E9QAR4;E9QAR1;E9QAR6;D3Z517	E9Q1A5;D3YX49;E9QAR4;E9QAR1;E9QAR6		Zfp384
26.26	26.6651	NaN	NaN	NaN	NaN	NaN	NaN				2	2	2	6.8	6.8	6.8	31.865	0.0012204	3.0705	454990000	4	D3YX52;P58749	D3YX52;P58749	Transmembrane 6 superfamily member 1	Tm6sf1
29.6525	29.6436	29.7112	29.4199	29.3073	29.3136	29.4191	29.7101				29	29	28	28.7	28.7	28.2	149.32	0	82.407	5325600000	124	Q8K368;D3YX57;Q8K368-4;F7ALG5;Q8K368-2;F2Z414;D3YVC7	Q8K368;D3YX57;Q8K368-4;F7ALG5	Fanconi anemia group I protein homolog	Fanci
NaN	NaN	NaN	21.3212	NaN	NaN	NaN	NaN				1	1	1	24.8	24.8	24.8	12.257	0	7.693	104490000	3	D3Z071;D3YXA7;Q9CXK4	D3Z071;D3YXA7;Q9CXK4	Sugar transporter SWEET;Sugar transporter SWEET1	Slc50a1
26.4291	26.4944	26.5623	26.5548	27.1011	27.0875	27.3104	27.6842				4	4	4	8.6	8.6	8.6	76.762	0	9.7316	890220000	9	Q8R3L5;Q8R3L5-2;D3YXA8;D3YUC4;F7B851	Q8R3L5;Q8R3L5-2;D3YXA8	Solute carrier organic anion transporter family member 3A1	Slco3a1
NaN	NaN	NaN	NaN	NaN	NaN	NaN	23.6193				1	1	1	2.5	2.5	2.5	53.961	0.0043828	2.1695	25407000	4	Q75N73;D3Z354;D3YXD7;D3Z6P5;Q75N73-2	Q75N73;D3Z354;D3YXD7;D3Z6P5;Q75N73-2	Zinc transporter ZIP14	Slc39a14
26.6995	26.6206	26.2203	27.3241	26.6133	26.4355	26.2524	26.4531				3	3	3	13.1	13.1	13.1	37.268	0	8.4336	685460000	18	Q9QZ08;D3YXG2;Q9D997	Q9QZ08;D3YXG2;Q9D997	N-acetyl-D-glucosamine kinase	Nagk
24.9338	24.7045	24.596	25.4102	NaN	24.5959	NaN	24.6378				1	1	1	4.6	4.6	4.6	38.845	0.00047581	4.1131	162700000	5	Q2YDW7;E9QNB8;D3YXI6	Q2YDW7;E9QNB8;D3YXI6	N-lysine methyltransferase SETD8	Setd8
NaN	NaN	NaN	NaN	NaN	NaN	NaN	26.0648				1	1	1	8.1	8.1	8.1	34.59	0.0050843	2.0534	170280000	3	D3YXJ5	D3YXJ5		Fam84b
26.8028	26.6346	26.5235	27.1436	26.5609	26.4181	26.3146	26.4564				4	4	4	11.4	11.4	11.4	54.532	0	7.0477	713340000	13	D3YXK1	D3YXK1	Atherin	Samd1
31.8508	31.6712	31.9119	32.2272	31.8966	31.8682	31.9694	31.8949				24	18	17	31.3	24.1	23.4	105.1	0	162.77	27600000000	84	D3YXK2;S4R1M2;S4R2Q5;S4R1W0	D3YXK2;S4R1M2	Scaffold attachment factor B1	Safb
28.616	28.6388	28.2183	28.7898	29.4777	29.7052	29.3309	29.5064				8	8	8	45.3	45.3	45.3	21.916	0	54.433	4042100000	45	Q9D1G2;D3YXP6;Q9D1G2-2;Q9D1G2-3	Q9D1G2;D3YXP6;Q9D1G2-2;Q9D1G2-3	Phosphomevalonate kinase	Pmvk
26.6546	26.6861	26.4244	26.8368	NaN	25.9903	NaN	NaN				4	4	4	20.8	20.8	20.8	34.004	0	9.3161	483650000	10	Q9CZR3;D3YXS8;M0QWR6;D3Z346;D3YY29	Q9CZR3;D3YXS8	Mitochondrial import receptor subunit TOM40B	Tomm40l
28.9987	28.5848	28.5733	29.6731	27.6532	29.1325	29.3713	29.3679				3	3	3	27.7	27.7	27.7	15.391	0	7.9224	3822000000	18	Q9D945;D3YXW1;Q9D945-2	Q9D945;D3YXW1;Q9D945-2	Protein LLP homolog	Llph
26.804	26.792	26.6627	27.0312	26.9196	26.7201	26.4395	26.3652				10	5	5	24.6	14.2	14.2	68.419	0	29.544	764410000	18	Q91YS4;D3YXZ3;O88448;D3Z5Y7	Q91YS4;D3YXZ3;O88448	Kinesin light chain 2	Klc2
30.0004	29.9905	30.1874	30.38	29.7741	29.9719	29.9175	30.0621				6	6	6	36.6	36.6	36.6	22.278	0	25.173	8485200000	46	Q9D6N5;F6T9K1;D3YY09;D3YYC2;G3UXH5	Q9D6N5;F6T9K1;D3YY09;D3YYC2;G3UXH5	Dr1-associated corepressor	Drap1
26.1172	26.2646	25.8891	26.0517	NaN	25.5911	NaN	25.2159				5	5	5	6.6	6.6	6.6	124.41	0	11.007	366820000	14	P42337;D3YY41	P42337;D3YY41	Phosphatidylinositol 4,5-bisphosphate 3-kinase catalytic subunit alpha isoform	Pik3ca
NaN	NaN	NaN	NaN	NaN	NaN	NaN	22.4439				1	1	1	21.8	21.8	21.8	12.433	0.00047559	4.1005	33898000	1	D3YY46;Q8C2K4;Q9Z0F4	D3YY46;Q8C2K4;Q9Z0F4	Calcium and integrin-binding protein 1	Cib1
28.0699	27.8995	28.417	28.6035	27.553	27.5117	27.3584	27.3743				7	7	7	38.6	38.6	38.6	29.003	0	24.971	1792400000	27	Q9D8X1;D3YY50;F8WHX2	Q9D8X1;D3YY50;F8WHX2	Copper homeostasis protein cutC homolog	Cutc
26.1667	26.3373	26.1304	NaN	NaN	NaN	25.8228	25.8998				7	7	7	6.7	6.7	6.7	144.55	0	8.6611	451510000	14	O88974;G5E8N3;D3YYC3;O88974-4;O88974-7;O88974-3;O88974-2;O88974-5;O88974-6	O88974;G5E8N3;D3YYC3;O88974-4;O88974-7	Histone-lysine N-methyltransferase SETDB1	Setdb1
NaN	NaN	NaN	26.3329	NaN	NaN	NaN	NaN				2	2	2	2.4	2.4	2.4	133.74	0.00047074	3.7971	121410000	5	Q3UTQ7;D3YYD1	Q3UTQ7;D3YYD1	PR domain zinc finger protein 10	Prdm10
30.4171	30.4159	30.467	30.9234	NaN	NaN	NaN	NaN				14	14	14	64	64	64	33.387	0	51.954	5525600000	59	O35678;E9Q3B9;D3YYS6;Q3UFN1;O35678-2	O35678;E9Q3B9;D3YYS6;Q3UFN1	Monoglyceride lipase	Mgll
30.1097	30.1218	29.9705	30.4635	30.374	30.3214	30.452	30.1182				17	17	17	48.2	48.2	48.2	60.435	0	90.931	8675500000	91	D3YYT1;Q922P9	D3YYT1;Q922P9	Putative oxidoreductase GLYR1	Glyr1
29.1156	29.1267	28.9438	29.4185	28.9904	29.0191	28.7449	29.005				7	7	7	21.1	21.1	21.1	49.875	0	52.506	3789200000	32	Q91V81;D3YYW8;Q91V81-2	Q91V81;D3YYW8;Q91V81-2	RNA-binding protein 42	Rbm42
28.9604	28.8847	28.8233	29.4135	28.5102	28.4619	28.4166	28.4454				10	10	10	23.7	23.7	23.7	60.263	0	34.109	3095200000	56	O35144;D3YZ08;O35144-2;E9QM06;F6VIR4	O35144;D3YZ08;O35144-2;E9QM06	Telomeric repeat-binding factor 2	Terf2
30.9713	30.8776	31.0871	31.3588	31.1788	31.1715	31.1105	31.0575				7	7	7	31.2	31.2	31.2	23.474	0	15.547	18313000000	40	Q9CY66;D3YZ09;Q9CY66-3;Q9CY66-2;F6SL78	Q9CY66;D3YZ09;Q9CY66-3;Q9CY66-2	H/ACA ribonucleoprotein complex subunit 1	Gar1
30.1062	30.2013	30.4681	30.5866	30.4906	30.2967	30.3374	30.6347				5	5	5	62.2	62.2	62.2	12.584	0	46.014	9549400000	40	D3YZ20;Q6PI63;O08740;D3YZ19	D3YZ20;Q6PI63;O08740;D3YZ19	DNA-directed RNA polymerase II subunit RPB11	Polr2j
28.6599	28.5776	29.0534	29.2657	27.109	27.4633	26.2159	26.7111				14	14	14	33.9	33.9	33.9	63.66	0	46.008	2130000000	38	Q9QXE0;D3YZ54;E9PWM4;D6RDE9;E9Q0K0;E9Q7H7;E9Q9L4	Q9QXE0;D3YZ54;E9PWM4	2-hydroxyacyl-CoA lyase 1	Hacl1
30.9164	30.9792	31.1849	31.5301	30.8261	30.8799	30.9253	30.879				44	44	41	27.7	27.7	25.7	215.54	0	115.73	14940000000	157	Q99104;D3YZ62;D3Z4J3;F6TDE5;B8JK05;F6Z2S4;D6RFU0;D3Z135	Q99104;D3YZ62;D3Z4J3	Unconventional myosin-Va	Myo5a
26.4493	27.1735	26.9804	27.0362	27.1333	26.7242	26.6941	27.076				10	10	10	26.7	26.7	26.7	67.5	0	47.881	874410000	32	O88559;D3YZC2;F8WHD9;O88559-2;F7CJP6;E9PV51;F6ZTV9	O88559;D3YZC2;F8WHD9;O88559-2	Menin	Men1
28.8099	28.7843	28.7604	29.2472	28.9492	29.0092	28.875	28.7726				19	19	19	26	26	26	102.61	0	49.896	3441600000	53	Q8R3B7;D3YZC7;Q8R3B7-2;D3YZC8	Q8R3B7;D3YZC7;Q8R3B7-2;D3YZC8	Bromodomain-containing protein 8	Brd8
32.5614	32.744	32.8371	32.8257	32.3601	32.4504	32.5648	32.5291				13	13	12	37.8	37.8	35.6	61.755	0	141.25	50201000000	156	D3YZC9;Q64213;D3YZD0;Q64213-2;E9Q4Q2;Q64213-3;D3YVH4;F8WHF9;D6RDB7;F6YR19	D3YZC9;Q64213;D3YZD0;Q64213-2;E9Q4Q2;Q64213-3;D3YVH4	Splicing factor 1	Sf1
27.2263	27.4979	27.695	27.8419	NaN	NaN	NaN	NaN				3	3	3	22.1	22.1	22.1	13.244	0.0097296	1.7577	828220000	3	Q8R0P4;D3Z442;D3YZD8;D3Z1Q3;D3YWY5;Q8R0P4-2;D3YX09;Q8CF11;D3YY39	Q8R0P4;D3Z442;D3YZD8;D3Z1Q3;D3YWY5;Q8R0P4-2	Mth938 domain-containing protein	Aamdc
NaN	NaN	NaN	NaN	24.8362	NaN	NaN	NaN	+			1	1	1	1.2	1.2	1.2	138.83	1	-2	52711000	0	Q6GQV7;D3YZE7;E9Q9F9	Q6GQV7;D3YZE7;E9Q9F9	Erythroid differentiation-related factor 1	Edrf1
26.3364	26.5369	26.6781	25.4875	26.6514	26.9447	26.6418	26.2352				5	5	5	3.9	3.9	3.9	214.42	0	12.117	659840000	14	Q80UV9;S4R1B9;D3YZK4;Q80UV9-3;Q80UV9-2	Q80UV9;S4R1B9;D3YZK4;Q80UV9-3;Q80UV9-2	Transcription initiation factor TFIID subunit 1	Taf1
27.8582	27.7352	28.2359	26.4602	28.2737	28.3461	27.8649	27.9893				9	9	9	15	15	15	85.995	0	22.407	1884500000	21	Q3ULF4;D3YZN4;D3Z1Z1;D3YXB7;G3UX97;D3Z342;F6W695;F6VTG4	Q3ULF4;D3YZN4;D3Z1Z1;D3YXB7	Paraplegin	Spg7
31.495	NaN	NaN	NaN	NaN	NaN	NaN	NaN	+			4	1	1	21.7	5.7	5.7	19.446	1	-2	3026600000	0	D3YZN8;D3YVI2	D3YZN8		Unc45a
29.0501	29.2028	29.0787	29.344	29.1374	29.1726	29.1793	29.1433				11	11	11	26.9	26.9	26.9	52.938	0	50.576	4155500000	42	D3YZP9;REV__Q9D2W5;REV__Q6PEM6	D3YZP9	Coiled-coil domain-containing protein 6	Ccdc6
28.9346	28.9908	28.64	29.2799	28.7748	28.6595	28.4805	28.4473				6	6	6	26.2	26.2	26.2	33.569	0	30.304	3171100000	35	Q9JHE7;D3YZR1;D3Z6S3;D3YYU6;Q9JHE7-2	Q9JHE7;D3YZR1;D3Z6S3;D3YYU6	Protein TSSC4	Tssc4
31.6844	31.5645	31.3909	31.8781	31.0868	31.0388	31.0397	30.772				7	7	7	41.1	41.1	41.1	25.2	0	58.074	22571000000	73	D3YZZ5;E9Q7G1	D3YZZ5;E9Q7G1		Tmed7
31.0445	31.0962	30.916	31.2109	30.9076	30.8146	30.7417	30.7119				25	25	22	43.5	43.5	39.5	77.951	0	63.482	14161000000	113	P41216;D3Z041;D3Z457;D3YVF6	P41216;D3Z041	Long-chain-fatty-acid--CoA ligase 1	Acsl1
31.7226	31.6746	31.6189	31.9713	30.9836	30.9901	31.0113	30.9189				25	25	25	37.7	37.7	37.7	127.65	0	148.64	19931000000	167	Q8K400;D3Z079;D3Z2Q2;Q8K400-2;F6WXQ4	Q8K400;D3Z079;D3Z2Q2;Q8K400-2	Syntaxin-binding protein 5	Stxbp5
NaN	NaN	NaN	NaN	NaN	NaN	NaN	23.4056				1	1	1	4	4	4	42.145	0.00077256	3.3977	26644000	1	Q8VCM4;D3Z2L3;D3Z7N1;D3Z093	Q8VCM4;D3Z2L3;D3Z7N1;D3Z093	Lipoyltransferase 1, mitochondrial	Lipt1
NaN	NaN	NaN	NaN	NaN	NaN	NaN	23.6337				1	1	1	12.4	12.4	12.4	12.782	0	4.9064	59127000	0	F6UDR6;D3Z0A0;E9PUJ5;Q8CBG9-5;Q8CBG9-4;Q8CBG9-3;Q8CBG9-2;Q8CBG9	F6UDR6;D3Z0A0;E9PUJ5;Q8CBG9-5;Q8CBG9-4;Q8CBG9-3;Q8CBG9-2;Q8CBG9	E3 ubiquitin-protein ligase RNF170	Rnf170
NaN	NaN	NaN	NaN	NaN	NaN	NaN	25.866				16	1	0	31	1.1	0	79.488	0.0098628	1.7438	497110000	4	D3Z0B9	D3Z0B9		Aldh16a1
30.6566	30.5182	30.291	30.7429	31.0121	30.7971	30.9598	30.9863				12	12	12	70.7	70.7	70.7	33.591	0	125.07	13115000000	89	D3Z0F5;O88545;F6QK86	D3Z0F5;O88545	COP9 signalosome complex subunit 6	Cops6
26.1443	26.2415	26.5776	NaN	NaN	NaN	NaN	NaN				3	3	3	9.8	9.8	9.8	45.429	0	4.7284	267630000	6	D3Z0I5;Q922Y2;D3Z1L3	D3Z0I5;Q922Y2	Tripartite motif-containing protein 59	Trim59
28.4275	28.2277	28.3202	28.7064	28.2964	28.1243	28.2792	28.3375				10	10	10	19.5	19.5	19.5	91.745	0	59.06	2329300000	30	D3Z0K6	D3Z0K6		Rsbn1l
28.6064	28.3871	28.5209	27.2476	28.8879	28.6668	28.6322	28.7527				9	8	8	26.3	23.5	23.5	56.602	0	93.929	2673300000	24	Q9JLT4;J3QMN4;D3Z0K8;J3QMQ8;Q9JLT4-2;Q9JLT4-4;Q9JLT4-3	Q9JLT4;J3QMN4;D3Z0K8;J3QMQ8;Q9JLT4-2;Q9JLT4-4;Q9JLT4-3	Thioredoxin reductase 2, mitochondrial	Txnrd2
29.4442	29.252	29.4257	29.6898	29.0521	29.1839	29.2609	28.9167				8	8	8	41.7	41.7	41.7	28.709	0	18.053	4549300000	45	Q9Z210;D3Z0M4;E9PXK7;D6RFQ2	Q9Z210;D3Z0M4;E9PXK7;D6RFQ2	Peroxisomal membrane protein 11B	Pex11b
NaN	27.9555	27.5438	NaN	28.2312	NaN	NaN	NaN				2	1	1	8.8	5.4	5.4	70.724	0	24.119	922240000	6	O88485;Q3TYJ3;D3Z0M6;O88485-2	O88485;Q3TYJ3;D3Z0M6;O88485-2	Cytoplasmic dynein 1 intermediate chain 1	Dync1i1
32.0053	32.0445	32.089	32.2761	31.8034	31.6514	31.6957	31.6691				30	30	30	42.7	42.7	42.7	95.493	0	115.12	27993000000	195	D3Z0M9	D3Z0M9		Ddx23
27.9115	27.3955	27.8445	27.1404	28.2898	27.9573	27.8956	28.141				9	9	9	17.2	17.2	17.2	96.155	0	39.698	1677800000	21	Q8BGB2;D3Z0R8;D6RG81;F6ZVR4	Q8BGB2;D3Z0R8	Tetratricopeptide repeat protein 7A	Ttc7a;Ttc7
27.7901	27.8485	26.7764	28.0106	NaN	26.8227	27.2178	27.4938				3	3	3	31.8	31.8	31.8	14.127	0	10.107	1239700000	13	Q9JKP8;D3Z0U4	Q9JKP8;D3Z0U4	Chromatin accessibility complex protein 1	Chrac1
31.6371	31.6558	31.3811	31.8261	32.464	32.3837	32.473	32.3147				18	18	18	64	64	64	41.601	0	323.31	32143000000	143	P57725;D3Z0Y1;P59808;F8VQK5	P57725;D3Z0Y1	SAM domain-containing protein SAMSN-1	Samsn1
NaN	NaN	NaN	NaN	NaN	22.5915	NaN	NaN	+			18	1	1	79	4.5	4.5	22.494	1	-2	11775000	4	D3Z0Y2;Q8BG37	D3Z0Y2		Prdx6
26.3791	NaN	27.1201	24.686	NaN	NaN	NaN	NaN				4	4	4	12.3	12.3	12.3	52.93	0	11.155	422820000	11	D3Z118;P97411-2;P97411;D3Z376;S4R217;D3Z119;D3Z020	D3Z118;P97411-2;P97411;D3Z376;S4R217;D3Z119	Islet cell autoantigen 1	Ica1
NaN	NaN	NaN	NaN	NaN	NaN	NaN	27.0665				1	1	1	35.1	35.1	35.1	6.1966	0	50.486	792690000	8	Q3U898;D3Z159	Q3U898;D3Z159	Myeloma-overexpressed gene 2 protein homolog	Myeov2
NaN	NaN	NaN	NaN	NaN	NaN	25.9187	NaN	+			1	1	1	1.7	1.7	1.7	131.93	1	-2	100660000	1	Q3TVA9;F6VCV9;E6Y2W7;D3Z165;E6Y2W6;E9QP94;Q3TVA9-2	Q3TVA9;F6VCV9;E6Y2W7;D3Z165;E6Y2W6;E9QP94;Q3TVA9-2	Coiled-coil domain-containing protein 136	Ccdc136
NaN	25.9917	26.2151	26.6619	NaN	NaN	NaN	NaN				2	2	2	3.8	3.8	3.8	87.827	0	6.4389	225720000	3	D3Z183;Q8CBH5-2;F6U3S2;Q8CBH5	D3Z183;Q8CBH5-2;F6U3S2;Q8CBH5	Major facilitator superfamily domain-containing protein 6	Mfsd6
26.9102	26.8018	27.4697	27.9393	26.5085	27.0994	26.9179	27.1405				5	5	5	12.4	12.4	12.4	46.502	0	8.4263	1107200000	20	P70662;D3Z1C5;P70662-2;P70662-3	P70662;D3Z1C5;P70662-2;P70662-3	LIM domain-binding protein 1	Ldb1
28.2594	28.6502	28.252	28.341	27.5678	27.4328	27.5911	27.5859				7	7	7	62.9	62.9	62.9	19.045	0	48.993	1896700000	22	D3Z1F3;Q8BGG6;D3Z5Y3	D3Z1F3;Q8BGG6	Motile sperm domain-containing protein 3	Mospd3
25.3448	25.701	26.2297	25.651	26.6783	25.5826	26.2636	25.8107				5	5	5	19.4	19.4	19.4	39.508	0	11.462	430580000	18	Q8C569;D3Z1L4;Q8C569-2;F6Q255	Q8C569;D3Z1L4;Q8C569-2	Protein FAM118B	Fam118b
27.943	NaN	27.6085	27.912	28.1715	NaN	28.5515	28.0959				6	6	6	15.2	15.2	15.2	88.344	0	46.713	1616100000	14	Q3UIW5;D3Z1N2;F7AN16;H7BX06;Q3UIW5-2	Q3UIW5;D3Z1N2;F7AN16;H7BX06;Q3UIW5-2	RING finger protein 10	Rnf10
31.568	31.4847	31.6446	31.9218	31.3429	31.358	31.3423	31.3529				47	47	47	37.1	37.1	37.1	187.19	0	222.3	21147000000	236	Q8BSQ9;F8VQD1;E9Q7L3;E9Q7L2;D3Z1N4;E9Q4Y5;Q8BSQ9-2;D3Z1W6;D3YYF2;F6THL5;D3Z3R4;D6RIL0;D6RI94;D3YYG4;D3Z1M8	Q8BSQ9;F8VQD1;E9Q7L3;E9Q7L2;D3Z1N4;E9Q4Y5;Q8BSQ9-2;D3Z1W6;D3YYF2;F6THL5;D3Z3R4;D6RIL0;D6RI94	Protein polybromo-1	Pbrm1
32.3546	32.6399	28.8857	32.5362	32.6748	32.938	33.0411	32.8973				2	2	2	11.9	11.9	11.9	17.587	0.00015908	4.2091	43174000000	14	P47915;F6YH22;F6QL70;D3Z1N9;F6VZG1;W4VSN7	P47915;F6YH22;F6QL70;D3Z1N9;F6VZG1;W4VSN7	60S ribosomal protein L29	Rpl29;Gm5218;Gm17669;Gm10709;Gm4889;Gm3550
27.1815	26.974	26.4999	27.1865	26.7755	26.875	26.9621	26.8192				3	3	3	12.2	12.2	12.2	26.776	0	4.7748	869780000	20	Q8K2U2;D3Z1T0;D6RFR9	Q8K2U2;D3Z1T0;D6RFR9	Alpha-ketoglutarate-dependent dioxygenase alkB homolog 6	Alkbh6
26.3408	NaN	NaN	NaN	NaN	NaN	NaN	NaN				2	2	2	16.8	16.8	16.8	14.978	0.0033714	2.27	229940000	5	D3Z1T3;Q3TDV8;E9Q3H2;D3Z688	D3Z1T3;Q3TDV8;E9Q3H2;D3Z688		Zfp444
30.6407	30.1827	29.9535	30.5531	29.375	29.519	29.6267	29.4081				6	6	6	9.5	9.5	9.5	67.296	0	9.6061	7044900000	31	Q9DBY1;E9QQ99;D3Z1Y1;Q9DBY1-2;D3YZH4	Q9DBY1;E9QQ99;D3Z1Y1;Q9DBY1-2	E3 ubiquitin-protein ligase synoviolin	Syvn1
25.6807	NaN	NaN	NaN	NaN	NaN	NaN	NaN				2	2	2	2.7	2.7	2.7	41.565	0.0017948	2.6627	129180000	5	Q07279;D3Z224	Q07279;D3Z224	Transcription factor NF-E2 45 kDa subunit	Nfe2
25.3075	25.1985	NaN	NaN	25.1928	25.5373	25.2829	NaN				2	2	2	7.2	7.2	7.2	58.337	0	12.596	263630000	5	D3Z226;Q925Q3-2;Q925Q3-3;Q925Q3	D3Z226;Q925Q3-2;Q925Q3-3;Q925Q3	Sodium/potassium/calcium exchanger 6, mitochondrial	Slc8b1
26.3924	27.011	26.6065	27.0951	NaN	NaN	NaN	NaN				2	2	2	22.5	22.5	22.5	14.115	0	9.5366	427130000	9	D3Z271;Q8BY07;Q8BGM4	D3Z271;Q8BY07;Q8BGM4		Wbscr27
NaN	NaN	NaN	NaN	NaN	NaN	NaN	26.5126				4	1	1	25.6	7.5	7.5	22.028	0	21.51	1150200000	5	D3Z285	D3Z285		Nfu1
27.0751	27.1491	27.5443	27.8464	26.9985	26.8577	26.7724	26.5295				4	4	4	11.4	11.4	11.4	49.401	0	6.8557	1015600000	19	D3Z286	D3Z286		Tmppe
NaN	NaN	NaN	24.4127	NaN	NaN	NaN	NaN	+			3	1	1	9.4	2.6	2.6	40.803	1	-2	42903000	2	Q6PEE3;D3Z2A4;D3YXX2	Q6PEE3;D3Z2A4;D3YXX2	Ribonucleoside-diphosphate reductase subunit M2 B	Rrm2b
30.744	30.8029	30.4916	30.9086	30.9174	30.9439	30.9997	30.9645				40	40	40	42.3	42.3	42.3	136.67	0	141.92	13298000000	181	Q99PU8;D3Z2J3;Q99PU8-2;Q99PU8-3;D3Z1G8;D3YXL7	Q99PU8;D3Z2J3;Q99PU8-2;Q99PU8-3	Putative ATP-dependent RNA helicase DHX30	Dhx30
27.7881	28.3082	28.4831	28.4734	28.201	28.2541	28.3223	28.6833				3	3	3	30.3	30.3	30.3	14.279	0	9.1854	2387600000	26	D3Z2K2;Q9CR88	D3Z2K2;Q9CR88	28S ribosomal protein S14, mitochondrial	Mrps14
NaN	27.3851	27.3852	NaN	30.9274	30.8813	30.6647	30.3032				6	6	6	21.2	21.2	21.2	56.753	0	92.801	6521700000	25	Q61009;D3Z2V4;F7C5U2	Q61009;D3Z2V4	Scavenger receptor class B member 1	Scarb1
NaN	NaN	29.4061	29.5492	NaN	29.6595	NaN	NaN				2	2	2	6.5	6.5	6.5	30.947	0.0053709	2.03	5349000000	4	P54797;D3Z2V8;Q99K56;Q8BTN3	P54797;D3Z2V8;Q99K56;Q8BTN3	Transport and Golgi organization 2 homolog	Tango2
27.925	27.8041	26.7927	27.9445	28.0006	27.7443	27.5555	27.3416				8	8	8	17.3	17.3	17.3	73.049	0	40.16	1509400000	35	Q9WUU8;D3Z2W0;E9QM75;Q9WUU8-2;Q9WUU8-3;D3Z410;D3Z3B6	Q9WUU8;D3Z2W0;E9QM75;Q9WUU8-2;Q9WUU8-3	TNFAIP3-interacting protein 1	Tnip1
NaN	NaN	NaN	24.3783	NaN	NaN	NaN	NaN	+			1	1	1	6	6	6	22.304	1	-2	36383000	1	D3Z2Y7;F2Z3Y2;P21765;P46412	D3Z2Y7;F2Z3Y2;P21765;P46412	Glutathione peroxidase;Epididymal secretory glutathione peroxidase;Glutathione peroxidase 3	Gpx3;Gpx5
NaN	NaN	NaN	NaN	NaN	NaN	NaN	24.5819	+			56	1	1	46.1	0.7	0.7	160.01	1	-2	131250000	4	D3Z2Z1;F8WIA1;D3Z3M7;F6RCU2;Q8C0S5;F6RAY2;Q9Z0H8;Q9Z0H8-2	D3Z2Z1;F8WIA1;D3Z3M7;F6RCU2;Q8C0S5		Clip1
26.4959	26.3358	NaN	NaN	NaN	NaN	NaN	NaN				2	2	2	16.2	16.2	16.2	15.054	0.0001598	4.3233	268470000	7	Q62048;D3Z375;Q62048-2	Q62048;D3Z375;Q62048-2	Astrocytic phosphoprotein PEA-15	Pea15;Pea15a
29.0696	29.0386	29.0796	29.1607	29.2886	29.3558	29.0904	29.1767				3	3	3	21.8	21.8	21.8	23.119	0	10.006	4039700000	23	Q9DCL8;D3Z3A0	Q9DCL8;D3Z3A0	Protein phosphatase inhibitor 2	Ppp1r2
26.8006	26.8509	26.3011	27.2365	27.2453	27.0332	27.0465	26.8605				3	3	3	20.9	20.9	20.9	26.416	0	12.459	891410000	17	D3Z3H0;D3Z3H2;Q8R359	D3Z3H0;D3Z3H2;Q8R359		Ino80e
26.3598	26.126	26.2041	26.6963	27.1535	27.0876	26.7851	26.8014				2	2	2	14.7	14.7	14.7	10.474	0	6.1797	799650000	13	D3Z3H7;Q8BJ83-2;Q8BJ83	D3Z3H7;Q8BJ83-2;Q8BJ83	TM2 domain-containing protein 3	Tm2d3
NaN	NaN	NaN	NaN	NaN	NaN	NaN	25.6995				1	1	1	16.2	16.2	16.2	14.254	0.00047148	3.8719	214280000	3	D3Z6H6;H3BK56;D3Z3J3;G5E8V1;G3X9Z3;Q9D123-2;Q9D123	D3Z6H6;H3BK56;D3Z3J3;G5E8V1;G3X9Z3;Q9D123-2;Q9D123	Insulin-like growth factor-binding protein 3 receptor	Tmem219
26.1823	26.5557	25.7957	26.2843	NaN	25.2732	25.7117	25.3862				4	4	4	28.3	28.3	28.3	20.405	0	9.2235	406420000	17	Q8BHA0;D3Z3N1;D3Z6F3;F8WIA0	Q8BHA0;D3Z3N1;D3Z6F3	INO80 complex subunit C	Ino80c
28.8006	28.8098	29.2083	29.5506	28.4301	28.0973	28.2026	28.5604				10	10	10	14.5	14.5	14.5	100.29	0	32.121	3137000000	27	Q921U8;D3Z3Q3;Q921U8-2;Q921U8-4;Q921U8-3;D3Z525;D3YZ10;D3YVS1	Q921U8;D3Z3Q3;Q921U8-2;Q921U8-4;Q921U8-3	Smoothelin	Smtn
NaN	24.4026	NaN	NaN	25.2997	25.2455	25.2515	25.3694				2	2	2	2.1	2.1	2.1	120.07	0.0012236	3.1163	193310000	8	Q8C0P7;E9Q9H6;D3Z3R7	Q8C0P7;E9Q9H6;D3Z3R7	Zinc finger protein 451	Znf451;Zfp451
26.2692	25.5743	25.7654	25.8352	NaN	25.0634	25.0417	NaN				3	3	3	3.9	3.9	3.9	116.97	0	5.005	293110000	6	O54967;O54967-2;D3Z3U7;D3Z3U5;D3Z3U6;G3X9X7;O54967-3	O54967;O54967-2;D3Z3U7;D3Z3U5;D3Z3U6;G3X9X7;O54967-3	Activated CDC42 kinase 1	Tnk2
NaN	NaN	26.1378	NaN	NaN	NaN	NaN	NaN				2	2	2	10.6	10.6	10.6	41.135	0	5.2595	242130000	1	Q9EQC1;D3Z3X2;D3Z3X1;D3YU71	Q9EQC1;D3Z3X2;D3Z3X1;D3YU71	3 beta-hydroxysteroid dehydrogenase type 7	Hsd3b7
NaN	NaN	NaN	NaN	NaN	NaN	NaN	24.969	+			1	1	1	10.8	10.8	10.8	13.546	1	-2	194080000	1	Q0VG18;D3Z3Y2	Q0VG18;D3Z3Y2	Small integral membrane protein 24	Smim24
29.7268	29.6226	29.4443	29.9027	30.4003	30.234	30.3246	30.3357				10	10	10	31.3	31.3	31.3	39.109	0	32.08	7607900000	46	Q99N95;D3Z456;F6W7C7	Q99N95;D3Z456;F6W7C7	39S ribosomal protein L3, mitochondrial	Mrpl3
27.7838	27.7234	27.6371	27.6424	NaN	NaN	NaN	NaN				4	4	2	6.9	6.9	2.1	104.12	0	6.0231	1351200000	8	Q0PMG2;D3Z499;E9PY95;F7ABV5;F6XL33	Q0PMG2;D3Z499;E9PY95	MAM domain-containing glycosylphosphatidylinositol anchor protein 1	Mdga1
NaN	NaN	NaN	NaN	NaN	NaN	NaN	24.9589				3	1	1	61.5	18.5	18.5	7.7577	0.0029568	2.4162	151510000	4	D3Z4A2	D3Z4A2		Hmox2
28.9937	28.9431	29.1299	29.5708	28.2395	28.4898	28.2789	28.3061				10	10	10	36.2	36.2	36.2	34.732	0	50.381	3712700000	55	Q9CWZ7;D3Z4B2	Q9CWZ7;D3Z4B2	Gamma-soluble NSF attachment protein	Napg
NaN	NaN	NaN	NaN	NaN	NaN	NaN	NaN	+			1	1	1	2.2	2.2	2.2	55.324	1	-2	0	1	Q9D7B1;D3Z4C7	Q9D7B1;D3Z4C7	tRNA-dihydrouridine(20) synthase [NAD(P)+]-like	Dus2
28.9136	29.2193	28.7605	29.0778	28.6886	28.8147	28.8735	28.7983				4	4	4	37	37	37	15.363	0	45.523	3460800000	25	D3Z4C9;Q9CQY6;D3Z4D6	D3Z4C9;Q9CQY6;D3Z4D6	Ubiquinol-cytochrome-c reductase complex assembly factor 2	Uqcc2
30.5362	30.3918	30.403	30.5025	30.075	30.0033	30.2329	29.8144				11	8	2	43	34.5	8.8	42.799	0	114.1	9070800000	79	P52912;D3Z4H6;D3YY02	P52912;D3Z4H6;D3YY02	Nucleolysin TIA-1	Tia1
NaN	NaN	NaN	25.2828	NaN	NaN	NaN	NaN				1	1	1	7.1	7.1	7.1	19.981	0.0097351	1.7619	48906000	1	Q8R0J8;D3Z4J6	Q8R0J8;D3Z4J6	Probable gluconokinase	Idnk
NaN	NaN	NaN	NaN	NaN	NaN	NaN	24.4015	+			1	1	1	1.1	1.1	1.1	159.15	1	-2	114660000	1	D3Z4K0	D3Z4K0		Ankrd36
26.2053	26.1818	NaN	NaN	NaN	NaN	26.1958	NaN				4	4	2	15.7	15.7	6.9	34.987	0	5.2074	288300000	8	D3Z4L1;D3Z1R2;D3Z0Q4;Q3URQ7-3	D3Z4L1;D3Z1R2;D3Z0Q4;Q3URQ7-3	Methenyltetrahydrofolate synthase domain-containing protein	Mthfsd
26.5902	26.7397	27.1584	27.3488	NaN	NaN	NaN	NaN				6	6	6	10.6	10.6	10.6	79.933	0	12.617	472990000	20	D3Z4L9;Q61333	D3Z4L9;Q61333	Tumor necrosis factor alpha-induced protein 2	Tnfaip2
27.3129	27.414	27.4615	27.6065	27.4468	27.2584	27.317	27.2854				7	7	7	26.5	26.5	26.5	39.881	0	11.918	1201800000	24	P59481;D3Z4P2;F6QN75;J3QNZ7	P59481;D3Z4P2	VIP36-like protein	Lman2l
29.0133	29.4577	29.6703	28.0097	29.8356	29.982	29.9675	29.8017				4	4	4	54.3	54.3	54.3	16.037	0	60.285	5534200000	29	D3Z4S3	D3Z4S3	Putative peptidyl-tRNA hydrolase PTRHD1	Ptrhd1
26.4244	26.3472	26.5705	26.847	25.7506	NaN	26.0274	26.0036				4	3	3	12.1	10.1	10.1	56.056	0	13.686	517560000	13	P41242;D3Z4T5;P41242-3;P41242-2;D6RGA0;D3YVQ8	P41242;D3Z4T5;P41242-3;P41242-2;D6RGA0;D3YVQ8	Megakaryocyte-associated tyrosine-protein kinase;Non-specific protein-tyrosine kinase	Matk
30.0686	30.3049	30.2656	30.7076	30.6568	30.5696	30.6522	30.7428				10	10	10	26.7	26.7	26.7	37.35	0	51.056	10352000000	44	Q9R020;D3Z4U0;D3Z4T9;E9PUD0;Q9R020-2;V9GX51	Q9R020;D3Z4U0;D3Z4T9;E9PUD0;Q9R020-2	Zinc finger Ran-binding domain-containing protein 2	Zranb2
29.9779	29.9898	30.3507	30.4362	30.8644	30.6217	30.832	30.5876				8	8	8	27.8	27.8	27.8	38.81	0	46.116	10443000000	58	P56542;D3Z512;D3Z5U3	P56542;D3Z512	Deoxyribonuclease-2-alpha	Dnase2;Dnase2a
32.1144	32.0939	32.1122	32.4357	31.66	31.7553	31.8124	31.7964				28	28	28	39.6	39.6	39.6	112.53	0	323.31	29685000000	182	D3Z5I1;Q3UPF5;Q3UPF5-2;G3X9X5	D3Z5I1;Q3UPF5;Q3UPF5-2;G3X9X5	Zinc finger CCCH-type antiviral protein 1	Zc3hav1
NaN	NaN	NaN	NaN	NaN	NaN	NaN	24.2678				1	1	1	4.9	4.9	4.9	30.25	0.00062422	3.6521	75884000	1	Q91W78;D3Z5I2	Q91W78;D3Z5I2	U6 snRNA phosphodiesterase	Usb1
28.0623	27.8249	28.2571	28.4311	28.0855	28.0036	28.1384	28.3097				7	7	7	7.6	7.6	7.6	137.32	0	23.793	2028900000	32	Q9CXK9;D3Z5I9;F6RNF9	Q9CXK9;D3Z5I9	RNA-binding protein 33	Rbm33
27.9715	27.9169	27.7025	27.9594	27.7427	27.5188	27.8406	27.6328				13	13	13	7.6	7.6	7.6	236.87	0	20.282	1601000000	30	Q9Z1T6;Q9Z1T6-1;D3Z5N5;Q9Z1T6-3	Q9Z1T6;Q9Z1T6-1;D3Z5N5	1-phosphatidylinositol 3-phosphate 5-kinase	Pikfyve
26.8451	26.6039	26.4817	27.0505	27.0409	26.9096	26.7792	26.9306				7	7	7	10.2	10.2	10.2	97.496	0	10.745	815980000	15	D3Z5P5;P40694	D3Z5P5;P40694	DNA-binding protein SMUBP-2	Ighmbp2
NaN	NaN	26.8779	26.2435	26.8554	27.0894	27.019	26.7482				4	4	4	12.3	12.3	12.3	50.792	0	9.711	677860000	12	D3Z5S8	D3Z5S8		Fam46a
28.3869	27.8573	28.3038	29.3092	26.9522	26.8494	27.003	NaN				6	6	6	19.1	19.1	19.1	43.437	0	18.778	1612200000	17	Q9JJX6;D3Z5U5;Q9Z257;Q9JJX6-3;D3YYR5;Q9Z256;Q9JJX6-4;Q9JJX6-2	Q9JJX6;D3Z5U5;Q9Z257;Q9JJX6-3;D3YYR5;Q9Z256;Q9JJX6-4;Q9JJX6-2	P2X purinoceptor 4;P2X purinoceptor	P2rx4
NaN	NaN	NaN	NaN	NaN	NaN	NaN	26.8064				1	1	1	31.2	31.2	31.2	10.152	0	67.069	447760000	4	P18608;D3Z607	P18608;D3Z607	Non-histone chromosomal protein HMG-14	Hmgn1
NaN	NaN	NaN	NaN	26.1792	25.8302	25.9241	26.071				2	2	2	15.2	15.2	15.2	22.462	0	32.453	303640000	5	D3Z641;P62080	D3Z641;P62080	Tetraspanin;Tetraspanin-5	Tspan5
32.0999	32.0317	32.1319	32.557	32.2184	32.2325	32.2456	32.1106				9	9	9	56.6	56.6	56.6	20.495	0	60.138	34375000000	122	Q9QZ88;D3Z645;Q9QZ88-2;D3YYD5;D3YW98	Q9QZ88;D3Z645;Q9QZ88-2;D3YYD5;D3YW98	Vacuolar protein sorting-associated protein 29	Vps29
28.0372	28.0337	28.0017	28.7383	28.0847	28.0417	27.8295	27.7064				14	14	14	9.3	9.3	9.3	172.62	0	13.613	1911300000	27	Q8CHC4;D3Z656;E9Q7S0;F7BQW7;D3Z1M7;F6VSS8;F7CD11;Q3V053	Q8CHC4;D3Z656;E9Q7S0;F7BQW7;D3Z1M7	Synaptojanin-1	Synj1
27.4382	27.2349	27.4637	NaN	27.9758	NaN	28.1811	27.852				2	2	2	22.5	22.5	22.5	14.251	0	14.869	1517200000	12	Q9CWY4;D3Z684	Q9CWY4;D3Z684	Gem-associated protein 7	Gemin7
29.3636	29.2763	28.888	29.5605	29.5591	29.6077	29.5878	29.5272				5	5	2	61.4	61.4	19.3	17.996	0	31.646	4948200000	42	Q9DCT6;D3Z687;Q9DCT6-2;F8WH46;F6XN97;H3BJI0;F6S0D5	Q9DCT6;D3Z687;Q9DCT6-2;F8WH46;F6XN97	Chromatin complexes subunit BAP18	Bap18;0610010K14Rik
35.7689	35.7518	35.7326	36.1059	36.0706	36.0503	36.1785	36.116				21	21	21	68.2	68.2	68.2	29.885	0	227.53	540460000000	299	P97351;D3Z6C3;D3Z7W7	P97351;D3Z6C3;D3Z7W7	40S ribosomal protein S3a	Rps3a
27.3984	27.3334	27.567	28.0906	26.9425	27.0234	27.1477	27.1596				6	5	5	11.6	10.4	10.4	62.535	0	11.553	1200600000	23	Q8CJ67;E2QRQ3;D3Z6D2;Q8CJ67-3;Q8CJ67-2;Q8CJ67-4	Q8CJ67;E2QRQ3;D3Z6D2;Q8CJ67-3;Q8CJ67-2;Q8CJ67-4	Double-stranded RNA-binding protein Staufen homolog 2	Stau2
NaN	NaN	27.1148	NaN	NaN	NaN	NaN	NaN				2	2	2	6.9	6.9	6.9	39.1	0.0007728	3.4096	206650000	8	Q6TYB5;D3Z6D5	Q6TYB5;D3Z6D5	Fasciculation and elongation protein zeta-2	Fez2
NaN	NaN	NaN	NaN	NaN	NaN	NaN	28.7626	+			1	1	1	0.5	0.5	0.5	193.79	1	-2	1927400000	0	E9Q8C0;E9QNI0;D3Z6E8;Q8BLA1	E9Q8C0;E9QNI0;D3Z6E8;Q8BLA1	Deleted in lung and esophageal cancer protein 1 homolog	Dlec1
28.1479	28.2051	27.9074	28.5817	28.1334	28.6339	28.3365	28.3804				5	5	5	49.2	49.2	49.2	20.041	0	49.03	2337000000	21	D3Z6H3;Q9WUB4;D3Z4E5;D3Z6A1;F6XWI6	D3Z6H3;Q9WUB4;D3Z4E5	Dynactin subunit 6	Dctn6
26.194	26.0349	26.1475	26.4665	25.8629	26.2852	26.2764	26.4777				4	4	4	12.6	12.6	12.6	38.272	0	6.924	534210000	17	P82184;P31154;D3Z6H8	P82184;P31154;D3Z6H8	S-adenosylmethionine decarboxylase proenzyme 1;S-adenosylmethionine decarboxylase 1 alpha chain;S-adenosylmethionine decarboxylase 1 beta chain;S-adenosylmethionine decarboxylase proenzyme 2;S-adenosylmethionine decarboxylase 2 alpha chain;S-adenosylmethionine decarboxylase 2 beta chain	Amd1;Amd2
28.4518	28.551	28.1317	27.0594	25.724	25.7287	25.9018	25.3854				10	8	7	16.6	13.9	12.3	100.08	0	36.766	1344900000	23	Q8K1Y2;D3Z6I0;Q5FWX6;D3YU02	Q8K1Y2;D3Z6I0;Q5FWX6	Serine/threonine-protein kinase D3;Protein kinase C;Serine/threonine-protein kinase	Prkd3
26.7695	26.7809	26.6153	26.559	26.8571	26.7042	26.6895	26.8008				4	4	4	26.5	26.5	26.5	19.286	0	6.0883	782340000	22	D3Z6J0;Q6SKR2;Q6PRU9;E9PXT7	D3Z6J0;Q6SKR2		N6amt1
29.0658	29.244	29.0468	29.2919	29.7128	29.7567	29.6422	29.854				11	11	11	30.6	30.6	30.6	78.961	0	192.5	5117800000	55	D3Z6Q3;P58462;H3BJ24;H3BL33;H3BJM1;E2S038;H3BLF2;D3Z6Q4;H3BJR8;P58462-4;P58462-3;P58462-2;D3Z0J5;H3BJ68;H3BKT4;D3Z2T4;H3BJZ5;D3Z454;D3Z6Q5	D3Z6Q3;P58462;H3BJ24;H3BL33;H3BJM1;E2S038;H3BLF2;D3Z6Q4;H3BJR8;P58462-4;P58462-3;P58462-2;D3Z0J5	Forkhead box protein P1	Foxp1
33.2006	33.2249	33.538	33.8979	32.2121	32.1032	32.2966	32.2999				17	17	16	44.8	44.8	43.1	52.553	0	323.31	57382000000	129	D3Z6Q9;S4R270;S4R1B8;S4R2J8;S4R171;S4R1Q1	D3Z6Q9;S4R270;S4R1B8;S4R2J8	Bridging integrator 2	Bin2
31.0031	31.0077	30.9015	31.4088	31.2656	31.3686	31.2129	31.3425				20	19	18	41	39.7	36.6	68.988	0	252.38	17197000000	127	P35922;E9QAT0;D3Z6U8;E9QNF5;Q6AXB7;P35922-9;P35922-8;P35922-3;P35922-7;P35922-2;E9QAS9;E9QAS8;P35922-11;P35922-10;P35922-5;P35922-4;P35922-12;P35922-6	P35922;E9QAT0;D3Z6U8;E9QNF5;Q6AXB7;P35922-9;P35922-8;P35922-3;P35922-7;P35922-2;E9QAS9;E9QAS8;P35922-11;P35922-10;P35922-5;P35922-4;P35922-12;P35922-6	Fragile X mental retardation protein 1 homolog	Fmr1
28.0543	27.7887	27.3935	27.5029	27.0261	26.6881	26.5602	26.7378				9	9	9	27.2	27.2	27.2	46.49	0	14.846	1159600000	22	Q3UHH8;D3Z6W7;Q3UHH8-2	Q3UHH8;D3Z6W7;Q3UHH8-2	Glucoside xylosyltransferase 1	Gxylt1
27.2236	27.2537	27.3514	27.4968	27.1544	27.3402	27.153	26.9741				7	7	7	31.7	31.7	31.7	42.223	0	16.57	1119100000	18	Q9QXY9;D3Z6X4;D3Z6X3;E9QA46	Q9QXY9;D3Z6X4;D3Z6X3;E9QA46	Peroxisomal biogenesis factor 3	Pex3
31.1512	31.2981	31.307	31.682	29.1977	29.4621	28.4914	29.2575				28	28	27	33.3	33.3	32.7	114.78	0	141.41	11891000000	95	Q8C2K5;D3Z6Z7;Q8C2K5-2	Q8C2K5;D3Z6Z7;Q8C2K5-2	RAS protein activator like-3	Rasal3
28.1385	27.555	NaN	27.1339	NaN	NaN	27.8115	NaN				3	3	3	39.6	39.6	39.6	11.676	0	20.724	1170600000	15	D3Z723;P63139	D3Z723;P63139	Nuclear transcription factor Y subunit beta	Nfyb
26.8586	26.8303	NaN	25.8541	NaN	NaN	27.1634	28.0889				2	2	2	3.4	3.4	3.4	85.98	0	5.7393	775780000	10	Q9DBY0;D3Z726;Q9DBY0-2;Q9DBY0-3	Q9DBY0;D3Z726;Q9DBY0-2;Q9DBY0-3	Forkhead box protein P4	Foxp4
NaN	NaN	NaN	NaN	NaN	NaN	NaN	26.8391	+			8	2	2	19.4	4.5	4.5	60.115	1	-2	671510000	2	D3Z748;Q62452;E9PXN7;Q64435;P70691;Q63886;K9J7B2;B2RT14;D3YZE6;D3Z7G0;G3UZC9;P17717;Q91WH2;Q8VCN3;Q3UEP4;D3YXD5;D3YWN0;D3YUP6;Q8K169;Q3UWB9	D3Z748;Q62452;E9PXN7;Q64435;P70691;Q63886;K9J7B2;B2RT14;D3YZE6;D3Z7G0	UDP-glucuronosyltransferase 1-9;UDP-glucuronosyltransferase 1-6;UDP-glucuronosyltransferase 1-2;UDP-glucuronosyltransferase 1-1	Ugt1a8;Ugt1a9;Ugt1a10;Ugt1a6;Ugt1a2;Ugt1a1;Ugt1a6b;Ugt1a5;Ugt1a6a
NaN	NaN	27.342	26.1809	NaN	NaN	NaN	NaN				3	3	3	16.7	16.7	16.7	28.378	0	5.7549	476020000	6	Q9D8N6;D3Z769;E9Q0Q9	Q9D8N6;D3Z769;E9Q0Q9	Protein lin-37 homolog	Lin37
29.8049	29.6458	29.7285	30.1846	30.2399	30.2802	30.2714	30.1204				15	15	15	38.7	38.7	38.7	57.624	0	35.073	7547400000	54	Q61749;Q61749-2;D3Z780;F7CPG6	Q61749;Q61749-2;D3Z780	Translation initiation factor eIF-2B subunit delta	Eif2b4
NaN	NaN	NaN	NaN	NaN	NaN	NaN	27.9441				2	2	2	40.4	40.4	40.4	12.473	0	26.003	1317500000	4	Q80ZM7;D6RIQ7;D3Z7C2;Q05C74;D3Z7S8;D3Z793	Q80ZM7;D6RIQ7;D3Z7C2;Q05C74;D3Z7S8;D3Z793	Transcription initiation factor IIA subunit 2	Gtf2a2
33.181	33.0789	33.2954	33.515	32.8015	33.1861	33.2843	33.201				2	2	1	23.2	23.2	10.5	10.871	0	9.8883	67919000000	32	P61957;H7BWX9;D3Z794;G3UZX6	P61957;H7BWX9;D3Z794;G3UZX6	Small ubiquitin-related modifier 2	Sumo2;Sumo3
30.3698	30.2778	30.5345	29.9382	30.732	30.6343	30.6285	30.7397				11	11	11	48.8	48.8	48.8	33.104	0	129.29	10809000000	49	Q9JK23;D3Z795;D6RG59	Q9JK23;D3Z795	Proteasome assembly chaperone 1	Psmg1
NaN	NaN	NaN	NaN	NaN	25.0335	NaN	NaN				1	1	1	4.2	4.2	4.2	33.646	0.0017878	2.5641	29773000	1	Q9D659;D3Z7B7;E9PUF5	Q9D659;D3Z7B7;E9PUF5	Platelet receptor Gi24	4632428N05Rik
28.8326	28.6134	28.6724	28.5774	28.9643	28.9241	28.8356	28.99				4	4	4	27.7	27.7	27.7	24.301	0	16.995	3571100000	26	Q9Z2Q5;D3Z7C0	Q9Z2Q5;D3Z7C0	39S ribosomal protein L40, mitochondrial	Mrpl40
28.7149	28.3667	28.4317	28.7153	28.9204	28.5513	28.5881	28.4249				10	6	6	22.9	15.1	15.1	51.66	0	25.478	2756900000	37	Q2NL51;D3Z7E5	Q2NL51;D3Z7E5	Glycogen synthase kinase-3 alpha	Gsk3a
28.661	28.7471	28.6479	28.6774	28.6745	28.7937	28.5208	28.5677				10	10	1	16.5	16.5	2.6	104.72	0	37.071	2928500000	55	D3Z7I0;D3YY96;D3Z2L1	D3Z7I0		Gtf3c2
34.5754	34.7026	34.4929	34.9129	34.3724	34.496	34.583	34.6441				12	12	9	49.4	49.4	42.9	28.537	0	142.59	181870000000	120	O35381;D3Z7M9;D3YYE1;F6UFG6;Q64G17;E9Q148	O35381;D3Z7M9;D3YYE1;F6UFG6	Acidic leucine-rich nuclear phosphoprotein 32 family member A	Anp32a
31.9655	32.0329	31.8586	31.8967	31.6913	31.6	31.5396	31.5165				25	25	5	54.2	54.2	12.3	73.963	0	262.94	26868000000	201	D3Z7P3;D3Z7P4;F6U529;F7B327;Q571F8	D3Z7P3;D3Z7P4	Glutaminase kidney isoform, mitochondrial	Gls
28.2854	28.1547	28.6191	28.0227	27.7325	27.5332	27.8314	27.7359				22	2	2	52.4	5.6	5.6	65.994	0	57.804	1885500000	9	D3Z7P3-2;D3Z7P5;F6RDM4	D3Z7P3-2	Glutaminase kidney isoform, mitochondrial	Gls
NaN	NaN	NaN	NaN	NaN	NaN	NaN	25.6454				1	1	1	20.3	20.3	20.3	7.818	0.0022265	2.4941	406460000	6	D3Z7Q2	D3Z7Q2		Smim20
27.6542	27.4657	27.7765	28.1495	NaN	NaN	NaN	NaN				4	4	4	4.5	4.5	4.5	86.125	0.0017868	2.5578	771240000	7	Q640L3;D3Z7R9;Q640L3-3;Q640L3-2	Q640L3;D3Z7R9;Q640L3-3;Q640L3-2	Cell cycle progression protein 1	Ccpg1
25.665	25.5412	24.9141	NaN	25.8723	26.1402	25.0427	NaN				2	2	2	7.2	7.2	7.2	46.09	0	7.244	284570000	10	Q9QYP6;D3Z7S3;F7A092;Q9QYP6-2;F6SY96	Q9QYP6;D3Z7S3;F7A092;Q9QYP6-2;F6SY96	5-azacytidine-induced protein 2	Azi2
29.1156	29.0368	28.8919	29.2757	28.9849	28.9626	29.014	28.8693				13	13	13	18.9	18.9	18.9	96.932	0	58.359	3810000000	34	Q3URD3;D3Z7V3;H7BX64;Q3URD3-2;F8WIH0;F6UV57;F6YCM8;Q3URD3-5;Q3URD3-4;Q3URD3-3;D3YV81;D3Z0N1;F6WY34	Q3URD3;D3Z7V3;H7BX64;Q3URD3-2;F8WIH0;F6UV57;F6YCM8;Q3URD3-5;Q3URD3-4;Q3URD3-3	Sarcolemmal membrane-associated protein	Slmap
NaN	NaN	NaN	NaN	NaN	NaN	24.5561	NaN				8	1	1	16.6	2.5	2.5	61.389	0.00047214	3.9052	109260000	3	D3Z7X0;D3Z2B3	D3Z7X0;D3Z2B3		Acad12
NaN	NaN	NaN	NaN	NaN	NaN	23.6668	NaN	+			1	1	1	9.9	9.9	9.9	14.615	1	-2	24123000	0	D3Z7X9;Q9D8F1-2;Q9D8F1	D3Z7X9;Q9D8F1-2;Q9D8F1	Alpha-ketoglutarate-dependent dioxygenase alkB homolog 4	Alkbh4
30.5565	30.5211	30.9552	28.9678	30.8646	30.7054	30.5946	30.6938				6	6	6	62.3	62.3	62.3	16.453	0	26.131	10852000000	42	D5MCW4;Q9CQ89;Q9CQ89-3	D5MCW4;Q9CQ89	Protein CutA	Cuta
NaN	NaN	NaN	NaN	24.3783	NaN	NaN	NaN				1	1	1	31.6	31.6	31.6	8.9873	0.00046912	3.7009	105520000	1	D6RCG4;S4R177;Q8VDW4	D6RCG4;S4R177;Q8VDW4	Ubiquitin-conjugating enzyme E2 W	Ube2w
29.686	29.3951	29.5905	30.2209	29.8275	30.3425	29.9258	29.9631				8	8	8	53.6	53.6	53.6	24.087	0	80.155	6757900000	38	D6RCK1;Q08297;A3KGI2;F7AT35	D6RCK1;Q08297;A3KGI2;F7AT35	DNA repair protein RAD51 homolog 1	Rad51
NaN	NaN	NaN	NaN	NaN	NaN	NaN	NaN	+			1	1	1	6.6	6.6	6.6	16.123	1	-2	0	1	D6RDD8;E9QAF2;E9PWJ7	D6RDD8;E9QAF2;E9PWJ7		Abca16
25.2065	25.2919	26.0459	24.1773	NaN	NaN	NaN	NaN				2	2	2	15.5	15.5	15.5	22.265	0	10.43	189010000	9	P42925;D6REH1;Q5D073	P42925;D6REH1;Q5D073	Peroxisomal membrane protein 2	Pxmp2
25.3234	25.29	NaN	25.5119	25.5846	25.4037	25.525	NaN				3	3	3	3.8	3.8	3.8	103.01	0.00062025	3.4905	287340000	10	Q9DBM1;D6RET6	Q9DBM1;D6RET6	G patch domain-containing protein 1	Gpatch1
NaN	NaN	28.6704	NaN	NaN	29.8798	NaN	NaN				4	4	4	9	9	9	57.943	0.00062199	3.5619	4562800000	5	Q8BGT5;D6RFQ8	Q8BGT5;D6RFQ8	Alanine aminotransferase 2	Gpt2
NaN	NaN	NaN	NaN	NaN	NaN	NaN	25.961				2	2	2	26.8	26.8	26.8	11.475	0	12.721	408350000	8	Q9D162;F6WM75;D6RG69;Q9D162-3;Q9D162-2	Q9D162;F6WM75;D6RG69;Q9D162-3;Q9D162-2	Coiled-coil domain-containing protein 167	Ccdc167
NaN	NaN	NaN	NaN	NaN	NaN	NaN	25.6946				3	1	1	18.8	9.1	9.1	21.073	0	8.9533	338630000	7	D6RGR1	D6RGR1		Manba
26.7837	26.6676	NaN	26.7521	26.8098	26.4291	26.6292	26.8877				4	4	4	19.5	19.5	19.5	28.984	0	4.8089	685670000	17	D6RGR4;Q9DAJ4;Q9DAJ4-2;Q9DAJ4-3	D6RGR4;Q9DAJ4;Q9DAJ4-2;Q9DAJ4-3	WD repeat domain-containing protein 83	Wdr83
28.6714	28.9284	28.9374	29.4311	28.7634	28.8783	28.8696	28.7631				7	7	7	22.6	22.6	22.6	49.771	0	24.141	3468100000	34	P82343;D6RHA2;P82343-2;G3XA46	P82343;D6RHA2;P82343-2	N-acylglucosamine 2-epimerase	Renbp
NaN	NaN	NaN	NaN	NaN	NaN	NaN	27.802				1	1	1	4.2	4.2	4.2	34.132	0.0015013	2.7216	1620700000	1	D6RHA9	D6RHA9		Tmtc4
NaN	NaN	NaN	24.2472	NaN	NaN	NaN	NaN				1	1	1	4.1	4.1	4.1	57.568	0.000619	3.4535	79841000	2	Q9CZH8;D6RHN3;E9Q478;Q9CZH8-2	Q9CZH8;D6RHN3;E9Q478;Q9CZH8-2	Coiled-coil domain-containing protein 77	Ccdc77
NaN	NaN	NaN	NaN	NaN	NaN	NaN	NaN	+			1	1	1	22	22	22	4.6682	1	-2	0	1	D6RHS3;E9PZY7;E9PYB1	D6RHS3;E9PZY7;E9PYB1		Tbc1d14
29.184	28.933	29.3511	28.963	29.3339	29.3489	29.0813	29.1307				3	3	3	34.9	34.9	34.9	16.254	0	45.391	5345100000	36	D6RI20;Q9CR20;J3QMQ2	D6RI20;Q9CR20	Immediate early response 3-interacting protein 1	Hdhd2;Ier3ip1
NaN	NaN	NaN	NaN	NaN	NaN	NaN	27.2836				1	1	1	13	13	13	12.509	0	4.4711	1092000000	7	D6RI31;Q8BFQ6	D6RI31;Q8BFQ6	Disrupted in renal carcinoma protein 2 homolog	Dirc2
NaN	NaN	NaN	NaN	NaN	NaN	NaN	23.6222				2	1	1	12	8.7	8.7	27.619	0.0004697	3.7346	57567000	1	D6RII5;Q91YQ7	D6RII5;Q91YQ7	Protein RMD5 homolog B	Rmnd5b
29.8546	29.9242	30.0436	30.4055	30.2413	30.2227	30.0578	30.2735				10	10	10	60.4	60.4	60.4	17	0	34.412	8282300000	69	E0CX20;Q6PGH1	E0CX20;Q6PGH1	Protein BUD31 homolog	Bud31
27.471	26.8783	27.3672	26.8363	27.1259	NaN	NaN	27.1281				3	3	3	53.3	53.3	53.3	11.933	0	17.149	915240000	11	E0CZ04;E0CX39;Q923B0;Q923B0-2;H3BKQ5	E0CZ04;E0CX39;Q923B0;Q923B0-2	Gamma-glutamylaminecyclotransferase	Ggact
NaN	NaN	NaN	NaN	NaN	NaN	24.4636	NaN				1	1	1	4.9	4.9	4.9	43.746	0.00046992	3.7519	78231000	4	P0CB42;E0CX46;E0CZH7;E0CY72;E0CYA7	P0CB42;E0CX46;E0CZH7;E0CY72;E0CYA7	Alkylated DNA repair protein alkB homolog 1	Alkbh1
27.6613	27.5709	27.4803	27.9468	27.5123	27.2531	NaN	27.4032				12	10	10	11.6	10.3	10.3	147.45	0	17.939	1197900000	28	Q8BYJ6;E0CX53;E9Q6Q8;F6SUV7;Q8BYJ6-2;H7BX82;Q8BYJ6-4;Q8BYJ6-3;Q8BYJ6-5	Q8BYJ6;E0CX53;E9Q6Q8;F6SUV7;Q8BYJ6-2;H7BX82;Q8BYJ6-4;Q8BYJ6-3	TBC1 domain family member 4	Tbc1d4
30.0243	30.027	30.695	30.7109	28.6223	28.914	29.1089	28.7437				5	5	5	21.1	21.1	21.1	26.477	0	17.02	6369900000	42	Q9D2C7;E0CX98;E0CZE8;E0CXR0	Q9D2C7;E0CX98	Bax inhibitor 1	Tmbim6
NaN	NaN	NaN	NaN	NaN	NaN	NaN	24.2463				3	1	1	4.7	1.9	1.9	105.28	0	6.2074	203140000	4	Q61301;Q61301-3;Q8BS72;E0CXB9;Q61301-2	Q61301;Q61301-3;Q8BS72;E0CXB9;Q61301-2	Catenin alpha-2	Ctnna2
NaN	NaN	24.5569	NaN	NaN	NaN	NaN	NaN	+			6	1	1	65.3	6.8	6.8	13.625	1	-2	43589000	1	E0CXJ3	E0CXJ3		Eif2s2
29.1247	29.0102	29.0818	29.5709	NaN	NaN	NaN	NaN				10	10	10	19.8	19.8	19.8	80.618	0	20.096	2072600000	19	P26928;E0CXN0	P26928;E0CXN0	Hepatocyte growth factor-like protein;Hepatocyte growth factor-like protein alpha chain;Hepatocyte growth factor-like protein beta chain	Mst1
27.2752	27.3336	27.4917	27.6734	27.4451	27.6327	27.3887	26.9788				15	9	9	27.2	17.4	17.4	83.446	0	23.799	1169900000	30	Q08122;Q08122-2;E0CXS2;E0CY14;Q08122-1;Q08122-4;Q3TY99;E0CXU1;F8WIE2;E0CXS9;J3KMT7;F6TS96;F6YM15;E0CYM5;E0CY76;E0CYI6;F6X5U5	Q08122;Q08122-2;E0CXS2;E0CY14;Q08122-1;Q08122-4;Q3TY99;E0CXU1;F8WIE2;E0CXS9;J3KMT7;F6TS96	Transducin-like enhancer protein 3	Tle3
26.9755	26.4413	26.9633	25.0965	NaN	NaN	NaN	NaN				4	4	4	11.5	11.5	11.5	66.654	0	9.6102	365310000	7	Q80V03;E0CXW2;E9PUK2;Q80V03-2	Q80V03;E0CXW2;E9PUK2;Q80V03-2	Uncharacterized aarF domain-containing protein kinase 5	Adck5
28.4487	28.514	28.6847	28.7233	NaN	NaN	NaN	NaN				11	11	11	35.5	35.5	35.5	56.885	0	21.985	1418800000	21	Q8BYN5;E0CXZ1;J3QM95;F8WGT4;Q8BYN5-2;Q8BYN5-3	Q8BYN5;E0CXZ1;J3QM95;F8WGT4;Q8BYN5-2	FSD1-like protein	Fsd1l
NaN	NaN	NaN	NaN	NaN	NaN	NaN	26.858				1	1	1	12.5	12.5	12.5	8.0738	0.0069204	1.9294	1204200000	9	Q9CR64;E0CY07;Q9CR64-2	Q9CR64;E0CY07;Q9CR64-2	Protein kish-A;Protein kish	Tmem167a;Tmem167
26.3586	25.8115	25.6386	26.5597	NaN	NaN	NaN	NaN				4	4	4	17.5	17.5	17.5	27.895	0.00015901	4.2061	377930000	11	Q91X58;E0CY18	Q91X58;E0CY18	AN1-type zinc finger protein 2B	Zfand2b
NaN	NaN	23.1825	NaN	NaN	NaN	NaN	NaN				11	1	1	33.3	2.8	2.8	53.495	0.0026682	2.4567	37256000	1	E0CY45;E9PUK7	E0CY45;E9PUK7		Runx2
26.3663	26.3573	26.4489	26.5639	26.2105	26.2049	25.8984	26.0523				3	3	3	32.3	32.3	32.3	11.455	0	5.0316	561710000	14	E0CY66;E0CY63;Q9CQX5	E0CY66;E0CY63;Q9CQX5	Claudin domain-containing protein 1	Cldnd1
27.1435	27.1635	27.0328	NaN	27.5479	26.853	27.057	27.3984				6	6	6	12.1	12.1	12.1	63.388	0	14.381	1008700000	16	Q62511;E0CY81;Q62511-2;Q3U381	Q62511;E0CY81;Q62511-2	E3 ubiquitin-protein ligase ZFP91	Zfp91
27.1591	27.1502	26.897	27.346	27.3917	27.2325	NaN	27.2215				3	3	3	39	39	39	12.24	0	69.27	1115300000	18	Q9CQ36;E0CYA9	Q9CQ36;E0CYA9	DNA polymerase epsilon subunit 4	Pole4
29.5217	29.5606	29.622	29.9303	28.3459	28.5846	28.4916	28.2211				8	8	2	41.2	41.2	14.1	32.931	0	90.834	4104000000	43	Q6PCP5;E0CYB9;Q6PCP5-4;E0CYI3;Q6PCP5-3;F7CTF8;F7BC60	Q6PCP5;E0CYB9;Q6PCP5-4;E0CYI3;Q6PCP5-3;F7CTF8	Mitochondrial fission factor	Mff
NaN	NaN	NaN	NaN	NaN	NaN	NaN	27.1327				2	2	2	11.6	11.6	11.6	36.778	0	12.959	1646100000	13	P23708;F6TWX0;F7DFJ2;E0CYF3;Q9DBV7;P23708-2	P23708;F6TWX0;F7DFJ2;E0CYF3;Q9DBV7;P23708-2	Nuclear transcription factor Y subunit alpha	Nfya
NaN	NaN	NaN	NaN	26.5654	26.5557	26.3383	26.6751				2	2	2	15.1	15.1	15.1	28.78	0	36.371	505580000	9	Q9D0U6;E0CYK4;E0CYF5	Q9D0U6;E0CYK4;E0CYF5	Repressor of RNA polymerase III transcription MAF1 homolog;Repressor of RNA polymerase III transcription MAF1	Maf1
29.3873	29.4287	29.4576	29.6156	29.4353	29.2662	29.5758	29.0881				10	10	10	32.6	32.6	32.6	44.203	0	41.819	4880300000	39	E0CYH0;Q9ER69;F7CCI4;Q9ER69-2;E0CZF5	E0CYH0;Q9ER69;F7CCI4;Q9ER69-2	Pre-mRNA-splicing regulator WTAP	Wtap
29.8929	29.9266	29.8318	30.395	29.7197	29.6618	29.5054	29.6183				15	15	15	31	31	31	68.879	0	56.433	6551700000	69	E0CYH4;Q8C6G8;F7DFQ2;F6UT94;F8WH48	E0CYH4;Q8C6G8	WD repeat-containing protein 26	Wdr26
NaN	NaN	NaN	NaN	29.0425	28.9487	28.8205	28.9666				7	7	7	21.4	21.4	21.4	55.986	0	39.916	1768200000	22	Q6P6I8;E0CYM8;P97797;P97797-2;E0CX65;E9QPT7;P97797-3	Q6P6I8;E0CYM8;P97797;P97797-2	Tyrosine-protein phosphatase non-receptor type substrate 1	Sirpa
NaN	NaN	NaN	NaN	NaN	NaN	NaN	26.3647				1	1	1	4.9	4.9	4.9	23.641	0.00047111	3.8209	221210000	4	F7B6A4;F7C1U0;E0CYQ0	F7B6A4;F7C1U0;E0CYQ0		Kctd17
NaN	NaN	NaN	NaN	NaN	NaN	24.7102	NaN				1	1	1	3	3	3	68.954	0	16.664	83503000	2	Q8BUR3;E0CYS8;Q3TAY5;Q8BUR3-2	Q8BUR3;E0CYS8;Q3TAY5;Q8BUR3-2	Forkhead box protein J3	Foxj3
25.5025	25.6274	25.5993	26.1246	NaN	NaN	NaN	NaN				3	3	3	2.7	2.7	2.7	138.07	0	4.9359	189840000	8	E9Q3I3;Q5DU57;E0CYU0;Q5DU57-2;E9PYK8;Q3UTH8;S4R1K5;B1AXI2;B1AXI4;B1AXI6;E0CX56;Q7TNR9;Q3UTH8-2;Q3UTH8-3;Q3UTH8-4	E9Q3I3;Q5DU57;E0CYU0;Q5DU57-2	Spermatogenesis-associated protein 13	Spata13
NaN	NaN	24.0287	NaN	NaN	NaN	NaN	NaN				2	2	2	4.8	4.8	4.8	88.566	0.00062006	3.4848	47388000	2	Q9DCB4;Q9DCB4-4;E0CYU3;E0CZ08;E9Q4A0;F7D425;Q9DCB4-6;Q9DCB4-8;Q9DCB4-10;Q9DCB4-7;Q9DCB4-9;Q9DCB4-5;Q9DCB4-3	Q9DCB4;Q9DCB4-4;E0CYU3;E0CZ08;E9Q4A0;F7D425;Q9DCB4-6;Q9DCB4-8;Q9DCB4-10;Q9DCB4-7;Q9DCB4-9;Q9DCB4-5;Q9DCB4-3	cAMP-regulated phosphoprotein 21	Arpp21
32.0921	32.0892	32.0005	32.4248	31.4233	31.5273	31.6476	31.349				12	12	12	78.9	78.9	78.9	24.634	0	212.42	27760000000	120	P23506;F7D432;E9PWE0;E0CYV0;P23506-2;F6V9F1;F6TXE3;E0CYF2	P23506;F7D432;E9PWE0;E0CYV0;P23506-2;F6V9F1	Protein-L-isoaspartate(D-aspartate) O-methyltransferase;Protein-L-isoaspartate O-methyltransferase	Pcmt1
NaN	NaN	NaN	NaN	NaN	NaN	NaN	25.3765				2	2	2	17	17	17	21.434	0	4.8051	128410000	2	Q9D291;E0CYV4;Q8BIB9	Q9D291;E0CYV4;Q8BIB9	Desumoylating isopeptidase 2	Desi2
28.4431	28.6721	29.1104	29.0687	27.1685	27.3881	26.013	26.5567				24	24	24	19.9	19.9	19.9	181.79	0	76.127	2015600000	61	E0CZ22;G3XA21;D3Z624;E9PYI5;E0CYC5	E0CZ22;G3XA21;D3Z624		Mroh1
29.9117	29.7834	29.9644	30.4415	30.4178	30.556	30.5217	30.4001				18	17	17	30.7	29.5	29.5	80.86	0	42.732	8793300000	82	P28740-1;P28740;P28740-2;E0CZ72;F8VQ42;F6SUU5;Q9D481	P28740-1;P28740;P28740-2;E0CZ72;F8VQ42	Kinesin-like protein KIF2A;Kinesin-like protein	Kif2a
28.7771	28.6892	28.3743	28.9656	28.3749	28.6307	28.5781	28.7495				13	8	8	35.2	22.7	22.7	59.173	0	70.75	2958400000	33	P48453;E0CZ78;P48453-2;G3X8U7;E9Q6P2	P48453;E0CZ78;P48453-2;G3X8U7;E9Q6P2	Serine/threonine-protein phosphatase 2B catalytic subunit beta isoform;Serine/threonine-protein phosphatase	Ppp3cb
29.4818	29.6333	29.5053	29.9874	29.8356	29.7469	29.6622	29.5652				16	16	16	46.1	46.1	46.1	60.273	0	114.5	5929000000	83	Q8VBW6;E0CZE0	Q8VBW6;E0CZE0	NEDD8-activating enzyme E1 regulatory subunit	Nae1
NaN	NaN	27.104	NaN	NaN	NaN	NaN	NaN				3	3	3	1.8	1.8	1.8	292	0	6.1126	751090000	3	E2JF22;E9PUQ9;F7AC58	E2JF22;E9PUQ9;F7AC58	Piezo-type mechanosensitive ion channel component 1;Piezo-type mechanosensitive ion channel component	Piezo1
28.7164	28.2569	28.2868	28.99	29.1094	28.7552	29.0935	28.9778				11	11	11	10.7	10.7	10.7	145.78	0	19.472	3152200000	24	Q6P4S6;F6S7W6;E9PU87;F6U8X4;F6U6U5;Q6P4S6-2	Q6P4S6;F6S7W6;E9PU87;F6U8X4;F6U6U5;Q6P4S6-2	Serine/threonine-protein kinase SIK3	Sik3
30.4977	30.5066	30.4644	30.8814	30.8457	30.7009	30.829	30.7311				22	22	22	47.5	47.5	47.5	68.249	0	106.71	11916000000	118	Q91X20;E9PU93;D3YYA0;D6RI55;D6RET1	Q91X20;E9PU93;D3YYA0	Set1/Ash2 histone methyltransferase complex subunit ASH2	Ash2l
30.6918	30.7301	30.7335	30.807	31.0453	31.1642	31.1232	31.1711				46	46	46	28.9	28.9	28.9	254.61	0	165.31	14040000000	181	Q571H0;E9PU96;Q571H0-2	Q571H0;E9PU96	Nucleolar pre-ribosomal-associated protein 1	Urb1
28.7721	29.0111	28.8698	29.3687	28.8724	28.7827	28.7083	28.8181				12	11	11	9.7	9.3	9.3	169.1	0	21.574	3461300000	43	Q5BLK4;E9PUA2	Q5BLK4;E9PUA2	Terminal uridylyltransferase 7	Zcchc6
25.9662	26.1303	26.0178	25.8085	26.2022	26.035	26.457	26.1634				5	5	4	7.1	7.1	6.2	108.01	0	13.78	504060000	25	Q8R0S2;E9PUA3;Q8R0S2-2	Q8R0S2;E9PUA3;Q8R0S2-2	IQ motif and SEC7 domain-containing protein 1	Iqsec1
NaN	NaN	25.6309	26.4051	NaN	NaN	NaN	NaN				26	2	2	47.6	3.4	3.4	73.681	0.0029516	2.3878	345170000	8	E9PUA5;G3UX22	E9PUA5	Kinesin-like protein	Kifc5b
29.2641	28.8644	28.7124	29.3529	29.3811	29.317	29.4212	29.3811				6	6	6	45.9	45.9	45.9	21.133	0	51.427	4352900000	43	E9PUA7;Q62393-2;Q62393-3;Q62393;F8WHQ1;D3Z125;D3Z7X7;D3Z637;D3Z2U2	E9PUA7;Q62393-2;Q62393-3;Q62393;F8WHQ1;D3Z125;D3Z7X7;D3Z637;D3Z2U2	Tumor protein D52	Tpd52
30.3198	30.2721	30.0579	30.434	30.8271	30.8296	31.0503	30.7743				18	18	18	47.7	47.7	47.7	61.23	0	154.99	11309000000	91	Q2YDW2;E9PUB7;D3YX87;Q2YDW2-2	Q2YDW2;E9PUB7;D3YX87;Q2YDW2-2	Protein misato homolog 1	Msto1
26.8243	26.6465	26.425	26.5868	26.4054	26.6238	26.3558	26.5272				3	3	3	9.2	9.2	9.2	65.751	0	9.8679	672610000	17	Q8BSI6;E9PUE1	Q8BSI6;E9PUE1	R3H and coiled-coil domain-containing protein 1	R3hcc1
26.5505	26.7318	26.5348	26.5372	27.0729	27.3483	27.1246	27.1982				3	3	3	4	4	4	99.705	0	5.7972	867570000	18	Q80Z60;Q80Z60-2;F7DDS0;E9QKA6;E9PUE3;Q80Z60-3;F6T2B3	Q80Z60;Q80Z60-2;F7DDS0;E9QKA6;E9PUE3;Q80Z60-3;F6T2B3	Endothelin-converting enzyme 2;Methyltransferase-like region;Endothelin-converting enzyme 2 region	Ece2
31.578	31.6133	31.6367	31.8089	30.3842	30.379	30.3394	30.2028				27	27	26	46	46	44.8	97.666	0	197.32	16256000000	155	Q5SSL4;E9PUE7;Q5SSL4-2;Q5SSL4-4;Q5SSL4-3;H3BKV6;H3BKT3;H3BJY3;Z4YN68;H3BL84	Q5SSL4;E9PUE7;Q5SSL4-2;Q5SSL4-4;Q5SSL4-3	Active breakpoint cluster region-related protein	Abr
32.6638	32.6178	32.6694	33.0084	32.1729	32.1442	32.0595	31.9878				39	39	39	52	52	52	109.25	0	323.31	40651000000	290	Q61210-5;E9PUF7;Q61210;Q61210-2;Q61210-4;Q61210-3;F6ZN61;D3YVJ9	Q61210-5;E9PUF7;Q61210;Q61210-2;Q61210-4;Q61210-3;F6ZN61	Rho guanine nucleotide exchange factor 1	Arhgef1
NaN	NaN	NaN	NaN	NaN	NaN	NaN	25.3281				1	1	1	13	13	13	15.869	0	9.1632	189350000	1	E9PUW6;E9PUH6;Q80ZM8	E9PUW6;E9PUH6;Q80ZM8	Cardiolipin synthase (CMP-forming)	Crls1
30.5328	30.5677	30.6828	29.139	29.827	30.0157	NaN	30.143				19	4	4	7.7	2.3	2.3	271.66	0	35.616	7755500000	15	E9PUM4;Q71LX4	E9PUM4;Q71LX4	Talin-2	Tln2
26.5723	26.1649	26.6618	NaN	NaN	NaN	NaN	NaN				3	3	3	4.8	4.8	4.8	94.475	0	17.94	341240000	7	Q9CQ33;E9PUQ1;Q9CQ33-2;F6VJI5	Q9CQ33;E9PUQ1;Q9CQ33-2	Leucine-zipper-like transcriptional regulator 1	Lztr1
30.7453	30.6553	30.641	31.1223	30.9266	30.904	30.7094	30.8198				30	30	30	43.2	43.2	43.2	113.28	0	127.44	13335000000	136	Q921M4;E9PUQ5;Q921M4-2;Z4YJU8;A2AN46;A2AN48;A2AN45;A2AN44;A2AN42	Q921M4;E9PUQ5;Q921M4-2;Z4YJU8	Golgin subfamily A member 2	Golga2
30.7624	30.7303	30.557	31.1902	31.4327	31.4918	31.4987	31.3903				26	26	26	53.5	53.5	53.5	67.488	0	120.08	17045000000	126	Q3UYU2;E9PUQ7;Q8BNV1;F6ZHN3;F6SY41	Q3UYU2;E9PUQ7;Q8BNV1;F6ZHN3	tRNA (uracil-5-)-methyltransferase homolog A	Trmt2a
30.8267	30.7998	30.6743	31.0145	30.9249	30.9166	30.9754	30.7481				38	38	22	25.7	25.7	14.5	269.67	0	211.42	13621000000	192	E9PUR0;E9Q1M6;F7DE17;F6RRY0;F6SI14;F7C545;F7DD37;F6YYD3	E9PUR0;E9Q1M6		Ankhd1
29.1517	28.8223	28.9639	29.3629	28.5841	28.5074	28.2992	28.1831				14	14	14	23.6	23.6	23.6	86.052	0	76.707	3158600000	63	P06537;E9PUR6;P06537-3;E9PYV1;P06537-4;P06537-2;E9Q310;E9Q8A6;D6RIL1;D3Z473;A3KN90	P06537;E9PUR6;P06537-3;E9PYV1;P06537-4;P06537-2;E9Q310	Glucocorticoid receptor	Nr3c1
31.1189	31.2398	31.1384	31.5332	31.7878	31.6877	31.7702	31.7404				44	44	44	39.3	39.3	39.3	166.75	0	176.02	21055000000	232	E9PUU4;Q8BX17;A2AFQ9;F7CKD6	E9PUU4;Q8BX17;A2AFQ9	Gem-associated protein 5	Gemin5
27.0187	NaN	26.9611	27.0979	27.5786	28.2527	27.6397	28.0042				4	3	1	18.4	15.4	3.8	30.717	0	23.861	1206200000	10	E9PUV2;E9PVR4	E9PUV2		Fcgr3
NaN	NaN	NaN	25.1798	NaN	NaN	NaN	NaN				4	4	4	7.1	7.1	7.1	114.41	0	4.7732	164700000	8	P58660;E9PUV9	P58660;E9PUV9	Caspase recruitment domain-containing protein 10	Card10
NaN	NaN	NaN	NaN	NaN	NaN	NaN	23.4991				1	1	1	13.8	13.8	13.8	20.923	0.00031776	4.19	86928000	1	Q9Z223;E9PUX1;E9PVP5;Q9Z223-3;Q9Z223-1	Q9Z223;E9PUX1;E9PVP5;Q9Z223-3;Q9Z223-1	Molybdopterin synthase catalytic subunit	Mocs2
NaN	NaN	NaN	NaN	24.5135	NaN	NaN	NaN				2	2	2	23.7	23.7	23.7	15.437	0.0010749	3.238	223730000	8	O35680;E9PUY1	O35680;E9PUY1	28S ribosomal protein S12, mitochondrial	Mrps12
27.1119	26.9365	27.2608	27.4908	27.2534	27.3214	27.1772	26.8731				4	4	4	10.8	10.8	10.8	46.597	0	7.3639	1047300000	29	Q62083;E9PUZ5;E9QAC6	Q62083;E9PUZ5;E9QAC6	PRKCA-binding protein;Galectin	Pick1
29.8468	29.803	29.9527	30.181	29.7858	29.7925	29.6814	29.7042				25	25	25	37.9	37.9	37.9	90.973	0	55.141	6682900000	84	Q9D5V5;E9PV12;G3X914;E9Q6Z0;F8VQI6	Q9D5V5;E9PV12;G3X914;E9Q6Z0	Cullin-5	Cul5
NaN	NaN	NaN	NaN	26.9738	26.8582	27.0576	NaN				9	3	3	17.5	5.9	5.9	66.899	0	9.4778	340320000	7	Q68FL4;E9PV16;H3BKT5;F8WI65;F8WGT1;Q68FL4-2;H3BL31;D3YYM7	Q68FL4;E9PV16;H3BKT5;F8WI65;F8WGT1;Q68FL4-2	Putative adenosylhomocysteinase 3;Adenosylhomocysteinase	Ahcyl2
28.3782	28.51	28.536	29.1207	28.1066	28.3609	28.2372	28.1952				11	11	11	27.2	27.2	27.2	65.444	0	48.897	2473400000	36	Q8VE09;E9PV21;G3X8X1	Q8VE09;E9PV21;G3X8X1	Tetratricopeptide repeat protein 39C	Ttc39c
31.8321	31.8351	31.9067	31.9911	31.8999	32.012	31.9749	31.9585				26	26	26	63	63	63	63.589	0	132.93	28602000000	210	Q505F5;E9PV22;F6YT33;F6Z4L9	Q505F5;E9PV22	Leucine-rich repeat-containing protein 47	Lrrc47
33.4353	33.377	33.313	33.4359	33.017	33.0242	33.1339	33.0463				60	60	60	55.1	55.1	55.1	139.34	0	323.31	72801000000	457	O08808;E9PXV7;E9PV41;Q6NS79;D3Z074	O08808;E9PXV7;E9PV41;Q6NS79;D3Z074	Protein diaphanous homolog 1	Diaph1;Diap1
31.6731	31.8416	32.2375	32.5327	32.4469	32.4556	32.4189	32.7121				2	2	2	14.2	14.2	14.2	12.159	0.0030846	2.312	36159000000	9	O35143;E9PV44	O35143;E9PV44	ATPase inhibitor, mitochondrial	Atpif1
26.3138	26.2951	26.3645	24.7018	26.4475	25.7012	26.4241	26.4061				2	2	2	27.8	27.8	27.8	16.362	0	11.401	524950000	9	E9Q1I2;E9PV68;E9Q199;Q8R2Y9;E9Q2V9;E9PW70	E9Q1I2;E9PV68;E9Q199;Q8R2Y9;E9Q2V9;E9PW70	SOSS complex subunit B1	Nabp2
NaN	NaN	NaN	NaN	NaN	26.4274	NaN	NaN				2	2	2	9.5	9.5	9.5	42.106	0	4.6107	242550000	2	Q8R0X2;E9PV69;Q8R0X2-2	Q8R0X2;E9PV69;Q8R0X2-2	CDK2-associated and cullin domain-containing protein 1	Cacul1
27.2651	27.0914	27.2046	27.5683	27.4962	27.484	27.3629	27.4895				8	8	8	5.9	5.9	5.9	158.46	0	11.344	1169400000	24	Q61026;E9PV80;D3Z4F6	Q61026;E9PV80	Nuclear receptor coactivator 2	Ncoa2
NaN	NaN	NaN	NaN	NaN	NaN	NaN	24.7801				1	1	1	1.2	1.2	1.2	106.79	0.0043764	2.1417	89614000	4	E9PV86;E9PYR7;E9PW38	E9PV86;E9PYR7;E9PW38		Mctp1
31.7481	31.7177	31.8786	32.069	31.6826	31.7421	31.6372	31.7285				28	28	2	57.8	57.8	4	84.456	0	240.93	27576000000	169	E9PVA6;Q9JLQ2;F7BIK4;F6WV69;D3Z409;F6SLJ2	E9PVA6;Q9JLQ2;F7BIK4	ARF GTPase-activating protein GIT2	Git2
33.8262	33.891	33.8414	33.9147	34.0713	34.168	34.1663	34.1284				124	124	124	61.1	61.1	61.1	293.02	0	323.31	122850000000	804	E9PVA8;Q8BIX2	E9PVA8		Gcn1l1
26.1618	25.8684	26.217	25.8959	25.7768	25.9118	25.9046	25.7062				4	4	4	5.3	5.3	5.3	135.52	0	9.9917	433170000	17	E9PVB5;E9PVB5-2;A2AFY7;A2AGG1	E9PVB5;E9PVB5-2;A2AFY7	Tetratricopeptide repeat protein 17	Ttc17
28.814	28.7547	28.4305	29.1942	28.7816	28.6509	28.9197	28.4801				9	9	9	23.2	23.2	23.2	72.792	0	29.039	3576500000	51	P53668;E9PVB6;F6PZ73	P53668;E9PVB6;F6PZ73	LIM domain kinase 1	Limk1
NaN	NaN	NaN	NaN	25.5472	NaN	25.5622	NaN				2	2	2	3.8	3.8	3.8	74.633	0.0013569	2.8088	106520000	5	Q8BY35;E9PVB8;Q8BY35-2	Q8BY35;E9PVB8;Q8BY35-2	FYVE, RhoGEF and PH domain-containing protein 2	Fgd2
NaN	NaN	NaN	NaN	NaN	NaN	NaN	28.5201				62	1	1	48.2	0.6	0.6	175.46	0.0048007	2.0728	1679700000	8	E9PVC5;E9Q770;D6RCH1;D3YWY7;D3YWM1;D3Z439;D3YWC6	E9PVC5		Eif4g1
NaN	NaN	NaN	NaN	NaN	NaN	NaN	25.1673				1	1	1	2	2	2	79.316	0.0064954	1.9613	160890000	4	E9PVD1	E9PVD1	Coiled-coil domain-containing protein 62	Ccdc62
NaN	NaN	NaN	NaN	NaN	NaN	NaN	NaN	+			13	1	1	25.9	1.6	1.6	69.189	1	-2	0	1	E9PVD4	E9PVD4		Akap13
NaN	NaN	NaN	NaN	NaN	NaN	NaN	NaN	+			1	1	1	0.9	0.9	0.9	147.84	1	-2	0	1	Q8BYR5;F6SH36;E9PVF7;Q8BYR5-5	Q8BYR5;F6SH36;E9PVF7;Q8BYR5-5	Calcium-dependent secretion activator 2	Cadps2
29.7327	29.6134	29.7475	30.1625	NaN	NaN	NaN	NaN				11	11	11	49.1	49.1	49.1	32.951	0	43.258	3267200000	40	Q9JMD3;E9PVP0;G3UW37;G3UY59;G3V020;G3UY87;G3UYM0;G3UZB9;G3UYN6	Q9JMD3;E9PVP0;G3UW37;G3UY59;G3V020;G3UY87;G3UYM0	PCTP-like protein	Stard10
NaN	26.8218	NaN	NaN	NaN	NaN	NaN	NaN				3	3	3	8.4	8.4	8.4	61.668	0	4.4349	304610000	3	Q91WJ7;E9PZE9;E9PVQ3;Q91WJ7-2;E9Q5S6;E9Q7S4;E9Q1C3;E9Q8P1;E9Q106	Q91WJ7;E9PZE9;E9PVQ3;Q91WJ7-2;E9Q5S6;E9Q7S4	SPATS2-like protein	Spats2l
NaN	NaN	NaN	NaN	NaN	NaN	NaN	26.4519				9	1	1	64.4	13.3	13.3	19.676	0.00092336	3.2999	661030000	3	E9PVS5	E9PVS5		Immt
30.1904	30.6066	30.0772	29.4252	25.3883	NaN	NaN	26.9858				26	26	26	30.2	30.2	30.2	146.31	0	157.77	4179400000	72	E9PVU0;E9Q175;E9Q3L1;E9Q174;V9GXM4;V9GX76;Q64331	E9PVU0;E9Q175;E9Q3L1;E9Q174;V9GXM4;V9GX76;Q64331	Unconventional myosin-VI	Myo6
34.2081	34.1279	34.2547	34.6092	34.2225	34.2256	34.3405	34.3946				117	117	117	51.8	51.8	51.8	350.86	0	323.31	147100000000	685	E9PVX6	E9PVX6		Mki67
32.2814	32.2058	32.1086	32.5869	31.8074	31.8299	31.7589	31.7094				86	86	86	34	34	34	365.29	0	253.71	31760000000	316	E9QAH1;E9PVZ8	E9QAH1;E9PVZ8		Golgb1
29.1268	29.0757	29.5877	29.9582	28.4103	28.6147	28.7343	28.54				4	4	4	21.7	21.7	21.7	26.585	0	177.48	3841300000	20	Q9CY57;E9PW20;Q9CY57-5;Q9CY57-4;Q9CY57-3;Q9CY57-2;D3YZA1;D3Z7T7	Q9CY57;E9PW20;Q9CY57-5;Q9CY57-4;Q9CY57-3;Q9CY57-2;D3YZA1;D3Z7T7	Chromatin target of PRMT1 protein	Chtop
33.5011	33.5999	33.4235	33.2951	34.1103	33.94	34.1906	34.0314				15	15	13	63.2	63.2	60.4	45.345	0	323.31	122700000000	215	P28656;E9PW66;J3QP68	P28656;E9PW66;J3QP68	Nucleosome assembly protein 1-like 1	Nap1l1
30.3847	30.3847	30.2118	30.7136	30.2635	30.3196	30.4395	30.4355				13	13	12	48.7	48.7	46.6	38.914	0	40.911	9975300000	79	Q8BK63;Q8BK63-2;H7BXB1;E9Q4G7;E9PWB2;E9Q2U6;E9Q3W1;F6YBC9	Q8BK63;Q8BK63-2;H7BXB1;E9Q4G7;E9PWB2;E9Q2U6;E9Q3W1	Casein kinase I isoform alpha	Csnk1a1
29.1471	29.1536	29.3314	29.7595	29.6268	29.7008	29.6122	29.5814				13	13	13	29.7	29.7	29.7	72.349	0	73.522	5184000000	53	Q3TX08;H3BKS8;E9PWD4;H3BK68;D3Z413;H3BL70;H3BKB8;H3BKV3;G3V019;H3BL74;D6RFC0;D6RG86	Q3TX08;H3BKS8;E9PWD4	tRNA (guanine(26)-N(2))-dimethyltransferase	Trmt1
26.6484	26.4542	26.1966	26.3961	28.8593	28.3691	28.3394	28.7035				12	12	12	13.1	13.1	13.1	136.7	0	28.825	1686400000	31	Q8BKF1;E9PWD9;E0CY15;F6TLB0	Q8BKF1;E9PWD9;E0CY15;F6TLB0	DNA-directed RNA polymerase, mitochondrial;DNA-directed RNA polymerase	Polrmt
28.01	27.4406	27.4073	28.2938	28.0643	28.31	28.569	28.5555				7	6	0	14.1	13	0	67.899	0	23.376	2026500000	25	E9PWE2	E9PWE2		Tcf3
29.5092	29.4637	29.4793	29.8221	29.5622	29.5574	29.3945	29.4336				19	19	19	17.9	17.9	17.9	160.91	0	93.462	5301200000	83	E9PWG2;E9PY51	E9PWG2;E9PY51		Trappc8
31.8463	31.9589	31.8374	32.1641	32.104	32.1596	32.1083	32.1023				34	34	34	45.5	45.5	45.5	112.87	0	323.31	31689000000	216	E9PWG6	E9PWG6		Ncapg
25.6308	25.7547	NaN	NaN	NaN	NaN	NaN	NaN				5	5	4	4.4	4.4	3.3	154.51	0	7.3007	113690000	7	O35099;E9PWG9;D3YVC4	O35099;E9PWG9	Mitogen-activated protein kinase kinase kinase 5	Map3k5
26.7128	26.8119	NaN	24.9261	NaN	NaN	NaN	NaN				3	3	3	14.5	14.5	14.5	50.201	0	29.821	430550000	7	P27577;E9PWI8;V9GXE2;V9GX28	P27577;E9PWI8;V9GXE2;V9GX28	Protein C-ets-1	Ets1
NaN	NaN	NaN	NaN	NaN	NaN	NaN	22.8362				2	2	2	1.2	1.2	1.2	242.95	0.00077244	3.3963	92499000	2	E9PWM3	E9PWM3		Armcx4
NaN	NaN	NaN	NaN	NaN	NaN	NaN	24.2804				1	1	1	1.6	1.6	1.6	99.611	0.00015891	4.1946	84143000	4	Q99PI5;E9PWN0	Q99PI5;E9PWN0	Phosphatidate phosphatase LPIN2	Lpin2
30.426	NaN	NaN	NaN	NaN	NaN	NaN	NaN	+			17	1	1	45.5	1.2	1.2	62.432	1	-2	1442600000	1	E9PWN3	E9PWN3		Iars2
30.5823	30.6584	29.7189	30.2596	NaN	NaN	28.3047	NaN				14	8	6	51.6	32.3	29.7	35.181	0	39.354	5835700000	25	E9PWT4;E9QJR9;P14429;L7N260;P14431	E9PWT4;E9QJR9;P14429;L7N260;P14431	H-2 class I histocompatibility antigen, Q7 alpha chain;H-2 class I histocompatibility antigen, Q9 alpha chain	H2-Q7;H2-Q9
30.3588	30.2325	30.2046	30.5956	31.9214	31.8832	31.9043	31.7648				35	24	22	54.8	38.1	36.5	81.594	0	164.63	18706000000	157	P18653;E9PWV3;Q505N6;F6RQA2;F6Q8A4;G3UZI3;A2CEE8;B1B0X1	P18653;E9PWV3;Q505N6;F6RQA2;F6Q8A4;G3UZI3	Ribosomal protein S6 kinase alpha-1;Ribosomal protein S6 kinase	Rps6ka1
26.8425	NaN	NaN	NaN	NaN	27.0645	NaN	27.1832				3	3	3	12.9	12.9	12.9	32.769	0	6.4595	533480000	7	E9PWV4;Q3U4G0;Q3U4G0-2	E9PWV4;Q3U4G0;Q3U4G0-2	Uncharacterized protein C15orf41 homolog	BC052040
NaN	NaN	NaN	NaN	NaN	NaN	23.9662	NaN				3	3	3	6.3	6.3	6.3	52.304	0.00015939	4.2671	64526000	5	E9PWV7;Q923K4	E9PWV7;Q923K4	tRNA modification GTPase GTPBP3, mitochondrial	Gtpbp3
27.0979	27.1146	27.2291	27.4363	26.934	26.8684	27.0456	26.9016				12	11	11	15.7	14	14	110.8	0	15.789	941110000	31	E9PWW6;E9Q0D3;E9Q8M5;D6RI42;D3YZY2;D3YVH9;D3Z5I3	E9PWW6;E9Q0D3;E9Q8M5		Zc3h7a
29.6659	29.7791	29.5884	30.0162	30.0092	29.8703	29.9078	29.9245				25	25	25	22.1	22.1	22.1	161.75	0	89.757	6561700000	91	E9Q4Y2;E9PWW9	E9Q4Y2;E9PWW9		Rsf1
32.8314	32.7495	32.8555	32.9895	32.5343	32.5499	32.681	32.4672				23	23	23	61	61	61	57.598	0	323.31	51983000000	212	Q8C0C7;E9PWY9;D6RIJ2	Q8C0C7;E9PWY9	Phenylalanine--tRNA ligase alpha subunit	Farsa
NaN	NaN	NaN	NaN	NaN	NaN	NaN	25.2107				1	1	1	15.5	15.5	15.5	17.096	0.00015957	4.2966	220550000	3	E9PX10;Q8BML3;Q9D8C3-2;Q9D8C3	E9PX10;Q8BML3;Q9D8C3-2;Q9D8C3	Putative bifunctional UDP-N-acetylglucosamine transferase and deubiquitinase ALG13	Alg13;Glt28d2
NaN	NaN	NaN	NaN	NaN	NaN	NaN	24.817				2	2	2	5	5	5	90.372	0.00062354	3.636	127690000	2	Q7TT79;E9PX19;F6Q8J5	Q7TT79;E9PX19;F6Q8J5	Microcephalin	Mcph1
NaN	NaN	NaN	NaN	NaN	NaN	NaN	25.5121				1	1	1	14.1	14.1	14.1	9.3096	0.0060711	1.9855	312480000	7	Q3UN90;E9PX24	Q3UN90;E9PX24	LYR motif-containing protein 9	Lyrm9
26.7469	26.5498	26.8006	27.2736	27.6712	27.272	27.3093	27.3024				4	4	4	6.8	6.8	6.8	95.044	0	10.271	1011800000	16	Q8BPM2;E9Q1T3;E9PX30;Q8BPM2-2	Q8BPM2;E9Q1T3;E9PX30;Q8BPM2-2	Mitogen-activated protein kinase kinase kinase kinase 5;Mitogen-activated protein kinase kinase kinase kinase	Map4k5
29.8997	29.8768	29.8619	30.21	29.6681	29.8059	29.8625	29.8817				20	20	20	29.2	29.2	29.2	106.3	0	96.834	6782000000	75	Q8K2V1;E9PX53;E9QPR5;Q8K2V1-2;E0CXK8;E0CYV2;F6TLH3;F6V294;E0CX37;F6U5N5	Q8K2V1;E9PX53;E9QPR5;Q8K2V1-2	Serine/threonine-protein phosphatase 4 regulatory subunit 1	Ppp4r1
NaN	NaN	27.5289	NaN	NaN	NaN	NaN	NaN	+			5	1	1	15.2	2.4	2.4	41.322	1	-2	155610000	1	O19441;E9PX63	O19441;E9PX63		H2-Q1
29.9166	29.8264	29.8858	30.3704	29.7275	29.8094	29.9335	29.9552				16	16	16	28.4	28.4	28.4	79.671	0	53.599	7128700000	59	E9Q585;E9PX68;E9Q1Q0	E9Q585;E9PX68;E9Q1Q0		Slc4a1ap
27.9877	28.332	27.9986	28.1304	NaN	26.8616	27.131	27.331				3	3	3	36.4	36.4	36.4	12.228	0	35.915	1481400000	7	Q8CEI1;E9Q705;E9PX89	Q8CEI1;E9Q705;E9PX89	BolA-like protein 3	Bola3
NaN	25.7261	NaN	NaN	27.0152	26.6847	26.9406	NaN				2	2	2	7.1	7.1	7.1	45.926	0	6.2429	436080000	8	Q8BSF4;F7C386;E9PX91;F6TVX7;D3YY63	Q8BSF4;F7C386;E9PX91;F6TVX7;D3YY63	Phosphatidylserine decarboxylase proenzyme;Phosphatidylserine decarboxylase alpha chain;Phosphatidylserine decarboxylase beta chain	Pisd;Gm20671
30.9347	30.9108	31.1953	31.1658	30.5072	30.275	30.1258	30.3722				14	8	4	15	9	5.4	115.42	0	13.728	12314000000	33	Q8CFI0;Q8CFI0-3;E9PXB7	Q8CFI0;Q8CFI0-3;E9PXB7	E3 ubiquitin-protein ligase NEDD4-like	Nedd4l
NaN	NaN	NaN	27.3686	NaN	NaN	NaN	NaN				2	2	2	48.9	48.9	48.9	9.2296	0	5.514	781850000	9	E9PXB9;Z4YN86;Q9CQ85	E9PXB9;Z4YN86;Q9CQ85	Mitochondrial import inner membrane translocase subunit Tim22	Timm22
NaN	NaN	NaN	23.1486	NaN	NaN	NaN	NaN				19	1	1	50.8	2.2	2.2	55.815	0.0073466	1.902	14793000	2	E9PXC0;P14576-2	E9PXC0		Srp54c
28.1645	27.9838	28.7419	28.5919	28.0442	28.4164	28.2315	28.5656				5	5	4	15.3	15.3	12.4	36.953	0	12.582	2441100000	17	Q64705;E9PXC2;F6PWU6;F8WI12;Q64705-2	Q64705;E9PXC2;F6PWU6;F8WI12;Q64705-2	Upstream stimulatory factor 2	Usf2
NaN	NaN	NaN	NaN	NaN	NaN	NaN	31.74	+			5	2	1	0.7	0.2	0.1	833.63	1	-2	26204000000	2	Q91ZU6;E9QL23;S4R1P5;E9Q9X1;Q91ZU6-2;E9PXE5;Q91ZU6-3;Q91ZU6-4	Q91ZU6;E9QL23;S4R1P5;E9Q9X1;Q91ZU6-2;E9PXE5;Q91ZU6-3;Q91ZU6-4	Dystonin	Dst
26.8876	NaN	26.5883	26.9691	26.5454	26.8641	26.8621	27.0867				5	5	5	5.7	5.7	5.7	99.61	0.00047037	3.7822	766370000	12	Q8BZ60;E9PXP7	Q8BZ60;E9PXP7	Stonin-2	Ston2
25.9324	25.7273	NaN	23.597	NaN	NaN	25.088	NaN				2	2	2	3.8	3.8	3.8	86.791	0	5.4683	238480000	5	Q9CSP9;E9PXW3;G3X9T5;Q9CSP9-4;D3Z098;E9Q982;D6REG1;A6H6N9;Q9CSP9-2	Q9CSP9;E9PXW3;G3X9T5;Q9CSP9-4;D3Z098;E9Q982;D6REG1;A6H6N9;Q9CSP9-2	Tetratricopeptide repeat protein 14	Ttc14
32.6259	32.5035	32.3378	32.5553	32.7402	32.6794	32.7026	32.5981				16	16	16	60	60	60	46.415	0	323.31	45783000000	168	Q91W90;E9PXX7	Q91W90;E9PXX7	Thioredoxin domain-containing protein 5	Txndc5
32.6506	32.6861	32.6162	32.9936	32.8326	32.9189	32.8642	32.8624				58	58	57	65.4	65.4	65.4	128.47	0	323.31	52847000000	381	F8VPX1;E9PXY8;Q6A4J8;Q6A4J8-2;Q6A4J8-3;G3UWR8;E0CY04	F8VPX1;E9PXY8;Q6A4J8;Q6A4J8-2;Q6A4J8-3	Ubiquitin carboxyl-terminal hydrolase;Ubiquitin carboxyl-terminal hydrolase 7	Usp7
NaN	NaN	NaN	NaN	NaN	NaN	NaN	24.8548				12	1	1	50.3	3	3	49.394	0.0007734	3.4267	105690000	4	E9PY05	E9PY05		Erg
NaN	NaN	NaN	NaN	NaN	NaN	NaN	25.5841				3	3	3	9.1	9.1	9.1	43.37	0	5.3049	317400000	11	E9PY16;Q8R2V5	E9PY16		Adap1
32.1366	32.1345	32.2019	32.575	32.2677	32.3321	32.2471	32.525				9	9	3	28	28	9.7	42.096	0	63.779	36866000000	66	E9PY39;Q9CZY3;B7ZBY7;D3Z1I3;Q9CZY3-2;D3YXL3	E9PY39;Q9CZY3;B7ZBY7;D3Z1I3;Q9CZY3-2	Ubiquitin-conjugating enzyme E2 variant 1	Gm20431;Ube2v1
NaN	25.9069	25.6043	26.2898	26.7131	26.4784	26.5658	26.4994				5	5	5	16.9	16.9	16.9	37.35	0	7.6006	510460000	19	E9PY43	E9PY43		Erich1
26.2471	25.9472	26.3154	25.8569	NaN	NaN	NaN	NaN				4	4	4	3.4	3.4	3.4	165.87	0	8.0878	245810000	9	E9PY46;E9Q682	E9PY46;E9Q682		Ift140
27.2594	26.5773	27.0855	27.602	26.5372	26.2752	26.0573	26.612				4	4	4	10.4	10.4	10.4	44.463	0	5.1772	806520000	14	P43252;E9PY53	P43252;E9PY53	Prostacyclin receptor	Ptgir
NaN	NaN	NaN	NaN	27.0084	26.6987	NaN	NaN				7	6	6	3.2	2.8	2.8	269.26	0	8.0433	325610000	9	E9PY55;Q9WU42;E9Q9V3;E9Q701;F8VQL9;Q9WU42-2;D3Z2J5;F6Z4B2	E9PY55;Q9WU42;E9Q9V3;E9Q701;F8VQL9;Q9WU42-2	Nuclear receptor corepressor 2	Ncor2
NaN	NaN	NaN	NaN	NaN	NaN	NaN	27.5936				1	1	1	7.4	7.4	7.4	19.611	0	6.4517	1046000000	9	Q99L28;E9PY85;G3UZF1	Q99L28;E9PY85;G3UZF1	Probable ribosome biogenesis protein RLP24	Rsl24d1;Gm20509
29.4537	29.2204	28.8687	29.4492	29.1283	28.7245	28.7998	28.59				6	5	5	22.1	20.1	20.1	37.271	0	10.633	3812800000	21	E9PYD1;D3YXS7;D3Z100;F6ZXW2;F6S0H0;F7AR27	E9PYD1;D3YXS7;D3Z100;F6ZXW2;F6S0H0		Fam98c
31.8505	31.888	31.977	32.0768	32.4442	32.2545	32.2475	32.2155				17	17	17	77.9	77.9	77.9	37.603	0	245.07	36168000000	167	Q9ERD8;E9PYG5;A6PW97;F2Z401;F2Z489	Q9ERD8;E9PYG5	Gamma-parvin	Parvg
30.0445	30.1738	29.8459	29.9611	29.9354	29.8264	30.115	29.9932				18	18	18	25	25	25	115.43	0	92.935	7608600000	104	E9PYG6	E9PYG6		Rasa1
31.0552	31.1136	30.8847	31.3837	32.4606	32.3973	32.6686	32.5036				17	17	17	53	53	53	42.536	0	220.59	33730000000	122	Q91V12;Q91V12-2;E9PYH2;Q91V12-4;Q91V12-3	Q91V12;Q91V12-2;E9PYH2;Q91V12-4;Q91V12-3	Cytosolic acyl coenzyme A thioester hydrolase	Acot7
28.6811	28.7115	28.9432	29.4639	28.8979	28.7424	28.9684	28.9142				16	16	15	11.9	11.9	11.2	186.06	0	33.383	3447000000	59	E9PYH6;D3YUD4;D3YX07;D3YXL2;G3UZ56	E9PYH6	Histone-lysine N-methyltransferase	Setd1a
26.888	27.0501	26.9189	27.6634	26.8733	NaN	NaN	NaN				4	4	4	2.5	2.5	2.5	216.13	0.00015959	4.3005	668590000	11	E9PYK3	E9PYK3		Parp4
NaN	NaN	26.1831	NaN	25.8636	25.6187	25.4075	25.8946				2	2	2	5.4	5.4	5.4	79.852	0.0017886	2.5797	315350000	5	O08983;E9PYL0;E9Q045;Q3U309	O08983;E9PYL0;E9Q045;Q3U309	Hermansky-Pudlak syndrome 1 protein homolog	Hps1
26.1141	25.8245	25.7507	26.1938	26.6699	NaN	26.4321	26.5695				6	6	6	4.6	4.6	4.6	211.87	0	9.0532	505700000	15	E9PYL2	E9PYL2		Prr12
34.0984	34.0478	34.3083	34.4557	34.6922	34.4224	34.4581	34.6534				12	12	5	51.7	51.7	26.4	20.252	0	90.712	154340000000	100	Q9CXW4;E9PYL9;A2BH06;D3Z3K1;D3YW69	Q9CXW4;E9PYL9;A2BH06;D3Z3K1;D3YW69	60S ribosomal protein L11	Rpl11;Gm10036
33.0512	33.1013	33.1083	33.3028	32.1243	32.3078	32.1665	32.1347				24	24	23	63	63	61.2	60.574	0	323.31	50137000000	229	Q91YH5;E9PYT3;Q91YH5-2	Q91YH5;E9PYT3;Q91YH5-2	Atlastin-3	Atl3
NaN	NaN	NaN	NaN	NaN	NaN	25.266	NaN				2	2	2	3.5	3.5	3.5	64.778	0.0014997	2.7063	199840000	2	Q80XJ2;E9PYW4	Q80XJ2;E9PYW4	E3 ubiquitin-protein ligase RNF168	Rnf168
32.8393	32.904	32.9008	33.4215	33.4017	33.4491	33.2956	33.1557				20	20	20	49.7	49.7	49.7	60.672	0	270.56	68017000000	135	E9PZ00;Q8BFQ1;K3W4L3;J3QPG5;Q61207	E9PZ00;Q8BFQ1;K3W4L3;J3QPG5;Q61207	Prosaposin	Psap
28.2202	27.9864	28.1788	28.857	26.9052	26.9796	27.031	26.7332				5	5	4	15.6	15.6	11.9	43.99	0	8.2805	1565300000	18	Q91W59;E9PZ21;Q91W59-2;Q91W59-3;Q8VC70;G3UZJ9;E9Q7G6	Q91W59;E9PZ21;Q91W59-2;Q91W59-3	RNA-binding motif, single-stranded-interacting protein 1	Rbms1
29.0689	29.0512	29.2197	29.4497	28.8144	28.8983	28.8286	28.8279				19	19	19	18.6	18.6	18.6	133.37	0	32.82	3755300000	63	E9PZ26;G5E8P1;E9Q412	E9PZ26;G5E8P1;E9Q412		Brd1
NaN	NaN	NaN	NaN	NaN	25.7422	NaN	NaN				2	2	2	18.7	18.7	18.7	17.234	0.005644	1.9982	79153000	2	O89106;E9PZ91;E9PVU9;F6SV10	O89106;E9PZ91;E9PVU9;F6SV10	Bis(5-adenosyl)-triphosphatase	Fhit
29.1539	28.8864	29.1875	29.4426	29.5011	29.4789	29.4487	29.2865				10	10	10	10	10	10	158.36	0	18.882	4504200000	35	O88700;E9PZ97	O88700;E9PZ97	Bloom syndrome protein homolog	Blm
NaN	31.3058	30.8072	31.1798	31.5519	31.398	31.5899	31.2622				8	1	1	43.7	12.6	12.6	19.876	0	183.09	19731000000	108	E9PZB3	E9PZB3		Gm5093
36.0857	36.0254	35.9927	36.3782	36.172	36.2229	36.4015	36.1836				17	17	8	79.4	79.4	27.7	30.2	0	154.12	572090000000	363	E9PZF0;Q01768;Q5NC79	E9PZF0;Q01768	Nucleoside diphosphate kinase;Nucleoside diphosphate kinase B	Gm20390;Nme2
NaN	NaN	27.1472	NaN	NaN	NaN	NaN	NaN				7	2	2	66.4	10.3	10.3	12.078	0	4.6719	546230000	8	E9Q5H2;E9PZF5	E9Q5H2;E9PZF5		Anp32e
NaN	NaN	NaN	NaN	NaN	NaN	NaN	26.8507				1	1	1	100	100	100	2.9123	0.0047993	2.0703	222780000	0	E9PZG9	E9PZG9		Snrpe
26.434	26.9118	26.4405	27.0881	26.8966	27.0139	26.7878	27.1731				4	4	4	8.6	8.6	8.6	55.948	0	6.117	839580000	23	Q9WV86;E9QKG2;E9PZI6	Q9WV86;E9QKG2;E9PZI6	Katanin p60 ATPase-containing subunit A1	Katna1
26.7671	NaN	27.2159	27.6434	28.5587	28.5692	28.6926	28.4257				22	22	22	14.5	14.5	14.5	250.55	0	94.63	1764900000	59	E9PZJ8;E9PZJ8-2	E9PZJ8;E9PZJ8-2	Activating signal cointegrator 1 complex subunit 3	Ascc3
25.905	26.3354	26.3955	25.0399	25.8564	NaN	26.0684	25.8907				3	3	3	34.4	34.4	34.4	17.127	0	11.032	430590000	10	E9PZK7;Q8BXL7;Q80SX7	E9PZK7;Q8BXL7;Q80SX7	ADP-ribosylation factor-related protein 1	Arfrp1
31.9568	32.0825	31.8637	32.4247	29.8687	31.4058	31.3109	32.0154				18	10	10	10.3	6.1	6.1	210.8	0	9.9885	27677000000	37	E9PZM4;G3UXJ4	E9PZM4	Chromodomain-helicase-DNA-binding protein 2	Chd2
30.3184	30.4654	30.5488	30.936	30.5568	30.5754	30.4028	30.431				17	17	17	14.8	14.8	14.8	162.1	0	140.13	10686000000	93	E9PZM7	E9PZM7		Scaf11
28.0008	28.1046	28.3297	28.3565	28.3194	28.127	28.0198	28.1252				21	21	21	6.3	6.3	6.3	532.65	0	54.066	2086300000	59	E9PZP8;F6RXM1	E9PZP8		Herc1
NaN	NaN	NaN	NaN	NaN	NaN	NaN	27.4577	+			8	1	1	11.7	1.2	1.2	83.178	1	-2	1138500000	1	E9PZS1	E9PZS1		Gm4782
28.322	28.5385	28.4787	28.8195	28.8024	28.7469	28.7722	28.2811				7	7	7	31.5	31.5	31.5	41.383	0	28.549	2820400000	27	Q8C163;E9PZS5	Q8C163;E9PZS5	Nuclease EXOG, mitochondrial	Exog
27.415	27.5934	27.8018	28.0379	NaN	NaN	27.6104	27.3567				4	4	4	46.8	46.8	46.8	12.399	0	13.067	1152100000	23	Q61387;E9PZS8	Q61387;E9PZS8	Cytochrome c oxidase subunit 7A-related protein, mitochondrial	Cox7a2l
NaN	25.3066	NaN	25.7828	25.8276	25.6159	NaN	NaN				3	3	3	3.3	3.3	3.3	113.18	0	5.7058	294770000	10	Q91VB4;E9PZY1	Q91VB4;E9PZY1	Hermansky-Pudlak syndrome 3 protein homolog	Hps3
28.8077	28.7601	29.0234	28.6864	28.7868	28.7127	28.7737	28.5139				18	18	18	26.3	26.3	26.3	111.66	0	89.367	3210600000	36	Q7TPS5;Q7TPS5-2;E9Q026;Q7TPS5-3	Q7TPS5;Q7TPS5-2;E9Q026;Q7TPS5-3	C2 domain-containing protein 5	C2cd5
30.5114	30.4115	30.5913	30.9992	29.1739	29.3062	29.1156	29.2777				14	14	14	23.3	23.3	23.3	96.804	0	71.394	7852200000	67	Q8K4G5;Q8K4G5-2;E9Q9D1;E9Q9D2;E9Q030;E9Q9C7;E9Q9C0;E9Q9C1;E9Q9C2;E9QK41;Q8K4G5-3;E9Q9Q7;E9Q9C4;Q8K4G5-4	Q8K4G5;Q8K4G5-2;E9Q9D1;E9Q9D2;E9Q030;E9Q9C7;E9Q9C0;E9Q9C1;E9Q9C2;E9QK41;Q8K4G5-3;E9Q9Q7;E9Q9C4;Q8K4G5-4	Actin-binding LIM protein 1	Ablim1
33.0897	32.9055	32.8374	32.9278	31.8876	32.0093	32.0411	31.9468				40	40	12	53.9	53.9	16.1	107.8	0	278.67	42683000000	215	E9Q035;P47758;F7BAE9;F7CJN9;E9Q2Q7;E9Q939	E9Q035		Gm20425
31.1576	31.0686	31.2798	31.6044	31.4692	31.3997	31.6094	31.5946				20	20	20	37.8	37.8	37.8	79.763	0	149.3	20011000000	139	Q8BWW4;E9Q066;G3X9Q6	Q8BWW4;E9Q066;G3X9Q6	La-related protein 4	Larp4
25.8813	25.8505	25.663	25.9858	25.5924	NaN	NaN	25.5104				4	4	3	2.5	2.5	1.9	186.18	0.0012216	3.0861	302440000	11	Q9QXL1;F8VQE2;E9Q0A4;F6ZSF2	Q9QXL1;F8VQE2;E9Q0A4	Kinesin-like protein KIF21B;Kinesin-like protein	Kif21b
31.5466	31.4451	31.8432	31.9656	30.1188	30.067	30.0141	29.9158				30	30	30	48.4	48.4	48.4	91.741	0	323.31	15300000000	117	E9Q0A7;Q4KMM3;Q4KMM3-4;Q4KMM3-3;Q4KMM3-2;B1H3M0	E9Q0A7;Q4KMM3;Q4KMM3-4;Q4KMM3-3;Q4KMM3-2	Oxidation resistance protein 1	Oxr1
NaN	NaN	NaN	NaN	NaN	NaN	NaN	28.9877	+			2	1	1	1.1	0.4	0.4	186.53	1	-2	2618000000	2	Q9QXL2;Q9QXL2-2;F8WGN6;E9Q0J5;Q9QXL2-3;Q9QXL2-4;B7ZNG0;E9QMU1;J3QNW9;B7ZNG0-2	Q9QXL2;Q9QXL2-2;F8WGN6;E9Q0J5;Q9QXL2-3;Q9QXL2-4;B7ZNG0;E9QMU1;J3QNW9;B7ZNG0-2	Kinesin-like protein KIF21A;Kinesin-like protein;Kinesin-like protein KIF7	Kif21a;Kif7
31.3039	28.7301	30.888	29.0007	30.255	30.337	30.4278	30.2588				9	9	9	7.2	7.2	7.2	194.29	0	13.525	9402600000	23	Q9Z0R4;E9Q3I8;E9Q3I9;E9Q3I4;E9Q3I5;E9Q0N0;Q9Z0R4-2;Q6NZJ5;Q6J1S9;F6R6C8;F6ZLP6;D3Z6P4;CON__ENSEMBL:ENSBTAP00000001528	Q9Z0R4;E9Q3I8;E9Q3I9;E9Q3I4;E9Q3I5;E9Q0N0;Q9Z0R4-2	Intersectin-1	Itsn1
28.9531	28.9632	28.9542	29.3614	28.7234	28.6569	28.713	28.5717				6	6	6	47.8	47.8	47.8	23.143	0	39.849	3583700000	45	E9Q0T0;G5E8W7;O35448;F6SPQ1;E9PVM9	E9Q0T0;G5E8W7;O35448;F6SPQ1;E9PVM9	Lysosomal thioesterase PPT2	Ppt2
NaN	NaN	NaN	NaN	NaN	NaN	23.7503	NaN	+			1	1	1	0.2	0.2	0.2	460.9	1	-2	12660000	1	E9Q0T8	E9Q0T8		Dnah7a
NaN	NaN	NaN	NaN	30.5343	30.3856	30.099	29.9435				7	7	7	6.7	6.7	6.7	132.35	0	18.024	4453000000	15	E9Q0V6;B1AXH1;F6T2J3	E9Q0V6;B1AXH1	NHS-like protein 2	Nhsl2
26.5771	NaN	26.6134	NaN	26.1401	26.2436	26.3637	26.3145				2	2	2	38.1	38.1	38.1	13.657	0	56.135	531680000	11	E9Q0Y1;H3BIU1;G5E8M3;P60007;P60007-2	E9Q0Y1;H3BIU1;G5E8M3;P60007;P60007-2	Anaphase-promoting complex subunit 15	Anapc15
28.9493	28.9258	28.9294	29.1096	29.0088	28.911	29.0268	29.0178				23	23	23	32	32	32	112.22	0	50.745	3684500000	81	E9Q0Y4;P46062	E9Q0Y4;P46062	Signal-induced proliferation-associated protein 1	Sipa1
27.8398	27.4712	27.4781	27.916	27.4642	27.4544	27.3876	27.3768				5	5	5	21	21	21	33.589	0	11.454	1373000000	28	E9Q137;Q3TXY2	E9Q137;Q3TXY2		Tex264
NaN	NaN	26.3818	NaN	26.4063	NaN	26.3556	26.2614				4	2	2	7.5	3.8	3.8	78.122	0	18.938	453860000	6	Q61062;E9Q150;E9Q967	Q61062;E9Q150;E9Q967	Segment polarity protein dishevelled homolog DVL-3	Dvl3
27.8983	27.9558	27.8418	27.8756	28.7968	28.7458	28.8457	28.6417				8	8	8	38.3	38.3	38.3	45.755	0	72.554	2431600000	31	Q9EP82;E9Q156;F6VLT8;E9Q1H7;F6YNC4;F7CM37	Q9EP82;E9Q156	tRNA (guanine-N(7)-)-methyltransferase non-catalytic subunit WDR4;tRNA (guanine-N(7)-)-methyltransferase non-catalytic subunit Wdr4	Wdr4
28.0329	27.8485	27.9581	28.2493	28.4358	28.4064	27.9736	28.0237				19	17	17	15.6	14.2	14.2	164.72	0	33.043	1957700000	36	E9Q166	E9Q166		Atad2b
29.0109	29.3054	29.4798	27.7321	29.0226	28.8861	29.1586	29.0547				10	10	10	34.9	34.9	34.9	53.076	0	40.39	3754300000	65	Q8C5Q4;E9Q179;D3YUN1	Q8C5Q4;E9Q179	G-rich sequence factor 1	Grsf1
NaN	NaN	NaN	NaN	NaN	NaN	NaN	27.0233				3	3	3	18.3	18.3	18.3	21.919	0.00062237	3.5959	539010000	2	E9Q186;Q9CTH6	E9Q186;Q9CTH6	rRNA-processing protein FCF1 homolog	Fcf1
33.6144	33.6815	33.7169	33.9233	32.9901	33.0259	33.0691	32.9379				23	23	22	65.9	65.9	62.2	50.648	0	323.31	80336000000	237	E9Q1G8;O55131;E9Q9F5;Q8C650;Q9DA97;Q8C650-2;S4R2P6	E9Q1G8;O55131;E9Q9F5	Septin-7	2020-09-07
NaN	NaN	NaN	NaN	NaN	NaN	NaN	27.9706	+			1	1	1	7.2	7.2	7.2	17.67	1	-2	217710000	0	Q91WQ9;E9Q1L1;Q91WQ9-3;Q91WQ9-2	Q91WQ9;E9Q1L1;Q91WQ9-3;Q91WQ9-2	Calmodulin-like protein 4	Calml4
NaN	NaN	NaN	NaN	NaN	NaN	NaN	23.4104				1	1	1	7.9	7.9	7.9	34.259	0.00077089	3.3485	68197000	3	F6PYM1;E9Q1L2;E9QA66;Q6PFE1	F6PYM1;E9Q1L2;E9QA66;Q6PFE1		Klhl5
NaN	NaN	NaN	NaN	25.4508	NaN	NaN	NaN				3	3	3	4	4	4	116.34	0	4.8334	306770000	5	Q8BUH8;E9Q1L5;Q9CQN9	Q8BUH8;E9Q1L5	Sentrin-specific protease 7	Senp7
NaN	NaN	NaN	NaN	28.1363	NaN	NaN	NaN	+			1	1	1	0.5	0.5	0.5	357.47	1	-2	244000000	1	E9Q1N0	E9Q1N0		4932431P20Rik
31.8413	31.9301	32.0641	32.4401	32.1678	32.1672	32.2321	32.2281				19	19	16	53	53	43.9	59.291	0	323.31	32397000000	169	E9Q1P8	E9Q1P8	Interferon regulatory factor 2-binding protein 2	Irf2bp2
31.7957	31.7527	31.9195	31.9846	31.1493	31.0171	30.9927	31.0475				29	25	25	57.4	51	51	86.161	0	323.31	21830000000	143	Q01405;E9Q1S3	Q01405;E9Q1S3	Protein transport protein Sec23A	Sec23a
NaN	NaN	NaN	NaN	30.4669	NaN	NaN	NaN				3	3	3	2	2	2	152.31	0.0013612	2.8818	2383500000	6	E9Q1U1;E9Q1U1-2;A2BI14	E9Q1U1;E9Q1U1-2	Coiled-coil domain-containing protein 171	Ccdc171
27.8133	27.6431	27.9462	27.9041	27.7479	28.1641	27.7005	27.8865				11	11	11	15.3	15.3	15.3	100.64	0	19.149	1648400000	29	E9Q1W7;Q8BM85;Q8BM85-2	E9Q1W7;Q8BM85;Q8BM85-2	TBC domain-containing protein kinase-like protein	Tbck
29.3716	29.6632	28.9204	29.5525	28.1699	28.6599	28.2373	28.4936				5	4	4	1.1	0.9	0.9	509.43	0	13.723	3639200000	15	E9Q414;E9Q1Y3;F7A3M3	E9Q414;E9Q1Y3	Apolipoprotein B-100;Apolipoprotein B-48	Apob
30.7231	30.6822	30.7272	31.0617	30.3954	30.3734	30.1958	30.0961				32	32	32	28.5	28.5	28.5	148.89	0	134.49	10771000000	140	E9Q236;E9Q467	E9Q236;E9Q467		Abcc4
27.3791	27.8025	27.8982	27.4985	27.507	28.1553	27.6998	27.761				5	5	5	12.8	12.8	12.8	61.916	0	14.518	1521700000	14	Q5SU73;E9Q284;A6PWE1	Q5SU73;E9Q284;A6PWE1	Coilin	Coil
NaN	NaN	NaN	NaN	NaN	NaN	NaN	25.2571				4	3	3	3.4	3.1	3.1	242.25	0	8.0964	312150000	3	E9Q286	E9Q286	Little elongation complex subunit 1	Ice1
29.6298	29.3326	29.5697	29.9993	29.1281	29.1761	29.1191	28.8582				16	16	15	23	23	22.2	115.79	0	58.35	4934800000	58	Q9QVP9;E9Q2A6;Q3UDE9;F7CCX1;P34152-6;P34152-5	Q9QVP9;E9Q2A6;Q3UDE9;F7CCX1	Protein-tyrosine kinase 2-beta	Ptk2b
28.5699	28.4574	28.5426	28.8981	28.1934	28.3574	28.1667	28.4245				15	15	15	4.1	4.1	4.1	484.12	0	29.026	2616100000	49	E9Q2E4;E9PX61;Q6GQX8;F6XXX5	E9Q2E4;E9PX61		Gm15800
30.9805	30.9501	30.9932	31.3492	31.1631	31.1538	31.1826	31.1179				53	53	53	26.6	26.6	26.6	308.96	0	212.24	16268000000	245	E9Q2H1;Q80TP3	E9Q2H1;Q80TP3	E3 ubiquitin-protein ligase UBR5	Ubr5
NaN	NaN	NaN	NaN	NaN	25.6952	NaN	25.8203				3	3	3	3.2	3.2	3.2	119.72	0	9.2544	150440000	5	E9Q2I4	E9Q2I4		Elmsan1
30.175	30.1793	30.1071	30.3358	31.2732	31.3209	31.1693	31.2059				56	56	56	23.8	23.8	23.8	350.92	0	194.55	13266000000	222	E9Q2M9;E9PV60;F6X8K3;E0CXD5	E9Q2M9;E9PV60		Wdfy4
NaN	NaN	NaN	NaN	NaN	NaN	24.9893	NaN				2	2	2	3.5	3.5	3.5	68.454	0.0066378	1.9586	102360000	4	E9Q2S7	E9Q2S7		Zfp266
28.0345	27.9519	28.0487	28.2983	27.9693	28.0289	27.9037	27.9896				5	5	5	29.7	29.7	29.7	25.049	0	14.209	1831600000	17	Q9CR29;E9Q2S9;Q9CR29-2	Q9CR29;E9Q2S9;Q9CR29-2	Coiled-coil domain-containing protein 43	Ccdc43
NaN	25.9509	NaN	NaN	NaN	NaN	NaN	NaN				2	2	2	4.5	4.5	4.5	62.779	0	8.3571	124550000	5	Q3UTZ3;E9Q2V5	Q3UTZ3;E9Q2V5	Uncharacterized protein C7orf43 homolog	BC037034
26.6029	26.4348	26.468	26.994	NaN	NaN	26.0146	26.3531				4	4	4	29.7	29.7	29.7	22.12	0	5.5944	519020000	13	Q9D920;E9Q2W8	Q9D920;E9Q2W8	Loss of heterozygosity 12 chromosomal region 1 protein homolog	Loh12cr1
NaN	26.1429	NaN	NaN	NaN	NaN	NaN	NaN	+			2	2	2	2	2	2	173.43	1	-2	907360000	2	Q6P9K9;E9Q2X2;Q6P9K9-2;E9Q3Q4;Q8C985	Q6P9K9;E9Q2X2;Q6P9K9-2;E9Q3Q4;Q8C985	Neurexin-3;Neurexin-3-beta;Neurexin-3-beta, soluble form;Neurexin-3-beta, C-terminal fragment	Nrxn3
33.2545	33.3428	33.281	33.6554	33.3688	33.422	33.3919	33.4728				54	54	54	50.1	50.1	50.1	146.89	0	323.31	77908000000	372	Q8CG47;E9Q2X6;Q3U763	Q8CG47;E9Q2X6	Structural maintenance of chromosomes protein 4;Structural maintenance of chromosomes protein	Smc4
29.1711	29.1988	28.8294	29.3321	29.1656	29.1605	29.2815	28.9045				8	8	8	31.8	31.8	31.8	47.972	0	70.604	4080000000	64	O88522;Q8VC91;E9Q2Y3;Q7TSS3;A3KG44;A3KG41;A3KG38;A3KG40;A3KG39;A3KG37	O88522;Q8VC91;E9Q2Y3;Q7TSS3;A3KG44;A3KG41;A3KG38;A3KG40	NF-kappa-B essential modulator	Ikbkg
25.7944	NaN	NaN	NaN	NaN	NaN	NaN	NaN				3	3	3	4	4	4	158.58	0	4.572	290690000	5	E9QA25;E9Q2Z1	E9QA25;E9Q2Z1		Cecr2
26.5681	26.8844	26.5114	26.7577	26.8151	26.5823	26.3735	26.4954				7	7	7	4.2	4.2	4.2	346.45	0	16.371	719220000	19	E9Q309	E9Q309		Cep350
32.0584	32.0502	31.995	32.3404	31.84	32.0654	32.1804	32.1493				11	11	11	75.2	75.2	75.2	17.595	0	92.592	31902000000	61	O55128;E9Q317;D3Z2N9;D3YY73;D3YY55	O55128;E9Q317;D3Z2N9;D3YY73	Histone deacetylase complex subunit SAP18	Sap18;Gm10094
24.4364	NaN	NaN	NaN	24.8764	25.2859	24.9244	25.0234				2	2	2	3.2	3.2	3.2	97.336	0	4.894	158750000	5	Q9JMD1;E9Q354;F6W207	Q9JMD1;E9Q354;F6W207	Scm-like with four MBT domains protein 1	Sfmbt1
28.738	28.7428	28.4324	28.7598	28.691	28.8274	28.7296	28.6894				12	12	11	18	18	16.9	82.019	0	21.227	2997000000	46	Q8K2A7;E9Q361;E9Q360	Q8K2A7;E9Q361;E9Q360	Integrator complex subunit 10	Ints10
29.3761	29.2791	28.7709	29.318	28.7886	28.6136	28.7814	28.6193				14	14	14	9.9	9.9	9.9	175.69	0	13.232	4426700000	32	E9Q368	E9Q368		Gm17296
28.3906	28.5347	28.4229	28.6687	28.7604	28.8633	28.897	28.6302				13	13	13	8.4	8.4	8.4	209.62	0	28.226	2858900000	47	Q91YE5;F8VPM0;E9Q374;Q91YE5-2;Q91YE5-3	Q91YE5;F8VPM0;E9Q374;Q91YE5-2;Q91YE5-3	Bromodomain adjacent to zinc finger domain protein 2A	Baz2a
NaN	NaN	NaN	NaN	NaN	NaN	NaN	24.5574				5	1	1	29.8	7.8	7.8	23.723	0.0048028	2.0841	316380000	1	E9Q395	E9Q395		Cd1d1
NaN	NaN	NaN	NaN	NaN	NaN	NaN	29.0615	+			7	2	2	3.4	0.8	0.8	245.25	1	-2	5631400000	1	P15508;Q3UGX2;E9Q397	P15508;Q3UGX2;E9Q397	Spectrin beta chain, erythrocytic	Sptb
28.8561	28.5078	27.4792	28.7242	28.8665	28.9126	28.9217	28.8788				2	2	2	29.9	29.9	29.9	7.645	0	4.4812	2980900000	18	P62876;E9Q3B5	P62876;E9Q3B5	DNA-directed RNA polymerases I, II, and III subunit RPABC5	Polr2l;Usp50
28.9373	29.7549	29.3238	29.8469	27.0077	26.6543	26.9342	26.7086				18	18	16	19.4	19.4	18.1	135.5	0	42.907	2965600000	53	P98197;E9Q3G7;F6Z4J2;D6RII8;F6QJS5;F6Z063	P98197;E9Q3G7	Probable phospholipid-transporting ATPase IH;Phospholipid-transporting ATPase	Atp11a
31.1941	31.2247	31.1386	31.6238	31.3788	31.2369	31.3824	31.3601				31	31	31	31.1	31.1	31.1	152.01	0	323.31	18267000000	164	E9Q3G8	E9Q3G8		Nup153
NaN	NaN	NaN	NaN	25.6301	25.7462	NaN	25.4402				5	2	2	7	3.3	3.3	94.41	0	5.556	148040000	3	Q8BXK8;E9Q3K3	Q8BXK8;E9Q3K3	Arf-GAP with GTPase, ANK repeat and PH domain-containing protein 1	Agap1
30.9678	30.9612	31.1033	30.934	30.7513	30.8642	30.6759	30.7482				40	40	40	26	26	26	231.35	0	207.62	13604000000	234	E9Q3L2;F6Y9T6;D6RJ66;F6XSW4	E9Q3L2		Pi4ka
32.2568	32.2658	31.9993	32.6001	32.1833	32.0888	32.2117	32.0267				48	48	47	51.4	51.4	50.7	141.67	0	253.28	33996000000	306	O08788;E9Q586;E9Q3M3;O08788-2;D3YX34;D3Z2M9;D3YYG9	O08788;E9Q586;E9Q3M3;O08788-2;D3YX34	Dynactin subunit 1	Dctn1
28.3789	28.4943	28.2856	28.8997	28.0673	28.1333	28.1261	28.0965				8	8	8	19.1	19.1	19.1	72.484	0	25.379	2319300000	32	Q9Z129;E9Q3N0;Q9Z129-2;F6S4D9;D3Z6T0;D3YZW9	Q9Z129;E9Q3N0;Q9Z129-2;F6S4D9	ATP-dependent DNA helicase Q1	Recql
27.6593	27.6354	27.507	27.7676	27.5725	27.0129	27.1505	27.331				13	13	13	5.3	5.3	5.3	342.47	0	22.148	1275600000	28	E9Q3P4;E9PY14;F6V6F0	E9Q3P4		Cenpf
NaN	NaN	NaN	NaN	26.3562	NaN	NaN	NaN				2	2	2	3.8	3.8	3.8	65.091	0.0029538	2.4003	469760000	5	Q61490;E9Q4G8;E9Q3Q6;F6QH25	Q61490;E9Q4G8;E9Q3Q6;F6QH25	CD166 antigen	Alcam
27.2296	25.4796	NaN	NaN	NaN	NaN	NaN	NaN				4	4	4	3	3	3	180.95	0.00077328	3.4253	262070000	5	E9Q3T3	E9Q3T3	Kinesin-like protein	Kif14
NaN	NaN	NaN	NaN	NaN	NaN	NaN	25.7712	+			1	1	1	11.6	11.6	11.6	7.8633	1	-2	219570000	4	E9Q5H8;E9Q3U7;G3UWC6;Q9CR63-2;Q9CR63	E9Q5H8;E9Q3U7;G3UWC6;Q9CR63-2;Q9CR63	Cytochrome c oxidase assembly protein COX16 homolog, mitochondrial	Cox16
NaN	NaN	NaN	25.068	NaN	NaN	NaN	NaN				1	1	1	1.6	1.6	1.6	70.557	0.0097324	1.7609	69693000	2	P28571-1;P28571;E9Q517;E9Q3V0;P28571-2	P28571-1;P28571;E9Q517;E9Q3V0;P28571-2	Sodium- and chloride-dependent glycine transporter 1;Transporter	Slc6a9
31.4896	31.6095	31.724	31.9403	31.4453	31.3706	31.4302	31.4176				37	37	37	67.1	67.1	67.1	96.856	0	323.31	22300000000	226	E9Q3X0;Q9EQK5;D3Z2N7	E9Q3X0;Q9EQK5	Major vault protein	Mvp
25.5746	NaN	25.6074	NaN	NaN	25.8099	25.6123	25.3269				4	4	4	4.7	4.7	4.7	126.34	0	4.5173	370490000	10	P59438;E9Q3X4;P59438-2;F6Q7C7;P59438-3	P59438;E9Q3X4;P59438-2;F6Q7C7	Hermansky-Pudlak syndrome 5 protein homolog	Hps5
32.1528	32.0426	31.7734	32.4107	29.5199	29.4087	29.3673	29.7295				71	71	66	33.1	33.1	31.6	316.81	0	260.33	18467000000	209	E9Q3Y4;Q9ESE1;Q9ESE1-2;Q9ESE1-3;Q9EPN1-2	E9Q3Y4;Q9ESE1;Q9ESE1-2;Q9ESE1-3	Lipopolysaccharide-responsive and beige-like anchor protein	Lrba
NaN	NaN	NaN	26.4023	NaN	NaN	NaN	NaN				1	1	1	0.5	0.5	0.5	243.16	0.0097407	1.7765	182860000	3	Q8K4L3;E9Q983;F6R6A4;Q8K4L2;E9Q3Z5	Q8K4L3;E9Q983;F6R6A4;Q8K4L2;E9Q3Z5	Supervillin	Svil
29.4853	29.3902	29.444	29.3344	29.5432	29.6612	29.4384	29.2666				29	29	29	19.9	19.9	19.9	265.77	0	224.97	5065300000	121	E9Q411	E9Q411		Nbas
28.0865	27.8823	27.9419	28.2967	NaN	27.9339	27.936	NaN				9	9	9	26.1	26.1	26.1	51.226	0	12.289	1560600000	20	Q9QZR0;E9Q446;D3YXC4;F6Z123;D3Z7S2	Q9QZR0;E9Q446	E3 ubiquitin-protein ligase RNF25	Rnf25
31.0607	31.0122	31.1355	31.4668	30.9148	30.8574	30.8729	30.853				57	57	45	32.4	32.4	27.1	306	0	323.31	14979000000	211	E9Q474;E9Q394;F6VCM8;F6RPP1;F7CVS3	E9Q474;E9Q394		Akap13
31.2508	31.2675	31.1501	31.4264	31.3337	31.4907	31.4853	31.5002				23	23	17	38.4	38.4	30.7	93.841	0	104.05	19848000000	131	Q6P2K6;E9Q481;Q6P2K6-2	Q6P2K6;E9Q481	Serine/threonine-protein phosphatase 4 regulatory subunit 3A	Smek1
26.7486	26.7401	NaN	26.6833	26.5609	NaN	NaN	26.5305				3	3	3	11.1	11.1	11.1	30.593	0	4.9985	592040000	7	Q9CQ56;E9Q496;D3Z6D3;Q9CQ56-2	Q9CQ56;E9Q496;D3Z6D3	Vesicle transport protein USE1	Use1
29.8424	29.5987	29.7598	30.2419	30.602	30.2326	30.4392	29.9773				2	1	1	25	15.2	15.2	12.293	0	8.6098	7917900000	21	P56212;E9Q4B9;E9Q827;P56212-2;E9PXD7	P56212;E9Q4B9;E9Q827;P56212-2;E9PXD7	cAMP-regulated phosphoprotein 19	Arpp19
30.7587	30.7463	30.8026	31.1693	29.8142	29.6431	29.8265	29.6313				41	41	37	33.8	33.8	31.6	204.57	0	176.88	10083000000	150	E9Q4K7	E9Q4K7	Kinesin-like protein	Kif13b
NaN	NaN	NaN	26.5648	27.1697	26.8818	NaN	26.9087				5	5	5	7.5	7.5	7.5	117.28	0	13.813	631000000	9	E9Q4M2;P54310;P54310-2;Q9D4C4	E9Q4M2;P54310;P54310-2	Hormone-sensitive lipase	Lipe
29.9034	29.8809	29.7914	30.4365	29.4196	29.4205	29.3754	29.3116				21	19	19	11.3	9.6	9.6	237.02	0	67.687	6015700000	82	E9Q6R4;E9Q4N7;E9Q4N6	E9Q6R4;E9Q4N7;E9Q4N6		Arid1b
29.2344	29.1685	29.1545	29.5704	29.9214	29.6249	29.6725	29.7768				15	15	15	47.6	47.6	47.6	46.217	0	53.528	5287700000	76	E9Q4P1;D3Z057;Q9DAD3;D3YWG9	E9Q4P1		Wdfy1
28.0657	27.7459	27.6509	28.0342	28.3701	28.2024	28.1165	27.7066				11	11	11	6.7	6.7	6.7	234.72	0	19.423	1816100000	29	Q61043;E9Q4S3;Q61043-2	Q61043;E9Q4S3;Q61043-2	Ninein	Nin
NaN	NaN	26.431	26.5095	26.5502	26.3587	26.8125	NaN				4	4	4	9.3	9.3	9.3	74.198	0	5.2578	588930000	7	Q6PG16;E9Q4T0;E9QKG8;Q6PG16-3;Q6PG16-2;D6RI36	Q6PG16;E9Q4T0;E9QKG8;Q6PG16-3;Q6PG16-2	Holliday junction recognition protein	Hjurp
NaN	NaN	NaN	NaN	NaN	NaN	26.445	NaN				3	3	3	8.9	8.9	8.9	55.733	0	5.4223	292120000	5	Q8BRH3;E9Q4T1;Q8BRH3-2;H3BJ36	Q8BRH3;E9Q4T1;Q8BRH3-2	Rho GTPase-activating protein 19	Arhgap19
NaN	29.3194	29.0778	NaN	29.2236	29.3071	29.3844	29.0766				18	18	18	20.9	20.9	20.9	124.87	0	54.447	4115900000	49	O70566;Q6W4W7;E9Q4U7	O70566;Q6W4W7;E9Q4U7	Protein diaphanous homolog 2	Diaph2;Diap2
29.2148	29.343	29.3725	29.4215	29.0487	28.9977	29.2755	29.279				9	9	9	5.9	5.9	5.9	276.34	0	14.04	5322300000	33	E9Q4Y4	E9Q4Y4		Cep192
NaN	NaN	NaN	NaN	NaN	NaN	NaN	26.0674	+			13	1	1	6.4	0.4	0.4	275.75	1	-2	433900000	8	E9Q4Z2	E9Q4Z2	Acetyl-CoA carboxylase 2;Biotin carboxylase	Acacb
NaN	25.9752	26.5247	26.1675	25.8561	25.5673	NaN	25.5591				4	4	4	3	3	3	248.74	0	31.142	358800000	13	Q9DB00;E9Q507;K4DI71	Q9DB00;E9Q507;K4DI71	GON-4-like protein	Gon4l
28.6412	28.9396	28.8557	29.1851	28.6746	28.707	28.6434	28.3106				23	23	23	13.8	13.8	13.8	226.45	0	37.45	3061300000	60	E9Q512;H3BJG4;Q8BVJ9;H3BJH8;H3BJU5	E9Q512;H3BJG4		Trip11
NaN	NaN	NaN	NaN	NaN	NaN	24.3529	NaN				2	2	2	1.4	1.4	1.4	255.34	0.0012197	3.0585	81969000	4	Q52KB6;E9Q526;Q52KB6-3;D3Z4D9;Q52KB6-2	Q52KB6;E9Q526;Q52KB6-3;D3Z4D9;Q52KB6-2	C2 domain-containing protein 3	C2cd3
NaN	NaN	NaN	NaN	NaN	24.7575	NaN	NaN				1	1	1	2.9	2.9	2.9	60.696	0.0013548	2.7772	154750000	6	P98154;Q8C2R4;E9QNU3;Q6P5A9;E9Q548	P98154;Q8C2R4;E9QNU3;Q6P5A9;E9Q548	Integral membrane protein DGCR2/IDD	Dgcr2;Gm20518
27.7075	27.9121	27.7572	28.1603	27.4277	26.9492	27.3274	27.3859				8	8	8	15.1	15.1	15.1	81.477	0	15.652	1395200000	27	Q5U5Q9;E9Q577;Q5U5Q9-3;E9PWM5;Q5U5Q9-2	Q5U5Q9;E9Q577;Q5U5Q9-3;E9PWM5;Q5U5Q9-2	BRCA1-A complex subunit RAP80	Uimc1
NaN	NaN	NaN	NaN	NaN	NaN	NaN	NaN				1	1	1	1	1	1	135.17	0.0093177	1.792	0	1	Q80VC9;E9Q5B0;Q80VC9-2	Q80VC9;E9Q5B0;Q80VC9-2	Calmodulin-regulated spectrin-associated protein 3	Camsap3
32.7331	32.6524	32.9755	33.0771	33.4169	33.5481	33.5042	33.869				16	16	16	24.9	24.9	24.9	73.697	0	114.44	71203000000	110	E9Q5C9	E9Q5C9		Nolc1
29.9898	30.0496	30.0251	30.2971	29.7133	29.5273	29.6396	29.7017				17	17	16	39.4	39.4	36.8	71.011	0	66.115	6971400000	85	P69566;E9Q5D6;P69566-2	P69566;E9Q5D6;P69566-2	Ran-binding protein 9	Ranbp9
26.6827	26.6922	NaN	26.8761	26.3575	26.4383	26.6022	26.7065				4	4	2	10.9	10.9	6.6	55.064	0	6.2785	672220000	9	Q63943;E9Q5E0;Q921S6;Q63943-2;E9QKT0;Q8CFN5;Q8CFN5-4;S4R2H4;D3Z6M5;Q8CFN5-3;Q8CFN5-2;Q8CFN5-5	Q63943;E9Q5E0;Q921S6;Q63943-2;E9QKT0;Q8CFN5;Q8CFN5-4;S4R2H4;D3Z6M5;Q8CFN5-3;Q8CFN5-2;Q8CFN5-5	Myocyte-specific enhancer factor 2D;Myocyte-specific enhancer factor 2C	Mef2d;Mef2c;Mef2a
NaN	NaN	NaN	NaN	NaN	NaN	24.8874	NaN	+			10	1	1	86.6	9.8	9.8	82.549	1	-2	57869000	1	P0CG50;P0CG49;E9Q5F6;Q5SX22;P62984;E9Q9J0;J3QK04	P0CG50;P0CG49;E9Q5F6;Q5SX22;P62984;E9Q9J0;J3QK04	Polyubiquitin-C;Ubiquitin;Ubiquitin-related 1;Ubiquitin-related 2;Polyubiquitin-B;Ubiquitin;Ubiquitin-60S ribosomal protein L40;Ubiquitin;60S ribosomal protein L40	Ubc;Ubb;Uba52;Gm7808
29.1194	29.1098	28.7734	29.4643	29.2773	29.3823	29.3497	29.4495				23	23	23	11.8	11.8	11.8	285.66	0	52.857	4377700000	75	E9Q5F9;E9Q5F9-2;G3UZ69;G3UYE0;G3UY32;G3UZP0;G3UZC5	E9Q5F9;E9Q5F9-2	Histone-lysine N-methyltransferase SETD2	Setd2
NaN	27.0135	NaN	NaN	NaN	NaN	27.1017	27.341				5	5	5	6.4	6.4	6.4	108.77	0	14.854	836440000	5	E9Q5G3	E9Q5G3	Kinesin-like protein KIF23	Kif23
NaN	NaN	NaN	NaN	NaN	NaN	31.8386	NaN				21	1	0	50.7	4.6	0	33.149	0	40.294	10162000000	4	Q8K0Z5;E9Q5J9	Q8K0Z5;E9Q5J9		Tpm3
NaN	NaN	NaN	NaN	27.459	27.059	NaN	NaN				5	5	5	6.1	6.1	6.1	135.94	0	14.955	307990000	11	Q3U1U4;F6YBY4;G5E8F1;E9Q604;E9Q5K8;P05555;P05555-2	Q3U1U4;F6YBY4;G5E8F1;E9Q604;E9Q5K8;P05555;P05555-2	Integrin alpha-M	Itgam
28.884	29.001	29.2064	29.7113	29.4584	29.3333	29.5284	29.487				8	8	8	10.9	10.9	10.9	85.648	0	17.104	4577100000	49	E9Q5K9;E9Q5K9-3;E9Q5K9-2;D6RG95	E9Q5K9;E9Q5K9-3;E9Q5K9-2;D6RG95	YTH domain-containing protein 1	Ythdc1
NaN	NaN	NaN	NaN	NaN	NaN	NaN	28.9855	+			1	1	1	0.4	0.4	0.4	211.54	1	-2	2257400000	5	E9Q5M6	E9Q5M6		Cfap44
32.8615	32.8711	32.8104	33.1402	31.1214	31.1521	31.1967	31.1754				37	37	37	43.6	43.6	43.6	128.21	0	323.31	36773000000	202	E9QNL8;E9Q5M7;P24063;D3Z627;D3YW95	E9QNL8;E9Q5M7;P24063;D3Z627	Integrin alpha-L	Itgal
NaN	25.2934	NaN	NaN	NaN	NaN	NaN	NaN	+			2	2	2	2.1	2.1	2.1	119.32	1	-2	124800000	2	E9Q5R7	E9Q5R7	NACHT, LRR and PYD domains-containing protein 12	Nlrp12
30.2342	30.1793	29.8572	30.4748	30.1749	30.2173	30.1405	30.135				38	38	38	18.6	18.6	18.6	328.31	0	127.34	8471000000	163	Q5SSH7;E9Q5W5;Q5SSH7-2;Q5SSH7-3	Q5SSH7;E9Q5W5;Q5SSH7-2	Zinc finger ZZ-type and EF-hand domain-containing protein 1	Zzef1
NaN	NaN	26.1053	NaN	26.3498	26.1828	NaN	NaN				3	3	3	9	9	9	59.986	0	6.9837	329550000	13	O35491;F8WHX0;E9Q5Y1	O35491;F8WHX0;E9Q5Y1	Dual specificity protein kinase CLK2	Clk2
26.6454	27.077	26.8225	27.6188	26.981	27.2981	27.1756	26.9955				6	6	6	9.7	9.7	9.7	84.728	0	15.706	1000300000	24	Q60680;E9Q605;E9QNL4;Q60680-2;Q60680-3	Q60680;E9Q605;E9QNL4;Q60680-2;Q60680-3	Inhibitor of nuclear factor kappa-B kinase subunit alpha	Chuk
NaN	NaN	NaN	NaN	NaN	NaN	NaN	24.3543				2	2	2	1.6	1.6	1.6	144.99	0.0019345	2.5472	302390000	4	E9Q624;E9QA22	E9Q624;E9QA22		Zfp644
28.6364	28.8592	29.3691	29.0466	NaN	28.0383	28.0828	28.072				16	16	14	19.1	19.1	16.4	126.82	0	42.306	2656900000	32	E9Q634	E9Q634	Unconventional myosin-Ie	Myo1e
30.1356	30.1967	30.3404	30.7315	30.232	30.3711	30.5604	30.5604				21	20	20	24	22.8	22.8	114.14	0	62.108	9772300000	92	Q6NZN0;E9Q640;Q6NZN0-5;Q6NZN0-3;Q6NZN0-4;Q6NZN0-2;E9PYZ7;E9PUF4	Q6NZN0;E9Q640;Q6NZN0-5;Q6NZN0-3;Q6NZN0-4;Q6NZN0-2;E9PYZ7;E9PUF4	RNA-binding protein 26	Rbm26
NaN	NaN	NaN	NaN	NaN	NaN	22.1089	NaN				1	1	1	5.5	5.5	5.5	25.169	0.0053693	2.0267	12464000	1	P70426;E9Q672	P70426;E9Q672	GTP-binding protein Rit1	Rit1
28.8668	28.9602	29.054	29.2491	29.325	29.2746	29.2454	29.243				21	21	19	9.6	9.6	8.6	321.59	0	50.55	4160000000	78	E9Q6A7;A2A654;A2A655;A2A652	E9Q6A7;A2A654;A2A655		Bptf
NaN	NaN	NaN	NaN	NaN	NaN	NaN	25.6681				1	1	1	3.6	3.6	3.6	85.47	0	12.08	203400000	6	Q02248;E9Q6A9	Q02248;E9Q6A9	Catenin beta-1	Ctnnb1
NaN	NaN	NaN	NaN	NaN	25.0295	NaN	NaN	+			4	1	1	3.2	1.2	1.2	147.56	1	-2	77342000	1	Q9ESN9;Q9ESN9-2;Q9ESN9-3;E9Q6B6;E9Q6E0;J3QNR6;K3W4S4;Q9ESN9-5;Q9ESN9-4;Q9ESN9-6;D3YWH6	Q9ESN9;Q9ESN9-2;Q9ESN9-3;E9Q6B6;E9Q6E0;J3QNR6;K3W4S4;Q9ESN9-5;Q9ESN9-4;Q9ESN9-6	C-Jun-amino-terminal kinase-interacting protein 3	Mapk8ip3
NaN	NaN	NaN	NaN	NaN	NaN	NaN	24.2484				1	1	1	2	2	2	53.59	0.0049426	2.0677	37753000	1	Q3U0V6;E9Q6D6	Q3U0V6;E9Q6D6		Zfp277
26.0623	25.8925	25.6303	NaN	NaN	NaN	NaN	NaN				6	6	6	3.6	3.6	3.6	236.88	0	7.8485	275040000	9	Q91V24;E9Q6G4;P41233	Q91V24;E9Q6G4	ATP-binding cassette sub-family A member 7	Abca7
29.82	30.0612	29.7389	30.4538	30.1699	30.2152	30.1914	30.2299				29	29	27	13.7	13.7	13.2	327.45	0	223.83	7876400000	78	E9Q6J5	E9Q6J5		Bod1l
27.9931	28.4519	28.0557	28.3525	28.779	28.7289	28.7126	28.598				10	10	10	20.7	20.7	20.7	86.841	0	29.954	2565400000	56	O08811;E9Q6K1;F6YA33;D3Z700	O08811;E9Q6K1;F6YA33;D3Z700	TFIIH basal transcription factor complex helicase XPD subunit	Ercc2
30.7972	30.7959	30.6363	30.9553	30.7833	30.7214	30.7846	30.5788				36	36	31	29.3	29.3	26.1	169.23	0	117.53	12617000000	162	Q80TV8;J3QP81;E9Q6L0;E9QNY9;E9QKH0;Q80TV8-2	Q80TV8;J3QP81;E9Q6L0;E9QNY9;E9QKH0;Q80TV8-2	CLIP-associating protein 1	Clasp1
NaN	NaN	NaN	NaN	NaN	NaN	NaN	NaN				3	3	3	4.2	4.2	4.2	85.547	0.0072077	1.9142	0	4	Q8BMG1;E9Q6L5;I6L9G2;E0CYW4	Q8BMG1;E9Q6L5;I6L9G2;E0CYW4	ATR-interacting protein	Atrip
NaN	NaN	NaN	NaN	26.2185	NaN	NaN	NaN				2	2	2	1.2	1.2	1.2	166.9	0.0019322	2.5196	602420000	3	Q80TE7;E9Q6L9	Q80TE7;E9Q6L9	Leucine-rich repeat-containing protein 7	Lrrc7
NaN	23.9674	24.5732	NaN	NaN	NaN	22.7695	NaN				3	3	3	3.3	3.3	3.3	197.19	0	9.5001	80181000	8	G5E8P0;E9Q6P4	G5E8P0;E9Q6P4		Tubgcp6
24.7676	NaN	NaN	NaN	NaN	NaN	NaN	NaN				3	3	3	6.3	6.3	6.3	94.202	0.0010751	3.2489	75068000	2	E9Q6P5	E9Q6P5		Ttc7b
32.3667	32.3185	32.04	32.5067	32.31	32.2825	32.2448	32.1673				35	35	34	12.9	12.9	12.7	392.7	0	90.871	35703000000	133	E9Q6R7	E9Q6R7		Utrn
28.1377	28.0016	27.662	28.3651	28.3291	28.157	28.1432	28.1071				6	6	5	10.5	10.5	9.6	96.114	0	38.102	1986600000	40	E9Q6T9;Q5M956;Q5M956-2	E9Q6T9;Q5M956;Q5M956-2	BTB/POZ domain-containing protein KCTD1	Kctd1
28.5419	28.416	28.4854	28.9228	29.0573	29.1138	28.8718	29.1699				3	3	3	29.1	29.1	29.1	15.238	0	61.061	3301100000	15	Q3UWL8;E9Q6U4;Q6P0X1;E9Q4Q8;E9Q8R1	Q3UWL8;E9Q6U4;Q6P0X1	Prefoldin subunit 4	Pfdn4
30.8505	30.7208	30.7999	31.0499	32.2266	32.1459	32.1529	32.055				12	11	10	46.6	44.2	41.1	36.946	0	185.75	23161000000	83	Q8R001;E9Q6X0;Q8R001-2;D3YYK8;Q3TG90	Q8R001;E9Q6X0;Q8R001-2;D3YYK8;Q3TG90	Microtubule-associated protein RP/EB family member 2	Mapre2
27.4424	27.3338	NaN	27.8216	NaN	NaN	27.3199	27.2312				4	4	4	8.7	8.7	8.7	49.816	0	5.6068	1703300000	10	Q6ZQE4;E9Q6Z3;Q8K2N3	Q6ZQE4;E9Q6Z3	Transmembrane protein 194A	Tmem194a;Tmem194
NaN	26.2404	25.913	NaN	27.5249	26.8122	26.8707	26.9788				3	3	3	6.2	6.2	6.2	79.546	0	30.436	708500000	15	P25425;P25425-2;P25425-12;I1E4X2;E9Q6Z8;F8VQL7;P25425-10;P25425-4;P25425-7;P25425-9;P25425-11;P25425-8;P25425-3;P25425-6;P25425-5;Q00196;P31362;Q3U5D1;H3BJT4;H3BKB7;Q00196-4;Q00196-6;Q00196-2;Q00196-3;Q00196-7;Q00196-5	P25425;P25425-2;P25425-12;I1E4X2;E9Q6Z8;F8VQL7;P25425-10;P25425-4;P25425-7;P25425-9;P25425-11;P25425-8;P25425-3;P25425-6;P25425-5	POU domain, class 2, transcription factor 1;POU domain protein	Pou2f1
NaN	NaN	NaN	NaN	NaN	NaN	NaN	23.9172				1	1	1	1.5	1.5	1.5	108.96	0.0017881	2.5718	124080000	4	P97467;E9Q704;F8VQA4	P97467;E9Q704;F8VQA4	Peptidyl-glycine alpha-amidating monooxygenase;Peptidylglycine alpha-hydroxylating monooxygenase;Peptidyl-alpha-hydroxyglycine alpha-amidating lyase	Pam
NaN	NaN	NaN	NaN	NaN	NaN	NaN	22.7538				2	2	2	3	3	3	84.487	0.0029459	2.3629	38331000	2	Q9R0B9;E9Q718	Q9R0B9;E9Q718	Procollagen-lysine,2-oxoglutarate 5-dioxygenase 2	Plod2
27.7232	27.5144	27.3111	27.6209	28.0815	28.016	28.2979	27.8838				9	9	9	16.5	16.5	16.5	93.836	0	10.496	1624600000	19	E9Q723;Q3UMK4;D3YVV0	E9Q723;Q3UMK4;D3YVV0		Ttc13
25.0074	25.0911	NaN	NaN	25.6932	NaN	25.2545	24.9917				2	2	2	1.2	1.2	1.2	208.85	0.0046593	2.0948	192260000	7	E9Q777;E9Q774	E9Q777;E9Q774		Akap11
28.6356	28.5106	28.5608	29.0878	28.4272	28.4013	28.2595	28.6593				10	10	10	5.8	5.8	5.8	203.75	0	16.572	2711300000	32	E9Q784	E9Q784		Zc3h13
28.1544	28.2901	28.5642	28.6462	28.4143	28.2807	28.4481	28.4				10	10	10	16.3	16.3	16.3	87.06	0	18.287	2408700000	44	Q924H2;E9Q7C1;G3X8S4	Q924H2;E9Q7C1;G3X8S4	Mediator of RNA polymerase II transcription subunit 15	Med15
30.0393	30.0781	30.3135	30.5404	29.7177	29.8743	29.7611	29.7116				23	23	16	45.2	45.2	33.2	68.602	0	109.03	7409300000	123	Q7TNF4;Q5UE59;E9Q7C9;Q8CD76;O88447;F6UYN4;Q91W40;D3Z710	Q7TNF4;Q5UE59;E9Q7C9;Q8CD76;O88447	Kinesin light chain 1	Klc1
30.6214	30.5483	30.7279	31.1472	30.5393	30.6101	30.3777	30.4332				30	30	30	22.9	22.9	22.9	195.99	0	87.007	11449000000	160	E9Q7E2;Q9D982	E9Q7E2		Arid2
NaN	NaN	NaN	NaN	NaN	NaN	NaN	NaN				3	1	1	3.4	1.5	1.5	94.931	0.0098614	1.7433	0	1	Q3V3Q7;E9Q7E9	Q3V3Q7;E9Q7E9	Phosphofurin acidic cluster sorting protein 2	Pacs2
35.0186	34.9967	35.1007	35.4393	34.668	34.6211	34.5905	34.6215				100	100	100	62.1	62.1	62.1	235.63	0	323.31	221570000000	720	E9Q7G0;F6ZQA3	E9Q7G0		Numa1
29.3449	29.0469	29.3348	29.7416	29.1527	29.3161	29.1985	29.2143				6	6	6	51.5	51.5	51.5	21.918	0	49.089	4537400000	41	Q64520;E9Q7K1;Q564G0;G3UYV3	Q64520;E9Q7K1;Q564G0	Guanylate kinase	Guk1
29.6036	29.5148	29.62	29.5893	30.1262	30.2134	30.1642	30.2792				30	30	30	27	27	27	171.62	0	84.049	6964900000	135	E9Q7L1;G3UX45	E9Q7L1;G3UX45		Urb2
26.796	26.5725	26.7432	26.4769	NaN	NaN	NaN	NaN				5	3	3	6.9	4.7	4.7	78.196	0	5.0771	401970000	12	E9Q7M2;Q9Z2S7-3;Q9Z2S7;B1AVF2;Q9Z2S7-4	E9Q7M2		Tsc22d2
28.19	28.3262	27.9864	28.3772	27.6422	27.7868	27.7098	27.6417				20	2	0	58.5	11.7	0	28.734	0	8.5252	2543500000	22	E9Q7Q3;D3Z6I8	E9Q7Q3;D3Z6I8		Tpm3
NaN	27.0249	NaN	NaN	NaN	NaN	NaN	NaN				4	4	4	3.1	3.1	3.1	208.96	0	6.971	345370000	6	O88466;E9Q7S1;R4GML0;O88466-2;O88466-3;F6QFS1	O88466;E9Q7S1;R4GML0;O88466-2;O88466-3	Zinc finger protein 106	Znf106;Zfp106
29.1949	28.7701	28.5368	29.5041	NaN	27.6303	NaN	27.6391				15	15	15	28.5	28.5	28.5	77.279	0	39.844	2280500000	30	Q8CGU1;E9Q7U2	Q8CGU1;E9Q7U2	Calcium-binding and coiled-coil domain-containing protein 1	Calcoco1
28.9788	28.8035	28.5838	29.4268	28.8303	28.9322	29.1146	29.011				11	11	10	25.9	25.9	23.4	58.537	0	25.485	3638100000	50	P31266;E9Q7W0;P31266-2	P31266;E9Q7W0;P31266-2	Recombining binding protein suppressor of hairless	Rbpj
25.8656	25.9763	26.5885	25.749	NaN	NaN	NaN	NaN				1	1	1	3.9	3.9	3.9	53.01	0	8.3424	365600000	20	E9Q7Y4	E9Q7Y4		A430078G23Rik
NaN	NaN	NaN	26.2577	NaN	26.2191	26.1915	26.3377				2	2	2	4.1	4.1	4.1	49.266	0.0032282	2.2965	383970000	8	Q9WTK7;E9Q811;Q9WTK7-2;F6WNS2	Q9WTK7;E9Q811;Q9WTK7-2;F6WNS2	Serine/threonine-protein kinase STK11	Stk11
28.7649	28.9469	28.8759	29.1513	28.1081	28.4919	28.3512	28.3564				16	9	9	19.7	11.4	11.4	133.07	0	48.537	3106200000	34	Q6Q477;E9Q828;Q32ME1;F7AAP4	Q6Q477;E9Q828;Q32ME1;F7AAP4	Calcium-transporting ATPase	Atp2b4
26.3249	26.043	26.2493	27.018	26.4858	NaN	25.5955	26.3053				6	6	6	3.5	3.5	3.5	255.56	0	10.354	513590000	16	V9GXT3;V9GX91;E9Q842	V9GXT3;V9GX91;E9Q842		Nav2
NaN	NaN	NaN	NaN	NaN	NaN	NaN	25.5253				10	1	1	46.4	8	8	38.458	0.00047341	3.9953	203340000	4	O35609;E9Q855	O35609;E9Q855	Secretory carrier-associated membrane protein 3	Scamp3
29.2865	29.2816	29.2469	29.7666	28.6892	28.3853	28.7762	28.7157				9	9	9	24.1	24.1	24.1	61.734	0	123.7	3835900000	38	E9Q8D0;F6QYD2	E9Q8D0;F6QYD2		Dnajc21
26.5723	25.639	25.4451	24.785	25.1537	25.1039	25.1283	25.0744				5	4	4	3.6	2.8	2.8	192.21	0	6.5009	331800000	10	Q3UXZ9;E9Q8F1	Q3UXZ9;E9Q8F1	Lysine-specific demethylase 5A	Kdm5a
NaN	NaN	NaN	NaN	NaN	NaN	NaN	23.4487	+			3	1	1	3.4	1	1	71.624	1	-2	73629000	1	Q60722;Q60722-3;Q91YV0;E9Q8G4;Q60722-2	Q60722;Q60722-3;Q91YV0;E9Q8G4;Q60722-2	Transcription factor 4	Tcf4
29.0908	28.8351	29.0955	29.3848	29.2808	29.3111	29.2097	29.4448				9	9	9	12.6	12.6	12.6	101.51	0	19.089	4281500000	22	E9Q8I7;E9PZN0;E9Q3K1	E9Q8I7		Nfxl1
27.0328	NaN	NaN	NaN	NaN	NaN	NaN	NaN	+			4	2	2	1.1	0.6	0.6	339.09	1	-2	1505700000	7	E9Q8I9;E9Q8I9-2;E9Q8I9-3	E9Q8I9;E9Q8I9-2;E9Q8I9-3	Protein furry homolog	Fry
NaN	NaN	NaN	NaN	NaN	NaN	24.9868	NaN	+			1	1	1	1.1	1.1	1.1	100.1	1	-2	47839000	1	E9Q8J5	E9Q8J5		Gm597
30.5742	30.5356	30.7345	30.908	30.5948	30.5362	30.5904	30.6854				18	18	18	23	23	23	136.02	0	140.49	11439000000	115	E9Q8K8;Q6ZPZ3;Q6ZPZ3-2	E9Q8K8;Q6ZPZ3;Q6ZPZ3-2	Zinc finger CCCH domain-containing protein 4	Zc3h4
NaN	29.244	NaN	NaN	29.673	29.5743	29.6073	29.4905				4	4	4	5	5	5	125.02	0	18.025	5569100000	8	E9Q8L9;Q9D620	E9Q8L9;Q9D620	Rab11 family-interacting protein 1	Rab11fip1
30.4801	30.5541	30.3111	30.55	30.4289	30.3526	30.355	30.3433				28	23	16	26.9	24	15.7	140.74	0	118.95	9857800000	97	Q8BRT1;E9Q8N5;Q08EB6;F7DCH5;Q8BRT1-6	Q8BRT1;E9Q8N5;Q08EB6;F7DCH5	CLIP-associating protein 2	Clasp2
24.7011	NaN	NaN	NaN	NaN	NaN	NaN	NaN				2	2	2	10.2	10.2	10.2	41.441	0	4.6945	93865000	2	Q99NF3;E9Q8S3;S4R2L7;H9KUZ8;Q99NF3-2	Q99NF3;E9Q8S3;S4R2L7;H9KUZ8;Q99NF3-2	Centrosomal protein of 41 kDa	Cep41
28.6229	29.0569	29.2243	28.3277	29.2913	29.0656	28.8884	29.2682				6	5	5	5.8	5.1	5.1	144.17	0	13.867	3730100000	26	Q3U214;E9Q8S5;Q811L6;Q60592;Q9R1L5;E9Q1Q1;E9Q6Q5;E9Q6G0;E9Q4Q9;E9Q1M8;B1AST8;B1AST7;E9QLW6;E9PWX8;E9QPR4;Q811L6-2	Q3U214;E9Q8S5	Microtubule-associated serine/threonine-protein kinase 3	Mast3
NaN	NaN	NaN	NaN	NaN	NaN	NaN	24.7388	+			2	1	1	0.8	0.4	0.4	305.23	1	-2	303410000	1	E9Q8T1	E9Q8T1		Tacc2
NaN	NaN	NaN	NaN	24.5806	24.7409	24.7863	24.3378				2	2	2	1.4	1.4	1.4	209.3	0.00047544	4.0971	88833000	5	E9Q8V6	E9Q8V6		Dennd4a
NaN	NaN	NaN	NaN	NaN	NaN	NaN	25.8144				32	1	1	49.1	1.2	1.2	102.56	0.0022275	2.5023	174360000	1	P30999-3;E9Q8Z5;P30999-2;E9Q903;E9Q906	P30999-3;E9Q8Z5;P30999-2;E9Q903;E9Q906	Catenin delta-1	Ctnnd1
31.4304	31.3735	31.497	31.8283	31.8125	31.8182	31.9025	31.8556				32	32	1	48.1	48.1	1.3	104.92	0	273.19	24329000000	215	P30999;G3X9V2;E9Q8Z6;E9Q8Z8;E9Q8Z4;E9Q8Z9;D3Z2H2;E9Q901;E9Q904;E9Q986;D3Z7H6;E9Q907;E9Q905;D3Z2H7	P30999;G3X9V2;E9Q8Z6;E9Q8Z8;E9Q8Z4;E9Q8Z9;D3Z2H2;E9Q901;E9Q904;E9Q986;D3Z7H6;E9Q907;E9Q905;D3Z2H7	Catenin delta-1	Ctnnd1
30.4013	30.6532	30.2957	30.7228	31.443	31.4158	31.49	31.5554				25	25	25	58.8	58.8	58.8	66.076	0	188.37	15594000000	130	E9Q912;E9Q6Q4	E9Q912;E9Q6Q4		Rap1gds1
29.2644	29.1025	29.0706	29.6024	29.4371	29.244	29.3091	29.0325				4	4	4	22.6	22.6	22.6	21.311	0	12.863	4394300000	32	Q8BK08;E9Q933;Z4YN74	Q8BK08;E9Q933;Z4YN74	Transmembrane protein 11, mitochondrial	Tmem11
26.6043	NaN	NaN	NaN	27.4045	27.46	27.5123	27.4594				4	4	4	14.9	14.9	14.9	57.792	0	55.694	756010000	12	E9Q987;E9PV98;D3Z3L3;D3YVI1;D3YYU4;Q99PQ1	E9Q987;E9PV98		Trim12c;Trim5
27.0725	NaN	NaN	27.6004	27.7203	NaN	27.1713	27.2786				5	5	5	5.3	5.3	5.3	164.3	0	8.4491	993720000	7	E9Q9B2;F8VQG7	E9Q9B2;F8VQG7		N4bp2
27.1856	27.2491	26.883	27.3562	27.1237	26.8721	26.8417	26.8589				11	11	11	7.2	7.2	7.2	199.18	0	14.474	966380000	38	E9Q9B7	E9Q9B7		Kidins220
NaN	NaN	NaN	26.7365	NaN	NaN	NaN	NaN				2	2	2	32.7	32.7	32.7	15.265	0	11.563	443450000	6	E9Q9C5;P63082;D3Z3B2	E9Q9C5;P63082;D3Z3B2	V-type proton ATPase 16 kDa proteolipid subunit	Atp6v0c
26.3898	26.2307	26.5471	26.883	NaN	NaN	26.4759	NaN				3	3	1	14.3	14.3	3.1	25.61	0.0019319	2.5117	465700000	11	E9Q9D5;E9PZU3;E9Q9D5-3;E9Q473;E9Q8G6;E9Q0F8	E9Q9D5;E9PZU3;E9Q9D5-3	Rab-like protein 2A	Rabl2
34.1764	34.1186	34.1827	34.5148	34.3509	34.3934	34.5247	34.5086				62	62	1	48.1	48.1	0.5	175.33	0	323.31	156640000000	506	E9Q9E1;Q6NZJ6;E9PVC6;Q6NZJ6-2	E9Q9E1;Q6NZJ6;E9PVC6;Q6NZJ6-2	Eukaryotic translation initiation factor 4 gamma 1	Eif4g1
30.8539	30.4338	29.9207	30.7927	27.8686	28.0685	28.341	28.1139				12	12	3	43	43	12.5	37.273	0	36.802	6384900000	45	E9Q9E8;Q18PI6-3;Q18PI6-2	E9Q9E8;Q18PI6-3	SLAM family member 5	Cd84
NaN	NaN	NaN	NaN	NaN	NaN	NaN	28.0569	+			22	1	1	45.3	2	2	63.44	1	-2	788920000	0	E9Q9H2	E9Q9H2		Dnajc2
NaN	NaN	NaN	NaN	NaN	NaN	NaN	25.1097				1	1	1	0.6	0.6	0.6	174.58	0.0017873	2.559	122120000	3	F6YZU5;E9Q9I2;E9Q9R9	F6YZU5;E9Q9I2;E9Q9R9		Dlg5
32.6023	32.5809	32.623	33.0633	31.6474	31.7417	31.5571	31.6254				74	74	74	41.9	41.9	41.9	301.92	0	323.31	36038000000	348	Q6ZQA0;E9Q9L6;Q6ZQA0-2;F6VTL9;F6ZZB1;D3Z2K6;F7CGQ9	Q6ZQA0;E9Q9L6;Q6ZQA0-2;F6VTL9	Neurobeachin-like protein 2	Nbeal2
32.7388	32.6639	32.876	33.1316	31.8119	31.7334	31.8464	31.7357				21	21	21	63	63	63	64.808	0	210.58	40309000000	160	Q3V1L4;G3X9J6;E9Q9M1	Q3V1L4;G3X9J6;E9Q9M1	Cytosolic purine 5-nucleotidase	Nt5c2
NaN	NaN	NaN	NaN	29.2089	NaN	29.2322	28.8588	+			3	3	3	2.8	2.8	2.8	134.39	1	-2	6549800000	4	Q08460;Q08460-5;E9Q9P4;J3QN27;Q08460-3;Q08460-2;Q08460-4;F7BHL0;J3QP84;F6V0P5;F6XW53;F6ZSN2;F6WSZ3;J3QMT8	Q08460;Q08460-5;E9Q9P4;J3QN27;Q08460-3;Q08460-2;Q08460-4;F7BHL0;J3QP84;F6V0P5;F6XW53;F6ZSN2;F6WSZ3;J3QMT8	Calcium-activated potassium channel subunit alpha-1	Kcnma1
26.6518	26.6953	26.9293	27.1718	26.7073	26.6899	26.811	26.9563				7	7	7	7.7	7.7	7.7	124.39	0	19.584	832230000	17	E9Q9Q2;Q80TM6;E9Q9D6;Q148X5;Q80TM6-2;Q80TM6-4;Q80TM6-3	E9Q9Q2		R3hdm1
27.548	27.3875	27.7203	25.9027	28.206	27.9142	27.7776	28.0846				9	9	9	21	21	21	68.464	0	21.147	1489100000	34	Q6ZPL9;E9Q9T6	Q6ZPL9;E9Q9T6	ATP-dependent RNA helicase DDX55	Ddx55
NaN	NaN	NaN	23.5453	NaN	NaN	NaN	NaN				2	2	2	2.5	2.5	2.5	106.32	0.0013579	2.813	7734100	4	E9Q9V7	E9Q9V7		Srcap
NaN	NaN	NaN	NaN	NaN	NaN	NaN	23.268				1	1	1	2.2	2.2	2.2	65.754	0.00077172	3.3856	81086000	9	Q3UJK4;E9QA45	Q3UJK4;E9QA45	GTP-binding protein 2	Gtpbp2
NaN	NaN	NaN	NaN	NaN	NaN	NaN	24.0907				1	1	1	2.3	2.3	2.3	55.719	0.0014999	2.7065	133750000	6	Q9CYC3;F6VN87;E9QA83;F6V6S1	Q9CYC3;F6VN87;E9QA83;F6V6S1	Transmembrane protein 39A	Tmem39a
NaN	NaN	NaN	NaN	NaN	NaN	NaN	24.053				3	3	3	6.4	6.4	6.4	48.29	0.0047986	2.0693	77419000	7	E9QAB6	E9QAB6		Ptar1
25.543	25.6649	25.6934	26.0089	NaN	NaN	NaN	NaN				2	2	2	5	5	5	87.38	0	4.6243	216120000	5	Q8K1N1;E9QAC9;E9PXB0	Q8K1N1;E9QAC9;E9PXB0	Calcium-independent phospholipase A2-gamma	Pnpla8
28.7892	28.7006	28.6816	29.202	29.2425	29.052	29.0691	29.2085				11	11	11	28.8	28.8	28.8	66.924	0	102.94	3717800000	52	Q02395;E9QAD3;Q02395-2;F6Q1Z6;M0QWI3;E9Q8G7;E9PZQ6;E9PZE8;E9Q5U4	Q02395;E9QAD3;Q02395-2	Metal-response element-binding transcription factor 2	Mtf2
31.5304	31.4907	31.3305	31.8537	31.6298	31.7106	31.72	31.7532				41	41	41	30	30	30	207.05	0	108.18	23240000000	195	E9QAE3	E9QAE3		Btaf1
27.6355	27.4717	27.6602	NaN	NaN	NaN	NaN	NaN				9	9	9	4.4	4.4	4.4	284.08	0	13.653	655080000	16	O88491;E9QAE4	O88491;E9QAE4	Histone-lysine N-methyltransferase, H3 lysine-36 and H4 lysine-20 specific;Histone-lysine N-methyltransferase	Nsd1
NaN	NaN	NaN	NaN	NaN	NaN	NaN	24.1585				2	2	2	9.9	9.9	9.9	24.83	0	9.9348	88283000	2	E9QAG0;O55230;Q9EP85;B1ARD4	E9QAG0;O55230;Q9EP85;B1ARD4	DNA repair protein RAD51 homolog 4	Rad51d
28.2073	28.0446	27.593	28.4898	27.8175	27.9039	28.1069	27.828				12	12	12	15.2	15.2	15.2	105.31	0	24.054	1866500000	41	E9QAP7;F6W8W7;G5E8Z2	E9QAP7;F6W8W7		Taf4a
31.7655	31.6469	31.6865	32.0108	31.4765	31.3368	31.055	31.3174				14	14	14	22.1	22.1	22.1	92.07	0	48.326	21799000000	53	Q6ZQ82;E9QAQ3;D3Z1X5;F6XTB7;Q3U860;F7D661;F6Q7M1	Q6ZQ82;E9QAQ3	Rho GTPase-activating protein 26	Arhgap26
29.8224	29.8018	29.6702	29.9858	29.0115	29.0906	29.4312	29.2229				13	13	9	45.5	45.5	36.4	46.71	0	106.57	5393300000	74	Q9WV60;E9QAQ5	Q9WV60;E9QAQ5	Glycogen synthase kinase-3 beta	Gsk3b
34.2085	34.2123	34.2763	34.5131	34.2684	34.2862	34.3543	34.274				77	77	57	50.5	50.5	39.2	216.37	0	323.31	150120000000	583	E9QAS4;Q6PDQ2;E9QAS5;F6WR45	E9QAS4;Q6PDQ2;E9QAS5	Chromodomain-helicase-DNA-binding protein 4	Chd4
35.2064	35.2852	35.5143	35.6394	35.5089	35.6718	35.6087	35.5827				12	12	12	48.5	48.5	48.5	24.146	0	36.359	330490000000	92	Q9CZM2;E9QAZ2;E9Q1X1;B8JKK2	Q9CZM2;E9QAZ2;E9Q1X1	60S ribosomal protein L15;Ribosomal protein L15	Rpl15;Gm10020
NaN	NaN	NaN	NaN	NaN	NaN	23.1019	NaN				2	2	2	8.5	8.5	8.5	28.457	0.0053701	2.0293	23917000	3	E9QAZ6;O35719-2;O35719	E9QAZ6;O35719-2;O35719	DNA repair protein RAD51 homolog 2	Rad51b
28.3716	28.2447	28.2791	28.6675	NaN	NaN	NaN	NaN				11	11	11	16.4	16.4	16.4	93.539	0	20.746	1265200000	23	P13595-2;E9QB01;P13595;E9Q589;P13595-3;P13595-4	P13595-2;E9QB01;P13595;E9Q589;P13595-3;P13595-4	Neural cell adhesion molecule 1	Ncam1
33.3357	33.2722	33.3336	33.6847	33.7366	33.6718	33.7705	33.6858				40	40	40	60	60	60	101.43	0	323.31	87664000000	340	Q68FL6;E9QB02;F6W0G8	Q68FL6;E9QB02	Methionine--tRNA ligase, cytoplasmic	Mars
29.3305	29.2082	28.93	29.5154	30.0672	30.1235	29.9057	29.7106				6	6	6	47.5	47.5	47.5	18.698	0	24.927	6004900000	39	E9QJS0;G5E8U8;G5E8U5;Q80ZK0;D3Z6K5	E9QJS0;G5E8U8;G5E8U5;Q80ZK0	28S ribosomal protein S10, mitochondrial	Mrps10
26.1091	NaN	26.5962	26.2949	NaN	NaN	NaN	NaN				3	2	2	3.3	2.5	2.5	132.53	0.00077077	3.3471	276600000	4	Q9R117;E9QJS1	Q9R117;E9QJS1	Non-receptor tyrosine-protein kinase TYK2;Tyrosine-protein kinase	Tyk2
31.9377	31.8339	31.7763	32.1129	30.3507	30.1101	30.0523	29.8479				17	17	17	33.6	33.6	33.6	85.641	0	217.54	17827000000	89	E9QMJ5;E9QJS7;Q9Z0M6;Q9DC42;Q9Z0M6-3;Q9Z0M6-2	E9QMJ5;E9QJS7;Q9Z0M6;Q9DC42;Q9Z0M6-3;Q9Z0M6-2	CD97 antigen	Adgre5;Cd97
27.0614	27.4024	27.4706	26.9313	27.7882	28.1502	28.2261	28.1163				5	5	5	16.8	16.8	16.8	53.245	0	15.004	1504100000	21	Q3UMQ8;E9QJT2	Q3UMQ8;E9QJT2	H/ACA ribonucleoprotein complex non-core subunit NAF1	Naf1
25.836	25.7906	NaN	25.827	NaN	NaN	25.0772	NaN				2	2	2	12.7	12.7	12.7	21.949	0	5.0918	219190000	5	E9QJT3;Q9CSV6	E9QJT3;Q9CSV6	Vesicle transport protein SFT2C	Sft2d3
30.8991	30.9573	31.0081	31.3549	30.3992	30.5726	30.6046	30.6248				6	6	6	62.6	62.6	62.6	11.241	0	36.611	13067000000	50	P56376;E9QJT5;Q8BMV3	P56376;E9QJT5	Acylphosphatase-1;Acylphosphatase	Acyp1
NaN	26.0045	25.7139	NaN	25.7777	25.7535	26.1444	NaN				3	3	3	4.9	4.9	4.9	69.703	0	5.3865	346480000	7	Q68ED3;F6UPY1;F8WI26;E9QJT6	Q68ED3;F6UPY1;F8WI26;E9QJT6	Non-canonical poly(A) RNA polymerase PAPD5	Papd5
NaN	NaN	NaN	NaN	NaN	NaN	27.5791	NaN				2	2	2	2.8	2.8	2.8	125.3	0.00015918	4.2158	1322800000	2	Q8CG79;E9QJU8	Q8CG79;E9QJU8	Apoptosis-stimulating of p53 protein 2	Tp53bp2;Trp53bp2
29.0064	29.2525	29.1256	29.4564	29.383	29.53	29.3647	29.3398				16	16	16	28.3	28.3	28.3	77.923	0	41.224	4587000000	65	E9QJV4;Q8K2Z2;Q8K2Z2-2;D6RDR5	E9QJV4;Q8K2Z2	Pre-mRNA-processing factor 39	Prpf39
27.5702	27.4565	27.8115	28.3172	27.7658	27.8975	27.3683	26.9715				9	9	9	11.6	11.6	11.6	105.38	0	17.008	1563500000	28	Q9QXJ2;E9QJX9;Q9WVL2	Q9QXJ2;E9QJX9;Q9WVL2	Signal transducer and activator of transcription;Signal transducer and activator of transcription 2	Stat2
30.954	30.9266	30.6557	31.1827	31.4452	27.3834	30.6792	30.726				4	4	4	56.2	56.2	56.2	8.5468	0	7.6444	13416000000	23	Q9EPV8;E9QJZ1;E0CY91;E0CYW1;E0CY38;E0CZB3	Q9EPV8;E9QJZ1;E0CY91;E0CYW1;E0CY38;E0CZB3	Ubiquitin-like protein 5	Ubl5;Gm16381
27.2392	27.2139	27.2995	27.6023	26.7763	26.8701	26.7575	26.9567				7	7	7	6.6	6.6	6.6	167.28	0	14.544	1004400000	18	Q3U3T8;E9QK36;Q3U3T8-3;F6R9F0;E9PUI7;Q3U3T8-2	Q3U3T8;E9QK36;Q3U3T8-3;F6R9F0;E9PUI7;Q3U3T8-2	WD repeat-containing protein 62	Wdr62
30.7046	30.6516	30.5815	30.9106	30.3061	30.3431	30.3545	30.0997				15	15	15	29.5	29.5	29.5	90.791	0	107.26	10597000000	77	E9QK48;Q7TNG5;Q7TNG5-2;D3YWS2;D6RGM3	E9QK48;Q7TNG5;Q7TNG5-2;D3YWS2;D6RGM3	Echinoderm microtubule-associated protein-like 2	Eml2
30.8406	30.9311	30.8406	30.8926	31.9025	31.9051	31.9978	31.8682				75	75	75	37.6	37.6	37.6	317.87	0	323.31	20920000000	315	E9QK83;Q5XG71	E9QK83;Q5XG71	Small subunit processome component 20 homolog	Utp20
30.7854	30.78	30.9342	31.2943	31.2677	31.1124	31.3534	31.2169				38	38	38	35.3	35.3	35.3	184.67	0	176	15832000000	180	Q5PSV9;E9QK89;G3UX64	Q5PSV9;E9QK89	Mediator of DNA damage checkpoint protein 1	Mdc1
29.785	29.5613	29.0614	29.7061	29.9573	29.7497	29.9434	29.87				25	25	25	28.5	28.5	28.5	130.66	0	86.516	6072400000	76	E9QKD1;Q3UHX0;Q3UHX0-2	E9QKD1;Q3UHX0	Nucleolar protein 8	Nol8
27.6177	27.7876	28.2422	28.39	28.139	28.1385	28.2427	27.8395				9	9	9	23.9	23.9	23.9	61.791	0	40.962	1944800000	32	G3X8R4;E9QKD9;Q9DBA9;E9PWY2	G3X8R4;E9QKD9;Q9DBA9	General transcription factor IIH subunit 1	Gtf2h1
29.6689	29.5856	29.6008	29.8655	30.5789	30.3818	30.3897	30.3237				23	23	23	24.1	24.1	24.1	154.64	0	139.34	7984900000	124	E9QKE4;Q8BMG7;Q8BMG7-2	E9QKE4;Q8BMG7	Rab3 GTPase-activating protein non-catalytic subunit	Rab3gap2
26.671	NaN	NaN	27.0112	26.9275	26.9211	26.9164	NaN				6	6	6	21.7	21.7	21.7	52.938	0	11.473	702250000	12	E9QKG3;Q9CWH5;Q9CWH5-2	E9QKG3;Q9CWH5	tRNA (guanine(10)-N2)-methyltransferase homolog	Trmt11
27.5611	27.7633	27.6614	27.962	27.5279	27.5862	27.673	27.8402				10	10	10	5.6	5.6	5.6	286.52	0	15.182	1504400000	18	Q6RT24;E9QKK1	Q6RT24;E9QKK1	Centromere-associated protein E;Kinesin-like protein	Cenpe
NaN	NaN	NaN	22.6121	NaN	NaN	NaN	NaN	+			1	1	1	2.6	2.6	2.6	57.478	1	-2	39133000	1	Q8K3I9;E9QKK4;Q8K3I9-3;Q8K3I9-2	Q8K3I9;E9QKK4;Q8K3I9-3;Q8K3I9-2	Glucocorticoid-induced transcript 1 protein	Glcci1
28.5641	28.5914	28.3208	28.8251	28.5622	28.577	28.39	28.3147				13	11	11	14.6	13.3	13.3	129.24	0	28.644	2659900000	48	Q9QZW0;Q9QZW0-2;E9QKK8;F6Q8D3	Q9QZW0;Q9QZW0-2;E9QKK8;F6Q8D3	Phospholipid-transporting ATPase 11C;Phospholipid-transporting ATPase	Atp11c
26.7217	26.3842	26.7365	27.0553	27.3386	27.1839	27.5758	27.0065				5	5	5	4.8	4.8	4.8	162.54	0	8.2531	1016100000	17	Q99NG0;E9QKL0	Q99NG0;E9QKL0	Helicase ARIP4	Rad54l2
26.4754	26.5578	NaN	27.3684	28.0462	28.2037	28.5055	28.3559				7	7	7	15.7	15.7	15.7	53.846	0	10.57	1453200000	17	Q9Z2Q2;E9QKQ3;Q9Z2Q2-2;K4DI66;F6ZLH4;H7BX94;Q9Z2Q2-3;D3Z5V3	Q9Z2Q2;E9QKQ3;Q9Z2Q2-2;K4DI66;F6ZLH4;H7BX94;Q9Z2Q2-3	Lysine-rich nucleolar protein 1	Knop1
31.1115	31.0625	31.1958	31.3611	31.4427	31.4174	31.593	31.4916				32	32	32	47.2	47.2	47.2	99.818	0	309.44	18737000000	173	E9QKT1;O08759	E9QKT1;O08759	Ubiquitin-protein ligase E3A	Ube3a
30.6113	30.612	30.7145	30.8664	30.5112	30.3691	30.5012	30.3019				39	39	39	26.8	26.8	26.8	222.44	0	132.25	10829000000	158	E9QKV6;E9PZW8;E9PWZ6;Q9QY06;Q9QY06-3;Q9QY06-2;Q8C170;Q8C170-2;D3Z3A8	E9QKV6;E9PZW8;E9PWZ6;Q9QY06;Q9QY06-3;Q9QY06-2	Unconventional myosin-IXb	Myo9b
NaN	24.7377	NaN	NaN	NaN	NaN	NaN	NaN				4	4	4	1	1	1	445.92	0.001216	3.0009	163200000	6	Q80TY5;E9QKX5	Q80TY5;E9QKX5	Vacuolar protein sorting-associated protein 13B	Vps13b
31.759	31.9406	31.7084	31.6857	31.4198	31.4717	31.7373	31.7693				32	32	32	47.2	47.2	47.2	115.95	0	293	25589000000	185	E9QKZ2;Q91YE6;E0CXB2;F6TLX3;E0CY46;F6UT58	E9QKZ2;Q91YE6;E0CXB2	Importin-9	Ipo9
NaN	25.7882	NaN	26.411	28.2701	28.1666	28.1479	28.0034				7	7	7	13.6	13.6	13.6	82.311	0	15.187	1147000000	26	P98078;E9QL31;P98078-2;E9PX84;Q3TRE6;P98078-3;F6TQN9;Q9DCE6;E0CXT5;E0CZ53	P98078;E9QL31;P98078-2;E9PX84;Q3TRE6;P98078-3;F6TQN9;Q9DCE6;E0CXT5	Disabled homolog 2	Dab2
NaN	NaN	NaN	NaN	NaN	NaN	26.0376	NaN				3	3	3	12.4	12.4	12.4	44.337	0	9.8097	356700000	2	Q8CIC2;E9QL43	Q8CIC2;E9QL43	Nucleoporin-like protein 2	Nupl2
29.1718	29.1214	29.0509	29.4439	28.5607	28.6547	28.8548	28.7101				19	19	19	33	33	33	94.144	0	66.496	3646900000	77	E9QL65;Q8CI04	E9QL65;Q8CI04	Conserved oligomeric Golgi complex subunit 3	Cog3
28.4336	28.4246	28.3813	28.5034	27.6993	27.4548	27.3606	27.5841				7	7	7	20.8	20.8	20.8	47	0	18.762	1938200000	29	E9QL80;Q91YX5;D3YVK0;D3YUD1	E9QL80;Q91YX5	Acyl-CoA:lysophosphatidylglycerol acyltransferase 1	Lpgat1
30.2393	30.0953	30.4799	30.4485	29.3623	29.5234	29.2428	29.2858				19	19	19	25.7	25.7	25.7	138.36	0	118.49	6973400000	91	E9QLA5;Q0GNC1;Q0GNC1-3	E9QLA5;Q0GNC1;Q0GNC1-3	Inverted formin-2	Inf2
25.7933	26.0918	25.592	26.3224	26.0498	26.0695	26.0396	26.0684				6	6	6	12.6	12.6	12.6	59.178	0	6.4887	467960000	22	E9QLB8;Q566J8	E9QLB8;Q566J8	AarF domain-containing protein kinase 4	Adck4
29.1404	29.3094	29.4534	26.732	28.9498	29.2108	29.0607	29.096				18	18	18	33	33	33	89.085	0	98.248	4121800000	77	Q8C3R1;E9QLK3;Q8C3R1-2;D6RE40	Q8C3R1;E9QLK3;Q8C3R1-2	BRCA1-associated ATM activator 1	Brat1
31.6173	31.5061	31.5425	31.8208	31.607	31.6608	31.6562	31.4744				89	89	89	31.4	31.4	31.4	435.8	0	323.31	22762000000	342	E9QLK7;E9PZA7;E9PWT1;F7CGG2;Q80YV3;D3YY11	E9QLK7;E9PZA7;E9PWT1;F7CGG2;Q80YV3	Transformation/transcription domain-associated protein	Trrap
28.7731	28.9602	28.0295	28.8266	28.3798	28.278	28.603	28.2335				9	1	1	11.7	1.3	1.3	97.189	0.00092478	3.3427	2696900000	19	Q8BZ98;E9QLL2;Q8BZ98-2;F2Z460;E0CXZ8;D6RH60	Q8BZ98;E9QLL2;Q8BZ98-2	Dynamin-3	Dnm3
NaN	NaN	27.0795	NaN	NaN	NaN	NaN	NaN				3	3	3	15.8	15.8	15.8	31.805	0	4.5404	328040000	6	O70338;E9QLN8	O70338;E9QLN8	Ribonuclease H1	Rnaseh1
25.9404	NaN	NaN	NaN	NaN	NaN	NaN	NaN				2	2	2	13.7	13.7	13.7	26.857	0.00015936	4.2534	211490000	5	Q60961;E9QLR3;Q60961-2	Q60961;E9QLR3;Q60961-2	Lysosomal-associated transmembrane protein 4A	Laptm4a
27.918	27.9977	27.8466	27.9803	NaN	NaN	NaN	NaN				5	5	5	28.5	28.5	28.5	29.395	0	18.023	877520000	16	E9QLT0;Q8R1F5;Z4YKI7	E9QLT0;Q8R1F5	Hydroxypyruvate isomerase;Putative hydroxypyruvate isomerase	Hyi
29.6234	29.6033	29.792	30.0041	29.6276	29.6784	29.7902	29.6645				7	7	7	17.3	17.3	17.3	54.444	0	15.097	6052500000	39	Q9JIY2;E9QM14;Q9JIY2-3;Q9JIY2-2;Q9JIY2-4	Q9JIY2;E9QM14;Q9JIY2-3;Q9JIY2-2;Q9JIY2-4	E3 ubiquitin-protein ligase Hakai	Cbll1
30.3813	30.1771	30.1778	30.1961	30.2275	30.1899	29.9487	29.9131				10	10	10	72.7	72.7	72.7	23.294	0	200.96	8379300000	74	E9QM21;O08734;Q91WX5;F7CUQ1	E9QM21;O08734;Q91WX5	Bcl-2 homologous antagonist/killer	Bak1
26.1028	26.2048	26.1714	NaN	NaN	NaN	NaN	NaN				4	4	4	4.5	4.5	4.5	131.03	0	4.8075	305530000	6	P55012;E9QM38	P55012;E9QM38	Solute carrier family 12 member 2	Slc12a2
NaN	NaN	NaN	NaN	NaN	NaN	NaN	26.1861	+			1	1	1	1	1	1	77.137	1	-2	473830000	1	Q80XI1;E9QM55;Q80XI1-2	Q80XI1;E9QM55;Q80XI1-2	F-box only protein 34	Fbxo34
28.9675	29.2562	29.0314	29.6683	29.0877	29.2657	29.3201	29.4241				16	15	15	16.3	15.7	15.7	136.48	0	90.171	4402200000	70	O70305;O70305-2;E9QM77;O70305-3;F6U2C2;F7B6X4	O70305;O70305-2;E9QM77;O70305-3;F6U2C2;F7B6X4	Ataxin-2	Atxn2
31.5964	31.5477	31.43	31.9502	31.9583	31.9102	31.9996	31.9393				60	59	59	40.2	39.8	39.8	245.76	0	289.02	25905000000	251	Q8BZN6;E9QM99;Q8BZN6-2;Q8BZN6-3	Q8BZN6;E9QM99;Q8BZN6-2;Q8BZN6-3	Dedicator of cytokinesis protein 10	Dock10
26.9898	26.8939	NaN	26.6317	26.5206	26.4679	26.2666	26.0454				5	5	5	17.7	17.7	17.7	48.072	0	6.6957	640760000	10	Q3TNH5;E9QMA2;Q3TNH5-3;Q3TNH5-2	Q3TNH5;E9QMA2;Q3TNH5-3	Protein FAM172A	Fam172a
27.2363	27.4922	27.4583	27.6927	27.0643	27.581	27.6568	27.724				5	5	5	18.4	18.4	18.4	39.432	0	30.352	1424900000	27	Q8CES0;E9QMB7;Q8CES0-2	Q8CES0;E9QMB7	N-alpha-acetyltransferase 30	Naa30
NaN	NaN	NaN	NaN	NaN	NaN	28.5679	NaN	+			1	1	1	0.2	0.2	0.2	406.57	1	-2	657830000	2	Q61329;E9QMD3	Q61329;E9QMD3	Zinc finger homeobox protein 3	Zfhx3
26.9291	26.9049	27.3233	27.3396	26.3254	26.6425	26.4346	26.3406				3	3	3	15.3	15.3	15.3	31.733	0	6.6975	798460000	14	E9QME3;Q8K305;E9Q3W6;D3Z4S2	E9QME3;Q8K305	Kinetochore-associated protein NSL1 homolog	Nsl1
NaN	NaN	NaN	NaN	NaN	NaN	NaN	25.3786	+			18	1	1	21.2	0.9	0.9	121.68	1	-2	112220000	4	E9QME5;Q99PP7-2	E9QME5;Q99PP7-2	E3 ubiquitin-protein ligase TRIM33	Trim33
29.667	29.5426	29.4994	25.2397	29.017	29.5432	29.5075	29.4307				9	1	1	75.3	10.2	10.2	19.825	0	39.854	4670200000	15	E9QMF4;E0CXW7	E9QMF4		Osgep
29.3491	29.0939	29.4953	29.6483	30.3654	30.2609	30.3998	30.368				13	13	13	40.3	40.3	40.3	50.947	0	138.1	7125400000	80	Q99J72;H3BKE5;E9QMH1;H3BJL0;Q99J72-4;Q99J72-3;H3BJQ3;H3BJ44;Q99J72-2;Q3TI69;H3BJJ6;H3BJD1;H3BL97;H3BKS1	Q99J72;H3BKE5;E9QMH1;H3BJL0;Q99J72-4;Q99J72-3;H3BJQ3;H3BJ44;Q99J72-2;Q3TI69	DNA dC->dU-editing enzyme APOBEC-3	Apobec3
NaN	NaN	26.1159	NaN	26.126	25.9276	NaN	NaN				2	2	2	7.2	7.2	7.2	42.497	0	7.9233	306520000	8	E9QMH7;Q9DBZ1	E9QMH7;Q9DBZ1	Inhibitor of nuclear factor kappa-B kinase-interacting protein	Ikbip
27.9566	27.9173	28.5708	28.8491	29.134	29.0016	29.2077	29.154				16	16	16	37.9	37.9	37.9	66.365	0	53.916	3151600000	64	Q8BH86;E9QMK9;Q8BH86-2;F7CUW7	Q8BH86;E9QMK9;Q8BH86-2	UPF0317 protein C14orf159 homolog, mitochondrial	9030617O03Rik
29.9081	29.8612	29.9887	30.2636	30.3038	30.2729	30.4114	30.2697				25	25	25	17.7	17.7	17.7	214.46	0	133.98	8244700000	118	E9QML5;Q61464-4;Q61464;E9QKZ7;Q61464-7;Q61464-2;Q61464-5;Q61464-3	E9QML5;Q61464-4;Q61464;E9QKZ7;Q61464-7;Q61464-2;Q61464-5	Zinc finger protein 638	Zfml;Znf638
30.1041	30.1883	30.1968	30.7412	29.9473	29.9776	29.8668	29.9144				22	22	18	39.3	39.3	31.4	86.355	0	95.878	8081100000	90	E9QMP6;Q05512;Q05512-3;E9Q9N6;E9PYX3;F6ZS70;Q05512-4;Q3T9A3;Q05512-2;F7CVZ7;F7A3Q3;F6UY70;E9Q2J6;F6ZEX4;E9Q2G8;E9Q8H5;F7CRG8;Q8CIP4;E9PZ55	E9QMP6;Q05512;Q05512-3;E9Q9N6;E9PYX3;F6ZS70;Q05512-4;Q3T9A3;Q05512-2	Serine/threonine-protein kinase MARK2	Mark2
29.6258	29.7454	30.0176	30.3337	29.2088	29.4582	29.3929	29.49				16	16	15	8.9	8.9	8.5	223.37	0	39.139	6073700000	63	Q99KW3;E9QMQ3;Q99KW3-1;Q99KW3-4;Q99KW3-2;G5E8W1;J9JI90	Q99KW3;E9QMQ3;Q99KW3-1;Q99KW3-4;Q99KW3-2;G5E8W1	TRIO and F-actin-binding protein	Triobp
30.8643	30.7915	30.7124	31.046	NaN	NaN	NaN	NaN				46	41	0	29.1	27	0	234.91	0	147.56	6711500000	107	E9QMR2;Q8BIK4;Q8BIK4-3	E9QMR2;Q8BIK4	Dedicator of cytokinesis protein 9	Dock9
31.5379	31.6831	31.2813	31.3781	32.122	31.9882	32.3888	31.8703				3	3	3	60.5	60.5	60.5	9.0303	0	15.606	28662000000	52	Q4KML4;E9QMV2	Q4KML4;E9QMV2	Costars family protein ABRACL	Abracl
29.6485	29.7651	29.6836	29.9091	29.7901	29.7539	29.7447	29.7238				20	20	19	25.3	25.3	24.6	119.44	0	68.348	6143500000	90	E9QMX7;Q640N3;Q640N3-2	E9QMX7;Q640N3;Q640N3-2	Rho GTPase-activating protein 30	Arhgap30
32.4787	32.5345	31.9629	32.7595	31.3832	30.922	NaN	NaN				10	10	10	11	11	11	122.8	0	16.438	31728000000	24	P05622;E9QPE2;E9QN12	P05622;E9QPE2;E9QN12	Platelet-derived growth factor receptor beta	Pdgfrb
31.5711	31.6282	31.5736	31.9177	32.3633	32.2766	32.4361	32.3067				20	20	20	35.5	35.5	35.5	86.906	0	202.56	31178000000	145	E9QN31;Q922K7	E9QN31;Q922K7	Probable 28S rRNA (cytosine-C(5))-methyltransferase	Nop2
NaN	NaN	NaN	NaN	NaN	NaN	NaN	28.9813	+			1	1	1	2.4	2.4	2.4	41.361	1	-2	1310700000	3	E9QN32;H9H9T0;Q9R1R0-2;Q9R1R0	E9QN32;H9H9T0;Q9R1R0-2;Q9R1R0	LIM/homeobox protein Lhx6	Lhx6
28.6259	28.6742	28.4242	29.0663	28.1994	28.3681	28.1337	28.4977				7	6	6	18.3	15.4	15.4	47.147	0	12.962	2710600000	33	Q91WK0;E9QN52;Q91WK0-2	Q91WK0;E9QN52;Q91WK0-2	Leucine-rich repeat flightless-interacting protein 2	Lrrfip2
30.9514	31.0297	31.0111	31.2442	30.307	30.2512	30.3698	30.2704				15	15	15	37.5	37.5	37.5	58.528	0	56.033	12249000000	115	E9QN92;Q8CI59;Q8CI59-2;D3YTP0	E9QN92;Q8CI59;Q8CI59-2;D3YTP0	Metalloreductase STEAP3	Steap3
28.5686	28.4891	28.5601	28.7574	28.2328	28.1501	28.3806	28.4703				7	7	7	46.2	46.2	46.2	22.45	0	13.821	2540800000	38	E9QN99;Q8VCR7	E9QN99;Q8VCR7	Alpha/beta hydrolase domain-containing protein 14B	Abhd14b
29.2925	29.341	29.3053	29.7963	29.7961	29.8766	29.792	29.7933				20	20	20	16.8	16.8	16.8	188.78	0	77.267	5776000000	65	E9QNG1;Q9Z0R6;Q9Z0R6-2	E9QNG1;Q9Z0R6;Q9Z0R6-2	Intersectin-2	Itsn2
25.9289	26.22	27.0851	26.6714	25.931	25.6261	25.8305	25.9193				5	5	5	11.4	11.4	11.4	56.613	0	4.7272	550460000	12	Q5XG73;Q5XG73-3;E9QNH7;Q5XG73-2;Z4YM84;Z4YN06	Q5XG73;Q5XG73-3;E9QNH7;Q5XG73-2	Acyl-CoA-binding domain-containing protein 5	Acbd5
35.1803	35.1105	35.0897	35.3647	35.0611	35.0058	35.1296	35.11				49	49	3	49.5	49.5	4	149.69	0	323.31	263340000000	549	E9QNN1;O70133-2;O70133-3	E9QNN1;O70133-2;O70133-3	ATP-dependent RNA helicase A	Dhx9
30.0673	30.1017	30.0246	30.4075	30.1829	30.165	30.1188	30.1277				24	24	20	23.6	23.6	20.9	166.41	0	89.01	8228100000	123	Q8CHG7;E9QNQ4	Q8CHG7;E9QNQ4	Rap guanine nucleotide exchange factor 2	Rapgef2
29.0237	28.8073	28.4258	29.1237	28.2404	28.5284	28.3305	28.369				8	8	8	29.5	29.5	29.5	31.845	0	12.735	2825700000	33	E9QNR6;Q8VD62	E9QNR6;Q8VD62	UPF0696 protein C11orf68 homolog	AI837181;Bles03
27.0245	26.9085	27.2156	27.7844	27.3402	27.2235	27.2412	27.2129				4	4	4	23.5	23.5	23.5	23.525	0	5.3686	1079200000	19	E9QNT5;Q8VE65	E9QNT5;Q8VE65	Transcription initiation factor TFIID subunit 12	Taf12
29.2442	29.2092	29.2904	29.4968	29.3204	29.3936	29.3624	29.1418				19	19	19	17.6	17.6	17.6	156.09	0	38.645	4513100000	73	Q80YQ2;F8WJB0;E9QNV2;Q80YQ2-2;H3BK33;H3BLE0;H3BJ42	Q80YQ2;F8WJB0;E9QNV2;Q80YQ2-2;H3BK33	Mediator of RNA polymerase II transcription subunit 23	Med23
30.84	30.7783	30.6185	30.9219	30.3578	30.3155	30.374	30.0989				16	16	16	49.6	49.6	49.6	46.2	0	84.831	11523000000	115	E9QNW6;Q8VDG7;D3Z3Q4	E9QNW6;Q8VDG7	Platelet-activating factor acetylhydrolase 2, cytoplasmic	Pafah2
NaN	26.1508	25.9009	25.2202	NaN	NaN	25.8438	NaN				2	2	2	2.8	2.8	2.8	136.13	0	5.5351	347690000	6	Q9CXB8;E9QNX4	Q9CXB8;E9QNX4	Alpha-protein kinase 1	Alpk1
27.5756	27.3157	27.4599	27.6017	27.734	27.6646	27.4359	27.713				16	16	13	14.3	14.3	12.3	155.79	0	26.078	1367800000	35	Q60751;E9QNX9	Q60751;E9QNX9	Insulin-like growth factor 1 receptor;Insulin-like growth factor 1 receptor alpha chain;Insulin-like growth factor 1 receptor beta chain;Tyrosine-protein kinase receptor	Igf1r
27.456	27.3244	27.0828	25.2817	26.8782	26.5025	26.5568	26.3811				11	11	11	2.8	2.8	2.8	520.68	0	24.957	807200000	26	Q9JLC8;E9QNY8;Q9JLC8-3;Q9JLC8-2;B2RRL5;D3Z3H1	Q9JLC8;E9QNY8;Q9JLC8-3;Q9JLC8-2	Sacsin	Sacs
NaN	NaN	NaN	24.8956	25.6487	NaN	25.1825	NaN				2	2	2	2.3	2.3	2.3	138.02	0	4.7347	159760000	6	Q7TPV2;E9QNZ2;Q7TPV2-2	Q7TPV2;E9QNZ2;Q7TPV2-2	E3 ubiquitin-protein ligase DZIP3	Dzip3
29.0614	28.9352	28.9536	29.607	29.0507	28.1404	29.8316	29.7837				7	6	6	26	22.8	22.8	32.316	0	13.169	4444000000	21	Q6PFR5;E9QP00	Q6PFR5;E9QP00	Transformer-2 protein homolog alpha	Tra2a
26.2066	25.9372	26.033	25.9672	26.0701	26.1012	25.8022	25.6589				4	4	4	2.7	2.7	2.7	258.13	0	8.8521	462350000	20	Q924A2;Q924A2-2;E9QP01;E9Q6T8	Q924A2;Q924A2-2;E9QP01;E9Q6T8	Protein capicua homolog	Cic
NaN	NaN	NaN	NaN	NaN	NaN	NaN	28.5344	+			2	2	2	4.5	4.5	4.5	54.139	1	-2	1237100000	3	E9QP10;Q6PDH4	E9QP10;Q6PDH4	Ran-binding protein 3-like	Ranbp3l
29.5738	29.4798	29.123	29.7949	30.139	30.084	30.2406	29.9655				18	18	1	21.2	21.2	1.2	123.84	0	54.659	6606700000	67	Q99PP7;E9QP19	Q99PP7;E9QP19	E3 ubiquitin-protein ligase TRIM33	Trim33
27.3715	27.7269	27.1075	28.0516	NaN	NaN	NaN	NaN				8	8	8	6.7	6.7	6.7	193.4	0	14.875	696740000	21	Q8BZ05;E9QP44;F7CBI4;Q8BZ05-2	Q8BZ05;E9QP44	Arf-GAP with Rho-GAP domain, ANK repeat and PH domain-containing protein 2	Arap2
29.2843	29.3983	29.3719	29.2933	29.2455	29.1832	29.377	29.2934				16	16	16	3.5	3.5	3.5	782.72	0	29.471	4510800000	27	Q6ZWQ0;E9QP46;Q6DFZ2;F6W8R9;Q6ZWQ0-3;Q6ZWN0;D3Z2P5;D3Z2J8;Q6ZWQ0-2;F7BX34	Q6ZWQ0;E9QP46	Nesprin-2	Syne2
27.8163	28.2929	28.685	26.5949	28.232	28.5067	28.3768	28.073				11	11	11	11.5	11.5	11.5	184.8	0	52.356	2104400000	33	E9QP49;Q99MS7;Q99MS7-2;G5E8Y6;Q99MS7-4;Q99MS7-5;Q99MS7-3	E9QP49;Q99MS7;Q99MS7-2;G5E8Y6;Q99MS7-4;Q99MS7-5;Q99MS7-3	EH domain-binding protein 1-like protein 1	Ehbp1l1
30.0351	30.105	30.4092	30.7589	30.4711	30.4449	30.541	30.506				11	11	11	44.6	44.6	44.6	37.24	0	27.382	9709300000	63	Q99JW4;E9QP62;Q9D7B2;Q91XD2	Q99JW4;E9QP62;Q9D7B2	LIM and senescent cell antigen-like-containing domain protein 1	Lims1
28.2146	28.0494	27.8437	28.2871	28.2816	28.667	28.3662	28.3192				10	10	10	15.2	15.2	15.2	91.785	0	22.207	2226000000	44	Q6PGF3;E9QP84;G3UW74;E9PZW4	Q6PGF3;E9QP84;G3UW74	Mediator of RNA polymerase II transcription subunit 16	Med16
29.9724	30.0827	29.9256	30.3279	29.803	29.7432	29.8146	29.6788				31	31	31	28.2	28.2	28.2	167.29	0	92.25	7024000000	105	E9QP99;P55937;P55937-1	E9QP99;P55937;P55937-1	Golgin subfamily A member 3	Golga3
NaN	24.7939	NaN	NaN	NaN	NaN	NaN	NaN				5	5	5	3.7	3.7	3.7	158.83	0	7.3865	90004000	13	Q69ZJ7;E9QPA1;F6S7U1;F7DEJ0;Q69ZJ7-3;Q69ZJ7-2	Q69ZJ7;E9QPA1;F6S7U1;F7DEJ0	RAB6A-GEF complex partner protein 1	Ric1
28.7473	28.6528	28.8045	25.6687	28.9993	28.8137	NaN	NaN				25	1	1	62.2	6.8	6.8	58.57	0	182.21	2723500000	13	E9QPA6;Q61390;B1AT05	E9QPA6		Cct6a
31.0288	31.0871	31.2678	31.5647	31.3126	31.4476	31.4218	31.3186				35	35	35	47.4	47.4	47.4	124.25	0	299.73	18245000000	199	P59328;E9QPB3;P59328-3;P59328-2	P59328;E9QPB3;P59328-3;P59328-2	WD repeat and HMG-box DNA-binding protein 1	Wdhd1
NaN	NaN	NaN	NaN	24.9453	NaN	NaN	NaN	+			1	1	1	1.9	1.9	1.9	64.882	1	-2	26718000	0	Q8C6Y6;E9QPD0;Q8C6Y6-2	Q8C6Y6;E9QPD0;Q8C6Y6-2	Ankyrin repeat and SOCS box protein 14	Asb14
28.9825	29.1261	28.7009	29.3546	NaN	28.3184	27.7248	NaN				11	11	11	12.4	12.4	12.4	129.68	0	24.119	2518800000	29	Q05920;G5E8R3;E9QPD7	Q05920;G5E8R3;E9QPD7	Pyruvate carboxylase, mitochondrial;Pyruvate carboxylase	Pc;Pcx
NaN	NaN	27.5897	NaN	NaN	NaN	NaN	NaN	+			17	2	2	8.4	0.9	0.9	223.35	1	-2	270180000	3	E9QPE7;O08638;O08638-2	E9QPE7;O08638;O08638-2	Myosin-11	Myh11
26.7439	26.6946	26.1042	26.6816	NaN	NaN	NaN	NaN				4	4	4	6.7	6.7	6.7	87.084	0	5.586	375340000	7	Q61410;E9QPH0;Q8CAH8;P0C605;P0C605-2	Q61410;E9QPH0;Q8CAH8	cGMP-dependent protein kinase 2;cGMP-dependent protein kinase	Prkg2
33.6792	33.654	33.8225	34.0348	33.7535	33.7761	33.7003	33.7452				58	58	53	58	58	55	150.33	0	323.31	101690000000	402	Q6A026;E9QPI5	Q6A026;E9QPI5	Sister chromatid cohesion protein PDS5 homolog A	Pds5a
26.814	26.9783	26.875	27.3866	27.1451	27.1817	27.3163	26.9393				12	12	1	5	5	0.5	301.02	0	13.19	956370000	35	E9QPK4	E9QPK4		Atr
27.9441	27.799	27.9986	28.1823	28.7965	28.6964	28.0974	28.6744				6	6	6	8.1	8.1	8.1	129.11	0	13.084	2269500000	27	Q64096;E9QPM7;G3UYM8;D3YUF3;D3YUF4;G3UXP9;E9Q863;E9PY13;E9PY12;G3UX72;E9PXE1;E9PXE2;F6VR53;A2CG49;D3Z3S7;D3Z560;D3Z559;B1B1A7;F6QYT9;A2CG49-5;A2CG49-9;A2CG49-8;A2CG49-2;A2CG49-7	Q64096;E9QPM7;G3UYM8;D3YUF3;D3YUF4;G3UXP9;E9Q863;E9PY13;E9PY12;G3UX72;E9PXE1;E9PXE2;F6VR53	Guanine nucleotide exchange factor DBS	Mcf2l
27.7092	27.7566	27.843	28.0682	28.4611	28.3468	28.0733	28.2857				5	5	5	45	45	45	23.985	0	56.006	2037900000	35	E9QPQ8;Q8JZS9	E9QPQ8;Q8JZS9	39S ribosomal protein L48, mitochondrial	Mrpl48
31.1466	30.8188	30.9965	31.4516	28.715	28.4019	28.6589	27.8703				20	20	20	17.4	17.4	17.4	182.29	0	84.851	9204800000	68	E9QPX1;P39061-2;P39061-1;P39061;D3Z5C2;D3Z556	E9QPX1;P39061-2;P39061-1;P39061	Collagen alpha-1(XVIII) chain;Endostatin	Col18a1
30.2847	30.0569	29.7822	30.0189	30.2681	30.1679	30.0492	29.8468				5	5	5	40	40	40	19.784	0	15.673	7848700000	31	Q9CXZ1;E9QPX3	Q9CXZ1;E9QPX3	NADH dehydrogenase [ubiquinone] iron-sulfur protein 4, mitochondrial	Ndufs4
27.5936	26.472	26.5798	26.2469	27.5862	27.4643	27.229	27.1353				5	5	5	7.8	7.8	7.8	123.4	0	19.946	998470000	13	E9QPY6;P13705	E9QPY6;P13705	DNA mismatch repair protein Msh3	Msh3
30.022	29.9396	29.9498	30.2807	29.8255	29.791	29.6594	29.8072				38	38	38	13.1	13.1	13.1	434.13	0	90.849	6919200000	114	E9QQ10;Q70FJ1;Q70FJ1-3;Q70FJ1-2;Z4YM71	E9QQ10;Q70FJ1;Q70FJ1-3;Q70FJ1-2	A-kinase anchor protein 9	Akap9
NaN	NaN	NaN	NaN	NaN	NaN	NaN	25.2878				1	1	1	5.1	5.1	5.1	30.764	0.0029533	2.3958	227250000	4	Q8R1J3;F7A6K2;E9QQ14	Q8R1J3;F7A6K2;E9QQ14	Zinc finger CCHC domain-containing protein 9	Zcchc9
25.6533	25.4179	25.5501	NaN	NaN	NaN	NaN	NaN				3	3	3	2.4	2.4	2.4	124.68	0.0032296	2.2996	276460000	7	Q9Z2B5;E9QQ30	Q9Z2B5;E9QQ30	Eukaryotic translation initiation factor 2-alpha kinase 3	Eif2ak3
27.0433	27.434	27.0401	27.5704	27.294	27.2315	27.0324	27.3782				6	3	3	28.4	14.5	14.5	33.709	0	12.403	1087100000	15	E9QQ48	E9QQ48		Dlgap5
NaN	NaN	NaN	NaN	NaN	24.7499	NaN	NaN				1	1	1	4.2	4.2	4.2	66.973	0.006352	1.9664	49812000	1	F2Z3U3	F2Z3U3		Raph1
NaN	25.4681	25.6412	NaN	25.9434	26.1558	25.732	NaN				2	2	2	7.6	7.6	7.6	39.699	0	4.6124	337490000	10	Q9JJ04;F2Z3X1	Q9JJ04;F2Z3X1	Beta-1,4-galactosyltransferase 4;N-acetyllactosamine synthase;Lactotriaosylceramide beta-1,4-galactosyltransferase	B4galt4
NaN	NaN	26.1179	26.1948	NaN	NaN	NaN	NaN				2	2	2	6.4	6.4	6.4	42.779	0.0043789	2.1571	186080000	3	Q8R3V6;F2Z3X3;Q9Z1L3;D3Z4Q1;D3Z0F7;D3Z0I1	Q8R3V6;F2Z3X3;Q9Z1L3;D3Z4Q1;D3Z0F7;D3Z0I1	CUE domain-containing protein 1;Death effector domain-containing protein	Cuedc1;Dedd
28.8038	28.7244	28.4351	28.9739	28.5255	28.3273	28.394	28.3557				11	11	11	29	29	29	63.758	0	30.936	2751000000	59	Q9Z2A0;F2Z3X6;Q3TRL2;F2Z400;F2Z3Z9;F2Z4A5;F2Z3V6;F2Z3X9	Q9Z2A0;F2Z3X6;Q3TRL2;F2Z400;F2Z3Z9	3-phosphoinositide-dependent protein kinase 1	Pdpk1
28.4395	27.8968	28.3882	28.5998	29.7329	29.7601	29.6373	29.8469				7	7	7	29.1	29.1	29.1	31.794	0	33.614	4210800000	24	Q9R059;F2Z455;D6RJ68	Q9R059;F2Z455	Four and a half LIM domains protein 3	Fhl3
28.8759	28.8357	29.0228	29.0246	28.8492	28.919	28.9323	28.7826				12	12	12	17.8	17.8	17.8	97.039	0	50.41	3414500000	55	Q01237;F2Z470;F6X166;F7CA39;E9PY17	Q01237;F2Z470	3-hydroxy-3-methylglutaryl-coenzyme A reductase;3-hydroxy-3-methylglutaryl coenzyme A reductase	Hmgcr
NaN	NaN	NaN	NaN	NaN	NaN	24.4916	NaN	+			1	1	1	1.1	1.1	1.1	117.99	1	-2	714060000	7	Q5SZV5;F2Z497	Q5SZV5;F2Z497	Dyslexia-associated protein KIAA0319 homolog	Kiaa0319;D130043K22Rik
NaN	NaN	NaN	NaN	27.3876	NaN	NaN	NaN				3	3	3	0.7	0.7	0.7	506.26	0.0029446	2.3583	300220000	3	F2Z4A3	F2Z4A3		Fat1
29.5881	29.5502	29.7537	30.1915	28.9284	28.8829	28.7817	28.9709				30	15	15	25	14.4	14.4	180.25	0	87.158	4836200000	66	Q6DIC0;F2Z4A9;H3BLH0;E9QAB8;H3BJK2;H3BKD2;H3BJI1;H3BLI4;Q9D007;H3BKJ3;H3BK47;H3BJM2;H3BKN5	Q6DIC0;F2Z4A9;H3BLH0;E9QAB8;H3BJK2	Probable global transcription activator SNF2L2	Smarca2
28.663	28.6777	28.8709	28.0557	28.8499	28.9416	28.9993	29.2973				2	2	2	24.1	24.1	24.1	9.6308	0	4.6337	3253100000	12	F2Z4B3;O35207;Q9CPY4	F2Z4B3;O35207;Q9CPY4	Cyclin-dependent kinase 2-associated protein 1;Cyclin-dependent kinase 2-associated protein 2	Cdk2ap1;Cdk2ap2
27.01	27.1798	26.9751	27.0929	26.8466	26.9334	27.18	26.9069				6	6	6	8.2	8.2	8.2	125.79	0	13.755	928480000	27	Q9Z2V5;F6Q3W9;B1AUA8	Q9Z2V5;F6Q3W9	Histone deacetylase 6	Hdac6
NaN	NaN	NaN	NaN	NaN	NaN	NaN	23.9481				1	1	1	13.1	13.1	13.1	16.223	0.00092293	3.2836	40349000	2	F6Q7G3;Q9CR14	F6Q7G3;Q9CR14	E3 ubiquitin-protein ligase FANCL	Fancl
NaN	NaN	NaN	NaN	NaN	24.2447	NaN	NaN				3	3	3	2.2	2.2	2.2	212.75	0.0013532	2.7533	40086000	5	Q5U430;F6QC57;Q5U430-3;F6RDS0;Q5U430-2	Q5U430;F6QC57;Q5U430-3	E3 ubiquitin-protein ligase UBR3	Ubr3
29.9499	29.9242	30.261	30.1082	29.7108	29.4848	29.9366	29.7081				7	5	5	19.9	15.8	15.8	58.6	0	106.01	6978600000	41	Q8BQ46;F6QCI0	Q8BQ46;F6QCI0		Taf15
NaN	NaN	NaN	NaN	NaN	NaN	NaN	26.6923	+			1	1	1	3.4	3.4	3.4	23.324	1	-2	972770000	5	F6QJX8	F6QJX8		Mkrn1
NaN	NaN	NaN	NaN	27.7484	27.9793	27.1266	NaN				4	4	4	8.4	8.4	8.4	73.904	0	8.2281	716620000	7	Q91WC9;F6QP10	Q91WC9;F6QP10	Sn1-specific diacylglycerol lipase beta	Daglb
NaN	NaN	NaN	NaN	NaN	NaN	24.5124	NaN				2	2	2	13.8	13.8	13.8	16.938	0.00047634	4.1532	203240000	4	F6QQ55;Q3UN58-3;Q3UN58-2;Q3UN58	F6QQ55;Q3UN58-3;Q3UN58-2;Q3UN58	Fanconi anemia-associated protein of 20 kDa	2610002J02Rik;Faap20
NaN	NaN	NaN	NaN	31.6795	31.5397	31.1583	31.1442				9	9	8	32.5	32.5	29.5	38.067	0	42.909	12688000000	20	Q8JZN1;F6QSC4;A9XX86;P49300;A2CF65;F8WHB7;J3QPR7	Q8JZN1;F6QSC4;A9XX86		Mgl2
NaN	26.103	26.1638	26.1167	NaN	26.2488	26.2411	25.7852				3	3	3	6.2	6.2	6.2	68.203	0	5.4314	495270000	9	Q62074;F6QWV4;Q02956;Q3V341	Q62074;F6QWV4	Protein kinase C iota type	Prkci
26.6205	26.6695	26.8994	NaN	27.0837	26.9865	26.9884	26.7483				10	10	10	8.3	8.3	8.3	158.83	0	18.18	760820000	27	Q5HZJ0;F6QX82	Q5HZJ0;F6QX82	Ribonuclease 3	Drosha
NaN	NaN	27.6708	27.3254	NaN	NaN	NaN	NaN				3	3	2	9.3	9.3	6.9	41.57	0	4.47	538300000	4	Q8VHT7;F6SIJ4;F6RCF6	Q8VHT7;F6SIJ4;F6RCF6	Transcription factor IIIA	Gtf3a
29.35	29.241	29.1429	29.6722	29.4006	29.4616	29.4694	29.3394				13	13	13	45.3	45.3	45.3	50.777	0	56.278	5305900000	72	Q9JJK2;F6RJV6	Q9JJK2;F6RJV6	LanC-like protein 2	Lancl2
NaN	NaN	27.3588	NaN	NaN	NaN	NaN	NaN				2	2	2	4.4	4.4	4.4	99.96	0	5.2737	451260000	7	P55292;F6RM34;P55292-2	P55292;F6RM34;P55292-2	Desmocollin-2	Dsc2
27.7416	28.1419	27.8829	28.8237	27.2554	27.5794	27.5638	27.9229				5	5	5	12	12	12	63.56	0	11.372	1680600000	20	Q8CIV2;F6RN19;Q8CIV2-2	Q8CIV2;F6RN19;Q8CIV2-2	Membralin	Tmem259
34.1357	34.1154	34.0711	34.382	33.5957	33.566	33.7139	33.5793				49	49	49	63.6	63.6	63.6	114.15	0	323.31	115300000000	368	F6RPJ9;Q9JHR7	F6RPJ9;Q9JHR7	Insulin-degrading enzyme	Ide
27.1289	27.6605	27.1245	27.9425	26.1176	25.6794	25.5643	25.5201				3	3	3	10.9	10.9	10.9	33.638	0	6.7947	830030000	14	Q91ZP6;Q3V1V0;F6RT43;M0QWK1;Q91ZP6-2	Q91ZP6;Q3V1V0;F6RT43;M0QWK1;Q91ZP6-2	NEDD4 family-interacting protein 2	Ndfip2
27.7588	NaN	NaN	27.8707	27.8655	27.9718	27.7221	27.6291				7	3	3	22.1	10.8	10.8	66.266	0	22.78	1265000000	11	F6RUI8	F6RUI8		Ankhd1
NaN	NaN	NaN	24.0288	NaN	NaN	NaN	NaN				1	1	1	6.4	6.4	6.4	28.567	0	4.7899	74974000	2	Q7TMJ8;Z4YMN3;F6S185;Z4YN57;Q7TMJ8-2	Q7TMJ8;Z4YMN3;F6S185;Z4YN57;Q7TMJ8-2	Phosphoinositide-3-kinase-interacting protein 1	Pik3ip1
NaN	NaN	NaN	NaN	NaN	NaN	NaN	26.2059	+			6	1	1	50	3.6	3.6	21.808	1	-2	472820000	1	F6S3Z3	F6S3Z3		Cad
NaN	NaN	NaN	NaN	NaN	NaN	27.0449	NaN				2	2	2	6	6	6	39.955	0.008894	1.8109	243640000	2	Q8C5N5;F6SGV3	Q8C5N5;F6SGV3	Programmed cell death protein 2-like	Pdcd2l
29.3411	29.2865	29.341	29.7507	29.5661	29.6458	29.4225	29.4634				37	37	37	10.5	10.5	10.5	509.35	0	93.251	5153800000	90	F6SMY7;Q7TPH6;E9PUJ6;Q7TPH6-2;F6T4V9;F7CZG3	F6SMY7;Q7TPH6;E9PUJ6;Q7TPH6-2	E3 ubiquitin-protein ligase MYCBP2	Mycbp2
29.2018	28.7904	28.4082	28.7438	28.1393	28.2638	28.6911	28.295				6	6	6	31.4	31.4	31.4	34.989	0	28.849	2846100000	22	Q9JJZ4;F6SPK0;B1AWT7	Q9JJZ4;F6SPK0;B1AWT7	Ubiquitin-conjugating enzyme E2 J1	Ube2j1
NaN	NaN	NaN	25.6458	NaN	NaN	NaN	NaN				1	1	1	6.8	6.8	6.8	22.097	0.0013522	2.7407	87470000	4	F6SXC2;Q3U466	F6SXC2;Q3U466		Cln6
NaN	NaN	NaN	NaN	27.3624	27.0317	NaN	NaN				7	4	4	8.8	5.5	5.5	88.779	0	4.6722	634300000	7	P28028;F6SZ47;P28028-2	P28028;F6SZ47;P28028-2	Serine/threonine-protein kinase B-raf	Braf
30.6619	30.734	30.7871	30.7918	30.4476	30.6749	30.564	30.689				11	11	11	46.5	46.5	46.5	39.74	0	94.396	12006000000	89	Q60739;F6TCF9;Q60739-2	Q60739;F6TCF9;Q60739-2	BAG family molecular chaperone regulator 1	Bag1
30.9552	31.0319	31.5576	31.77	29.8074	29.9417	29.5464	29.9074				4	4	4	17.8	17.8	17.8	19.965	0	4.8457	12479000000	22	Q8R143;F6TFF2;E0CXB5;E0CY65	Q8R143;F6TFF2;E0CXB5	Pituitary tumor-transforming gene 1 protein-interacting protein	Pttg1ip
NaN	NaN	NaN	NaN	NaN	NaN	NaN	24.621	+			6	1	1	55.2	13.1	13.1	15.364	1	-2	141480000	1	F6TGV1	F6TGV1		Exosc3
27.9919	27.9732	28.0163	28.1025	28.1199	28.0408	28.2082	27.8586				12	12	12	12.4	12.4	12.4	131.96	0	31.12	1955400000	40	Q8BX90;F6TLV3;E0CXY0;F7BWH4	Q8BX90;F6TLV3;E0CXY0	Fibronectin type-III domain-containing protein 3A	Fndc3a
NaN	NaN	NaN	NaN	NaN	NaN	NaN	25.2617				2	2	2	8.6	8.6	8.6	57.971	0	9.7067	111170000	6	Q3UZ01;F6TN13;Q3UZ01-2	Q3UZ01;F6TN13;Q3UZ01-2	RNA-binding protein 40	Rnpc3
NaN	NaN	NaN	NaN	NaN	NaN	NaN	27.1721	+			2	2	2	15.8	15.8	15.8	11.271	1	-2	727370000	4	O70333;F6TQQ9	O70333;F6TQQ9	Cysteine-rich PDZ-binding protein	Cript
29.007	29.1439	28.9618	29.5709	28.8939	28.6976	28.5748	28.4368				5	5	5	35.4	35.4	35.4	19.454	0	35.431	3548600000	32	P97808;F6TWM7;F8WJA1;E0CXN1;E0CYX7;E0CXM5	P97808;F6TWM7;F8WJA1;E0CXN1	FXYD domain-containing ion transport regulator 5	Fxyd5
NaN	NaN	NaN	NaN	NaN	NaN	NaN	25.7307				1	1	1	12	12	12	27.167	0	39.357	576040000	7	P04370;F6TYB7;P04370-2	P04370;F6TYB7;P04370-2	Myelin basic protein	Mbp
NaN	NaN	NaN	NaN	NaN	NaN	NaN	24.4216				1	1	1	2.8	2.8	2.8	57.345	0.0097393	1.7683	77541000	3	Q8C006;F6U6G6;Q8C006-2	Q8C006;F6U6G6;Q8C006-2	Tripartite motif-containing protein 35	Trim35
NaN	NaN	NaN	NaN	NaN	NaN	NaN	28.5435	+			9	1	0	45.1	2.9	0	31.301	1	-2	2518900000	1	F6UB20;F7DFG6;E0CZH6	F6UB20;F7DFG6;E0CZH6		2020-03-02
27.9687	27.9532	27.9896	28.1684	27.8122	28.2173	27.8986	28.1906				5	5	5	26.9	26.9	26.9	35.321	0	35.98	1891300000	24	Q810U5;F6UK66;Q810U5-3;Q810U5-2	Q810U5;F6UK66;Q810U5-3;Q810U5-2	Coiled-coil domain-containing protein 50	Ccdc50
NaN	NaN	NaN	27.7507	29.5988	29.6097	29.6631	30.5817				13	11	11	30.3	27.5	27.5	59.129	0	29.911	3778000000	38	P08103;F6UND7;P08103-2	P08103;F6UND7;P08103-2	Tyrosine-protein kinase HCK;Non-specific protein-tyrosine kinase	Hck
31.9828	32.1771	31.7511	31.9877	31.0577	31.1378	30.8758	31.2199				6	6	6	41.3	41.3	41.3	22.705	0	79.61	31904000000	106	Q9R0Q3;F6V6T4;Q8BPI2	Q9R0Q3;F6V6T4;Q8BPI2	Transmembrane emp24 domain-containing protein 2	Tmed2
25.2078	25.3558	25.4725	25.5874	NaN	NaN	NaN	NaN				3	3	3	5.2	5.2	5.2	84.988	0	5.3828	153310000	6	Q3UMG5;F6VQ19;Q3UMG5-2;Q3UMG5-3;A2AMP0;F7AAC3	Q3UMG5;F6VQ19;Q3UMG5-2;Q3UMG5-3	Leucine-rich repeat and calponin homology domain-containing protein 2	Lrch2
30.9852	31.0668	30.8238	31.373	31.2658	31.3008	31.4371	31.3576				7	6	6	25.9	23.3	23.3	33.558	0	87.883	17100000000	43	Q9Z130;F6VQH5	Q9Z130;F6VQH5	Heterogeneous nuclear ribonucleoprotein D-like	Hnrnpdl
34.3702	34.3795	34.724	34.7393	33.5691	33.5331	33.5577	33.8609				16	12	12	73.5	62.9	62.9	27.778	0	323.31	133020000000	141	P68254;F6VW30;F6YY69;P68254-2	P68254;F6VW30;F6YY69;P68254-2	14-3-3 protein theta	Ywhaq
29.4704	29.3209	29.3185	29.6689	29.8229	29.8626	29.7611	29.8395				13	13	13	18.4	18.4	18.4	82.207	0	23.573	5681200000	53	F6WIU1;Q8VDQ9;V9GXJ9	F6WIU1;Q8VDQ9;V9GXJ9	Protein KRI1 homolog	Kri1
28.3506	28.4762	28.6899	26.837	28.3166	28.3807	28.1711	28.2693				19	19	19	7.1	7.1	7.1	408.21	0	69.211	2250100000	77	Q6ZQ93;F6WJB7;Q6ZQ93-3;Q6ZQ93-2;F7BSN3;F6SZG2;Q6ZQ93-4;Z4YLQ1;Z4YN11	Q6ZQ93;F6WJB7;Q6ZQ93-3;Q6ZQ93-2;F7BSN3;F6SZG2;Q6ZQ93-4	Ubiquitin carboxyl-terminal hydrolase 34;Ubiquitin carboxyl-terminal hydrolase	Usp34
NaN	NaN	NaN	NaN	26.0552	26.0689	NaN	NaN				3	3	3	4.4	4.4	4.4	123.97	0.00016008	4.3791	348430000	8	Q9Z280;Q9Z280-2;F6WKY8;Q6NVF2	Q9Z280;Q9Z280-2;F6WKY8;Q6NVF2	Phospholipase D1	Pld1
NaN	NaN	NaN	NaN	NaN	26.3087	NaN	NaN				7	1	1	30.8	2.6	2.6	35.829	0.0073487	1.908	399700000	2	F6WL90;F6Q968	F6WL90		Sp100
NaN	26.1807	NaN	26.9674	27.6618	28.0985	28.0245	27.5343				7	7	7	16.3	16.3	16.3	59.587	0	20.676	1102500000	21	Q60664;F6WLY0;G5E880;F6VUK8;E9Q2C8	Q60664;F6WLY0;G5E880	Lymphoid-restricted membrane protein;Processed lymphoid-restricted membrane protein	Lrmp
31.5839	31.7381	31.69	32.0313	31.4127	31.3897	31.2418	31.3368				31	31	18	56.5	56.5	34.4	87.051	0	200.7	23174000000	191	Q8K4I3;F6WMJ3;A2AFJ8;H3BKQ0	Q8K4I3;F6WMJ3;A2AFJ8	Rho guanine nucleotide exchange factor 6	Arhgef6
33.121	32.6738	31.8653	33.068	33.4475	33.3753	33.2978	33.006				3	3	1	48.3	48.3	18.4	10	0	53.192	69562000000	60	P31786;F6WUQ1;Q4VWZ5;M0QWU8	P31786;F6WUQ1;Q4VWZ5	Acyl-CoA-binding protein	Dbi
29.422	29.5457	29.4299	30.1053	NaN	NaN	NaN	NaN				23	23	22	24.3	24.3	23.6	129.77	0	74.5	2861700000	64	P70704-2;F6WYQ5;P70704;P70704-3;Q3U9N5;E9Q4J5;F6Q8P7;P98200;Q148W0	P70704-2;F6WYQ5;P70704;P70704-3	Phospholipid-transporting ATPase IA;Phospholipid-transporting ATPase	Atp8a1
28.7671	28.8615	29.0714	29.5911	28.7137	28.7208	28.5519	28.6743				7	7	7	28.2	28.2	28.2	37.08	0	54.292	3340700000	37	Q8BVI5;F7CJY7;F6X4N5;B7ZCB8;B7ZCB9	Q8BVI5;F7CJY7;F6X4N5;B7ZCB8	Syntaxin-16	Stx16
30.4729	30.4445	30.3732	30.7445	29.916	29.8743	29.9101	29.8664				21	21	21	36.3	36.3	36.3	93.09	0	106.39	8639000000	93	Q8BRN9;F6XC25;H3BKI0	Q8BRN9;F6XC25	Coiled-coil and C2 domain-containing protein 1B	Cc2d1b
NaN	NaN	NaN	NaN	NaN	NaN	NaN	24.0093	+			26	1	1	36.5	1.6	1.6	116.02	1	-2	177770000	1	F6XGN0	F6XGN0		Nup210
NaN	NaN	NaN	NaN	NaN	NaN	NaN	25.135	+			1	1	1	7.6	7.6	7.6	16.099	1	-2	30500000	1	F6XQD0	F6XQD0		Ampd3
26.7946	26.8252	NaN	27.6005	26.6494	26.5113	26.9195	26.5785				4	4	4	14.2	14.2	14.2	34.709	0	7.1071	765440000	11	P29037;F6XYI9;F8WJ67;Q91YM5;Z4YMT0;Q6SJ95;E9Q084	P29037;F6XYI9;F8WJ67;Q91YM5;Z4YMT0;Q6SJ95	TATA-box-binding protein;TATA box-binding protein-like protein 2	Tbp;Tbpl2
29.444	29.4719	29.3611	29.9513	29.0695	29.0106	29.1082	29.1793				10	10	10	22.9	22.9	22.9	53.963	0	62.841	4638400000	45	F6Y616;Q8VE62;G3UYE5;D3Z3J6;G3UZS6;G3UZH8;G3UZ67	F6Y616;Q8VE62;G3UYE5;D3Z3J6	Polyadenylate-binding protein-interacting protein 1	Paip1
31.3848	31.324	31.3663	31.3004	31.3849	31.4616	31.2905	31.5093				17	17	16	52.2	52.2	50.1	52.739	0	143.76	19604000000	135	F6YC07;Q921T2-2;Q921T2;Q921T2-3;E9PWW2;J3QQ40;D3YZP0;D3YZJ9;D3YXF8	F6YC07;Q921T2-2;Q921T2;Q921T2-3;E9PWW2	Torsin-1A-interacting protein 1	Tor1aip1
28.0066	27.751	27.5793	28.1228	27.6649	27.4161	27.5806	27.4706				6	6	6	17.7	17.7	17.7	64.335	0	18.312	1501200000	27	F6YJY2;Q3U2A8;F7A8L1;F6Z939	F6YJY2;Q3U2A8;F7A8L1	Valine--tRNA ligase, mitochondrial	Vars2
28.2196	28.1948	28.2212	28.5306	28.7268	28.5835	28.6741	28.7296				14	14	14	16.3	16.3	16.3	132.68	0	44.861	2639900000	55	P59997;F6YRW4;H3BLD4;P59997-2;H3BL82;P59997-3;H3BKJ9	P59997;F6YRW4	Lysine-specific demethylase 2A	Kdm2a
NaN	NaN	NaN	NaN	NaN	NaN	NaN	28.785	+			2	1	1	14.7	6.4	6.4	12.289	1	-2	1672400000	4	F6YVH6	F6YVH6		Chtf18
34.606	34.666	34.6729	35.1254	35.0743	35.0608	35.2276	35.3226				11	11	11	57.9	57.9	57.9	17.718	0	44.336	271890000000	113	P62270;F6YVP7;S4R1N6	P62270;F6YVP7;S4R1N6	40S ribosomal protein S18	Rps18;Gm10260
26.3133	26.4606	NaN	NaN	26.835	26.9197	26.768	26.8519				3	3	3	11.5	11.5	11.5	28.441	0.0001599	4.3502	619260000	10	F6YX19;F7DFD7;Q99LV7;F6RUP6;F6QPF7;F6XTT6;Q99LV7-2	F6YX19;F7DFD7;Q99LV7;F6RUP6	Phosphatidylinositol-glycan biosynthesis class X protein	Pigx
27.7035	27.8956	27.6881	28.005	27.2254	27.2137	27.459	27.1903				4	4	4	28.6	28.6	28.6	27.269	0	20.494	1380700000	12	F6Z458;Q8VEH8;F7AQQ2	F6Z458;Q8VEH8	Endoplasmic reticulum lectin 1	Erlec1
30.0831	30.3553	29.5307	30.3654	29.8547	29.404	29.7229	29.6843				9	9	6	10.3	10.3	7.9	127.01	0	11.869	9056900000	20	Q6P7W0;F6Z9A1;H3BK32;Q6P7W0-2;H3BJS8;H3BKR4;H3BK20	Q6P7W0;F6Z9A1;H3BK32;Q6P7W0-2	Sentrin-specific protease 6	Senp6
27.9791	28.0808	28.1305	28.1483	27.5115	27.7679	27.6859	27.7986				9	9	9	13.5	13.5	13.5	110.09	0	18.858	1707800000	29	Q80SY4;F6ZBL2;F6YFW9	Q80SY4;F6ZBL2	E3 ubiquitin-protein ligase MIB1	Mib1
29.9732	30.0652	29.6224	30.087	30.3377	30.4032	30.373	30.3789				23	23	23	33.1	33.1	33.1	104.46	0	90.266	8263300000	106	F6ZBR8;O88286-3;O88286;O88286-2;G5E8J8	F6ZBR8;O88286-3;O88286;O88286-2;G5E8J8	Protein Wiz	Wiz
29.0802	29.0124	28.5397	29.6758	29.28	29.2132	29.3567	29.2444				15	15	9	30.3	30.3	20.4	83.786	0	63.985	4201500000	50	Q62441;F6ZBY9;Q62440;Q5SQA2;E9Q2Q6;Q5SQA4;Q5SQA3;Q62440-3;Q62440-2;Q62440-5;Q62440-4;Q62440-6;Q9WVB2;Q3UN01;E9PV07;D3Z2J7;D3Z1A4;Q5SQA5;Q62440-8;Q62440-7	Q62441;F6ZBY9;Q62440;Q5SQA2;E9Q2Q6;Q5SQA4;Q5SQA3;Q62440-3;Q62440-2;Q62440-5	Transducin-like enhancer protein 4;Transducin-like enhancer protein 1	Tle4;Tle1
31.0371	31.0386	31.0508	31.5912	30.389	30.3433	30.5012	30.7913				4	4	4	20.5	20.5	20.5	17.37	0	11.303	17260000000	57	Q9CR21;F6ZFT1;F8WJ64	Q9CR21;F6ZFT1;F8WJ64	Acyl carrier protein, mitochondrial;Acyl carrier protein	Ndufab1
30.7119	30.9736	30.7587	31.4878	31.0552	30.9317	30.9889	30.9346				18	1	0	31.9	3.8	0	61.391	0	186.25	14495000000	16	F6ZFU0	F6ZFU0		Eef1d
27.0441	27.2953	27.5263	28.0162	26.22	26.2064	NaN	NaN				7	7	7	15.2	15.2	15.2	80.363	0	12.023	745770000	11	Q9D6Y9;F6ZHD8;G3UW30	Q9D6Y9;F6ZHD8;G3UW30	1,4-alpha-glucan-branching enzyme	Gbe1
NaN	NaN	NaN	26.2921	26.672	26.4046	26.4414	26.798				4	4	3	2.3	2.3	1.7	203.22	0	6.9675	497050000	12	Q3UHK8;F6ZMJ4	Q3UHK8;F6ZMJ4	Trinucleotide repeat-containing gene 6A protein	Tnrc6a
28.4276	NaN	NaN	28.1359	NaN	27.5438	NaN	NaN	+			17	1	1	55.6	3.9	3.9	38.407	1	-2	1688700000	3	F6ZSG0	F6ZSG0		Mtdh
31.9999	31.9762	32.1734	32.4437	31.7883	31.7664	31.6449	31.5681				104	104	104	28	28	28	584.78	0	323.31	28081000000	400	F7A6H4;E9Q555;Q3U0U2	F7A6H4;E9Q555	E3 ubiquitin-protein ligase RNF213	Rnf213
27.7609	27.5161	27.7437	27.8779	27.8518	27.2295	27.3749	27.2405				137	4	0	37	1.1	0	608.23	0	17.772	1380900000	18	F7ACR9;F6Q750	F7ACR9;F6Q750		Macf1
25.7934	NaN	26.1317	NaN	NaN	NaN	NaN	NaN				2	2	2	20.2	20.2	20.2	26.02	0	60.858	280290000	10	Q9CWV0;F7ASG0;D3Z186	Q9CWV0;F7ASG0;D3Z186	Mitochondrial assembly of ribosomal large subunit protein 1	Malsu1
27.5983	27.6724	27.1027	27.7902	28.0727	27.7004	27.7843	27.4552				8	8	8	30.7	30.7	30.7	49.917	0	18.291	1467500000	34	Q8K2Y9;F7AVU1;Q8K2Y9-2;E0CXR5;E0CZ84;E0CYY2	Q8K2Y9;F7AVU1;Q8K2Y9-2;E0CXR5;E0CZ84	Cerebral cavernous malformations protein 2 homolog	Ccm2
30.2621	29.5547	29.3456	29.6984	NaN	NaN	NaN	NaN				3	3	3	5.4	5.4	5.4	61.307	0.0028098	2.4197	7237800000	4	Q68FF7;F7B673;F7D4S5;Q68FF7-2;F6V9T4	Q68FF7;F7B673;F7D4S5;Q68FF7-2;F6V9T4	SLAIN motif-containing protein 1	Slain1
NaN	NaN	22.3242	NaN	NaN	NaN	NaN	NaN	+			1	1	1	1	1	1	85.764	1	-2	22150000	0	Q0P5V9;F7BEQ1;Q0P5V9-3;Q0P5V9-2	Q0P5V9;F7BEQ1;Q0P5V9-3;Q0P5V9-2	Solute carrier family 45 member 4	Slc45a4
28.6875	28.6961	28.7275	29.112	28.7729	28.9495	28.6843	28.829				15	9	9	40.7	22.4	22.4	52.791	0	36.561	3153500000	52	F7BGR7;Q8C7Q4;J3QPA9;Q8VE92;F6TBN8;B0LM42;Q5CZX8;S4R1A6;Q8C7Q4-2	F7BGR7;Q8C7Q4;J3QPA9;Q8VE92;F6TBN8;B0LM42	RNA-binding protein 4;RNA-binding protein 4B	Gm21992;Rbm4;Rbm4b
NaN	NaN	NaN	NaN	NaN	NaN	NaN	NaN	+			1	1	1	18.6	18.6	18.6	4.9129	1	-2	0	1	F7BGU3	F7BGU3		Fbxw11
29.7386	29.7087	29.654	30.2554	31.1154	31.1515	31.1208	31.0809				28	28	28	39.1	39.1	39.1	106.52	0	110.62	11253000000	145	F7BJB9	F7BJB9		Morc3
NaN	NaN	NaN	NaN	NaN	NaN	NaN	25.8492				1	1	1	4.9	4.9	4.9	63.301	0	11.468	344510000	1	Q812F8;F7BME0	Q812F8;F7BME0	Alpha-1,3-mannosyl-glycoprotein 4-beta-N-acetylglucosaminyltransferase B	Mgat4b
NaN	NaN	NaN	NaN	NaN	NaN	NaN	25.6461	+			4	1	1	69.4	15.3	15.3	7.3927	1	-2	343590000	5	F7BP55	F7BP55		Ak2
30.3922	30.3782	30.6872	30.9398	30.6665	30.6677	30.6704	30.7082				13	13	13	37.5	37.5	37.5	51.341	0	35.416	11421000000	79	F7C846;P47802;G3XA66;D3Z3F4;D3YVW0;G3XA75;G3UXX9;G3UYJ5;G3UXB5	F7C846;P47802;G3XA66;D3Z3F4;D3YVW0;G3XA75;G3UXX9	Metaxin-1	Mtx1
NaN	NaN	NaN	NaN	NaN	28.4979	28.4862	28.4312				18	3	3	15.5	2.9	2.9	135.88	0.0079057	1.858	1651900000	5	F7CB97	F7CB97		Clip1
31.9259	31.9079	31.9865	30.1556	30.8713	30.9457	30.2367	30.7217				4	4	4	31.4	31.4	31.4	20.082	0	59.546	18163000000	26	F7CFU6;P20764	F7CFU6;P20764	Immunoglobulin lambda-like polypeptide 1	Igll1
NaN	28.0678	NaN	28.3106	NaN	NaN	NaN	NaN				1	1	1	27.4	27.4	27.4	10.329	0	312.47	672440000	6	Q78HU7;F7D1I5;G3UXY6	Q78HU7;F7D1I5;G3UXY6	Glycophorin-C	Gypc
NaN	NaN	NaN	NaN	NaN	NaN	NaN	28.404	+			8	1	1	88	9.6	9.6	18.128	1	-2	2345500000	4	F7D5L2	F7D5L2		Wdr77
NaN	NaN	NaN	NaN	NaN	NaN	NaN	26.7674				1	1	1	13.2	13.2	13.2	8.0456	0.0059283	1.9899	432460000	5	F7D9F7	F7D9F7		Srgap1
NaN	25.1286	NaN	NaN	NaN	NaN	NaN	NaN				1	1	1	5.6	5.6	5.6	24.757	0.0083309	1.8471	36461000	1	F7DBT7;Q8VCG9	F7DBT7;Q8VCG9	Regulatory factor X-associated protein	Rfxap
NaN	NaN	NaN	NaN	NaN	NaN	NaN	27.4182	+			12	1	1	92	11.6	11.6	15.397	1	-2	608710000	1	F7DC05	F7DC05		Mpo
31.5929	31.5461	31.2802	31.6617	31.5133	31.6438	31.6422	31.5843				26	26	25	30.1	30.1	29.3	109.34	0	66.143	22204000000	131	P05532;F7DD14;P05532-2;P05532-3;P09581	P05532;F7DD14;P05532-2	Mast/stem cell growth factor receptor Kit;Tyrosine-protein kinase receptor	Kit
32.6102	32.5851	32.4392	32.7939	32.2745	32.1605	32.3864	32.1376				22	21	21	61.7	60.1	60.1	55.278	0	278.83	43387000000	161	P50096;F7DEU6;E0CYE2;E0CXK0;F6XXH9	P50096;F7DEU6;E0CYE2	Inosine-5-monophosphate dehydrogenase 1;Inosine-5-monophosphate dehydrogenase	Impdh1
NaN	NaN	NaN	NaN	NaN	NaN	NaN	26.622				3	3	3	2.5	2.5	2.5	157.64	0.0017892	2.5815	384140000	9	F8VPJ6	F8VPJ6		Rfx7
30.103	30.1223	29.9038	30.3386	30.2066	30.1868	30.1402	30.1542				31	31	31	26.8	26.8	26.8	173.94	0	76.441	8173300000	117	F8VPK0	F8VPK0		Ttc37
28.389	28.683	28.7051	29.2049	28.6343	28.7652	28.4997	28.7869				5	4	4	11.3	9.9	9.9	48.769	0	6.6825	2942900000	15	P56671;F8VPK3	P56671;F8VPK3	Myc-associated zinc finger protein	Maz
NaN	NaN	NaN	NaN	26.7841	26.4991	26.6959	26.6226				4	4	4	6.2	6.2	6.2	107.3	0	37.873	360270000	6	Q811B1;F8VPK6	Q811B1;F8VPK6	Xylosyltransferase 1	Xylt1
29.0213	28.1301	28.2725	29.0985	27.6536	27.446	28.1209	27.5928				13	13	4	11.6	11.6	4.3	140.81	0	20.746	2183100000	41	F8VPL5;P97820;E9PVG7;E0CYV5	F8VPL5;P97820;E9PVG7	Mitogen-activated protein kinase kinase kinase kinase 4	Map4k4
26.9218	27.0099	27.2188	27.7638	27.0233	27.1407	27.2894	NaN				6	6	6	7.1	7.1	7.1	128.33	0	7.462	993450000	11	Q99MI1;Q99MI1-2;V9GXP8;F8VPM7;V9GWT6;V9GXH3;V9GXF0;Q99MI1-4;V9GXL1;V9GX53	Q99MI1;Q99MI1-2;V9GXP8;F8VPM7;V9GWT6;V9GXH3;V9GXF0;Q99MI1-4	ELKS/Rab6-interacting/CAST family member 1	Erc1
25.1723	25.0746	25.2315	NaN	NaN	NaN	NaN	NaN				2	2	2	1.3	1.3	1.3	288.34	0.00031771	4.1872	104700000	4	Q03172;F8VPM9	Q03172;F8VPM9	Zinc finger protein 40	Hivep1
30.6631	30.705	30.78	31.0299	29.0871	29.0532	29.2613	28.6435				39	39	39	32.4	32.4	32.4	174.29	0	88.198	8222200000	113	F8VPN4;F6XXE6;E0CYU6;E0CX86;F7CSZ6	F8VPN4		Agl
NaN	24.033	NaN	NaN	NaN	NaN	NaN	NaN				46	1	1	28.3	0.6	0.6	243.13	0.0029551	2.409	42950000	1	Q8BIK4-2;F8VPN7	Q8BIK4-2;F8VPN7	Dedicator of cytokinesis protein 9	Dock9
29.6389	29.5999	29.3908	29.7199	29.1254	28.9757	29.1919	28.8407				18	18	17	23.7	23.7	22.1	110.29	0	49.92	4708100000	72	F8VPP8	F8VPP8		Zc3h7b
28.9526	28.6615	28.5835	28.944	28.5371	28.6285	28.5409	28.5569				13	13	12	15.1	15.1	14.4	142.05	0	28.731	2983000000	29	F8VPQ2;E9Q9V1;Q8BY40	F8VPQ2;E9Q9V1		Arid4a
26.6659	26.7628	26.8102	27.5516	26.7601	26.706	26.4078	26.6649				16	6	6	8	3.5	3.5	265.49	0	85.26	795190000	15	P45481;F8VPR5	P45481;F8VPR5	CREB-binding protein	Crebbp
NaN	NaN	NaN	NaN	27.1801	27.1023	NaN	27.1061				2	2	2	3.6	3.6	3.6	92.942	0.00015924	4.2207	802220000	4	P97366;F8VPT6	P97366;F8VPT6	Ecotropic viral integration site 5 protein	Evi5
28.5933	28.983	NaN	29.0196	NaN	NaN	NaN	NaN				4	4	4	4.6	4.6	4.6	104.2	0.0013593	2.8495	1336400000	8	Q8CFH6;H3BJC9;H3BKG1;F8VPT7	Q8CFH6;H3BJC9;H3BKG1;F8VPT7	Serine/threonine-protein kinase SIK2	Sik2
30.2433	29.3997	29.6706	29.8104	27.8696	NaN	NaN	NaN				17	17	17	22.6	22.6	22.6	118.87	0	41.36	3427200000	54	F8VPU2;E9Q805	F8VPU2	FERM, RhoGEF and pleckstrin domain-containing protein 1	Farp1
29.9745	29.8237	29.4482	30.1556	30.1387	30.1141	29.9994	29.9727				39	39	39	17.6	17.6	17.6	331.33	0	104.38	7205000000	145	F8VPV0;P48725;P48725-3;P48725-2	F8VPV0;P48725;P48725-3;P48725-2	Pericentrin	Pcnt
27.5294	27.4975	27.7528	27.9422	27.8877	27.9698	27.8388	27.7129				9	9	9	16.6	16.6	16.6	87.044	0	44.457	1557600000	37	Q8C092;F8VPY2	Q8C092;F8VPY2	Transcription initiation factor TFIID subunit 5	Taf5
NaN	NaN	NaN	NaN	NaN	NaN	NaN	25.8372				2	2	2	1.4	1.4	1.4	181.73	0.0023728	2.4662	246230000	4	F8VPZ3;F6XDW8	F8VPZ3;F6XDW8	Ubiquitin carboxyl-terminal hydrolase	Usp32
NaN	NaN	NaN	NaN	25.604	25.9663	NaN	25.7985				2	2	2	2.1	2.1	2.1	165.96	0.0019339	2.5387	231010000	3	F8VPZ5	F8VPZ5		Ercc6
NaN	25.272	25.0741	26.0996	NaN	NaN	25.0051	NaN				3	3	3	2.1	2.1	2.1	161.35	0.00062412	3.6499	226160000	8	F8VPZ9	F8VPZ9		Gltscr1
31.1765	31.175	31.1421	31.4652	30.7012	30.645	30.7044	30.6502				54	54	52	24.7	24.7	24.2	337.82	0	189.87	14835000000	210	F8VQ05;F6Q1V8;F6SDM9;H3BLH9	F8VQ05		Fryl
26.9321	27.3308	27.0961	27.2492	NaN	NaN	NaN	NaN				6	6	6	5.9	5.9	5.9	134.36	0	9.2717	501600000	8	F8VQ06;Q61810;Q61810-2	F8VQ06;Q61810;Q61810-2	Latent-transforming growth factor beta-binding protein 3	Ltbp3
30.946	31.0327	30.954	31.3808	31.7483	31.7843	31.7718	31.7793				19	19	19	54.5	54.5	54.5	64.476	0	192.75	22121000000	145	Q8VI36;Q8VI36-2;F8VQ28	Q8VI36;Q8VI36-2;F8VQ28	Paxillin	Pxn
28.4498	28.4596	28.4584	29.1078	28.8027	28.963	28.9312	28.7553				25	23	23	21.6	20.3	20.3	185.35	0	56.362	3134300000	62	F8VQ29	F8VQ29		Iqgap3
26.5267	NaN	NaN	24.924	NaN	NaN	NaN	NaN				4	4	4	3.5	3.5	3.5	130.32	0.0017905	2.6025	169550000	5	Q01341;F8VQ52;P84309;P84309-2	Q01341;F8VQ52;P84309;P84309-2	Adenylate cyclase type 6;Adenylate cyclase type 5	Adcy6;Adcy5
28.1657	28.209	27.826	27.7698	28.5471	28.3583	28.4781	28.2442				13	13	13	9.8	9.8	9.8	215.77	0	35.188	2140900000	50	F8VQ54;Q8R418;Q8R418-2	F8VQ54;Q8R418;Q8R418-2	Endoribonuclease Dicer	Dicer1
28.9482	29.094	28.844	29.4721	28.8971	28.7022	28.694	28.6415				14	10	10	10.3	8	8	195.81	0	24.448	3484200000	25	Q9EQW7;F8VQ75	Q9EQW7;F8VQ75	Kinesin-like protein KIF13A;Kinesin-like protein	Kif13a
28.7714	28.9002	29.0074	29.061	28.8815	29.0978	28.8698	28.9032				18	18	18	13.7	13.7	13.7	194.76	0	37.125	3484800000	71	F8VQ87;P97789;P97789-3;P97789-2	F8VQ87;P97789;P97789-3;P97789-2	5-3 exoribonuclease 1	Xrn1
30.2275	30.0695	30.1679	30.3715	29.7691	29.9913	29.7523	29.8697				25	25	25	20.3	20.3	20.3	206.72	0	77.866	7584300000	100	Q8VDD9;F8VQ93;Q921C3;F6X674;E9Q2N1;Q921C3-2	Q8VDD9;F8VQ93	PH-interacting protein	Phip
30.6376	30.6619	30.3583	30.8363	30.292	30.3436	30.2371	30.2068				17	17	16	28.9	28.9	27.4	84.253	0	130.11	10499000000	117	F8VQ95;Q6Y685;Q6Y685-2;Q9JJG0-4;Q9JJG0-3;E9QL08;E9Q9Z4	F8VQ95;Q6Y685;Q6Y685-2	Transforming acidic coiled-coil-containing protein 1	Tacc1
28.1221	28.1703	27.9117	27.9316	NaN	NaN	NaN	NaN				11	11	11	7.6	7.6	7.6	237.32	0	20.3	1228100000	17	F8VQB6;F8VQB6-2;E9Q5G1;D3YXU7;D3YZ13;D3YXW4	F8VQB6;F8VQB6-2;E9Q5G1	Unconventional myosin-X	Myo10
32.9466	32.9761	33.1036	33.3363	32.9845	33.0302	32.9514	32.9512				30	30	30	58.4	58.4	58.4	74.656	0	323.31	61774000000	215	F8VQC1;E9Q740	F8VQC1;E9Q740	Signal recognition particle subunit SRP72	Srp72
31.2462	31.2218	31.3497	31.5862	31.6685	31.7505	31.7541	31.8304				42	42	42	40.4	40.4	40.4	152.54	0	316.13	22329000000	221	F8VQC7;Q61595;Q61595-5;Q61595-6;Q61595-9;Q61595-15;Q61595-3;Q61595-10;Q61595-7;Q61595-11;Q61595-2;Q61595-12;Q61595-16;Q61595-14;Q61595-4;Q61595-8;Q61595-13	F8VQC7;Q61595;Q61595-5;Q61595-6;Q61595-9;Q61595-15;Q61595-3;Q61595-10;Q61595-7;Q61595-11;Q61595-2;Q61595-12;Q61595-16;Q61595-14;Q61595-4;Q61595-8;Q61595-13	Kinectin	Ktn1
29.3237	29.3389	29.5386	29.4589	28.9395	29.0592	29.1229	29.1114				15	15	15	20	20	20	116.51	0	40.592	4436600000	51	Q8BTY2;F8VQC9;Q8BTY2-2;Q5DTL9;Q8JZR6;B1AWV9;Q8JZR6-2;Q5DTL9-2	Q8BTY2;F8VQC9;Q8BTY2-2	Sodium bicarbonate cotransporter 3;Anion exchange protein	Slc4a7
27.188	26.7398	NaN	27.5119	26.8924	27.2722	26.8559	NaN				10	10	8	15.8	15.8	13.2	97.964	0	18.983	990790000	19	Q8VHH5;F8VQE9;Q8VHH5-2	Q8VHH5;F8VQE9;Q8VHH5-2	Arf-GAP with GTPase, ANK repeat and PH domain-containing protein 3	Agap3
27.5614	28.6649	28.1039	28.1951	26.8572	27.1504	27.2492	27.2069				12	12	12	15.8	15.8	15.8	141.59	0	35.495	1534600000	21	Q3TLI0;F8VQF9	Q3TLI0;F8VQF9	Trafficking protein particle complex subunit 10	Trappc10
30.3105	30.2173	30.0423	30.6322	28.8028	28.7693	28.7907	28.9151				28	28	28	25.3	25.3	25.3	177.19	0	101.28	6301000000	77	F8VQJ3;P02468;F6SFQ3;F6TLW1	F8VQJ3;P02468	Laminin subunit gamma-1	Lamc1
26.2083	26.2086	26.2802	25.3141	26.0968	26.089	26.0473	26.1604				4	4	4	11.6	11.6	11.6	77.7	0	66.906	493030000	6	F8VQK6;E9PYR1	F8VQK6;E9PYR1		Fbxl18
NaN	NaN	NaN	NaN	NaN	25.1387	NaN	NaN				4	3	3	3.3	2.7	2.7	153.55	0.0012175	3.0255	128090000	4	P16056;F8VQL0;F6X333	P16056;F8VQL0	Hepatocyte growth factor receptor;Receptor protein-tyrosine kinase	Met
29.7078	29.3396	28.8592	29.6686	28.903	28.8904	28.8768	28.6781				4	4	4	36.3	36.3	36.3	14.51	0	9.3781	4326700000	25	F8WGB3;Q9CZB0	F8WGB3;Q9CZB0	Succinate dehydrogenase cytochrome b560 subunit, mitochondrial	Sdhc
31.0526	30.9726	31.0224	31.37	31.0688	31.0228	31.0281	30.9982				22	22	22	51.3	51.3	51.3	66.357	0	225.65	16144000000	135	Q64324;F8WGM5	Q64324;F8WGM5	Syntaxin-binding protein 2	Stxbp2
28.4913	28.7338	28.5979	28.667	28.615	28.5004	28.3023	28.3833				12	12	12	16.7	16.7	16.7	114.09	0	63.576	2813000000	47	Q497V5;F8WGW3;Q497V5-2	Q497V5;F8WGW3;Q497V5-2	S1 RNA-binding domain-containing protein 1	Srbd1
28.71	28.2912	28.4087	28.5595	27.2894	26.8361	27.2159	27.1606				16	16	16	9.5	9.5	9.5	336	0	75.853	1783600000	33	Q6PNC0;F8WGX5	Q6PNC0;F8WGX5	DmX-like protein 1	Dmxl1
33.7344	32.5243	32.8351	33.8402	NaN	30.3052	NaN	30.89				14	14	14	65.2	65.2	65.2	29.1	0	275.78	39131000000	64	F8WH23;Q61581;E9Q5D9	F8WH23;Q61581;E9Q5D9	Insulin-like growth factor-binding protein 7	Igfbp7
NaN	NaN	NaN	NaN	30.7127	30.7882	30.5443	30.4717				14	14	14	43.1	43.1	43.1	44.666	0	55.794	5774500000	50	Q09014;S4R293;F8WH69	Q09014;S4R293;F8WH69	Neutrophil cytosol factor 1	Ncf1
NaN	NaN	NaN	NaN	NaN	NaN	NaN	24.5748				1	1	1	5.7	5.7	5.7	29.601	0.0056415	1.9971	271290000	5	Q61168;F8WH95	Q61168;F8WH95	Lysosomal-associated transmembrane protein 5	Laptm5
NaN	NaN	NaN	NaN	NaN	NaN	NaN	24.5591				1	1	1	7.3	7.3	7.3	18.787	0.0033705	2.2638	257990000	8	Q9CPS6;F8WH96	Q9CPS6;F8WH96	Histidine triad nucleotide-binding protein 3	Hint3
NaN	NaN	NaN	NaN	NaN	26.339	NaN	NaN	+			6	1	1	6.2	1.1	1.1	132.59	1	-2	236890000	1	Q9R0K7;S4R1C4;F8WHB1	Q9R0K7;S4R1C4;F8WHB1	Plasma membrane calcium-transporting ATPase 2;Calcium-transporting ATPase	Atp2b2
27.0856	27.3482	27.2564	27.9428	NaN	NaN	NaN	NaN				7	7	7	7.4	7.4	7.4	158.48	0	11.835	648900000	16	Q9D2G5;Q9D2G5-5;F8WHD8;Q9D2G5-6;D3YZB3;D3Z6E7;D3YZB4;D3YZB2;Q9D2G5-4;Q9D2G5-2;E9Q4P5;D3YWM9;Q9D2G5-3;D3YZB5;F7BI35;F6U4I6;S4R207	Q9D2G5;Q9D2G5-5;F8WHD8;Q9D2G5-6;D3YZB3;D3Z6E7;D3YZB4;D3YZB2;Q9D2G5-4;Q9D2G5-2;E9Q4P5;D3YWM9;Q9D2G5-3	Synaptojanin-2	Synj2
30.17	30.1804	29.9787	30.6269	30.0049	29.8615	29.9178	29.9495				12	12	2	36	36	6.8	55.879	0	52.869	7938800000	50	F8WHN7;Q08775-3;Q08775;Q08775-5;Q08775-2;Q08775-6;E0CZ12;F6TRA6;E0CZC6;Q08775-4;Q08775-7;Q08775-8;Q08775-9;F7CZB5	F8WHN7;Q08775-3;Q08775;Q08775-5;Q08775-2;Q08775-6;E0CZ12;F6TRA6;E0CZC6;Q08775-4;Q08775-7;Q08775-8;Q08775-9	Runt-related transcription factor 2	Runx2
31.3455	31.124	31.3732	31.6972	30.8474	30.6981	30.7649	30.531				2	2	2	26.1	26.1	26.1	10.344	0	5.7122	18002000000	43	P56135;F8WHP8	P56135;F8WHP8	ATP synthase subunit f, mitochondrial	Atp5j2
26.4132	26.0703	NaN	NaN	26.4925	26.6964	26.6691	26.7004				7	5	5	6.3	5	5	160.91	0	16.351	557310000	19	Q7TPM1;F8WHT3;F7AYW2;A2AN33;Q7TPM1-2	Q7TPM1;F8WHT3;F7AYW2	Protein PRRC2B	Prrc2b
NaN	NaN	NaN	NaN	NaN	NaN	NaN	26.5839	+			43	1	1	36.6	0.6	0.6	164.76	1	-2	583300000	1	F8WHU5;Q4VA53-3;Q4VA53-2	F8WHU5;Q4VA53-3	Sister chromatid cohesion protein PDS5 homolog B	Pds5b
30.0861	30.0225	29.9807	29.6313	29.9124	30.0419	29.9811	29.9703				29	23	23	28.5	24.2	24.2	144.44	0	62.373	7411400000	87	Q9D3E6;F8WHU7;F6XQW1;D6REF2;F6TNY1;D6RHQ7;D3Z1T1;D6RH50;Q8C918	Q9D3E6;F8WHU7;F6XQW1	Cohesin subunit SA-1	Stag1
NaN	NaN	NaN	NaN	NaN	NaN	24.6887	NaN				2	2	2	2	2	2	114.2	0.0043776	2.1509	67656000	3	Q0VF58;F8WHV4	Q0VF58;F8WHV4	Collagen alpha-1(XIX) chain	Col19a1
27.5644	27.5958	27.5452	27.6446	27.5508	27.3959	27.6265	27.2714				5	5	4	22.9	22.9	19.4	30.047	0	11.906	1277000000	24	Q3TWL2;F8WHW3;E0CYE6;E0CZF6;E0CZ18	Q3TWL2;F8WHW3;E0CYE6;E0CZF6;E0CZ18	Type 1 phosphatidylinositol 4,5-bisphosphate 4-phosphatase	Tmem55b
27.123	27.0781	27.1065	27.8457	26.5828	26.8465	26.6078	26.6626				4	4	4	10	10	10	72.407	0	6.333	913300000	12	O70161;O70161-2;F8WHW6;O70161-3;E0CYP4;F6SMP3;F7C0X9	O70161;O70161-2;F8WHW6;O70161-3;E0CYP4	Phosphatidylinositol 4-phosphate 5-kinase type-1 gamma	Pip5k1c
30.2523	30.0971	29.8777	30.5162	30.212	30.262	30.2082	30.2871				25	23	20	41.7	39.3	33.5	79.189	0	69.78	8922000000	80	F8WHY8;Q8K4B0;E9PX23	F8WHY8;Q8K4B0;E9PX23	Metastasis-associated protein MTA1	Mta1
NaN	NaN	NaN	NaN	NaN	NaN	26.7996	NaN	+			7	1	1	38.1	4.2	4.2	24.772	1	-2	152690000	1	F8WHZ7	F8WHZ7		Mettl16
NaN	NaN	NaN	NaN	NaN	NaN	NaN	24.1331				1	1	1	2.8	2.8	2.8	81.603	0	8.4445	167740000	7	Q62273;F8WI08	Q62273;F8WI08	Sulfate transporter	Slc26a2
27.0148	NaN	27.129	27.3271	27.0597	27.565	27.7221	27.3161				20	1	1	27	1.8	1.8	100.28	0.0012244	3.1258	1038600000	13	F8WI22;Q8K019-3	F8WI22;Q8K019-3	Bcl-2-associated transcription factor 1	Bclaf1
26.3822	26.5313	26.9599	24.9977	26.5533	26.6168	26.435	26.5919				5	5	5	13.3	13.3	13.3	56.784	0	15.054	640900000	20	Q8VEG4;F8WID1	Q8VEG4;F8WID1	Exonuclease 3-5 domain-containing protein 2	Exd2
31.1609	31.1808	31.1858	31.2924	31.1999	30.9953	31.152	31.1774				57	57	57	33.4	33.4	33.4	289.23	0	281.78	16841000000	232	F8WIE5;Q69ZR2	F8WIE5;Q69ZR2	E3 ubiquitin-protein ligase HECTD1	Hectd1
27.3311	27.4344	27.2534	26.6824	28.3438	28.2178	28.137	27.7972				12	12	12	12.6	12.6	12.6	133.68	0	20.76	1539100000	35	Q9Z207;F8WIG5	Q9Z207;F8WIG5	Protein diaphanous homolog 3	Diaph3;Diap3
28.3009	28.3925	27.9631	28.3466	27.5338	27.7338	27.6451	27.6976				10	10	5	9.9	9.9	5.8	120.62	0	4.8533	1792400000	16	Q9JIS8;F8WIJ0;F6TQE2	Q9JIS8;F8WIJ0	Solute carrier family 12 member 4	Slc12a4
28.816	29.257	28.2286	28.8884	27.1636	27.1846	27.6094	26.791				42	2	2	67.9	3.7	3.7	75.288	0	210.43	2228800000	17	F8WIT2	F8WIT2	Annexin	Anxa6
29.8055	29.4253	30.108	30.7213	27.0797	27.4982	27.2852	27.749				6	6	6	48.9	48.9	48.9	19.476	0	114.38	4512000000	31	Q9D1K7;F8WIU1;H7BXB9;Q6IR22	Q9D1K7;F8WIU1;H7BXB9	UPF0687 protein C20orf27 homolog	1700037H04Rik
27.9252	28.1579	28.1005	28.1557	28.1527	27.8097	28.0942	27.8122				10	10	10	17	17	17	94.219	0	19.02	1881200000	33	Q3U3W5;F8WIU7;Q3U3W5-2	Q3U3W5;F8WIU7	Putative protein arginine N-methyltransferase 9	Prmt9;Prmt10
37.6975	38.0292	37.9812	34.941	37.1901	37.091	37.0762	37.4678				8	8	0	57.7	57.7	0	14.095	0	323.31	1371200000000	435	Q6GSS7;Q64523;F8WIX8	Q6GSS7;Q64523;F8WIX8	Histone H2A type 2-A;Histone H2A type 2-C;Histone H2A	Hist2h2aa1;Hist2h2ac;Hist1h2al
NaN	NaN	NaN	26.0262	NaN	NaN	NaN	NaN				2	2	2	4.9	4.9	4.9	53.525	0.0010748	3.2371	188020000	7	Q5RJ54;F8WJ31;Q5RJ54-2	Q5RJ54;F8WJ31;Q5RJ54-2	Zinc finger and SCAN domain-containing protein 26	Zscan26
25.6483	25.5345	NaN	26.9298	27.7933	27.8939	27.511	27.1446				5	5	5	2.1	2.1	2.1	294.82	0.00015967	4.3129	930760000	10	O08550;F8WJ40;F6W623	O08550;F8WJ40;F6W623	Histone-lysine N-methyltransferase 2B;Histone-lysine N-methyltransferase	Kmt2b
25.9449	25.7599	25.7623	26.0622	NaN	NaN	NaN	NaN				6	6	6	11.1	11.1	11.1	69.775	0	5.931	250070000	9	P46662;F8WJ43;P46662-2;F7D6P2;E9PW99;F6X089;F7DBY2	P46662;F8WJ43;P46662-2	Merlin	Nf2
29.0402	29.0179	28.7716	29.4967	29.006	29.1283	28.7918	29.015				14	14	14	26.5	26.5	26.5	65.384	0	20.225	3811300000	54	Q9Z1X9;F8WJ72;D3Z0L5	Q9Z1X9;F8WJ72	Cell division control protein 45 homolog	Cdc45
31.9107	31.841	31.8986	32.2283	31.9621	32.0653	32.1075	32.1552				35	35	5	47.5	47.5	6.7	109.97	0	269.57	30122000000	196	F8WJ93;Q3UMY5;Q3UMY5-3	F8WJ93;Q3UMY5;Q3UMY5-3	Echinoderm microtubule-associated protein-like 4	Eml4
25.3103	NaN	NaN	NaN	NaN	NaN	NaN	NaN				2	2	2	6.5	6.5	6.5	71.642	0.00046956	3.7276	101180000	3	Q69ZZ6;F8WJ98;Q69ZZ6-3;Q69ZZ6-2;G3UXF1	Q69ZZ6;F8WJ98;Q69ZZ6-3;Q69ZZ6-2;G3UXF1	Transmembrane and coiled-coil domains protein 1	Tmcc1
29.7213	29.6394	29.7459	30.0515	29.9894	30.1296	30.397	30.3587				18	18	18	26.6	26.6	26.6	96.428	0	72.51	7546200000	118	Q9ESV0;F8WJA0	Q9ESV0;F8WJA0	ATP-dependent RNA helicase DDX24	Ddx24
32.0755	32.0832	32.1757	32.3046	32.1306	32.2143	32.2506	32.1449				45	45	45	48.6	48.6	48.6	142.28	0	323.31	33715000000	347	Q80X82;F8WJD4;S4R2Q3;D3Z2M2;F6UJ99	Q80X82;F8WJD4	Symplekin	Sympk
30.9173	30.8893	30.7869	30.9673	31.0628	31.1942	31.2387	31.1087				20	20	20	45.5	45.5	45.5	72.65	0	143.54	15938000000	140	Q60710;F8WJE0;E9PYG9;F6TVP2;E9Q0K6;E0CXZ5	Q60710;F8WJE0;E9PYG9;F6TVP2;E9Q0K6	Deoxynucleoside triphosphate triphosphohydrolase SAMHD1	Samhd1
26.2563	25.8957	26.186	26.7803	NaN	NaN	26.0563	NaN				4	4	4	6	6	6	74.455	0	4.8513	380820000	10	F8WJF7;Q922B6;Q8C2K8;H3BJD9	F8WJF7;Q922B6;Q8C2K8	E3 ubiquitin-protein ligase TRAF7	Traf7
32.7355	32.5782	32.9585	32.9523	32.7161	32.8279	32.8985	32.9038				9	9	8	33.3	33.3	30.2	33.665	0	52.07	55271000000	111	P62996;F8WJG3	P62996;F8WJG3	Transformer-2 protein homolog beta	Tra2b
29.663	29.6219	29.6039	30.078	30.5801	30.208	30.3791	30.188				6	6	6	50.7	50.7	50.7	16.665	0	21.489	7931400000	25	Q8R3Q6;F8WJI3;E9Q4B5	Q8R3Q6;F8WJI3;E9Q4B5	Coiled-coil domain-containing protein 58	Ccdc58
31.6639	31.6832	31.806	32.141	31.9847	31.8596	31.8074	32.0032				11	11	11	26.6	26.6	26.6	51.278	0	58.885	28374000000	83	G3UVU2;Q62203;D3YW09;D3Z5A6	G3UVU2;Q62203;D3YW09	Splicing factor 3A subunit 2	Sf3a2
27.7609	27.6746	27.3902	27.7364	28.6441	28.4941	28.5329	28.4043				7	7	7	25.1	25.1	25.1	46.567	0	33.681	2043600000	34	Q9ERI5;G3UVU9;Q9ERI5-2;F6VRF7;F6VMC4;F7BDP4	Q9ERI5;G3UVU9;Q9ERI5-2;F6VRF7;F6VMC4	Bifunctional arginine demethylase and lysyl-hydroxylase JMJD6	Jmjd6
24.044	24.2024	23.6858	NaN	23.1359	23.3564	23.1539	22.9178				1	1	1	3.3	3.3	3.3	59.062	0	4.7461	78993000	6	Q8BMD5;G3UW39;Q8BMD5-6;Q8BMD5-3;Q8BMD5-2;Q8BMD5-4	Q8BMD5;G3UW39;Q8BMD5-6;Q8BMD5-3;Q8BMD5-2;Q8BMD5-4	Cytidine and dCMP deaminase domain-containing protein 1	Cdadc1
NaN	NaN	NaN	27.0678	NaN	NaN	NaN	NaN				1	1	1	10.5	10.5	10.5	12.298	0.0066368	1.9577	459260000	1	Q9CQH0;G3UW41	Q9CQH0;G3UW41	PDZK1-interacting protein 1	Pdzk1ip1
25.3848	25.2819	25.1166	25.9292	NaN	NaN	NaN	25.1442				2	2	2	11	11	11	27.464	0.00047551	4.0987	261190000	11	G3UW46	G3UW46		Xrcc6bp1
26.1622	26.132	26.0726	25.1016	26.1783	26.6191	26.1218	26.0573				6	6	6	8.2	8.2	8.2	151.11	0	24.755	486280000	14	Q6NZL6;G3UW83;E9Q2M2;E9PZL7	Q6NZL6;G3UW83;E9Q2M2	Tonsoku-like protein	Tonsl
NaN	NaN	NaN	NaN	NaN	NaN	25.5681	NaN				5	1	1	69.9	16.3	16.3	14.355	0	4.4534	150940000	3	G3UW85;Q9D9P6	G3UW85		Erh
NaN	NaN	26.4991	NaN	NaN	26.3037	NaN	NaN				5	5	5	5.5	5.5	5.5	141.03	0	12.272	385820000	13	Q925H1;V9GXA5;G3UW90;V9GX74;Q80V18;V9GXE9;Q8BZ62	Q925H1;V9GXA5;G3UW90;V9GX74;Q80V18;V9GXE9	Zinc finger transcription factor Trps1	Trps1
28.0371	28.0297	27.5628	28.3355	27.6487	27.697	27.4062	27.2237				8	7	7	27.1	22.6	22.6	48.583	0	17.636	1575600000	16	G3UWD2;Q3UM65;Q03347;Q03347-4;G3X9W7;Q03347-2;Q03347-5;Q03347-3	G3UWD2;Q3UM65;Q03347;Q03347-4;G3X9W7;Q03347-2;Q03347-5	Runt-related transcription factor 1	Runx1
NaN	NaN	NaN	NaN	NaN	NaN	NaN	24.2827	+			1	1	1	9.6	9.6	9.6	18.618	1	-2	281890000	1	G3UWF2	G3UWF2		Iqcf6
33.0625	32.9419	33.2546	33.4738	32.6124	32.7563	32.9085	32.9163				5	5	3	54.3	54.3	37.1	11.605	0	101.58	71325000000	100	P62897;G3UWG1	P62897;G3UWG1	Cytochrome c, somatic	Cycs;Gm10108
NaN	NaN	NaN	NaN	29.0605	29.2465	29.4286	29.1389				17	17	17	14.8	14.8	14.8	177.53	0	51.529	2202000000	31	Q60610;G3UWG2;E9Q2Y4;E9Q1R7;J3QQ55	Q60610;G3UWG2;E9Q2Y4	T-lymphoma invasion and metastasis-inducing protein 1	Tiam1
28.8357	28.7219	28.4299	29.2341	28.8633	28.8432	28.902	28.732				12	12	12	22.8	22.8	22.8	88.66	0	49.752	3285300000	59	Q8R1U1;G3UWH9;Q7TSQ9;G3UWY4;G3UYW8;G3UWX2;G3UX78;G3UZ15;G3XA67	Q8R1U1;G3UWH9;Q7TSQ9	Conserved oligomeric Golgi complex subunit 4	Cog4
30.1539	30.1067	31.2074	31.1545	30.7351	30.3168	NaN	28.1697				2	1	1	19.1	8.2	8.2	12.43	0.0029472	2.3664	10631000000	14	Q9Z172;G3UZ60;G3UWI9;G3UWX9;G3UZA7;Q9Z172-2	Q9Z172;G3UZ60;G3UWI9;G3UWX9;G3UZA7;Q9Z172-2	Small ubiquitin-related modifier 3;Small ubiquitin-related modifier	Sumo3
NaN	NaN	NaN	NaN	NaN	NaN	NaN	24.1795				8	1	1	83.2	9.1	9.1	15.924	0.004384	2.1772	152240000	5	G3UWL2	G3UWL2		Ppp2r1a
29.5061	29.4537	29.338	30.1533	29.2558	29.2217	28.8987	29.2242				14	14	14	30	30	30	72.088	0	89.351	5419700000	58	G3UWQ7;Q99K43;G3UY19;G3UW86;G3XA79;G3UXT4;G3UYX6	G3UWQ7;Q99K43;G3UY19;G3UW86;G3XA79	Protein regulator of cytokinesis 1	Prc1
31.3876	31.4029	31.413	31.6685	31.5778	31.5713	31.4595	31.4299				35	35	35	40	40	40	125.98	0	168.51	21823000000	145	P35601;Q5U4B1;G3UWX1;G3X8Z6;G3UXL4;P35601-2;G3UZ76	P35601;Q5U4B1;G3UWX1;G3X8Z6;G3UXL4;P35601-2	Replication factor C subunit 1	Rfc1
31.5227	31.4829	31.5646	31.881	32.0432	31.9967	31.8895	31.986				44	44	44	36.8	36.8	36.8	178.17	0	308.4	25724000000	232	G3UWZ0;O88379;G3UZ82;G3UZD1;G3UXR5;G3UWK3;G3UYS9	G3UWZ0;O88379	Bromodomain adjacent to zinc finger domain protein 1A	Baz1a
26.1647	26.3855	26.4947	26.6494	26.5164	26.6034	26.5793	26.4255				4	4	4	7.1	7.1	7.1	77.208	0	4.5899	649100000	10	G3UX50;Q3UKR0;O35613;G3UWJ9;G3UWI4	G3UX50;Q3UKR0;O35613;G3UWJ9;G3UWI4	Death domain-associated protein 6	Daxx
NaN	NaN	NaN	NaN	NaN	NaN	23.358	NaN				1	1	1	10	10	10	14.389	0.0073476	1.9077	44473000	3	G3UX80;G3UZ16;Q3UFK1;Q8CEI3	G3UX80;G3UZ16;Q3UFK1;Q8CEI3		Ccdc28a
33.6679	33.7056	33.9368	33.351	33.8529	33.7589	33.6133	33.5308				19	16	16	65	60.2	60.2	56.7	0	323.31	97846000000	203	Q8BHD7;G8JL74;G3UXA6;Q8BHD7-2;G3UZ01;G3UY95;G3UXZ8;F7C521;B2RU80	Q8BHD7;G8JL74;G3UXA6;Q8BHD7-2;G3UZ01	Polypyrimidine tract-binding protein 3	Ptbp3
NaN	NaN	NaN	27.114	NaN	NaN	NaN	NaN	+			1	1	1	2.1	2.1	2.1	52.743	1	-2	305090000	2	Q99NB5;G3UXG6	Q99NB5;G3UXG6	Gasdermin-C	Gsdmc
NaN	NaN	NaN	NaN	NaN	28.2109	NaN	NaN				2	2	2	18.1	18.1	18.1	25.834	0	39.134	753530000	4	Q8BGP5;G3UXI2	Q8BGP5;G3UXI2	Transmembrane protein 127	Tmem127
NaN	26.1324	26.186	26.7062	NaN	NaN	NaN	NaN				3	3	3	8.3	8.3	8.3	74.398	0	5.1997	308620000	8	O70585;O70585-2;G3UZJ3;G3UXK0;G3UY34;Q8K0N0;Q8C8Z9;G3UZ87;G3UYM7;G3UYK9;G3UXI3	O70585;O70585-2;G3UZJ3;G3UXK0;G3UY34;Q8K0N0;Q8C8Z9;G3UZ87;G3UYM7;G3UYK9	Dystrobrevin beta;Dystrobrevin	Dtnb
31.2061	31.138	31.3618	31.611	31.428	31.2737	31.3338	31.2843				14	6	4	49.7	23	14.2	34.834	0	89.987	18520000000	49	Q9D7G0;G3UXL2	Q9D7G0;G3UXL2	Ribose-phosphate pyrophosphokinase 1	Prps1;Prps1l3
26.4244	26.2616	26.7182	26.5453	26.4608	NaN	26.1879	25.9146				2	2	2	5	5	5	52.122	0.00015916	4.2151	542620000	18	Q3UIK4;G3UXL6;G3UYS3;E9QPC5;Q3UIK4-2	Q3UIK4;G3UXL6;G3UYS3;E9QPC5;Q3UIK4-2	N6-adenosine-methyltransferase subunit METTL14	Mettl14
27.6681	27.767	27.4145	28.2938	28.1018	28.2361	27.8722	27.8816				7	7	7	15.2	15.2	15.2	55.865	0	14.275	1734600000	37	P28704;Q8VCR0;G3UXP8;Q3TWJ1;P28704-2;P28700;Q6LC96;P28705;E9Q9V9;G3UZ09	P28704;Q8VCR0;G3UXP8;Q3TWJ1;P28704-2	Retinoic acid receptor RXR-beta	Rxrb
31.1087	31.002	31.0794	31.3548	31.1593	31.3093	31.2172	31.3835				16	16	16	37.5	37.5	37.5	58.86	0	111.41	17785000000	107	G3UXW9;Q99LD4;Q3MIA8;B1ATU4;Q99LD4-2	G3UXW9;Q99LD4;Q3MIA8;B1ATU4;Q99LD4-2	COP9 signalosome complex subunit 1	Gps1
33.7277	33.7527	33.7777	34.0514	33.48	33.5516	33.5355	33.642				15	15	15	68.7	68.7	68.7	28.673	0	188.45	100200000000	162	P97371;G3UXZ5;G3UXY0;G3X9K9;G3UWN9;G3UXR1	P97371;G3UXZ5;G3UXY0;G3X9K9;G3UWN9	Proteasome activator complex subunit 1	Psme1
31.3015	31.2959	31.265	31.5165	31.6853	31.6641	31.6712	31.661				8	8	8	49.3	49.3	49.3	32.296	0	98.941	21371000000	60	Q8CCS6;G3UY42;Q8CCS6-2;D3YUB9;D3Z5F7;D3Z055;G3UWS5;G3UWY6;G3UX74	Q8CCS6;G3UY42;Q8CCS6-2;D3YUB9;D3Z5F7;D3Z055;G3UWS5	Polyadenylate-binding protein 2	Pabpn1;Gm20521
NaN	NaN	NaN	NaN	NaN	NaN	NaN	24.364				5	1	1	45.4	9.8	9.8	20.406	0	4.8572	220350000	6	G3UY52	G3UY52		Usp9x
NaN	NaN	25.8564	NaN	26.0732	NaN	25.6764	25.9475				3	2	2	6.5	5.1	5.1	78.97	0.00046978	3.7353	321790000	9	P59178;G3UY70;Q80XB1;G3UX47	P59178;G3UY70;Q80XB1	Lethal(3)malignant brain tumor-like protein 2	L3mbtl2
27.8853	28.201	27.9226	28.3273	28.7003	28.9193	28.779	28.9411				7	7	7	13	13	13	54.381	0	8.3086	2622900000	39	O35280;G3UYB1;G3UYC5;O35280-2	O35280;G3UYB1;G3UYC5;O35280-2	Serine/threonine-protein kinase Chk1	Chek1
30.7453	30.8118	30.7602	30.9917	30.9523	31.0948	31.0213	31.0579				22	22	21	22.9	22.9	22.2	149.19	0	97.676	14430000000	105	Q6Y7W8;G3UYG6;G3UWR2;G3UYR9;E9Q2M5;G3UZX7;Q6Y7W8-2;G3UZS9;G3UWT6;G3UYH4;G3UZW5;G3UXF2;REV__E9Q340	Q6Y7W8;G3UYG6;G3UWR2;G3UYR9;E9Q2M5;G3UZX7	PERQ amino acid-rich with GYF domain-containing protein 2	Gigyf2
26.2823	26.2121	NaN	26.5941	NaN	NaN	NaN	NaN				6	2	0	32.5	11.1	0	28.523	0	6.9901	396830000	8	G3UYJ7;G3UZN1;G3UX05;G3UYL6	G3UYJ7;G3UZN1		Gm20441;Ddt
NaN	NaN	NaN	NaN	26.3481	26.2883	26.4532	NaN				3	3	2	9.2	9.2	7.5	54.224	0.00062325	3.6283	309570000	11	G3UYU0	G3UYU0		Mex3a
28.2798	28.2587	28.5596	28.4008	29.2412	29.1053	28.9344	28.92				8	8	8	29.5	29.5	29.5	41.546	0	27.669	3161800000	50	Q8R1F9;G3UYU5;G3UYT2	Q8R1F9;G3UYU5	Ribonuclease P protein subunit p40	Rpp40
33.3862	33.4583	33.5485	33.979	33.7785	33.689	33.9672	33.8347				4	4	4	56.5	56.5	56.5	7.8409	0	47.684	112980000000	65	P62858;G3UYV7;J3QNN8	P62858;G3UYV7;J3QNN8	40S ribosomal protein S28	Rps28;Gm10263
NaN	NaN	NaN	NaN	NaN	NaN	NaN	24.8368				2	2	2	1	1	1	392.33	0	6.8584	57223000	2	Q6VNB8;G3UYW1;G3UYV1;Q6VNB8-2	Q6VNB8;G3UYW1;G3UYV1;Q6VNB8-2	WD repeat and FYVE domain-containing protein 3	Wdfy3
NaN	26.1892	NaN	NaN	NaN	NaN	NaN	NaN				3	3	3	10.1	10.1	10.1	65.01	0	6.9306	177060000	2	Q8R366;G3UYZ1	Q8R366;G3UYZ1	Immunoglobulin superfamily member 8	Igsf8
NaN	NaN	NaN	NaN	NaN	NaN	NaN	27.0205				1	1	1	2.8	2.8	2.8	60.752	0.0080448	1.85	583240000	4	G3UZ50	G3UZ50		Ak9
NaN	NaN	NaN	25.0011	NaN	NaN	NaN	NaN				3	2	2	18.7	12	12	16	0.0012143	2.9772	177110000	4	G3UZK1;Q9CXP8	G3UZK1;Q9CXP8	Guanine nucleotide-binding protein subunit gamma;Guanine nucleotide-binding protein G(I)/G(S)/G(O) subunit gamma-10	Gm20503;Gng10
27.2432	27.7384	27.7194	NaN	28.5389	28.1915	28.2738	28.1403				10	10	10	5.7	5.7	5.7	260.64	0	23.469	1875100000	26	Q69ZK6;G3UZM1;G3UZX8;G3UYW3	Q69ZK6;G3UZM1	Probable JmjC domain-containing histone demethylation protein 2C	Jmjd1c
28.5149	28.49	28.107	28.6395	28.6692	28.9166	29.0029	28.8404				16	16	16	22.2	22.2	22.2	111.61	0	33.162	2927600000	59	Q8BWW9;G3UZM9;Q8BWW9-2;G3UXH4;Q8BWW9-3;G3UYD6	Q8BWW9;G3UZM9;Q8BWW9-2;G3UXH4;Q8BWW9-3	Serine/threonine-protein kinase N2	Pkn2
NaN	NaN	NaN	NaN	NaN	NaN	24.5526	NaN	+			2	1	1	29.5	10.5	10.5	9.9724	1	-2	168080000	1	G3UZP7	G3UZP7		H2-D1
30.8159	30.7513	30.937	31.0215	31.2348	30.934	31.0099	30.9815				4	4	4	36.7	36.7	36.7	18.255	0	70.733	14414000000	42	P97493;G3UZY2;G3UX99;A2A439	P97493;G3UZY2	Thioredoxin, mitochondrial	Txn2
NaN	NaN	NaN	NaN	24.5901	NaN	24.8099	NaN				3	3	3	6.4	6.4	6.4	71.318	0	5.2646	236260000	8	Q99MD6;G3X8P6;D3Z0H7	Q99MD6;G3X8P6;D3Z0H7	Thioredoxin reductase 3	Txnrd3
28.8129	29.0635	29.0503	29.576	28.9321	28.895	28.8931	29.2605				4	4	4	7.7	7.7	7.7	80.731	0	120.23	3814500000	19	O89090;G3X8Q0;O89090-2	O89090;G3X8Q0;O89090-2	Transcription factor Sp1	Sp1
26.4412	26.6632	26.6064	27.1943	27.0436	26.7385	26.5301	26.9259				6	6	6	4.5	4.5	4.5	243.17	0	10.577	775390000	19	G3X8Q1	G3X8Q1		Cabin1
31.1287	31.0328	31.0759	31.6871	31.3649	31.724	31.6285	31.7793				5	5	5	23.3	23.3	23.3	21.447	0	15.844	20575000000	30	G3X8R0;Q60870	G3X8R0;Q60870	Receptor expression-enhancing protein;Receptor expression-enhancing protein 5	Reep5
NaN	NaN	NaN	NaN	NaN	25.1818	NaN	NaN				2	2	2	5.1	5.1	5.1	47.528	0.00077137	3.3625	125000000	11	G3X8R1;Q8VCX6	G3X8R1;Q8VCX6	Kaptin	Kptn
30.1097	29.983	30.0016	30.3254	29.9283	30.0523	30.055	29.9151				11	11	11	19	19	19	86.528	0	55.499	7578300000	72	G3X8R5;Q3UA37	G3X8R5;Q3UA37	Glutamine-rich protein 1	Qrich1
NaN	NaN	26.1226	25.5932	26.6102	NaN	NaN	NaN				3	3	3	5.9	5.9	5.9	117.55	0	7.0191	322060000	5	P59759;Q5DTZ3;G3X8R8	P59759;Q5DTZ3;G3X8R8	MKL/myocardin-like protein 2	Mkl2
25.7198	NaN	NaN	NaN	NaN	NaN	NaN	NaN				2	2	2	6.8	6.8	6.8	73.802	0	7.6295	104010000	2	G3X8S2;Q8CFK2	G3X8S2;Q8CFK2	Transcription factor IIIB 90 kDa subunit	Brf1
30.0385	30.1145	30.0893	30.7311	30.1818	30.2802	30.2412	30.3118				12	12	12	17.6	17.6	17.6	105.69	0	60.809	8761900000	51	Q0P678;H3BIW0;G3X8T2;Q0P678-2;H3BJJ9;H3BJN4;H3BKL4	Q0P678;H3BIW0;G3X8T2	Zinc finger CCCH domain-containing protein 18	Zc3h18
31.1822	31.1453	30.7822	31.3883	31.6264	31.7329	31.5543	31.4313				12	12	10	31.3	31.3	24.8	55.726	0	56.654	19237000000	81	G3X8T3;P16675;A2A5J9;A2A5J8	G3X8T3;P16675	Carboxypeptidase;Lysosomal protective protein;Lysosomal protective protein 32 kDa chain;Lysosomal protective protein 20 kDa chain	Ctsa
NaN	NaN	NaN	NaN	NaN	27.7044	NaN	NaN	+			1	1	1	0.6	0.6	0.6	208.8	1	-2	189610000	1	Q9ER60;G3X8T7	Q9ER60;G3X8T7	Sodium channel protein type 4 subunit alpha;Sodium channel protein	Scn4a
NaN	26.183	NaN	NaN	NaN	NaN	NaN	NaN				5	5	5	19.8	19.8	19.8	38.615	0	5.9158	211800000	5	G3X8U3	G3X8U3		2210016F16Rik
29.1077	29.1593	28.8606	29.2381	29.3132	29.2776	29.2672	29.1819				15	15	15	19.8	19.8	19.8	109.32	0	40.198	4165300000	78	O88622;G3X8U8;O88622-2;E9Q088;E9Q7T9;E9Q954	O88622;G3X8U8;O88622-2;E9Q088	Poly(ADP-ribose) glycohydrolase	Parg
NaN	NaN	NaN	NaN	NaN	NaN	25.6892	NaN				2	2	2	2.9	2.9	2.9	79.957	0.0017937	2.6511	59571000	2	Q8K2Y0;G3X8V5;Q8K2Y0-2;Q8K2Y0-3	Q8K2Y0;G3X8V5;Q8K2Y0-2;Q8K2Y0-3	RING finger protein 219	Rnf219
29.8052	29.8705	29.9499	30.2147	29.7622	29.7312	29.8121	29.73				25	24	24	31.7	30.8	30.8	119.07	0	114.57	6816000000	78	G3X8X0;Q05BH3;G3UXT5	G3X8X0;Q05BH3		Dhx16
29.3335	29.14	29.4892	29.714	29.9166	29.9218	29.8105	29.7703				19	19	19	32.5	32.5	32.5	94.825	0	98.725	5767600000	83	G3X8X7;Q920Q4;Q920Q4-2;A2BI90	G3X8X7;Q920Q4;Q920Q4-2	Vacuolar protein sorting-associated protein 16 homolog	Vps16
32.7787	32.701	32.8669	33.1729	33.1338	33.2246	33.2365	33.2625				41	41	35	49.9	49.9	43.4	101.09	0	177.09	63117000000	276	G3X8Y3;Q80UM3	G3X8Y3;Q80UM3	N-alpha-acetyltransferase 15, NatA auxiliary subunit	Naa15
NaN	NaN	26.1109	26.6085	NaN	NaN	NaN	NaN				4	4	4	9.1	9.1	9.1	72.964	0	13.769	294020000	6	O88561;G3X8Y7;F7CPA3;O88561-2	O88561;G3X8Y7;F7CPA3;O88561-2	Long-chain fatty acid transport protein 3	Slc27a3
26.0313	26.1399	NaN	NaN	27.5051	27.3037	27.6012	27.2933				2	2	2	12.5	12.5	12.5	20.691	0	103.26	788680000	11	G3X908;Q8K2D6;G3UYS1;Q3UUA6	G3X908;Q8K2D6;G3UYS1;Q3UUA6	Deoxycytidylate deaminase	Dctd
30.1642	30.1738	30.1437	30.3347	30.5027	30.5951	30.413	30.2924				22	22	22	43.7	43.7	43.7	75.401	0	95.865	9691600000	90	G3X920;Q9DBR3;Q9DBR3-2;Q9DBR3-3	G3X920;Q9DBR3;Q9DBR3-2;Q9DBR3-3	Armadillo repeat-containing protein 8	Armc8
30.7623	30.7974	30.7617	31.0306	31.0141	30.9832	30.8871	30.8036				53	53	53	33.5	33.5	33.5	254.44	0	323.31	13724000000	253	G3X922	G3X922		Dnajc13
29.3054	29.2357	29.4138	29.1497	29.6838	29.6598	29.8509	29.7329				9	9	9	46.2	46.2	46.2	31.471	0	24.032	5399400000	34	G3X926;Q9JJ80;S4R1Y5;S4R2H5;S4R2R2	G3X926;Q9JJ80;S4R1Y5;S4R2H5;S4R2R2	Ribosome production factor 2 homolog	Rpf2
31.8508	31.8862	31.8192	32.3086	31.9072	31.8294	31.9562	31.8478				25	25	25	35	35	35	110.78	0	291.97	28794000000	172	Q6NZC7;G3X928	Q6NZC7;G3X928	SEC23-interacting protein	Sec23ip
29.0786	28.9197	28.4962	29.643	28.929	29.2026	29.3804	29.0415				14	14	14	25.4	25.4	25.4	73.118	0	27.681	4082300000	52	Q3TWF6;G3X934	Q3TWF6;G3X934	WD repeat-containing protein 70	Wdr70
28.1775	28.1733	27.6158	28.2143	28.8047	28.857	28.8221	28.8692				9	9	9	27.1	27.1	27.1	58.563	0	59.461	2622300000	36	Q8C0G2;G3X949	Q8C0G2;G3X949	TRAF3-interacting JNK-activating modulator	Traf3ip3
33.064	33.0379	32.939	33.3181	33.2183	33.1968	33.3618	33.2245				42	42	42	50.3	50.3	50.3	119.84	0	323.31	68398000000	299	G3X956;Q920B9	G3X956;Q920B9	FACT complex subunit SPT16	Supt16;Supt16h
29.9869	29.9822	29.9089	30.2286	30.3187	30.2753	30.4936	30.4138				19	19	19	38.5	38.5	38.5	64.845	0	53.436	8626000000	95	G3X961;Q921I2;G3UZ63;G3UZG5;G3UZF2	G3X961;Q921I2;G3UZ63;G3UZG5	Kelch domain-containing protein 4	Klhdc4
31.9377	31.935	32.3664	32.5004	31.6404	31.5542	31.4199	31.4179				41	41	39	44.1	44.1	42.6	155.28	0	291.88	27516000000	203	G3X963;Q8CDM1;Q8CDM1-2	G3X963;Q8CDM1	ATPase family AAA domain-containing protein 2	Atad2
31.7912	31.7828	31.621	31.8642	31.4817	31.3056	31.5169	31.3669				34	34	34	44.3	44.3	44.3	118.58	0	199.64	22771000000	207	G3X972	G3X972		Sec24c
26.8329	26.7115	26.5486	27.3462	27.434	26.9124	27.222	27.3019				5	5	5	13.8	13.8	13.8	61.271	0	11.564	971130000	16	Q8BYM8;G3X975	Q8BYM8;G3X975	Probable cysteine--tRNA ligase, mitochondrial	Cars2
NaN	NaN	29.1668	NaN	NaN	NaN	NaN	NaN				5	2	2	8.4	4.4	4.4	105.93	0.001499	2.6997	11513000000	15	Q61703;G3X977	Q61703;G3X977	Inter-alpha-trypsin inhibitor heavy chain H2	Itih2
NaN	NaN	NaN	NaN	NaN	NaN	25.3392	NaN	+			4	1	1	8.6	2.5	2.5	54.267	1	-2	278840000	2	P15331;G5E846;G3X981;P15331-3;P15331-2	P15331;G5E846;G3X981;P15331-3;P15331-2	Peripherin	Prph
27.9131	27.9517	27.833	27.962	27.3313	27.7107	27.2366	27.5382				9	9	9	37.5	37.5	37.5	33.298	0	75.075	1480400000	26	G3X987;F7BEI3	G3X987		Gimap9
32.4957	32.5375	32.5177	32.6756	33.465	33.4433	33.4469	33.4089				73	73	73	47.6	47.6	47.6	242.07	0	323.31	65438000000	498	G3X9B1	G3X9B1		Heatr1
25.8821	26.6191	25.8311	25.0922	26.1743	25.6737	25.7799	25.8841				5	5	5	8.1	8.1	8.1	105.04	0	9.0071	444570000	16	Q9R1S3;G3X9F1;Q9R1S3-2;Q9R1S3-3;Q9R1S3-4	Q9R1S3;G3X9F1;Q9R1S3-2;Q9R1S3-3	GPI ethanolamine phosphate transferase 1	Pign
28.9846	28.8858	28.9642	28.9692	29.2989	29.0555	28.9221	28.9844				23	23	23	10.2	10.2	10.2	344.69	0	100.9	3739600000	80	P42859;G3X9H5;P42859-2	P42859;G3X9H5;P42859-2	Huntingtin	Htt
27.7184	27.66	27.8253	27.9154	NaN	NaN	NaN	26.8597				7	7	7	12.9	12.9	12.9	82.407	0	20.709	974030000	17	Q8R1S4;G3X9H7;Q8R1S4-2	Q8R1S4;G3X9H7;Q8R1S4-2	Metastasis suppressor protein 1	Mtss1
29.7455	29.8039	29.8171	29.7513	30.1148	30.241	30.1432	30.1615				9	9	9	59.9	59.9	59.9	21.486	0	26.894	7516600000	71	G3X9I1;G5E911;Q91VU0;E9Q0W5;E9Q8C5;E9Q6F0	G3X9I1;G5E911;Q91VU0;E9Q0W5	Protein FAM3C	Fam3c
28.7369	28.6632	28.4629	28.953	28.8033	28.4378	28.5915	28.422				15	15	15	18	18	18	134.59	0	35.15	2874900000	62	Q148V7;G3X9J4;E9QM90;Q148V7-2;Q148V7-3	Q148V7;G3X9J4;E9QM90;Q148V7-2;Q148V7-3	LisH domain and HEAT repeat-containing protein KIAA1468	Kiaa1468;2310035C23Rik
30.7666	30.7234	30.4665	30.9385	30.7385	30.8069	30.754	30.6993				41	41	30	29.5	29.5	22.5	208.5	0	127.07	12167000000	208	G3X9K3;D3YYK9	G3X9K3;D3YYK9	Brefeldin A-inhibited guanine nucleotide-exchange protein 1	Arfgef1
26.6014	NaN	NaN	26.038	NaN	NaN	NaN	26.4616				1	1	1	1.4	1.4	1.4	100.46	0	4.4172	565750000	13	Q8R3Q2;G3X9K4	Q8R3Q2;G3X9K4	Serine/threonine-protein phosphatase 6 regulatory subunit 2	Ppp6r2
34.0118	34.0593	34.105	34.3668	33.8381	33.9157	33.9147	33.7264				12	12	12	75.2	75.2	75.2	18.749	0	134.58	117940000000	164	Q9DCX2;G3X9L6;B1ASE2;D3Z1B2	Q9DCX2;G3X9L6;B1ASE2	ATP synthase subunit d, mitochondrial	Atp5h;Gm10250
30.9129	30.8848	31.0009	31.3973	31.4914	31.5916	31.5065	31.4611				17	17	17	61.6	61.6	61.6	44.699	0	77.709	18151000000	149	Q9ER88;G3X9M0;Q9ER88-2;G3UWZ6;G3UWM7;G3UWJ4;G3UZC0;G3UWR5;G3UYM6;G3UYP3	Q9ER88;G3X9M0;Q9ER88-2;G3UWZ6;G3UWM7	28S ribosomal protein S29, mitochondrial	Dap3
32.5786	32.4102	32.5167	32.7937	32.0113	32.0622	32.001	32.1556				10	10	2	37.8	37.8	12.9	36.975	0	86.557	38164000000	98	Q9JKP5;G3X9Q0;Q8C181-3	Q9JKP5;G3X9Q0;Q8C181-3	Muscleblind-like protein 1;Muscleblind-like protein 2	Mbnl1;Mbnl2
32.1438	32.0836	32.1372	32.3946	31.621	31.6732	31.5607	31.5766				30	30	30	35.2	35.2	35.2	122.9	0	323.31	29242000000	212	Q3TBD2;G3X9Q3;D3Z7R7;Q3TBD2-2;Q3TBD2-3;Q3TBD2-4	Q3TBD2;G3X9Q3;D3Z7R7;Q3TBD2-2;Q3TBD2-3;Q3TBD2-4	Minor histocompatibility protein HA-1	Hmha1
31.3382	31.3584	31.4359	31.2161	30.4288	30.6004	30.7042	30.6378				7	7	7	59.2	59.2	59.2	17.008	0	45.111	14679000000	48	Q9CQ92;G3X9U9;D3YZ32	Q9CQ92;G3X9U9	Mitochondrial fission 1 protein	Fis1
32.5246	32.6599	32.8033	32.5594	32.6523	32.6312	32.6822	32.512				12	12	12	61.5	61.5	61.5	27.057	0	273.35	47150000000	129	P97372;G3X9V0;E0CZ90	P97372;G3X9V0;E0CZ90	Proteasome activator complex subunit 2	Psme2
27.2541	26.7681	26.6359	27.444	26.7369	26.6562	26.4796	26.6017				6	6	6	14.4	14.4	14.4	65.239	0	14.886	828380000	16	P49117;G3X9W4;Q3ZAR9	P49117;G3X9W4;Q3ZAR9	Nuclear receptor subfamily 2 group C member 2	Nr2c2
29.4781	29.3238	29.5241	29.3224	29.5004	29.3012	29.5279	29.4727				19	19	19	26.5	26.5	26.5	124.46	0	89.497	4991900000	78	G3X9Y5;E9Q735;E9Q442;D6RGN7;D3YXR7	G3X9Y5;E9Q735	Ubiquitin conjugation factor E4 A	Ube4a
29.0856	28.9868	29.1587	29.304	28.8271	29.1537	29.0114	29.191				14	14	14	40.4	40.4	40.4	67.45	0	148.2	3980800000	82	G3X9Z0;Q8R060;H3BJ52;H3BKZ0;H3BKB9;H3BIZ1;D3Z6K4;H3BJF6	G3X9Z0;Q8R060;H3BJ52;H3BKZ0	Protein zwilch homolog	Zwilch
28.7649	28.415	28.5358	29.1596	29.0198	29.0533	29.0334	28.9508				14	14	14	14.2	14.2	14.2	172.72	0	35.64	3391300000	41	G3X9Z4;F6UFZ5	G3X9Z4;F6UFZ5		Pcf11
32.4221	32.353	32.3041	32.6404	32.4079	32.4357	32.5629	32.4054				40	40	40	53.1	53.1	53.1	102.1	0	269.46	41640000000	300	G3XA17;Q62448;F7CBP1;Q62448-2;F6TW20;F7DAB1;F6UU81;F7CHS2	G3XA17;Q62448;F7CBP1;Q62448-2	Eukaryotic translation initiation factor 4 gamma 2	Eif4g2
28.7197	28.6769	28.7614	28.9184	28.6172	28.383	28.4855	28.3118				11	11	11	37.5	37.5	37.5	43.752	0	68.555	2812500000	55	G3XA30;E0CY57	G3XA30;E0CY57		Nsmce4a
NaN	NaN	NaN	NaN	NaN	NaN	NaN	25.5496				11	1	1	56.2	5.7	5.7	32.477	0.00047096	3.8105	130460000	2	G3XA48;H3BLF8;H3BLP1;H3BKD7	G3XA48		Idi1
28.9032	29.2829	28.5058	28.6698	28.9773	28.8059	29.0395	28.9936				3	3	3	35	35	35	15.115	0	19.317	3487200000	30	G5E814;Q9D8B4	G5E814;Q9D8B4	NADH dehydrogenase [ubiquinone] 1 alpha subcomplex subunit 11	Ndufa11
30.5789	30.5876	30.5	30.669	30.872	30.7791	30.7227	30.5952				22	22	13	25.2	25.2	15.6	134.75	0	96.322	11911000000	114	G5E829	G5E829	Plasma membrane calcium-transporting ATPase 1	Atp2b1
29.1346	29.1953	29.1845	29.3946	28.3341	28.1725	28.3176	27.9552				18	15	15	25.1	21.9	21.9	98.921	0	106.62	3174300000	66	Q9ER64;G5E833;D3YWU9	Q9ER64;G5E833	Oxysterol-binding protein-related protein 5;Oxysterol-binding protein	Osbpl5
27.7075	27.3355	27.4786	27.7607	27.3883	27.1716	27.2665	26.8369				10	9	9	20.4	19.1	19.1	79.434	0	20.514	1223800000	17	G5E837;F6T088;Q9D968;F6T0G2	G5E837;F6T088		Hcfc2
34.3358	34.3235	34.3652	34.5858	34.4112	34.3214	34.4565	34.4057				62	62	62	67.9	67.9	67.9	145.81	0	323.31	161600000000	534	Q99NB9;G5E866	Q99NB9;G5E866	Splicing factor 3B subunit 1	Sf3b1
31.7272	31.7191	31.6949	31.8916	31.5646	31.4528	31.5352	31.4794				50	50	50	35.8	35.8	35.8	224.13	0	323.31	23364000000	256	G5E870	G5E870	E3 ubiquitin-protein ligase TRIP12	Trip12
30.3894	30.3449	30.4048	30.5622	30.815	30.6568	30.5677	30.6323				12	12	12	52.8	52.8	52.8	37.827	0	50.789	12293000000	40	Q3TUH1;G5E881;G3UWL8;Q3TUH1-2;D6RGT1;G3UYJ1	Q3TUH1;G5E881;G3UWL8;Q3TUH1-2	Phosphatidate cytidylyltransferase, mitochondrial	Tamm41
NaN	NaN	NaN	NaN	27.5464	27.4459	27.2751	27.4775				11	6	6	32.2	19.7	19.7	60.607	0	22.954	623210000	12	G5E884;O88643;S4R2K7	G5E884;O88643	Non-specific serine/threonine protein kinase;Serine/threonine-protein kinase PAK 1	Pak1
NaN	25.4194	NaN	24.7404	26.0181	26.0175	26.0639	26.552				3	3	3	7.3	7.3	7.3	74.331	0.00015929	4.2358	354920000	7	Q923Z3;G5E889;F6WQ99	Q923Z3;G5E889	Protein MTO1 homolog, mitochondrial	Mto1
30.1364	30.0865	30.2942	30.2696	29.9697	29.9822	29.9791	29.8131				12	12	9	61.7	61.7	49.1	35.848	0	87.433	7717500000	72	G5E895;D3Z494;S4R2G9;P21300	G5E895;D3Z494		Akr1b10
32.2292	32.2394	32.1186	32.4614	32.4207	32.3656	32.3967	32.2862				47	47	47	56	56	56	152.48	0	323.31	37663000000	316	G5E896;Q3UJB9;Q3UJB9-2;D6RE33;F6ZJ27;F6V5I7	G5E896;Q3UJB9;Q3UJB9-2;D6RE33	Enhancer of mRNA-decapping protein 4	Edc4
28.8671	28.9958	29.1764	29.3864	NaN	NaN	NaN	NaN				11	11	11	31.4	31.4	31.4	57.685	0	39.025	2054700000	28	G5E897	G5E897		Kdelc2
27.7772	27.7718	27.7194	27.9075	27.34	27.4346	27.4608	27.8213				5	5	5	7.7	7.7	7.7	83.628	0	6.9371	1458500000	26	Q8CI95;G5E8A0;S4R1M9;Q8R2T7;S4R296	Q8CI95;G5E8A0	Oxysterol-binding protein-related protein 11;Oxysterol-binding protein	Osbpl11
24.8714	24.8744	NaN	NaN	NaN	NaN	NaN	NaN				2	2	2	3.5	3.5	3.5	75.023	0	5.1458	109630000	7	Q80XS6;G5E8A7	Q80XS6;G5E8A7	Protein Smaug homolog 2	Samd4b
NaN	NaN	NaN	NaN	NaN	NaN	27.1827	NaN				2	2	2	1	1	1	270.33	0.001355	2.7847	235960000	3	Q64512;G5E8B1	Q64512;G5E8B1	Tyrosine-protein phosphatase non-receptor type 13	Ptpn13
27.3154	NaN	27.2255	27.8648	28.0453	27.6647	27.9379	27.9632				8	8	8	10.3	10.3	10.3	118.56	0	10.906	1438600000	13	G5E8B9	G5E8B9		Zbtb11
26.8676	26.8656	26.7983	26.9032	26.6175	26.7044	26.8294	26.5734				4	4	4	5.2	5.2	5.2	104.2	0	6.6997	785560000	8	Q8BRH0;G5E8C4;Q8BRH0-2;D3Z2Z3	Q8BRH0;G5E8C4;Q8BRH0-2	Transmembrane and TPR repeat-containing protein 3	Tmtc3
NaN	26.562	NaN	26.526	26.5706	26.1736	NaN	NaN				4	4	4	6.3	6.3	6.3	100.8	0	6.0211	471170000	7	Q2VPU4;G5E8D8;F6UPM1;B2RQ56;Q2VPU4-2	Q2VPU4;G5E8D8;F6UPM1;B2RQ56;Q2VPU4-2	MLX-interacting protein	Mlxip
NaN	NaN	NaN	NaN	NaN	NaN	NaN	26.8875				7	1	1	26.4	3	3	48.918	0	7.7381	762120000	9	G5E8E1	G5E8E1		Lrrfip1
NaN	NaN	NaN	NaN	NaN	NaN	NaN	26.9304				3	3	3	9.4	9.4	9.4	44.456	0.0012255	3.1458	374300000	2	G5E8E3;Q8R3Y5;Q8R3Y5-2	G5E8E3;Q8R3Y5;Q8R3Y5-2	Uncharacterized protein C19orf47 homolog	2310022A10Rik
27.2651	27.185	26.9101	27.886	27.2341	27.1735	26.0822	26.7292				3	3	3	4.6	4.6	4.6	87.908	0	5.0236	1118300000	12	O70309;Q6PE70;G5E8F8;O70309-2	O70309;Q6PE70;G5E8F8;O70309-2	Integrin beta-5;Integrin beta	Itgb5
30.8573	30.8979	30.8166	31.2372	30.701	30.7287	30.8895	30.9804				11	11	10	24.8	24.8	23.2	57.336	0	51.215	13961000000	50	Q03267;Q5SWT9;G5E8H3;Q5SWU0;Q03267-6;Q03267-4;Q03267-5;Q03267-2;Q03267-3;Q8C9X3;O08900;Q8C208-4	Q03267;Q5SWT9;G5E8H3;Q5SWU0;Q03267-6;Q03267-4;Q03267-5	DNA-binding protein Ikaros	Ikzf1
31.3237	31.2785	31.2638	31.4672	31.4738	31.4607	31.4919	31.303				20	20	20	31.4	31.4	31.4	106.17	0	93.593	19750000000	118	Q8CGZ0;G5E8I8	Q8CGZ0;G5E8I8	Calcium homeostasis endoplasmic reticulum protein	Cherp
27.8485	27.9314	27.7972	27.1685	27.8085	27.9021	27.7737	27.5688				10	10	9	6	6	5.6	265.63	0	47.105	1546100000	37	G5E8J0;O35516;O35516-2;Q61982	G5E8J0;O35516;O35516-2	Neurogenic locus notch homolog protein 2;Notch 2 extracellular truncation;Notch 2 intracellular domain	Notch2
27.9185	27.722	27.9339	27.3963	29.2193	29.251	29.0237	29.0447				17	17	17	20.4	20.4	20.4	135.94	0	59.679	2808800000	61	Q8K1X1;G5E8J3	Q8K1X1;G5E8J3	WD repeat-containing protein 11	Wdr11
28.69	28.3178	28.4173	28.3141	28.2734	28.2522	28.2744	28.2189				12	12	12	20.2	20.2	20.2	103.32	0	55.724	2372400000	42	Q8CFE4;G5E8J9;Q80UY7;Q8CFE4-2	Q8CFE4;G5E8J9;Q80UY7;Q8CFE4-2	SCY1-like protein 2	Scyl2
35.3721	35.3871	35.2542	35.3224	35.6367	35.6418	35.7851	35.7264				17	17	16	74.4	74.4	70.8	36.498	0	252.98	343580000000	303	P06151;G5E8N5;D3Z736;D3YZQ9;P00342;D3YVR7;D3YZE4	P06151;G5E8N5;D3Z736;D3YZQ9	L-lactate dehydrogenase A chain;L-lactate dehydrogenase	Ldha
31.6482	31.6844	31.6723	31.9873	31.5289	31.4208	31.5042	31.4852				25	25	25	77.4	77.4	77.4	57.214	0	223.09	22628000000	152	G5E8N7;Q9JLV6;E9Q9A5;Q9JLV6-2	G5E8N7;Q9JLV6;E9Q9A5;Q9JLV6-2	Bifunctional polynucleotide phosphatase/kinase;Polynucleotide 3-phosphatase;Polynucleotide 5-hydroxyl-kinase	Pnkp
29.3068	29.2212	29.191	29.3619	NaN	NaN	NaN	NaN				21	21	21	18.2	18.2	18.2	190.49	0	50.727	2280600000	45	G5E8P2;P97433;P97433-2	G5E8P2;P97433;P97433-2	Rho guanine nucleotide exchange factor 28	Arhgef28
25.428	25.9956	25.9736	23.3119	23.9385	24.1957	24.0812	NaN				4	4	4	1.4	1.4	1.4	425.32	0	7.2819	223030000	9	G5E8Q0;P97412;P97412-2	G5E8Q0;P97412	Lysosomal-trafficking regulator	Lyst
NaN	NaN	NaN	NaN	NaN	26.3401	NaN	NaN	+			16	1	1	53.6	2.8	2.8	28.556	1	-2	626570000	3	G5E8R1;G5E8R0;E9Q455;B7ZNL3;P58771-2;F8WID5;P58771;E9Q452;Q8BSH3;E9Q454;S4R2U0;A2AIM5;S4R261	G5E8R1;G5E8R0;E9Q455;B7ZNL3;P58771-2;F8WID5;P58771;E9Q452;Q8BSH3;E9Q454	Tropomyosin alpha-1 chain	Tpm1
32.2078	32.3938	32.6512	33.1431	30.8683	30.9784	30.817	31.1604				19	12	4	63.3	46.4	12.5	28.696	0	31.047	29352000000	45	G5E8R2;E9Q453;E9Q456;E9Q450;E9Q448;Q8BP43	G5E8R2;E9Q453;E9Q456;E9Q450;E9Q448;Q8BP43		Tpm1
31.8484	31.9233	31.7856	32.0598	32.0561	32.0221	31.9365	31.9281				35	35	35	49.4	49.4	49.4	94.652	0	215.27	28373000000	232	Q922D4;G5E8R4;Q922D4-2;Q922D4-3;Q922D4-4	Q922D4;G5E8R4;Q922D4-2;Q922D4-3;Q922D4-4	Serine/threonine-protein phosphatase 6 regulatory subunit 3	Ppp6r3
30.0415	29.9359	29.9815	30.2589	29.9706	29.966	30.0124	29.947				14	14	14	47.2	47.2	47.2	54.812	0	135.91	7452600000	87	G5E8R8;Q6P5G6	G5E8R8;Q6P5G6	UBX domain-containing protein 7	Ubxn7
26.8381	26.409	26.5197	27.0259	27.2426	27.5926	27.0397	27.2608				4	4	4	8.2	8.2	8.2	65.539	0	5.0833	921730000	10	Q8BVD5;G5E8S8;Q8BVD5-5;Q8BVD5-4;Q8BVD5-3;Q8BVD5-2	Q8BVD5;G5E8S8;Q8BVD5-5;Q8BVD5-4;Q8BVD5-3;Q8BVD5-2	MAGUK p55 subfamily member 7	Mpp7
NaN	27.8256	NaN	NaN	NaN	NaN	27.6171	NaN				2	2	2	1.7	1.7	1.7	223.93	0.0007722	3.3936	828550000	6	O88196;G5E8T2;O88196-5;O88196-4;O88196-3;O88196-6;O88196-2;D3Z2K0;D3Z485;D6RHT6;D6RDD2;D6RD03;D6RFU5	O88196;G5E8T2;O88196-5;O88196-4;O88196-3;O88196-6;O88196-2;D3Z2K0;D3Z485;D6RHT6;D6RDD2;D6RD03;D6RFU5	E3 ubiquitin-protein ligase TTC3	Ttc3
NaN	NaN	NaN	NaN	25.4774	NaN	25.4516	25.6124				2	2	2	1.7	1.7	1.7	161.67	0.0084648	1.8228	175690000	4	Q9EQJ9;Q9EQJ9-2;G5E8T6	Q9EQJ9;Q9EQJ9-2;G5E8T6	Membrane-associated guanylate kinase, WW and PDZ domain-containing protein 3	Magi3
30.2838	30.3042	29.9706	30.8276	30.1579	30.1734	30.3585	30.1594				9	9	9	39.8	39.8	39.8	34.084	0	47.399	9007600000	64	Q99KB8;G5E8T9;Q99KB8-2;E9Q2H8;E9PYA3;D3YWI0;D3YUX8	Q99KB8;G5E8T9;Q99KB8-2;E9Q2H8;E9PYA3;D3YWI0	Hydroxyacylglutathione hydrolase, mitochondrial	Hagh
26.541	NaN	25.8276	NaN	26.3112	26.1572	26.3245	NaN	+			2	2	2	6.1	6.1	6.1	37.768	1	-2	503420000	10	O54940;Q91VL0;G5E8U9;Q8BHE3;F6VF29	O54940;Q91VL0;G5E8U9;Q8BHE3;F6VF29	BCL2/adenovirus E1B 19 kDa protein-interacting protein 2;Caytaxin	Bnip2;Atcay
28.6442	28.4256	28.7055	28.9461	28.8476	28.9878	29.1525	28.817				9	9	9	27.8	27.8	27.8	43.247	0	20.706	3271600000	40	Q9JJT9;G5E8V8;F6RPD4	Q9JJT9;G5E8V8;F6RPD4	Phosphorylated adapter RNA export protein	Phax
NaN	NaN	NaN	NaN	NaN	NaN	NaN	25.1192				12	1	1	51.7	4.3	4.3	41.518	0.00047491	4.0761	451940000	4	G5E8V9	G5E8V9		Arfip1
27.5227	27.3259	27.2732	27.9915	NaN	NaN	NaN	NaN				4	4	4	17.9	17.9	17.9	33.652	0.00047229	3.9197	696200000	12	O88876;G5E8W9;B1ARS9;O88876-2;H7BX54	O88876;G5E8W9;B1ARS9;O88876-2	Short-chain dehydrogenase/reductase 3	Dhrs3
29.0668	29.3116	28.6762	29.0164	28.2164	28.0692	28.3788	28.508				5	5	5	42.2	42.2	42.2	22.687	0	123.96	3054900000	34	Q9DCS2;G5E8X1;E9Q7K5;E9Q5B2;D3YZM4	Q9DCS2;G5E8X1;E9Q7K5;E9Q5B2	UPF0585 protein C16orf13 homolog	0610011F06Rik
26.3951	26.7003	26.6498	26.8065	26.6359	NaN	26.7725	26.6641				5	5	5	10.4	10.4	10.4	69.344	0	8.5348	698510000	9	Q80XN4;G5E905	Q80XN4;G5E905		Zfp871
NaN	NaN	NaN	NaN	NaN	NaN	NaN	24.5547				7	1	1	91.9	20.9	20.9	10.102	0.00062102	3.5168	203070000	5	G5E919	G5E919		Ube2m
32.6222	32.5824	32.5625	32.9695	32.4089	32.304	32.3545	32.2871				6	6	6	37	37	37	23.01	0	323.31	47534000000	66	O54879;G5E920;A2AP78	O54879;G5E920;A2AP78	High mobility group protein B3	Hmgb3
35.1688	35.2431	35.1343	35.6602	35.3542	35.2723	35.3734	35.212				29	29	4	80	80	10.6	66.821	0	323.31	319490000000	468	G5E924;G3UY56;G3UYY3	G5E924		Hnrnpl
26.4921	26.3744	26.4113	26.8647	26.3351	26.0205	26.3362	26.1225				2	2	2	12.2	12.2	12.2	33.808	0	11.046	601520000	9	Q3V209;G8JL73;Q3V209-2	Q3V209;G8JL73;Q3V209-2	Transmembrane and ubiquitin-like domain-containing protein 2	Tmub2
NaN	NaN	NaN	NaN	NaN	NaN	24.0948	NaN				1	1	1	2.8	2.8	2.8	49.306	0.0019334	2.5324	112260000	3	Q6PD10;H3BIW9	Q6PD10;H3BIW9	Inositol hexakisphosphate kinase 1	Ip6k1
26.687	26.4799	26.0205	26.8931	25.5105	26.312	NaN	25.7017				5	5	5	7.5	7.5	7.5	100.3	0	9.2529	529650000	14	Q80XR2;Q8BMS7;H3BLI6;H3BL44;H3BIX7;Q3UZR5;H3BKB1;H3BJY0;H3BLC2;H3BJJ5	Q80XR2;Q8BMS7;H3BLI6;H3BL44;H3BIX7;Q3UZR5	Calcium-transporting ATPase type 2C member 1;Calcium-transporting ATPase	Atp2c1
NaN	NaN	NaN	26.1401	NaN	NaN	26.8003	26.685				4	4	3	5.3	5.3	4	113.88	0	4.3993	489510000	6	Q8BIE6;H3BIZ7;Q8BIE6-2;Q3TB04	Q8BIE6;H3BIZ7;Q8BIE6-2;Q3TB04	FERM domain-containing protein 4A	Frmd4a
28.9054	29.1669	29.1329	27.884	28.4328	28.2806	28.5675	28.4088				8	6	6	37.5	27.4	27.4	32.905	0	20.858	2904800000	22	Q8R088;H3BJ07;K3W4N3;H3BKI7;H3BJ82;H3BJ12;K3W4Q3;Q8R088-2;Q8R088-3;H3BJI3;H3BJN5;Q9CRA5-2	Q8R088;H3BJ07;K3W4N3;H3BKI7;H3BJ82;H3BJ12;K3W4Q3;Q8R088-2;Q8R088-3;H3BJI3	Golgi phosphoprotein 3-like	Golph3l
26.5442	26.2819	26.1359	26.8383	26.6863	26.6119	26.2053	NaN				3	3	3	9.3	9.3	9.3	47.115	0	5.8963	578110000	17	Q8BJA3;H3BJ31;H3BK67;H3BK13;H3BL55;H3BKM3;H3BKF8;Q8BJA3-4;Q8BJA3-2;Q8BJA3-3;H3BKZ3	Q8BJA3;H3BJ31;H3BK67;H3BK13;H3BL55;H3BKM3;H3BKF8;Q8BJA3-4;Q8BJA3-2;Q8BJA3-3	Homeobox-containing protein 1	Hmbox1
32.4446	32.3779	32.3458	32.7103	32.9663	32.9997	32.8849	32.8321				44	44	44	54.9	54.9	54.9	111.97	0	206.53	49181000000	285	Q60875;H3BJU7;H3BJX8;H3BJ45;H3BJ40;H3BKH9;Q60875-5;Q60875-4;Q60875-3;Q60875-2;H3BL15;H3BLF9;H3BJ59;H3BIX8;H3BLJ1;H3BJM4;H3BJ48	Q60875;H3BJU7;H3BJX8;H3BJ45;H3BJ40;H3BKH9;Q60875-5;Q60875-4;Q60875-3;Q60875-2	Rho guanine nucleotide exchange factor 2	Arhgef2
NaN	NaN	NaN	NaN	NaN	NaN	NaN	25.0049	+			2	1	1	7.5	3.3	3.3	28.851	1	-2	72753000	1	H3BJ49;H3BJH5;H3BJQ0	H3BJ49;H3BJH5;H3BJQ0		Cers5
NaN	NaN	NaN	NaN	NaN	NaN	NaN	NaN				13	1	1	56	3.6	3.6	34.571	0.0045163	2.1106	0	1	H3BJ53	H3BJ53		Arhgef6
NaN	NaN	NaN	NaN	NaN	NaN	NaN	27.6204	+			1	1	1	4.1	4.1	4.1	24.784	1	-2	725410000	4	Q3UBG2;H3BJT8;H3BJF2	Q3UBG2;H3BJT8;H3BJF2	PTB-containing, cubilin and LRP1-interacting protein	Pid1
NaN	NaN	NaN	28.0373	NaN	NaN	NaN	NaN	+			1	1	1	12.3	12.3	12.3	6.4707	1	-2	424710000	2	H3BJH9;Q8VIC1	H3BJH9;Q8VIC1		Vmn1r69
27.3686	NaN	27.6262	NaN	27.7408	27.6669	27.6337	27.3117				4	4	4	32.5	32.5	32.5	23.299	0	48.086	1180400000	14	O88513;H3BJJ1;H3BLK4	O88513;H3BJJ1;H3BLK4	Geminin	Gmnn
28.6994	28.5516	28.4816	28.9201	29.4086	29.1097	29.2085	28.9609				6	6	6	16.3	16.3	16.3	45.943	0	10.807	3509500000	22	P70338;H3BJM0;A1L3P3;H3BLQ9;O70237;B7ZNH2	P70338;H3BJM0;A1L3P3	Zinc finger protein Gfi-1	Gfi1
28.1548	28.1763	27.5713	28.2958	27.4284	27.641	27.4034	27.4859				29	6	0	49.3	11.5	0	77.418	0	48.049	1631500000	19	H3BJN3;P70403;H3BJ26	H3BJN3;P70403;H3BJ26	Protein CASP	Cux1
32.0784	32.0889	31.9408	32.3586	31.2897	31.3557	31.3918	31.2488				48	48	0	42.5	42.5	0	165.77	0	323.31	25563000000	197	H3BJQ9	H3BJQ9	Homeobox protein cut-like	Cux1
32.2693	32.1225	31.9171	32.223	32.0196	32.0214	31.8992	31.9784				14	14	14	35.2	35.2	35.2	63.413	0	323.31	31724000000	118	H3BJW3;Q6NVF9;H3BJ30;H3BKW0;H3BLM1;H3BLM9	H3BJW3;Q6NVF9;H3BJ30	Cleavage and polyadenylation specificity factor subunit 6	Cpsf6
28.2102	27.9339	28.1229	28.3311	28.4285	28.6581	28.343	28.4964				10	10	10	19.5	19.5	19.5	67.235	0	19.404	2294000000	24	Q8R2K4;K3W4L1;H3BK01;H3BJR2;Q8R2K4-2	Q8R2K4;K3W4L1;H3BK01;H3BJR2;Q8R2K4-2	TAF6-like RNA polymerase II p300/CBP-associated factor-associated factor 65 kDa subunit 6L	Taf6l
27.0593	27.305	26.2435	NaN	26.3073	26.6134	26.5251	NaN				48	2	0	42.8	1.3	0	164.49	0.0029481	2.3725	739890000	13	P53564-3;H3BK24	P53564-3;H3BK24	Homeobox protein cut-like	Cux1
30.3023	30.3814	30.5807	30.8421	30.1229	30.3126	30.1449	30.0688				26	26	26	42.4	42.4	42.4	88.295	0	90.013	9571300000	99	H3BK48;H3BKH2;H3BK44;E9PY90;E9Q3S2;H3BJS0;Q8R311;H3BL19;H3BJI6;H3BKL6;H3BJ71;H3BJS5;H3BJ35;H3BJY7;H3BJ84	H3BK48;H3BKH2;H3BK44;E9PY90;E9Q3S2;H3BJS0;Q8R311;H3BL19;H3BJI6;H3BKL6;H3BJ71	cTAGE family member 5	Ctage5
31.2413	31.2854	31.3345	31.5744	30.6887	30.5247	30.5764	30.662				26	26	26	47.7	47.7	47.7	98.47	0	323.31	15483000000	154	P42567;H3BK65;Q5JC28;F6W2Q5;P42567-2;H3BLE4;H3BJB8	P42567;H3BK65;Q5JC28;F6W2Q5;P42567-2	Epidermal growth factor receptor substrate 15	Eps15
32.9323	32.8592	33.5861	33.155	32.5384	32.5329	32.5542	32.5253				15	15	15	83.3	83.3	83.3	31.319	0	323.31	53505000000	142	Q9R0P3;H3BKH6;H3BJP2;H3BLJ9;H3BJL6;H3BK43;H3BJC6;H3BL99	Q9R0P3;H3BKH6;H3BJP2;H3BLJ9;H3BJL6;H3BK43	S-formylglutathione hydrolase	Esd
29.4908	29.6149	29.4751	29.6706	29.8934	29.99	29.9609	29.9				11	11	11	38.3	38.3	38.3	55.196	0	130.91	6291300000	76	Q80YV2;H3BKM2;Q80YV2-2;D3Z3D0	Q80YV2;H3BKM2;Q80YV2-2;D3Z3D0	Nuclear-interacting partner of ALK	Zc3hc1
24.8254	NaN	25.2936	NaN	NaN	NaN	NaN	NaN				1	1	1	4.1	4.1	4.1	52.213	0.0012162	3.0085	101870000	5	Q8CFE8;H3BKU3	Q8CFE8;H3BKU3		Fbxw17
27.0108	26.9082	NaN	27.6529	27.6486	27.9299	28.1703	28.0725				7	6	6	8	7.2	7.2	109	0	13.155	1369100000	24	H3BKY7;Q3UEW6;Q00342;Q8BR20	H3BKY7;Q3UEW6;Q00342	Receptor protein-tyrosine kinase;Receptor-type tyrosine-protein kinase FLT3	Flt3
NaN	NaN	NaN	NaN	NaN	NaN	NaN	26.7075				2	2	2	14.2	14.2	14.2	19.003	0.00046926	3.7044	247500000	6	Q8C1M2;H3BL05;H3BLD9	Q8C1M2;H3BL05;H3BLD9	Zinc finger protein 428	Znf428;Zfp428
28.804	28.7996	29.1268	29.3233	29.4932	29.3049	29.3417	29.3024				5	5	5	18	18	18	44.812	0	28.567	4201700000	29	Q8C172;H3BL08	Q8C172;H3BL08	Ceramide synthase 6	Cers6
32.0331	31.9101	32.0982	32.36	32.5494	32.5671	32.6224	32.6559				25	25	25	26.5	26.5	26.5	135	0	102.02	38720000000	154	O08784;H3BL37;H3BIX0;Q05CS0;H3BK88	O08784;H3BL37;H3BIX0;Q05CS0	Treacle protein	Tcof1
31.425	31.5102	31.41	32.0947	30.4439	30.4005	30.4603	30.4621				34	34	34	38.7	38.7	38.7	124.71	0	157.51	16242000000	149	H3BL41;Q9QWY8;E9QMJ1;H3BJY2;E9QN63;H3BKE6;E9QMI7;Q9QWY8-2;Q9QWY8-4;Q9QWY8-3;H3BKD4;H3BK40;Q7SIG6;D3YX85;E9PX52;H3BJM7;Q7SIG6-2	H3BL41;Q9QWY8;E9QMJ1;H3BJY2;E9QN63;H3BKE6;E9QMI7;Q9QWY8-2;Q9QWY8-4;Q9QWY8-3;H3BKD4	Arf-GAP with SH3 domain, ANK repeat and PH domain-containing protein 1	Asap1
NaN	NaN	NaN	NaN	24.1864	NaN	NaN	NaN				1	1	1	3.3	3.3	3.3	60.914	0.00337	2.2624	103450000	1	Q80W88;H3BL46;Q80W88-2	Q80W88;H3BL46;Q80W88-2	Homeobox and leucine zipper protein Homez	Homez
26.8351	26.5322	26.0812	26.0246	26.5004	26.4506	26.8706	26.7548				3	3	3	43.8	43.8	43.8	13.227	0	15.139	673710000	15	P0CG15;H3BL81	P0CG15;H3BL81	Chromosome transmission fidelity protein 8 homolog	Chtf8
NaN	NaN	NaN	NaN	26.7222	26.5513	26.8179	26.6237				2	2	2	6.7	6.7	6.7	43.002	0	10.672	466340000	14	Q60954;V9GXB5;H3BLB6;Q60954-3;Q60954-2;P97367;Q148B2;Q3TYM2;B1AWK4;P97368-2;P97368;P97367-3;P97367-2;P97367-4	Q60954;V9GXB5;H3BLB6;Q60954-3;Q60954-2;P97367;Q148B2;Q3TYM2;B1AWK4;P97368-2;P97368;P97367-3;P97367-2;P97367-4	Homeobox protein Meis1;Homeobox protein Meis2;Homeobox protein Meis3	Meis1;Meis2;Meis3
NaN	NaN	NaN	NaN	NaN	NaN	NaN	23.6172				15	1	0	43.4	4.4	0	52.8	0.0074863	1.8914	99762000	3	H3BLJ7	H3BLJ7		Cux1
27.968	27.7995	27.8674	28.2828	27.3918	27.4398	27.6813	27.4076				8	8	8	31.8	31.8	31.8	36.354	0	21.718	1547500000	41	Q811I0;H3BLL2;H3BJP9;V9GX21;H3BK16;H3BLD0;H3BKR0	Q811I0;H3BLL2;H3BJP9;V9GX21;H3BK16;H3BLD0	ATP synthase mitochondrial F1 complex assembly factor 1	Atpaf1
28.7148	28.7962	28.6457	28.7562	29.7378	29.5795	29.658	29.4671				14	14	14	38.4	38.4	38.4	69.986	0	117.45	4462100000	63	H3BLL3;Q921G6;H3BIX9;H3BL36;H3BLB4;H3BJU9;H3BK42	H3BLL3;Q921G6;H3BIX9	Leucine-rich repeat and calponin homology domain-containing protein 4	Lrch4
26.8796	26.7944	NaN	NaN	NaN	NaN	NaN	NaN				47	3	3	41.2	3.2	3.2	164.23	0	8.1214	318760000	6	H3BLS0;P53564-2	H3BLS0;P53564-2	Homeobox protein cut-like	Cux1
29.3695	29.4918	29.6085	29.8071	29.9157	29.8689	29.8854	29.8127				19	19	19	34.7	34.7	34.7	100.12	0	107.3	6178700000	99	Q811D0;Q811D0-2;Q811D0-3;H7BWY4;E9Q9H0;D3Z3B8;S4R2T8;F6UDT8;Q91XM9;D3YUZ8;E9Q2L2;Q91XM9-3;Q91XM9-6;Q91XM9-8;Q91XM9-2;Q91XM9-4;Q91XM9-7;Q62108;P70175;A2BEF2;B1AR31;D3YWU0;Q52KF7;A2BEE9;Q91XM9-5;Q62108-3;Q62108-2	Q811D0;Q811D0-2;Q811D0-3;H7BWY4;E9Q9H0;D3Z3B8;S4R2T8	Disks large homolog 1	Dlg1
28.8894	29.0638	29.0668	29.7456	28.5257	28.4177	28.7999	28.607				5	5	5	36.9	36.9	36.9	21.378	0	58.906	4127000000	47	H7BWY8;Q8C8T8;Z4YL87;G3UWF3	H7BWY8;Q8C8T8;Z4YL87	Pre-rRNA-processing protein TSR2 homolog	Tsr2
NaN	NaN	NaN	NaN	NaN	NaN	23.3391	NaN				1	1	1	0.8	0.8	0.8	269.25	0.00092223	3.2721	59540000	1	Q8BL99;H7BWZ9;Q8BL99-3;Q8BL99-5;Q8BL99-6	Q8BL99;H7BWZ9;Q8BL99-3;Q8BL99-5;Q8BL99-6	Protein dopey-1	Dopey1
27.0914	27.0741	27.1974	27.3487	27.4232	27.171	NaN	26.9888				10	10	8	13.2	13.2	11.6	125.38	0	18.741	942170000	17	Q4VGL6;H7BX02	Q4VGL6;H7BX02	Roquin-1	Rc3h1
26.8535	26.827	26.7024	26.5003	27.4502	27.4318	27.5442	27.3784				5	5	5	19.9	19.9	19.9	33.828	0	7.048	1019300000	22	H7BX14;Q8BMZ5;Q8BMZ5-2;D3YZ84;D3YY06;D3YWG5;D6RH65	H7BX14;Q8BMZ5;Q8BMZ5-2	tRNA-splicing endonuclease subunit Sen34	Tsen34
29.4675	29.3163	29.3023	29.7725	29.1331	28.8675	29.1917	29.2294				19	19	19	16.4	16.4	16.4	175.05	0	91.561	4501300000	74	Q6A065;H7BX26;Q6A065-3;Q6A065-2;Q80U49;Q80U49-2	Q6A065;H7BX26	Centrosomal protein of 170 kDa	Cep170
26.8689	26.9548	26.6828	27.1647	27.1146	27.1779	26.9837	26.8336				8	8	8	5.9	5.9	5.9	202.97	0	10.663	912770000	18	Q6ZPG2;H7BX49;Q6ZPG2-3;Q6ZPG2-2;H3BKS4	Q6ZPG2;H7BX49	WD repeat-containing protein 90	Wdr90
NaN	NaN	NaN	24.8392	NaN	NaN	NaN	NaN				2	2	2	3.4	3.4	3.4	78.97	0.0026655	2.442	42370000	2	Q5SV77;H7BX83;Q5SV77-2;Q5SV77-4;Q5SV77-3;F6Y247	Q5SV77;H7BX83;Q5SV77-2;Q5SV77-4;Q5SV77-3;F6Y247	Gametogenetin-binding protein 2	Ggnbp2
27.9003	27.511	27.7408	28.321	27.6536	27.7386	NaN	27.5848				5	5	5	8.5	8.5	8.5	70.839	0	8.4825	1381900000	17	P47934;H7BX88;B7ZDD7;A2AWJ5;F7BF80	P47934;H7BX88	Carnitine O-acetyltransferase	Crat
33.6493	33.6614	33.8326	34.0888	33.4491	33.5037	33.6444	33.7736				15	15	14	46.8	46.8	44	27.744	0	51.715	104200000000	185	Q6PDM2;H7BX95;Q6PDM2-3;Q6PDM2-2;F7AI47;F6QXN3	Q6PDM2;H7BX95;Q6PDM2-3;Q6PDM2-2	Serine/arginine-rich splicing factor 1	Srsf1
28.1061	27.9534	27.809	28.4197	28.6281	28.5277	28.3911	28.425				7	7	7	6.5	6.5	6.5	136.61	0	10.188	2225200000	22	Q9R0G7;H9H9S3	Q9R0G7;H9H9S3	Zinc finger E-box-binding homeobox 2	Zeb2
NaN	NaN	NaN	25.8779	NaN	NaN	NaN	NaN				9	1	1	54.2	13.7	13.7	17.994	0.00016003	4.3748	156870000	1	H9H9T1;H3BLM7;H3BKB6	H9H9T1;H3BLM7		Fam107b
32.3774	32.3455	32.3684	32.3061	32.3182	32.2647	32.436	32.221				93	93	92	31.4	31.4	31.3	532.16	0	323.31	36986000000	466	O88738;S4R1L5;H9KUX8;S4R2P8;O88738-3;O88738-2;S4R268;J3QP64;S4R2N7;S4R1R8;S4R1S3;S4R2J7;REV__Q5NCS9;REV__S4R268	O88738;S4R1L5;H9KUX8;S4R2P8;O88738-3;O88738-2	Baculoviral IAP repeat-containing protein 6	Birc6
32.2381	32.2027	32.1771	32.4572	32.3201	32.2898	32.4499	32.3613				40	40	40	26.1	26.1	26.1	265.65	0	323.31	36625000000	247	Q9QX47;H9KV00;Q9QX47-3;H9KV15;H9KV01;Q9QX47-4;Q9QX47-2;H9KV02;F7CU80	Q9QX47;H9KV00;Q9QX47-3;H9KV15;H9KV01;Q9QX47-4;Q9QX47-2	Protein SON	Son
NaN	NaN	NaN	NaN	30.1126	29.9091	30.2695	NaN				3	3	3	7.7	7.7	7.7	71.686	0	8.0744	14432000000	11	Q99JN2;H9KV05;Q99JN2-2	Q99JN2;H9KV05;Q99JN2-2	Kelch-like protein 22	Klhl22
29.8389	29.7233	29.8111	29.8104	29.8599	29.8884	29.8201	29.6794				23	23	23	33.1	33.1	33.1	109.08	0	95.77	6555100000	109	Q8BWQ6;I1E4X5;D3YW19;D3YW20;Q8BWQ6-3;Q8BWQ6-2;F6RR19;H3BJE8	Q8BWQ6;I1E4X5;D3YW19;D3YW20;Q8BWQ6-3	UPF0505 protein C16orf62 homolog	9030624J02Rik
29.5478	29.6143	29.6308	30.0376	29.1965	29.1671	29.3394	29.2586				5	5	4	36.3	36.3	32.1	19.029	0	50.156	5131300000	41	Q9JI46;I1E4X7;H3BLR8;B2KF67;H3BJY4	Q9JI46;I1E4X7;H3BLR8;B2KF67	Diphosphoinositol polyphosphate phosphohydrolase 1	Nudt3
27.0028	26.6649	26.8527	27.0117	26.6819	26.9478	NaN	26.7755				6	5	5	9.5	7.4	7.4	83.924	0	7.2665	724130000	11	P83093;I1E4X8;F6WBP9	P83093;I1E4X8;F6WBP9	Stromal interaction molecule 2	Stim2
30.4919	30.5114	30.5632	30.4416	30.3483	30.3035	30.42	30.4164				14	13	3	53.6	51.6	7.9	51.266	0	162.83	10045000000	75	I1E4Y2;P81270-3;P81270;P81270-4;H3BJC4;P81270-2;H3BKX4;D3YU51	I1E4Y2;P81270-3;P81270;P81270-4;H3BJC4;P81270-2;H3BKX4;D3YU51	Transcriptional regulator ERG	Erg
NaN	NaN	NaN	NaN	26.8963	NaN	NaN	NaN	+			1	1	1	7	7	7	27.653	1	-2	103300000	1	Q9CQI4;I1E4Y3;Z4YK27	Q9CQI4;I1E4Y3;Z4YK27	Uncharacterized protein C11orf74 homolog	Nwc;B230118H07Rik
NaN	NaN	NaN	NaN	NaN	NaN	NaN	25.5221				1	1	1	9.3	9.3	9.3	14.188	0.0012171	3.0164	291770000	3	Q9D924;I3ITR1	Q9D924;I3ITR1	Iron-sulfur cluster assembly 1 homolog, mitochondrial	Isca1;AK157302
26.6722	26.6183	26.3096	25.9143	26.8948	26.5165	26.1515	26.2931				8	8	8	17.6	17.6	17.6	75.313	0	14.607	627470000	24	Q9Z2C4;I7HJQ9;F6T9H9;Q8CIU6;Q8CIU3;Q8CIU5;I7HPV7	Q9Z2C4;I7HJQ9	Myotubularin-related protein 1	Mtmr1
34.09	34.1071	34.2432	34.7018	34.5149	34.4741	34.6289	34.7547				10	10	10	41.6	41.6	41.6	24.604	0	106.8	180870000000	162	Q6ZWV3;I7HLV2;P86048;F6RUE0	Q6ZWV3;I7HLV2;P86048	60S ribosomal protein L10;60S ribosomal protein L10-like	Rpl10;Rpl10l
27.2901	27.2706	27.3558	26.5925	26.7748	26.7405	26.6901	26.5222				4	4	4	32.3	32.3	32.3	21.293	0	12.644	898510000	25	I7HPY1;I7HLV5;Q9D8T0;I7HJS7;J3JS95	I7HPY1;I7HLV5;Q9D8T0;I7HJS7	Protein FAM3A	Fam3a
26.651	26.6197	26.3003	26.8984	26.4628	26.1995	26.4888	NaN				5	5	5	6.2	6.2	6.2	104.81	0	4.4306	602210000	10	Q8C827;J3JS23;Q8C827-2;Q8C827-3	Q8C827;J3JS23;Q8C827-2;Q8C827-3	Zinc finger protein 62	Zfp62
NaN	NaN	NaN	NaN	NaN	NaN	NaN	26.1182				33	1	0	27.8	0.6	0	174.31	0.0016472	2.6819	388790000	0	J3KMG3	J3KMG3		Mia3
NaN	NaN	29.2871	NaN	NaN	NaN	NaN	NaN				3	3	3	7.8	7.8	7.8	68.464	0.0053717	2.0325	724200000	4	Q9D4G9;J3KMH2	Q9D4G9;J3KMH2	RecQ-mediated genome instability protein 1	Rmi1
31.5787	31.7026	31.6404	31.9858	31.5989	31.5402	31.699	31.6424				47	47	47	56.8	56.8	56.8	146.41	0	323.31	23572000000	252	J3KMM1;Q3UJD6-2;E9Q9M5;Q3UJD6	J3KMM1;Q3UJD6-2;E9Q9M5;Q3UJD6	Ubiquitin carboxyl-terminal hydrolase;Ubiquitin carboxyl-terminal hydrolase 19	Usp19
27.0659	26.8569	27.1608	26.9653	26.6866	26.391	26.6002	26.7521				6	6	6	27.2	27.2	27.2	44.422	0	24.352	811930000	24	Q9CYI0;J3KMQ6;B1AQG3	Q9CYI0;J3KMQ6	Protein Njmu-R1	5730455P16Rik
NaN	NaN	NaN	NaN	NaN	NaN	NaN	NaN				1	1	1	4.9	4.9	4.9	66.767	0.0080471	1.8536	0	1	J3QJU0;Q68SN8-2;Q68SN8	J3QJU0;Q68SN8-2;Q68SN8	Fc receptor-like protein 5	Fcrl5
30.8978	30.898	30.235	31.2118	31.1833	31.1329	31.1594	31.1353				5	5	5	23.3	23.3	23.3	34.208	0	32.463	18609000000	93	Q99M28;Q99M28-2;J3QK23	Q99M28;Q99M28-2;J3QK23	RNA-binding protein with serine-rich domain 1	Rnps1;Gm9825
30.4013	30.4261	30.4849	30.8804	30.9186	31.0785	30.9836	31.1464				15	15	15	21.3	21.3	21.3	85.637	0	80.461	13118000000	93	J3QK52;Q8BHX6;Q9WV70	J3QK52;Q8BHX6;Q9WV70	Nucleolar complex protein 2 homolog	Noc2l
NaN	NaN	NaN	NaN	NaN	NaN	NaN	24.8597				6	1	1	48.8	6	6	19.274	0.0056473	2.0043	706840000	4	J3QM73	J3QM73		Tnfaip8
NaN	NaN	NaN	NaN	NaN	NaN	NaN	NaN	+			1	1	1	2.2	2.2	2.2	51.838	1	-2	0	1	J3QM78;Q9JIT0-2;Q9JIT0-3;Q9JIT0	J3QM78;Q9JIT0-2;Q9JIT0-3;Q9JIT0	Limb region 1 protein	Lmbr1
27.5721	27.6468	27.2012	27.4297	26.3628	26.9061	26.6074	26.8343				8	8	8	15	15	15	82.975	0	20.344	1054900000	21	Q80UU1;J3QM81;J3QPB4;J3KMQ5;Q80UU1-2	Q80UU1;J3QM81	Ankyrin repeat and zinc finger domain-containing protein 1	Ankzf1
NaN	NaN	NaN	NaN	NaN	NaN	NaN	25.7338				1	1	1	14.9	14.9	14.9	7.5919	0.0013607	2.8752	233140000	1	J3QMK2	J3QMK2		Bbip1
30.7156	30.693	30.522	30.9527	30.5866	30.4737	30.465	30.2287				12	12	12	50.4	50.4	50.4	36.717	0	84.012	11091000000	96	Q9CZ42;J3QMM7;K3W4M4;Q9CZ42-3;J3QN06;Q9CZ42-2;J3QPU6	Q9CZ42;J3QMM7;K3W4M4;Q9CZ42-3;J3QN06;Q9CZ42-2	ATP-dependent (S)-NAD(P)H-hydrate dehydratase	Carkd
NaN	NaN	NaN	NaN	NaN	NaN	NaN	24.5005				1	1	1	17.7	17.7	17.7	17.385	0	28.202	170710000	1	J3QMX0	J3QMX0		Rpp14
26.9699	26.8131	26.8888	26.3104	27.0686	26.9343	27.1929	26.8604				4	4	4	14.3	14.3	14.3	51.026	0	8.3632	843780000	11	Q8BJM5;J3QMX8	Q8BJM5;J3QMX8	Zinc transporter 6	Slc30a6
30.0956	29.9666	29.6922	30.1694	30.5183	30.5613	30.6536	30.6099				10	10	10	33.8	33.8	33.8	46.894	0	134.97	9190600000	74	Q3TJ22;J3QN89	Q3TJ22;J3QN89		Aamp
30.327	30.3425	30.2557	30.6866	29.9323	30.046	29.7339	29.8567				23	23	23	28.2	28.2	28.2	117.19	0	91.647	8233500000	89	Q5I012;Q5I012-3;J3QNE8;Q5I012-4;Q5I012-2;Q5I012-5;Q5I012-6	Q5I012;Q5I012-3;J3QNE8;Q5I012-4;Q5I012-2	Putative sodium-coupled neutral amino acid transporter 10	Slc38a10
NaN	NaN	NaN	NaN	NaN	NaN	25.1198	NaN				8	1	1	53.1	9.1	9.1	25.373	0	6.1713	125830000	2	J3QNJ4	J3QNJ4		Ankrd44
29.8292	29.7375	29.99	30.2269	29.9435	30.0436	29.9096	29.9697				12	12	12	13.9	13.9	13.9	111.23	0	38.555	7023700000	63	Q8BIH0;J3QNK5;Q8BIH0-2;Q8BIH0-3	Q8BIH0;J3QNK5;Q8BIH0-2	Histone deacetylase complex subunit SAP130	Sap130
27.9959	27.9911	28.227	28.5246	27.9839	28.079	27.9864	28.1093				5	5	5	15.9	15.9	15.9	59.146	0	29.927	1959800000	21	Q9Z2A5;Q4FCQ7;J3QNU1;Q9Z2A5-2	Q9Z2A5;Q4FCQ7;J3QNU1;Q9Z2A5-2	Arginyl-tRNA--protein transferase 1	Ate1
NaN	NaN	NaN	NaN	NaN	NaN	NaN	26.9928				73	1	1	61.1	1.1	1.1	169.95	0	5.8237	846500000	8	J3QNW0	J3QNW0	DNA (cytosine-5)-methyltransferase	Dnmt1
27.6754	NaN	27.8567	31.075	NaN	NaN	27.5291	NaN				6	6	6	21.8	21.8	21.8	46.476	0	27.472	2333600000	13	Q3TIR1;J3QNW4;Q3TIR1-3;Q3TIR1-2	Q3TIR1;J3QNW4;Q3TIR1-3;Q3TIR1-2	Trafficking protein particle complex subunit 13	Trappc13
35.9921	35.9656	35.8665	36.1794	36.0637	35.8247	36.0232	35.6873				18	15	1	47.6	43.7	2	37.14	0	316.38	491460000000	391	J3QNY1;Q8BG05-2;E9Q7H5;B2RXM2	J3QNY1;Q8BG05-2;E9Q7H5;B2RXM2	Heterogeneous nuclear ribonucleoprotein A3	Gm9242;Hnrnpa3;Gm8991;Gm6793
NaN	28.1737	28.0281	28.4012	NaN	NaN	NaN	NaN				3	3	3	3.2	3.2	3.2	146.75	0	5.015	1540300000	9	Q9QY30;J3QNY6	Q9QY30;J3QNY6	Bile salt export pump	Abcb11
28.1804	28.1306	28.0846	28.2782	28.2017	28.1168	28.1693	28.0205				17	17	17	6.7	6.7	6.7	409.76	0	39.778	2045100000	53	Q8BKX6;J3QQ22;J3QPA7;Q8BKX6-3	Q8BKX6;J3QQ22	Serine/threonine-protein kinase SMG1	Smg1
29.8719	29.7716	29.3887	29.5878	28.9185	28.9601	28.5415	28.4595				12	12	1	21.1	21.1	1.6	109.96	0	125.52	4537500000	58	P97432;K3W4P1;Q05BC8;A2A4N5;A2A4N7;F6S397	P97432;K3W4P1;Q05BC8;A2A4N5;A2A4N7;F6S397	Next to BRCA1 gene 1 protein	Nbr1
31.2509	31.1534	31.0994	31.363	31.1798	31.2122	31.1548	31.1419				59	59	59	41	41	41	245.16	0	315.85	16910000000	255	Q6P4S8;K3W4P2	Q6P4S8;K3W4P2	Integrator complex subunit 1	Ints1
30.4598	30.486	30.4544	30.7948	30.3725	30.317	30.3871	30.2985				17	17	14	46.5	46.5	38.2	52.273	0	74.448	10095000000	115	Q8CFE3;K3W4P9	Q8CFE3;K3W4P9	REST corepressor 1	Rcor1
27.3355	27.6363	27.6043	28.1671	28.1755	28.2064	28.2001	28.2124				7	7	7	23.5	23.5	23.5	50.662	0	15.169	1824200000	27	Q8BH60;K3W4Q9;Q8BH60-2	Q8BH60;K3W4Q9;Q8BH60-2	Golgi-associated PDZ and coiled-coil motif-containing protein	Gopc
31.3934	31.5906	31.8498	29.7184	30.6568	30.7329	30.5835	30.6696				11	5	5	6	3.1	3.1	228.58	0	11.503	15322000000	31	Q6URW6;K3W4R2;Q6URW6-2;Q6URW6-3	Q6URW6;K3W4R2;Q6URW6-2;Q6URW6-3	Myosin-14	Myh14
33.0131	33.0068	32.8183	33.3061	32.6875	32.6477	32.7747	32.7514				83	83	83	51.5	51.5	51.5	225.63	0	323.31	55701000000	457	K3W4R5;A2AGT5;Z4YL78;A2AGT5-3;A2AGT5-2	K3W4R5;A2AGT5;Z4YL78;A2AGT5-3;A2AGT5-2	Cytoskeleton-associated protein 5	Ckap5
28.3395	28.3013	28.5385	29.132	28.3112	28.0576	28.2601	28.3486				9	9	9	24.3	24.3	24.3	55.839	0	23.197	2482200000	33	Q9D8M7;K4DI61;Q9D8M7-2;E9Q5L7	Q9D8M7;K4DI61;Q9D8M7-2	PHD finger protein 10	Phf10
NaN	NaN	NaN	NaN	NaN	NaN	NaN	26.4419				5	1	1	64.9	9.6	9.6	11.021	0.0013528	2.7496	1011200000	7	K4DI63	K4DI63		Creg1
30.8299	30.7437	30.9262	30.31	30.6468	30.5892	30.3882	30.6462				29	29	29	27	27	27	169.43	0	217.28	11622000000	136	Q6ZQK0;K4DI67;Q80W41	Q6ZQK0;K4DI67;Q80W41	Condensin-2 complex subunit D3	Ncapd3
28.3256	28.3546	28.2503	28.5492	27.8051	28.2049	28.0003	28.052				19	19	19	14	14	14	211.94	0	46.928	2124300000	50	Q5ND34;K4DI77;Q5ND34-3;Q5ND34-2;F6XD87	Q5ND34;K4DI77;Q5ND34-3;Q5ND34-2	WD repeat-containing protein 81	Wdr81
NaN	NaN	NaN	NaN	NaN	NaN	NaN	25.5594	+			1	1	1	3.6	3.6	3.6	34.564	1	-2	377070000	2	K7N5T5	K7N5T5	Olfactory receptor	Olfr190
33.3518	33.3762	33.3904	33.3787	24.7269	NaN	NaN	NaN				27	27	12	55.6	55.6	27.5	70.451	0	235.99	39157000000	120	L7N1X8;Q000W5	L7N1X8;Q000W5		Gbp6;Gbp10
27.0418	26.9728	25.6615	NaN	26.8644	25.9501	26.536	26.8003				9	5	5	19.6	11.3	11.3	67.529	0	13.87	690240000	22	L7N209;J3KMK0	L7N209;J3KMK0		Hbs1l;Gm9923
NaN	NaN	NaN	25.5949	NaN	25.9003	26.0483	25.986	+			2	2	2	12	12	12	21.288	1	-2	248970000	3	L7N2B0;F6YKI2	L7N2B0;F6YKI2		Gm8220
26.175	26.1625	26.9009	25.9138	27.5731	27.4325	26.9732	27.2509				10	10	10	5.4	5.4	5.4	280.81	0	16.779	867300000	19	Q80SU7;L7N451	Q80SU7;L7N451	Interferon-induced very large GTPase 1	Gvin1
30.5638	30.2513	30.5793	30.281	29.5354	NaN	NaN	29.755				4	4	4	25.6	25.6	25.6	23.201	0	25.667	6063700000	12	Q9D110;L7N466;D3YTV6;D3Z0T4;B2KF83	Q9D110;L7N466;D3YTV6	5-formyltetrahydrofolate cyclo-ligase	Mthfs;Mthfsl
NaN	NaN	NaN	NaN	NaN	NaN	NaN	25.719				9	1	1	57.1	4.7	4.7	25.657	0.001502	2.7294	391290000	5	M0QW48	M0QW48		Metap2
27.3207	NaN	27.4629	27.6941	27.3662	27.5587	27.6464	27.5843				1	1	1	45.2	45.2	45.2	4.1565	0.00047274	3.9435	1167200000	9	M0QW65	M0QW65		Asnsd1
NaN	NaN	NaN	NaN	NaN	NaN	NaN	24.9132	+			1	1	1	6.6	6.6	6.6	14.49	1	-2	338780000	1	M0QWT1	M0QWT1		Gm26727
28.3736	28.621	28.4927	28.9527	28.634	28.6571	28.7408	28.6008				11	11	11	25.8	25.8	25.8	72.51	0	33.182	2858200000	66	P59110;M0QWX4;M0QWV7	P59110;M0QWX4	Sentrin-specific protease 1	Senp1
28.4922	28.2097	27.8413	28.5206	29.0493	28.447	28.2941	28.662				8	8	8	7.8	7.8	7.8	166.9	0	14.602	2521400000	18	M0QWZ1;Q8CGI1;M0QWS6	M0QWZ1;Q8CGI1	Protein FAM193A	Fam193a
31.8121	31.7603	31.9844	32.2454	32.3384	32.3958	32.2722	32.3184				41	37	35	57.5	53.3	50.6	102.53	0	148.51	33219000000	218	O08528;E9Q5B5;E9Q9M6	O08528;E9Q5B5	Hexokinase-2;Hexokinase	Hk2
29.3108	29.2446	29.405	29.5315	30.4478	30.2591	30.3795	30.3449				19	19	19	41.9	41.9	41.9	79.871	0	130.82	7076400000	73	O08529	O08529	Calpain-2 catalytic subunit	Capn2
28.3111	28.5329	28.0981	29.0131	28.2582	27.9611	28.1005	27.8422				10	10	10	22.9	22.9	22.9	57.518	0	17.689	2251200000	37	O08538	O08538	Angiopoietin-1	Angpt1
31.9718	30.8172	31.0467	32.2732	24.0062	25.1885	25.252	24.9215				15	14	14	40.5	39.1	39.1	64.469	0	180.51	11897000000	68	O08539;O08539-2;Q6P1B9;Q7TQF7	O08539;O08539-2;Q6P1B9	Myc box-dependent-interacting protein 1	Bin1
32.2885	32.3118	31.9643	32.5736	31.2332	31.3628	31.3011	31.0608				11	11	11	59.5	59.5	59.5	24.74	0	102.01	28458000000	111	O08547;E9Q6R3;D6RES2	O08547;E9Q6R3	Vesicle-trafficking protein SEC22b	Sec22b
34.8964	34.8165	34.5532	35.0908	34.0215	33.855	33.9044	33.7689				28	28	28	74.7	74.7	74.7	62.277	0	323.31	165430000000	375	O08553;Q62188;Q3TT92;E9PWE8;P97427;Q6P1J1;D3YUS0	O08553	Dihydropyrimidinase-related protein 2	Dpysl2
31.0414	31.143	31.2042	31.487	30.4912	30.5289	30.7691	30.8489				10	10	10	56.8	56.8	56.8	29.435	0	74.55	14360000000	86	O08579;Q3THM8;I7HJS1;B7FAU5	O08579;Q3THM8;I7HJS1;B7FAU5	Emerin	Emd
25.577	26.8927	26.3013	25.3454	26.3874	27.1494	26.644	26.6812				5	5	5	18.7	18.7	18.7	45.464	0	15.484	633040000	11	O08580;G3UZQ2	O08580	Steroid hormone receptor ERR1	Esrra
31.9822	32.0082	32.0377	32.4179	31.3316	31.2065	31.3349	31.2317				23	23	23	57.8	57.8	57.8	72.3	0	251.64	25504000000	213	O08582	O08582	GTP-binding protein 1	Gtpbp1
33.5942	33.7277	33.28	34.0038	33.533	33.4136	33.5438	33.5572				10	10	6	50.6	50.6	25.1	26.94	0	323.31	89170000000	134	O08583;O08583-2	O08583;O08583-2	THO complex subunit 4	Alyref
30.5924	30.6686	30.4224	30.6725	28.2424	28.8668	28.7939	28.6856				15	15	15	50.1	50.1	50.1	47.152	0	103.77	6921400000	57	O08586	O08586	Phosphatidylinositol 3,4,5-trisphosphate 3-phosphatase and dual-specificity protein phosphatase PTEN	Pten
28.5534	28.3769	28.8092	29.0457	28.0339	28.3259	28.3271	28.3411				13	13	13	28.1	28.1	28.1	67.568	0	22.93	2561900000	62	O08599;O08599-2;Z4YL99	O08599;O08599-2;Z4YL99	Syntaxin-binding protein 1	Stxbp1
27.2817	27.6521	27.0422	27.4219	27.2535	27.1211	27.294	27.2123				7	7	7	28.6	28.6	28.6	32.19	0	8.1334	1135800000	28	O08600	O08600	Endonuclease G, mitochondrial	Endog
27.0556	26.5825	26.4034	26.438	27.0585	26.9693	26.7573	26.6234				7	7	7	6	6	6	179.83	0	20.798	795830000	25	O08648;O08648-2	O08648;O08648-2	Mitogen-activated protein kinase kinase kinase 4	Map3k4
32.7889	32.7447	32.8379	33.1538	32.8603	32.6734	32.9599	32.9323				21	21	13	68.8	68.8	43.3	52.921	0	274.25	55482000000	204	O08663;Q3UI33;Q3TMN1;M0QWM9;M0QW69;M0QWX0	O08663;Q3UI33;Q3TMN1	Methionine aminopeptidase 2	Metap2
NaN	NaN	NaN	28.4453	NaN	NaN	NaN	NaN				2	2	2	18	18	18	23.445	0	12.435	1029100000	6	O08664	O08664	B-cell CLL/lymphoma 7 protein family member C	Bcl7c
NaN	NaN	NaN	23.25	NaN	NaN	NaN	NaN	+			2	1	1	4.5	1.9	1.9	56.779	1	-2	6302400	1	O08674	O08674	Recombining binding protein suppressor of hairless-like protein	Rbpjl
27.9878	28.197	27.8731	27.8205	NaN	NaN	NaN	26.9598				7	7	7	17.2	17.2	17.2	72.954	0	16.448	1321900000	18	O08688	O08688	Calpain-5	Capn5
NaN	NaN	NaN	NaN	NaN	NaN	NaN	28.0598	+			1	1	1	2.3	2.3	2.3	38.878	1	-2	760380000	4	O08691	O08691	Arginase-2, mitochondrial	Arg2
28.7145	28.5184	29.0282	28.6982	29.8107	29.7687	29.7507	29.7994				12	12	12	19.1	19.1	19.1	92.194	0	53.569	4714100000	70	O08715;O08715-4;O08715-6;O08715-2;O08715-5;O08715-3	O08715;O08715-4;O08715-6;O08715-2;O08715-5;O08715-3	A-kinase anchor protein 1, mitochondrial	Akap1
25.4117	25.597	25.7468	NaN	26.0869	26.4279	26.4224	26.4056				3	3	3	14.9	14.9	14.9	31.595	0	7.3539	440750000	18	O08738	O08738	Caspase-6;Caspase-6 subunit p18;Caspase-6 subunit p11	Casp6
NaN	NaN	NaN	NaN	NaN	NaN	NaN	26.4483	+			2	1	1	3.3	2.1	2.1	88.651	1	-2	389540000	1	O08739	O08739	AMP deaminase 3	Ampd3
33.1285	33.2391	33.4747	33.7445	33.5625	33.4395	33.3687	33.2456				21	21	21	66.8	66.8	66.8	54.272	0	227.17	82886000000	230	O08749	O08749	Dihydrolipoyl dehydrogenase, mitochondrial	Dld
27.2116	26.8783	26.9515	27.431	NaN	26.4109	26.1868	26.3898				6	6	6	23.8	23.8	23.8	38.883	0	6.6354	731650000	15	O08760;G3UVT7	O08760;G3UVT7	N-glycosylase/DNA lyase;8-oxoguanine DNA glycosylase;DNA-(apurinic or apyrimidinic site) lyase	Ogg1
NaN	NaN	NaN	NaN	NaN	NaN	NaN	25.288				2	2	2	5.4	5.4	5.4	63.273	0.00047356	4.002	268640000	9	O08789	O08789	Max-binding protein MNT	Mnt
NaN	NaN	28.2468	NaN	NaN	NaN	28.9213	27.8471				7	2	2	15	3.7	3.7	62.605	0.0012261	3.1647	4118900000	24	O08792;O08791;Q6NXL3;O08791-2;Q8K4J2;A2BI84;A2BI80;Q8K4J2-5;Q8K4J2-3;Q8K4J2-4;Q8K4J2-2	O08792;O08791;Q6NXL3;O08791-2	Transcription factor COE2;Transcription factor COE3	Ebf2;Ebf3
33.8629	34.0735	33.7935	34.3288	33.7545	33.891	33.8041	33.8447				18	18	18	43	43	43	59.559	0	323.31	111200000000	186	O08795-2;O08795	O08795-2;O08795	Glucosidase 2 subunit beta	Prkcsh
31.479	31.5442	31.3952	31.792	31.5651	31.6415	31.5036	31.4499				25	25	25	47.5	47.5	47.5	81.738	0	115.21	22542000000	140	O08796;Q3UWZ1;D3Z088;F6ZEU2	O08796;Q3UWZ1	Eukaryotic elongation factor 2 kinase	Eef2k
28.7326	28.8494	28.8447	29.2944	NaN	NaN	NaN	NaN				11	11	10	32.4	32.4	29.9	42.259	0	40.916	1746700000	31	O08797;Q8VHQ1;Q8BMT0;Q80UK5;O08806;F6V5V4	O08797		Serpinb9
31.2483	31.2395	30.8317	31.1971	32.0044	31.9807	32.2365	31.9581				15	13	13	66.8	63.9	63.9	31.052	0	58.621	23828000000	115	O08807;B1AZS9	O08807;B1AZS9	Peroxiredoxin-4	Prdx4
27.1074	27.404	27.3946	27.5012	27.1057	27.0474	27.126	26.7779				7	7	7	16.5	16.5	16.5	60.123	0	16.341	1033000000	24	O08848	O08848	60 kDa SS-A/Ro ribonucleoprotein	Trove2
27.9591	28.4856	26.866	28.3454	28.3267	27.6494	28.2513	28.2791				8	8	8	16.3	16.3	16.3	67.146	0	26.295	1954600000	35	O08856	O08856	RNA polymerase II elongation factor ELL	Ell
NaN	NaN	NaN	NaN	NaN	25.1604	NaN	NaN				6	4	4	7.9	5.3	5.3	81.265	0.00015977	4.3214	91029000	4	O08908;F7CB91	O08908	Phosphatidylinositol 3-kinase regulatory subunit beta	Pik3r2
30.2383	30.2606	30.0839	30.4563	30.1218	30.3228	29.9977	29.9719				17	17	17	39.7	39.7	39.7	64.254	0	136.56	8399100000	74	O08912;Q8CF93;Q8CF93-2;E9Q0U0	O08912	Polypeptide N-acetylgalactosaminyltransferase 1;Polypeptide N-acetylgalactosaminyltransferase 1 soluble form	Galnt1
26.7841	26.812	27.3031	24.2048	25.43	24.8882	25.1	26.3232				5	5	5	12.4	12.4	12.4	63.221	0	14.164	541880000	16	O08914	O08914	Fatty-acid amide hydrolase 1	Faah
32.477	32.2877	32.3781	32.8476	31.3606	31.4662	31.5004	31.4288				17	17	17	62.4	62.4	62.4	37.605	0	165.74	30726000000	162	O08915;D3YW40	O08915;D3YW40	AH receptor-interacting protein	Aip
30.3849	30.4846	30.3008	30.9736	29.6553	29.9101	29.4828	29.5703				17	17	17	51.2	51.2	51.2	47.513	0	97.775	8231100000	84	O08917;G3UYU4;G3UZZ5;G3UWW8;G3XA73	O08917;G3UYU4	Flotillin-1	Flot1
NaN	NaN	NaN	NaN	NaN	NaN	NaN	24.4648				11	1	1	74.6	12.4	12.4	32.379	0	10.197	467390000	6	O08992;H3BLG5;A2AKJ9;A2AKJ5	O08992;H3BLG5;A2AKJ9	Syntenin-1	Sdcbp
31.9591	31.914	31.985	32.4026	32.282	32.3051	32.2038	32.0296				5	5	5	85.3	85.3	85.3	7.3384	0	264.7	34128000000	65	O08997	O08997	Copper transport protein ATOX1	Atox1
26.4506	26.6513	NaN	26.7735	26.9864	26.9091	26.9955	26.8855				4	4	4	15.8	15.8	15.8	38.241	0	8.2244	759860000	15	O09005	O09005	Sphingolipid delta(4)-desaturase DES1	Degs1
25.1364	25.3698	NaN	NaN	NaN	NaN	NaN	NaN				3	3	3	10.6	10.6	10.6	36.2	0.0012129	2.9404	107070000	6	O09008	O09008	Beta-1,3-N-acetylglucosaminyltransferase manic fringe	Mfng
28.4877	28.146	28.2463	28.6157	28.6746	28.6383	28.8409	28.7077				16	16	16	41.4	41.4	41.4	66.805	0	55.825	2712500000	47	O09012-2;O09012;D3Z600	O09012-2;O09012;D3Z600	Peroxisomal targeting signal 1 receptor	Pex5
32.0948	32.058	32.5604	29.7564	30.9387	30.6931	30.4462	30.5069				9	9	9	43.7	43.7	43.7	45.544	0	125.93	19855000000	74	O09043	O09043	Napsin-A	Napsa
31.3503	31.3037	31.425	31.8268	30.8539	30.9253	30.7918	30.8108				11	11	11	66.2	66.2	66.2	23.261	0	286.72	17464000000	86	O09044;Q9D3L3;B0R030;B0R029;E9Q8A1;P60879	O09044;Q9D3L3;B0R030	Synaptosomal-associated protein 23;Synaptosomal-associated protein	Snap23
33.0671	33.0713	33.1388	33.0144	33.1391	33.1474	33.2273	33.1512				13	13	13	70.4	70.4	70.4	26.372	0	160.36	66231000000	136	O09061	O09061	Proteasome subunit beta type-1	Psmb1
32.7102	32.794	32.8102	33.1199	32.5838	32.4815	32.6508	32.4819				19	19	12	55.8	55.8	37.1	55.074	0	177.94	49078000000	186	O09106;D3YYI8	O09106;D3YYI8	Histone deacetylase 1;Histone deacetylase	Hdac1;Gm10093
29.3885	29.51	29.6986	29.7151	29.2852	29.4151	29.1564	29.3907				10	10	8	32.9	32.9	28.2	39.296	0	45.636	5052800000	59	O09110;O09110-2	O09110;O09110-2	Dual specificity mitogen-activated protein kinase kinase 3	Map2k3
29.5891	29.5306	29.2856	30.0132	29.578	29.7229	29.4422	29.473				4	4	4	45	45	45	17.444	0	36.607	6132500000	20	O09111	O09111	NADH dehydrogenase [ubiquinone] 1 beta subcomplex subunit 11, mitochondrial	Ndufb11
31.8736	31.8235	31.3535	31.3782	NaN	NaN	NaN	NaN				4	4	4	57.9	57.9	57.9	13.941	0	67.58	11810000000	21	O09114-2;O09114	O09114-2;O09114	Prostaglandin-H2 D-isomerase	Ptgds
30.3897	30.5448	30.9516	31.1545	30.8039	30.5515	30.1931	30.4008				6	6	6	37.4	37.4	37.4	26.751	0	77.159	11274000000	37	O09117-2;O09117;D6RFU9	O09117-2;O09117;D6RFU9	Synaptophysin-like protein 1	Sypl1;Sypl
29.4249	29.3189	29.5064	30.0841	26.1147	26.7282	NaN	27.1666				15	15	15	23.7	23.7	23.7	95.639	0	323.31	3156000000	47	O09126	O09126	Semaphorin-4D	Sema4d
NaN	NaN	NaN	NaN	NaN	NaN	NaN	24.4616	+			2	1	1	1.7	0.9	0.9	110.7	1	-2	105240000	1	O09127	O09127	Ephrin type-A receptor 8	Epha8
28.7888	28.6867	28.9359	28.2215	27.7595	28.1153	27.9307	28.3848				8	8	8	34	34	34	45.121	0	63.551	2459000000	38	O09130	O09130	NFATC2-interacting protein	Nfatc2ip
32.9116	32.8765	32.8576	33.2764	33.1717	33.2895	33.1607	33.1873				17	17	17	74.2	74.2	74.2	27.497	0	277.3	65250000000	133	O09131;D3Z1Q9;Q8K2Q2	O09131	Glutathione S-transferase omega-1	Gsto1
32.9021	32.9309	32.9978	33.2865	32.6737	32.6425	32.4261	32.387				36	36	36	49.5	49.5	49.5	114.65	0	323.31	51372000000	304	O09159	O09159	Lysosomal alpha-mannosidase	Man2b1
33.1247	33.6908	33.5984	34.0373	32.6112	32.6882	33.0581	32.6148				4	4	4	25.6	25.6	25.6	18.562	0	34.608	71286000000	46	O09167;Q9CQM8	O09167;Q9CQM8	60S ribosomal protein L21	Rpl21
32.3773	32.3423	32.9623	33.356	31.7138	31.69	31.8344	31.6307				13	13	13	65	65	65	30.534	0	161.94	35712000000	97	O09172;H3BJA3;F6VNW5	O09172;H3BJA3	Glutamate--cysteine ligase regulatory subunit	Gclm
26.9733	26.9114	26.9448	27.7781	26.1407	25.8441	NaN	NaN				5	5	5	22	22	22	41.704	0	11.197	648340000	12	O09174	O09174	Alpha-methylacyl-CoA racemase	Amacr
27.8272	27.667	27.0123	28.2065	28.3733	27.9915	28.2594	28.2064				6	6	6	46.5	46.5	46.5	24.748	0	63.715	1845700000	27	O35047;D6RFC4	O35047;D6RFC4	Homologous-pairing protein 2 homolog	Psmc3ip
26.4516	26.5849	26.9243	26.8125	26.0789	26.4885	26.2776	26.3893				7	7	7	31.6	31.6	31.6	32.97	0	24.144	650920000	24	O35075	O35075	Down syndrome critical region protein 3 homolog	Dscr3
NaN	25.9364	26.6521	26.2096	NaN	NaN	NaN	25.7754				3	3	3	16.1	16.1	16.1	31.709	0	5.4325	307790000	9	O35083;G3UWV6	O35083	1-acyl-sn-glycerol-3-phosphate acyltransferase alpha	Agpat1
30.8837	30.8556	30.8092	31.1395	30.8141	30.4973	30.3504	30.3887				12	12	12	35.4	35.4	35.4	54.043	0	228.71	12263000000	67	O35114	O35114	Lysosome membrane protein 2	Scarb2
28.2965	28.7265	28.9079	26.5782	27.0845	27.0973	27.0758	NaN				4	4	4	50.8	50.8	50.8	13.194	0	26.594	1615700000	21	O35127	O35127	Protein C10	Grcc10
34.0072	33.9823	34.0863	34.2635	34.3162	34.4144	34.4508	34.548				21	21	21	75.3	75.3	75.3	33.296	0	205.71	148630000000	172	O35129;F6QPR1;F6Q8V7	O35129;F6QPR1	Prohibitin-2	Phb2
30.0143	30.0201	29.5911	30.3724	30.7298	30.6675	30.804	30.673				12	12	12	68.4	68.4	68.4	26.974	0	55.134	9951900000	86	O35130	O35130	Ribosomal RNA small subunit methyltransferase NEP1	Emg1
29.859	29.7639	29.6987	30.1813	30.6407	30.7171	30.8124	30.6056				32	32	32	23.9	23.9	23.9	194.11	0	75.225	9328000000	112	O35134	O35134	DNA-directed RNA polymerase I subunit RPA1	Polr1a
NaN	NaN	NaN	NaN	NaN	NaN	NaN	25.5725				1	1	1	13.5	13.5	13.5	12.428	0.0055064	2.0099	611280000	5	O35153	O35153	BET1-like protein	Bet1l
32.2203	32.2356	32.5547	32.7779	32.3582	32.2743	32.2193	32.1185				7	7	3	76.3	76.3	30.5	13.077	0	36.583	37155000000	79	O35215	O35215	D-dopachrome decarboxylase	Ddt
24.9867	25.2781	25.5662	23.503	26.6172	25.2982	25.7089	25.9669				3	3	3	41.8	41.8	41.8	15.509	0	23.928	341030000	18	O35216	O35216	Histone H3-like centromeric protein A	Cenpa
31.4469	31.4336	31.409	31.5389	31.4253	31.3716	31.3466	31.3955				33	33	33	62.1	62.1	62.1	88.382	0	158.38	19838000000	179	O35218	O35218	Cleavage and polyadenylation specificity factor subunit 2	Cpsf2
27.8006	28.0407	27.5789	28.2134	27.3935	27.5573	27.8849	27.797				11	1	1	49.2	6.6	6.6	40.703	0	62.122	1596600000	23	O35226;O35226-4	O35226;O35226-4	26S proteasome non-ATPase regulatory subunit 4	Psmd4
32.0993	31.9528	31.9807	32.1559	31.9666	31.8505	32.0427	32.0385				12	12	2	49.6	49.6	7.4	41.046	0	261.83	33989000000	117	O35226-2;O35226-3;O35226-5;F7AI87	O35226-2;O35226-3;O35226-5	26S proteasome non-ATPase regulatory subunit 4	Psmd4
27.5234	27.5544	27.576	27.739	27.5338	27.4317	27.5784	27.3052				8	8	8	13.7	13.7	13.7	67.969	0	12.544	1348700000	33	O35239	O35239	Tyrosine-protein phosphatase non-receptor type 9	Ptpn9
28.3714	28.302	27.6301	28.2113	27.51	27.5921	27.6294	27.7198				7	7	7	9.9	9.9	9.9	104.54	0	21.214	1775500000	31	O35242;A2AKK2	O35242	Protein FAN	Nsmaf
NaN	NaN	NaN	25.9572	NaN	NaN	NaN	NaN				2	2	2	4.7	4.7	4.7	108.98	0.00047378	4.0084	149270000	2	O35245;O35245-5;O35245-3;O35245-2;O35245-4	O35245;O35245-5;O35245-3;O35245-2;O35245-4	Polycystin-2	Pkd2
33.6831	33.7421	33.6562	33.8697	33.8895	33.8758	34.0031	33.9441				42	42	41	62.8	62.8	61.6	91.006	0	211.4	116740000000	376	O35286	O35286	Pre-mRNA-splicing factor ATP-dependent RNA helicase DHX15	Dhx15
30.4496	30.4043	30.5352	30.8399	29.8139	29.853	29.941	29.676				9	9	9	48.8	48.8	48.8	33.901	0	226.29	8769800000	43	O35295	O35295	Transcriptional activator protein Pur-beta	Purb
29.0691	29.1842	29.0852	29.505	29.3086	29.3087	29.3693	29.3901				10	10	10	44.9	44.9	44.9	35.235	0	62.413	4520400000	61	O35309;B7ZD13	O35309	N-myc-interactor	Nmi
29.2194	29.4717	28.7436	29.9205	NaN	NaN	NaN	29.1403				7	7	7	15.5	15.5	15.5	69.855	0	12.61	3395800000	20	O35316	O35316	Sodium- and chloride-dependent taurine transporter	Slc6a6
31.6761	31.7955	31.7538	32.1215	30.9595	31.2792	31.5116	31.6291				10	9	9	28.3	24.9	24.9	30.891	0	38.273	22597000000	65	O35326;Q9D8S5	O35326;Q9D8S5	Serine/arginine-rich splicing factor 5	Srsf5
32.715	32.6647	32.6897	32.8233	32.4579	32.505	32.5726	32.5564				21	21	14	68.9	68.9	53.4	57.922	0	323.31	46215000000	236	O35343;D3YTN1	O35343	Importin subunit alpha-3	Kpna4
32.0938	32.0918	32.4216	31.2006	31.9306	32.0296	31.9516	32.1383				21	14	14	63.3	47.8	47.8	57.772	0	202.06	30099000000	99	O35344	O35344	Importin subunit alpha-4	Kpna3
30.9415	30.7322	30.8564	30.962	30.7106	30.8079	30.8474	30.7138				16	12	12	54.3	44.2	44.2	59.964	0	192.25	14109000000	88	O35345;Q4FJZ2;A2ADZ6	O35345;Q4FJZ2	Importin subunit alpha-7;Importin subunit alpha	Kpna6
32.3917	32.4239	32.3767	32.8569	31.2993	31.2053	31.1961	31.115				28	28	28	50.9	50.9	50.9	82.105	0	245.62	29262000000	185	O35350	O35350	Calpain-1 catalytic subunit	Capn1
NaN	NaN	NaN	NaN	NaN	NaN	NaN	26.9493	+			3	1	1	9.6	3.4	3.4	46.299	1	-2	637570000	1	O35368;O35368-3;E9QAN9;E9PUG6	O35368;O35368-3	Interferon-activable protein 203	Ifi203
30.1246	29.8108	29.9083	30.3307	29.6557	NaN	NaN	NaN				11	11	11	18.9	18.9	18.9	104.63	0	52.214	7902100000	20	O35375;O35375-5;O35375-6;O35375-2;O35375-3;O35375-4	O35375;O35375-5;O35375-6;O35375-2;O35375-3;O35375-4	Neuropilin-2	Nrp2
29.197	29.2933	29.6879	29.9375	29.7248	29.6643	29.7127	29.526				30	30	29	27.1	27.1	26.2	171.18	0	87.363	5650000000	108	O35379;E9Q1I5;D3Z407;D3YYJ6;D3YZY1	O35379	Multidrug resistance-associated protein 1	Abcc1
30.3839	30.4196	30.2602	30.6138	30.1834	30.1623	30.2233	30.1116				32	32	32	43.2	43.2	43.2	110.54	0	147.25	9066200000	163	O35382;Q8C391;Q9CXE1	O35382;Q8C391	Exocyst complex component 4	Exoc4
27.5634	27.3407	27.8173	28.0294	28.2706	28.3989	28.3661	28.3497				1	1	1	1.5	1.5	1.5	86.644	0.0030869	2.3214	1913500000	10	O35385	O35385	Serine/threonine-protein phosphatase with EF-hands 2	Ppef2
28.3919	28.6775	28.6135	28.9969	27.3608	NaN	27.1347	NaN				7	7	7	27.2	27.2	27.2	38.607	0	15.431	1735400000	25	O35386	O35386	Phytanoyl-CoA dioxygenase, peroxisomal	Phyh
28.5099	28.5894	28.9517	28.9002	28.1416	28.5821	28.4394	28.4775				10	10	10	50	50	50	31.654	0	73.761	2793000000	51	O35387	O35387	HCLS1-associated protein X-1	Hax1
29.1572	29.4215	28.8634	29.7615	29.2036	29.0044	29.156	29.0052				11	11	11	31.1	31.1	31.1	54.388	0	33.687	4152600000	30	O35405;D6RCG9;D3Z179;D3YY25	O35405	Phospholipase D3	Pld3
26.0219	26.6017	26.5581	NaN	27.1197	26.8081	27.0768	27.0098				3	3	3	39.9	39.9	39.9	16.683	0	12.934	764490000	11	O35427	O35427	DNA-directed RNA polymerase III subunit RPC9	Crcp
29.6875	29.5725	29.7555	30.3896	29.8942	30.0221	29.7895	29.8486				15	15	15	49.1	49.1	49.1	42.699	0	54.56	6733500000	70	O35435;E9Q1V3;F6TCT7;D3YZY5;F6ZQJ5	O35435;E9Q1V3	Dihydroorotate dehydrogenase (quinone), mitochondrial	Dhodh
25.811	25.7039	25.9764	26.489	25.895	25.548	25.9607	25.7977				3	3	3	9.2	9.2	9.2	38.301	0.00015893	4.1979	426190000	14	O35450	O35450	FK506-binding protein-like	Fkbpl
32.0334	32.0322	32.4068	32.8406	31.1024	30.9679	30.8177	30.7555				15	15	15	58.7	58.7	58.7	36.118	0	184.85	25625000000	120	O35459;F7B227	O35459;F7B227	Delta(3,5)-Delta(2,4)-dienoyl-CoA isomerase, mitochondrial	Ech1
NaN	NaN	NaN	NaN	NaN	NaN	NaN	25.5707	+			15	1	1	56.7	2	2	43.528	1	-2	330850000	1	O35465;F6WP10	O35465	Peptidyl-prolyl cis-trans isomerase FKBP8	Fkbp8
31.6051	31.6339	31.7788	32.0992	31.81	31.8303	31.9345	31.8178				15	15	1	56.8	56.8	2.2	43.615	0	130.16	25867000000	92	O35465-2	O35465-2	Peptidyl-prolyl cis-trans isomerase FKBP8	Fkbp8
28.5713	28.4319	28.7721	28.1291	28.6059	28.6701	28.6996	28.9071				6	6	6	14.1	14.1	14.1	73.797	0	23.238	2878000000	32	O35492	O35492	Dual specificity protein kinase CLK3	Clk3
26.2526	26.2012	26.2174	26.9056	NaN	NaN	NaN	26.2856				6	6	6	7.5	7.5	7.5	99.523	0	40.345	548430000	11	O35551;O35551-2;O35551-3;O35551-5;O35551-6;Q3U983;J3QJV7;O35551-4	O35551;O35551-2;O35551-3;O35551-5;O35551-6;Q3U983;J3QJV7;O35551-4	Rab GTPase-binding effector protein 1	Rabep1
30.0663	30.8468	31.2497	31.746	29.6914	30.018	29.4357	29.9183				6	6	6	22.5	22.5	22.5	28.246	0	51.611	11412000000	25	O35566	O35566	CD151 antigen	Cd151
31.7042	31.7309	31.6984	32.0521	31.4953	31.6395	31.7723	31.6468				15	15	15	82.3	82.3	82.3	34.577	0	212.01	28913000000	148	O35593	O35593	26S proteasome non-ATPase regulatory subunit 14	Psmd14
31.8211	31.7518	31.6549	32.3239	32.4658	32.5578	32.5095	32.3396				29	29	29	55.8	55.8	55.8	83.967	0	323.31	33939000000	214	O35598;E9PYF2;D3Z1E6	O35598;E9PYF2	Disintegrin and metalloproteinase domain-containing protein 10	Adam10
NaN	NaN	NaN	NaN	28.1792	28.6397	28.4512	28.3911				9	9	9	12.7	12.7	12.7	90.054	0	50.177	1235400000	23	O35601;O35601-2;E0CY17	O35601;O35601-2	FYN-binding protein	Fyb
NaN	NaN	NaN	NaN	26.3359	NaN	NaN	NaN				3	3	3	3.5	3.5	3.5	142.88	0.00047446	4.0508	469490000	7	O35604	O35604	Niemann-Pick C1 protein	Npc1
29.5935	29.4057	29.3768	29.8452	29.002	28.8463	28.6276	28.6017				3	3	3	55.9	55.9	55.9	13.274	0	72.826	4260000000	28	O35623	O35623	BET1 homolog	Bet1
31.7679	31.8645	31.9081	31.8938	31.4978	31.5429	31.6021	31.6925				38	38	1	43.3	43.3	2.1	141.28	0	173.64	24913000000	192	O35638	O35638	Cohesin subunit SA-2	Stag2
34.6577	34.6802	34.7754	35.2175	33.585	33.5773	33.3835	33.4001				19	19	19	65.3	65.3	65.3	36.384	0	323.31	149120000000	231	O35639	O35639	Annexin A3	Anxa3
33.227	33.329	33.2576	33.4079	33.2075	33.1763	33.2539	33.241				42	42	27	67.6	67.6	51.1	103.93	0	323.31	73231000000	323	O35643;Q5SVG5;Q5SVG4;Q5SWR0	O35643;Q5SVG5;Q5SVG4	AP-1 complex subunit beta-1	Ap1b1
29.2754	29.2537	29.4166	29.7766	29.6823	29.7903	29.8379	29.7017				8	8	8	44.3	44.3	44.3	19.519	0	18.585	5617300000	48	O35648	O35648	Centrin-3	Cetn3
30.4425	30.3576	30.0497	30.4097	30.9633	30.9209	31.0545	30.976				17	17	17	62.7	62.7	62.7	51.354	0	89.552	12034000000	118	O35654;A8Y5G7	O35654;A8Y5G7	DNA polymerase delta subunit 2	Pold2
28.8148	28.7024	28.9184	27.9382	29.0965	29.3101	29.1109	29.3033				8	8	8	34.5	34.5	34.5	44.591	0	98.516	3591400000	48	O35657	O35657	Sialidase-1	Neu1
NaN	NaN	NaN	NaN	NaN	NaN	NaN	23.6907				1	1	1	1.9	1.9	1.9	56.578	0.0026675	2.4529	38030000	3	O35664	O35664	Interferon alpha/beta receptor 2	Ifnar2
25.4647	25.5035	NaN	NaN	NaN	NaN	NaN	NaN				2	2	2	15	15	15	21.644	0	5.1263	184610000	2	O35671;Q3UGH2	O35671;Q3UGH2	Integrin beta-1-binding protein 1	Itgb1bp1
27.4392	27.2767	26.5049	25.0559	26.958	NaN	27.0023	NaN				2	2	2	54.3	54.3	54.3	8.1384	0	14.847	727250000	14	O35683	O35683	NADH dehydrogenase [ubiquinone] 1 alpha subcomplex subunit 1	Ndufa1
33.9112	33.9989	33.9761	34.2532	34.302	34.4297	34.5128	34.5075				25	25	25	70.5	70.5	70.5	38.358	0	323.31	146660000000	206	O35685	O35685	Nuclear migration protein nudC	Nudc
31.7542	31.8544	31.7527	32.1751	32.2988	32.3196	32.3068	32.2447				23	23	23	32.6	32.6	32.6	82.435	0	323.31	31830000000	157	O35691;Q3TUQ5	O35691;Q3TUQ5	Pinin	Pnn
30.0246	30.0065	29.9076	30.3771	30.4513	30.4825	30.0638	30.3024				13	13	13	38.7	38.7	38.7	52.534	0	54.186	8515100000	68	O35704	O35704	Serine palmitoyltransferase 1	Sptlc1
NaN	26.7681	NaN	NaN	NaN	NaN	27.3661	27.5078				7	5	5	25.4	18	18	42.63	0	9.5799	1084100000	14	O35730;O35730-2;O35730-3	O35730;O35730-2;O35730-3	E3 ubiquitin-protein ligase RING1	Ring1
34.9122	34.9178	34.8486	35.0424	35.0385	35.023	34.9309	34.9146				17	17	9	53.5	53.5	31.4	49.199	0	323.31	244400000000	349	O35737;Q8C2Q7	O35737;Q8C2Q7	Heterogeneous nuclear ribonucleoprotein H;Heterogeneous nuclear ribonucleoprotein H, N-terminally processed	Hnrnph1
32.4985	32.604	32.5162	32.8076	32.7303	32.6783	32.7218	32.6265				24	24	24	66.5	66.5	66.5	56.784	0	323.31	46792000000	216	O35841	O35841	Apoptosis inhibitor 5	Api5
31.7084	31.4031	31.8485	32.1628	31.811	31.8824	31.7446	31.6384				12	12	12	41.5	41.5	41.5	44.127	0	151.47	28658000000	84	O35855;O88374;D3Z7C8;D3Z3D7	O35855;O88374;D3Z7C8	Branched-chain-amino-acid aminotransferase, mitochondrial;Branched-chain-amino-acid aminotransferase	Bcat2
31.3918	31.3682	31.495	31.866	31.7216	31.8027	31.7764	31.7952				20	20	20	51.8	51.8	51.8	51.091	0	102.25	23184000000	136	O35857;F7C189	O35857	Mitochondrial import inner membrane translocase subunit TIM44	Timm44
30.3803	30.3421	29.9436	30.5056	30.296	30.2639	30.3774	30.2809				12	12	12	50	50	50	37.548	0	139.27	12007000000	96	O35864	O35864	COP9 signalosome complex subunit 5	Cops5
NaN	NaN	25.5812	NaN	NaN	NaN	NaN	NaN				2	2	2	9.4	9.4	9.4	56.061	0	17.659	119640000	3	O35874;Q5SSP3	O35874;Q5SSP3	Neutral amino acid transporter A;Amino acid transporter	Slc1a4
33.1379	33.1211	33.1503	33.3625	32.2441	32.2835	32.2127	32.4094				15	15	3	62.5	62.5	11.1	37.063	0	206.53	52817000000	159	O35887;G3UWR0;G3UWV3;G3V004;G3UY49;G3UXA8;G3UXA3	O35887;G3UWR0;G3UWV3;G3V004	Calumenin	Calu
29.8454	30.0953	29.8762	29.8808	29.1661	29.364	29.6826	29.409				5	5	5	68.4	68.4	68.4	10.834	0	22.264	6649100000	50	O35900;O35901	O35900;O35901	U6 snRNA-associated Sm-like protein LSm2	Lsm2
29.7834	29.4313	28.7023	28.072	28.8026	29.2755	28.9572	29.4061				5	5	5	37.7	37.7	37.7	22.924	0	119.33	4108900000	23	O35943;E9Q2P9	O35943	Frataxin, mitochondrial;Frataxin intermediate form;Frataxin mature form	Fxn
27.1174	27.0598	26.7343	27.0258	25.9728	25.9561	NaN	26.0036				7	7	7	8.3	8.3	8.3	134.94	0	24.898	639430000	21	O35954;D3YXW5	O35954	Membrane-associated phosphatidylinositol transfer protein 1	Pitpnm1
31.809	31.6481	31.8785	31.1885	31.9002	31.6966	31.878	31.729				13	13	13	75.5	75.5	75.5	29.063	0	117.68	25241000000	102	O35955	O35955	Proteasome subunit beta type-10	Psmb10
NaN	26.7713	25.8068	26.4291	NaN	NaN	NaN	NaN				3	3	3	14.4	14.4	14.4	25.766	0	5.1616	248580000	4	O35963	O35963	Ras-related protein Rab-33B	Rab33b
28.9436	28.9153	28.9645	29.2487	29.488	29.5013	29.2618	29.3591				7	7	7	58.9	58.9	58.9	17.121	0	121.61	4331800000	53	O35972	O35972	39S ribosomal protein L23, mitochondrial	Mrpl23
27.7426	28.0586	27.2169	27.1127	NaN	NaN	NaN	NaN				4	4	4	24.7	24.7	24.7	21.482	0	16.788	714760000	10	O35988	O35988	Syndecan-4	Sdc4
31.0435	31.017	30.986	31.2367	31.2618	31.093	31.1268	31.1917				29	29	29	52.5	52.5	52.5	88.062	0	189.45	15996000000	150	O54692	O54692	Centromere/kinetochore protein zw10 homolog	Zw10
33.5694	33.6466	33.5185	33.7702	33.9203	33.7961	33.5967	33.5467				18	18	18	55.1	55.1	55.1	49.027	0	323.31	94538000000	214	O54734	O54734	Dolichyl-diphosphooligosaccharide--protein glycosyltransferase 48 kDa subunit	Ddost
31.0268	30.9888	31.2083	31.4175	30.7579	30.8323	30.9196	30.9164				31	31	31	30.2	30.2	30.2	135.08	0	89.294	14927000000	161	O54774	O54774	AP-3 complex subunit delta-1	Ap3d1
28.8694	29.0002	29.1696	29.3243	29.0399	29.1832	28.9993	29.1311				17	14	14	28.6	24.4	24.4	76.756	0	36.515	3921800000	73	O54781;Q9Z0G2	O54781	SRSF protein kinase 2;SRSF protein kinase 2 N-terminal;SRSF protein kinase 2 C-terminal	Srpk2
31.484	31.6179	31.4985	31.8336	31.1664	31.1446	31.1659	30.9964				24	24	24	31.1	31.1	31.1	115.61	0	176.88	19062000000	158	O54782;F6TMZ3;F6Z025	O54782	Epididymis-specific alpha-mannosidase	Man2b2
27.2443	26.7594	27.1738	27.6741	27.029	27.2147	27.1974	26.9725				7	7	7	13.9	13.9	13.9	72.201	0	19.141	1013400000	18	O54785;Q5NC03;O54785-2;O54785-3	O54785;Q5NC03;O54785-2;O54785-3	LIM domain kinase 2	Limk2
28.1331	28.3796	27.9801	28.5861	28.3222	28.3737	28.1688	28.198				7	7	7	26.6	26.6	26.6	36.572	0	16.644	2214600000	23	O54786;O54786-2	O54786;O54786-2	DNA fragmentation factor subunit alpha	Dffa
26.322	NaN	25.7139	26.2477	25.9149	26.0002	25.8564	NaN				2	2	2	10.2	10.2	10.2	39.449	0.00047237	3.9201	379640000	8	O54788	O54788	DNA fragmentation factor subunit beta	Dffb
29.2669	29.2941	29.2516	29.8911	29.0217	28.8177	28.8905	29.1174				5	5	4	29.6	29.6	25.3	17.876	0	5.9362	4280900000	14	O54790	O54790	Transcription factor MafG	Mafg
30.0347	30.1472	30.3353	30.7078	NaN	NaN	NaN	NaN				6	6	6	49	49	49	22.515	0	62.75	4771200000	27	O54818	O54818	Tumor protein D53	Tpd52l1
31.1273	31.1582	31.1021	31.6032	30.0457	29.7364	29.8467	29.7156				23	23	23	26.2	26.2	26.2	141.43	0	183.35	12070000000	106	O54824;O54824-2	O54824;O54824-2	Pro-interleukin-16;Interleukin-16	Il16
30.5115	30.4825	30.3859	30.8788	30.8463	30.7993	31.0139	30.9661				14	14	14	36.5	36.5	36.5	49.783	0	64.069	12335000000	73	O54825	O54825	Bystin	Bysl
29.6849	29.6608	29.4519	29.8377	30.5636	30.2827	30.3546	30.103				12	12	12	49.1	49.1	49.1	41.215	0	67.455	7512200000	106	O54833	O54833	Casein kinase II subunit alpha	Csnk2a2
30.4487	30.4293	30.1925	30.5602	29.5811	29.6504	29.7693	29.5564				22	22	22	33.2	33.2	33.2	108.84	0	59.73	7691800000	87	O54834;O54834-4;O54834-3;G3UZI7;O54834-2;A2ALX7;A2ALX6	O54834;O54834-4;O54834-3;G3UZI7;O54834-2	Rho GTPase-activating protein 6	Arhgap6
30.6116	30.6767	30.6653	31.0791	30.4681	30.7441	30.4648	30.4493				22	22	22	35.2	35.2	35.2	86.738	0	76.103	11467000000	124	O54890	O54890	Integrin beta-3	Itgb3
28.151	27.9304	27.8761	28.3065	NaN	NaN	NaN	NaN				4	4	4	15.1	15.1	15.1	29.297	0	8.4403	1287800000	12	O54908;Q9QYZ8	O54908	Dickkopf-related protein 1	Dkk1
NaN	NaN	NaN	NaN	NaN	NaN	NaN	26.8392	+			1	1	1	2.1	2.1	2.1	44.958	1	-2	630970000	2	O54915-2;O54915	O54915-2;O54915	Nuclear receptor subfamily 1 group I member 2	Nr1i2
30.8712	30.9071	30.9022	31.0866	31.0457	31.2089	31.228	31.2068				23	23	22	38.9	38.9	37.6	86.518	0	102.35	15275000000	95	O54916;D3Z2E3;E9Q632;F6R6F1;O54916-4;O54916-3;F6YT69;F7AB82;O54916-2;D6RIN6	O54916;D3Z2E3;E9Q632;F6R6F1;O54916-4;O54916-3	RalBP1-associated Eps domain-containing protein 1	Reps1
NaN	NaN	NaN	NaN	NaN	NaN	NaN	NaN	+			1	1	1	5.7	5.7	5.7	18.769	1	-2	0	2	O54926	O54926	Apoptosis regulatory protein Siva	Siva1
31.5356	31.5499	31.526	32.137	31.7163	31.7569	31.7327	31.8069				18	17	17	49.6	47.9	47.9	46.638	0	143.64	25339000000	101	O54941	O54941	SWI/SNF-related matrix-associated actin-dependent regulator of chromatin subfamily E member 1	Smarce1
29.0321	29.1868	29.074	29.3837	29.3952	29.4466	29.5354	29.7143				9	9	9	26.8	26.8	26.8	39.807	0	62.011	4668100000	49	O54946;O54946-2;F6YRQ2;G3X8S5;Q9QYI5;Q9QYI8;O35723;Q5RL26;Q9QYI5-2	O54946;O54946-2	DnaJ homolog subfamily B member 6	Dnajb6
30.5047	30.5695	30.6327	30.5207	30.2536	30.2035	30.2465	30.1873				17	17	15	68.2	68.2	59.7	37.52	0	152.65	9915200000	86	O54950	O54950	5-AMP-activated protein kinase subunit gamma-1	Prkag1
28.8097	28.4977	28.8262	28.369	29.0834	29.1888	29.2541	29.0869				13	13	13	43.6	43.6	43.6	59.386	0	64.074	3501300000	54	O54956	O54956	DNA polymerase epsilon subunit 2	Pole2
NaN	NaN	25.1798	NaN	NaN	NaN	NaN	NaN				1	1	1	6.6	6.6	6.6	26.014	0.001213	2.951	45311000	2	O54957	O54957	Linker for activation of T-cells family member 1	Lat
33.3723	33.3276	33.4475	33.5752	33.7296	33.7454	33.6334	33.6505				7	7	7	58.4	58.4	58.4	10.102	0	74.104	86716000000	68	O54962	O54962	Barrier-to-autointegration factor;Barrier-to-autointegration factor, N-terminally processed	Banf1
27.7812	27.9962	27.9066	28.3971	28.2451	28.2989	28.0436	27.6869				5	5	5	15	15	15	42.732	0	16.491	1855700000	27	O54965;O54965-2	O54965;O54965-2	E3 ubiquitin-protein ligase RNF13	Rnf13
31.2137	31.2465	31.2044	31.4923	31.3803	31.1106	31.3773	31.1187				13	13	13	70.4	70.4	70.4	38.822	0	131.39	18353000000	95	O54984	O54984	ATPase Asna1	Asna1
32.6888	32.7096	32.7989	33.111	32.7997	32.7237	32.7701	32.874				47	47	45	58.1	58.1	56.4	137.71	0	323.31	53557000000	350	O54988-2;O54988	O54988-2;O54988	STE20-like serine/threonine-protein kinase	Slk
NaN	NaN	NaN	NaN	NaN	NaN	24.4492	NaN				1	1	1	5.9	5.9	5.9	20.978	0.0067792	1.9407	46449000	1	O55003	O55003	BCL2/adenovirus E1B 19 kDa protein-interacting protein 3	Bnip3
29.5869	29.8174	29.773	29.9705	29.0321	29.3173	29.1955	29.3556				7	7	7	41.1	41.1	41.1	20.302	0	71.259	6186400000	44	O55013	O55013	Trafficking protein particle complex subunit 3	Trappc3
31.1473	30.9618	31.138	31.5549	31.0465	30.9516	30.8208	30.8022				11	11	10	62.6	62.6	57.9	21.694	0	178.46	15272000000	60	O55022	O55022	Membrane-associated progesterone receptor component 1	Pgrmc1
28.9098	28.4264	28.5445	27.1285	28.101	27.6483	28.0512	27.6623				9	9	9	34.7	34.7	34.7	46.587	0	47.036	2177700000	30	O55028;D3Z7R0	O55028;D3Z7R0	[3-methyl-2-oxobutanoate dehydrogenase [lipoamide]] kinase, mitochondrial	Bckdk
33.7188	33.6178	33.5787	33.9397	33.2216	33.3462	33.3803	33.3251				42	42	42	66.1	66.1	66.1	102.45	0	323.31	86813000000	314	O55029	O55029	Coatomer subunit beta	Copb2
28.4916	28.6013	27.8279	28.6477	28.2333	28.2838	27.966	28.0551				8	7	7	32.4	30.3	30.3	42.879	0	48.304	2248800000	26	O55033	O55033	Cytoplasmic protein NCK2	Nck2
NaN	NaN	NaN	NaN	NaN	NaN	NaN	26.7628	+			8	1	1	14.8	1.3	1.3	69.387	1	-2	512240000	1	O55047-3	O55047-3	Serine/threonine-protein kinase tousled-like 2	Tlk2
25.397	25.1702	25.27	24.7136	25.747	25.6	25.7243	25.7748				2	2	2	6.3	6.3	6.3	46.794	0.00046985	3.7464	318000000	4	O55055	O55055	tRNA (cytosine(38)-C(5))-methyltransferase	Trdmt1
28.8849	28.9643	28.6305	29.3361	28.9834	28.7353	28.9263	28.6737				4	4	4	33.3	33.3	33.3	17.348	0	9.1323	3377200000	26	O55057;M0QWG6;M0QWR1	O55057;M0QWG6	Retinal rod rhodopsin-sensitive cGMP 3,5-cyclic phosphodiesterase subunit delta	Pde6d
25.5828	25.581	25.8347	25.9287	NaN	NaN	NaN	NaN				3	3	3	15.8	15.8	15.8	27.585	0	6.2018	199730000	8	O55060;D3Z217;D3YWK6;D3Z380	O55060;D3Z217;D3YWK6;D3Z380	Thiopurine S-methyltransferase	Tpmt
NaN	NaN	NaN	25.458	NaN	NaN	NaN	NaN				1	1	1	7.5	7.5	7.5	36.276	0.00047521	4.0891	58885000	3	O55091	O55091	Protein IMPACT	Impact
30.1883	30.2121	30.2757	30.4185	30.6989	30.6441	30.6453	30.8814				23	21	21	32.8	30.7	30.7	111.9	0	107.21	11015000000	120	O55098	O55098	Serine/threonine-protein kinase 10	Stk10
NaN	NaN	NaN	NaN	NaN	NaN	NaN	24.6667				1	1	1	5.1	5.1	5.1	25.652	0.0074885	1.8936	133600000	3	O55100;O55100-2	O55100;O55100-2	Synaptogyrin-1	Syngr1
31.0668	30.922	30.884	31.2902	30.9222	30.7939	30.8091	30.6848				25	25	24	48.8	48.8	47.9	85.965	0	147.4	13924000000	147	O55106;F8WH41;F6Z700;V9GX64	O55106;F8WH41	Striatin	Strn
30.051	30.098	30.1153	30.3564	30.3189	30.121	30.08	29.9955				10	10	10	58.5	58.5	58.5	33.363	0	118.9	8282600000	60	O55125;Q5SVG6	O55125;Q5SVG6	Protein NipSnap homolog 1	Nipsnap1
NaN	NaN	26.9657	NaN	NaN	NaN	NaN	NaN				3	3	3	14.2	14.2	14.2	32.932	0.00015931	4.2358	357070000	3	O55126;Q7TMG8	O55126;Q7TMG8	Protein NipSnap homolog 2	Gbas
32.2936	32.2313	32.3972	32.386	32.7987	32.5999	32.822	32.6373				10	10	10	75.1	75.1	75.1	26.511	0	277.25	44254000000	91	O55135;A6PWZ2;D6RJJ3;B1AZQ4;D6RG53	O55135	Eukaryotic translation initiation factor 6	Eif6
32.5978	32.594	32.5609	32.8035	33.2385	33.367	33.4888	33.4257				22	22	7	71.8	71.8	20.5	46.135	0	198.11	63413000000	225	O55137;Q32Q92;Q32Q92-2;Q8BWN8;Q91YQ6	O55137	Acyl-coenzyme A thioesterase 1	Acot1
33.0446	32.9837	32.8948	33.4664	33.2243	33.3962	33.6599	33.648				8	8	8	42.7	42.7	42.7	12.554	0	11.749	73123000000	39	O55142	O55142	60S ribosomal protein L35a	Rpl35a
33.7137	33.6895	33.7221	33.9903	33.6804	33.7439	33.7028	33.5815				39	32	24	46.2	38.8	29.3	114.86	0	323.31	106720000000	296	O55143;J3KMM5;O55143-2	O55143;J3KMM5;O55143-2	Sarcoplasmic/endoplasmic reticulum calcium ATPase 2;Calcium-transporting ATPase	Atp2a2
28.2936	27.9406	28.5081	28.7538	NaN	27.9402	28.2284	28.174				8	8	8	20.9	20.9	20.9	60.522	0	16.269	2054600000	26	O55187;O55187-2	O55187;O55187-2	E3 SUMO-protein ligase CBX4	Cbx4
32.5412	32.4978	32.3371	32.9092	32.4062	32.3641	32.4673	32.3728				39	39	39	47.3	47.3	47.3	120.66	0	323.31	41007000000	275	O55201;O55201-2	O55201;O55201-2	Transcription elongation factor SPT5	Supt5h
31.4175	31.2433	31.645	31.7863	31.8017	31.5134	31.3027	31.379				17	17	17	51.3	51.3	51.3	51.373	0	106.06	23955000000	156	O55222;D3YZA5;F6Q5Z1	O55222	Integrin-linked protein kinase	Ilk
29.7183	29.8692	29.9728	30.4818	28.3165	28.4933	28.8015	28.4998				10	10	10	29.2	29.2	29.2	45.126	0	15.486	5496500000	37	O55229;F6RRT7	O55229	Choline/ethanolamine kinase	Chkb
27.1621	27.5162	26.932	27.4741	29.4267	29.0572	29.6629	29.6439				10	10	10	49.6	49.6	49.6	28.532	0	66.561	3248100000	43	O55234	O55234	Proteasome subunit beta type-5	Psmb5
28.9956	28.7989	29.0791	29.2349	28.9789	29.0956	29.0955	28.9702				13	13	13	27.1	27.1	27.1	68.683	0	36.213	3850500000	58	O55236;Q9DCC1	O55236;Q9DCC1	mRNA-capping enzyme;Polynucleotide 5-triphosphatase;mRNA guanylyltransferase	Rngtt
28.2005	28.2751	28.4238	28.4535	28.3257	28.4882	28.4289	28.1852				4	4	4	32.3	32.3	32.3	25.25	0	20.848	2329300000	27	O55242;O55242-2	O55242;O55242-2	Sigma non-opioid intracellular receptor 1	Sigmar1
29.7807	29.6228	29.7007	30.0311	30.0724	30.1024	29.9739	29.8351				12	12	11	46.4	46.4	44.1	39.384	0	44.312	7060100000	73	O70126	O70126	Aurora kinase B	Aurkb
NaN	NaN	NaN	NaN	24.7681	NaN	NaN	NaN				47	1	1	47.2	1.6	1.6	149.47	0.00047066	3.7931	77779000	1	O70133	O70133	ATP-dependent RNA helicase A	Dhx9
NaN	NaN	NaN	NaN	31.8022	31.6468	31.6839	31.8257				16	16	16	45	45	45	59.485	0	189.76	12348000000	58	O70145	O70145	Neutrophil cytosol factor 2	Ncf2
29.8108	29.8014	29.784	29.8978	29.4621	29.5745	29.3721	29.5471				9	9	9	46.2	46.2	46.2	29.174	0	19.9	5897500000	56	O70152;A2BDX2;F8WII3	O70152;A2BDX2;F8WII3	Dolichol-phosphate mannosyltransferase subunit 1	Dpm1
30.7119	30.7533	30.8086	30.7897	30.4188	30.4407	30.323	30.31				16	16	12	50.1	50.1	39.8	46.151	0	93.905	11981000000	87	O70172;F6RJE8	O70172;F6RJE8	Phosphatidylinositol 5-phosphate 4-kinase type-2 alpha	Pip4k2a
32.6437	32.736	32.5677	33.0159	32.5753	32.5769	32.6728	32.7514				23	23	23	59.7	59.7	59.7	63.988	0	215.6	48754000000	142	O70194	O70194	Eukaryotic translation initiation factor 3 subunit D	Eif3d
28.3479	28.3302	28.4931	28.8144	28.7177	28.6335	28.4769	28.2747				6	6	6	61.4	61.4	61.4	16.297	0	17.694	2637800000	44	O70201;O70201-2;O70201-3	O70201;O70201-2	Baculoviral IAP repeat-containing protein 5	Birc5
26.9374	27.0173	NaN	26.9319	NaN	NaN	26.8121	NaN				3	3	3	6.3	6.3	6.3	69.04	0	4.7793	698700000	12	O70230;O70230-2;Q8BMU0;B2KF19;O70230-3;Q8BMU0-2	O70230;O70230-2;Q8BMU0;B2KF19;O70230-3	Zinc finger protein 143;Zinc finger protein 76	Znf143;Znf76;Zfp523
34.3829	34.3866	34.3815	34.6174	34.7872	34.9009	34.9686	35.0307				13	10	10	70.2	64.9	64.9	24.693	0	172.18	194570000000	117	O70251;G3UX43;G3UZ47;M0QWK5;M0QWH8	O70251	Elongation factor 1-beta	Eef1b
31.5719	31.4197	31.4278	31.7581	32.3165	32.2853	32.3189	32.1283				13	13	11	59	59	50.2	35.738	0	63.313	28489000000	104	O70252;D3YX62;D3YXN4	O70252;D3YX62	Heme oxygenase 2	Hmox2
29.7782	30.0818	29.9096	28.8279	29.9904	29.999	29.9425	30.0947				7	7	7	65.3	65.3	65.3	19.127	0	50.101	6779700000	39	O70274;Q63739	O70274	Protein tyrosine phosphatase type IVA 2	Ptp4a2
27.4923	27.5309	27.2856	27.8722	27.9393	27.8944	27.807	27.855				6	6	6	19	19	19	52.603	0	27.945	1657300000	33	O70279;Q3UFM6	O70279;Q3UFM6	Protein DGCR14	Dgcr14
27.6427	27.514	27.2599	28.0894	27.7132	27.8924	27.7206	27.8915				7	7	7	13.2	13.2	13.2	67.114	0	11.977	1528900000	29	O70293-2;O70293;Q9EP84	O70293-2;O70293;Q9EP84	G protein-coupled receptor kinase 6	Grk6
32.2104	32.1165	32.2213	32.3336	31.9875	32.0214	32.2482	32.0117				16	16	12	47.4	47.4	37.1	56.888	0	253.39	37773000000	144	O70310	O70310	Glycylpeptide N-tetradecanoyltransferase 1	Nmt1
28.1885	28.3286	28.2941	28.886	28.7739	28.7187	28.6339	28.6107				14	10	10	38.8	29.1	29.1	60.484	0	40.837	2926000000	31	O70311;A2AJH3;Q8CFK1	O70311;A2AJH3;Q8CFK1	Glycylpeptide N-tetradecanoyltransferase 2;Glycylpeptide N-tetradecanoyltransferase	Nmt2
30.612	30.6088	30.5209	30.7596	30.4553	30.2686	30.5421	30.3999				28	28	26	36.4	36.4	34.7	109.94	0	246.99	10863000000	116	O70318	O70318	Band 4.1-like protein 2	Epb41l2
31.5178	31.3361	31.023	31.667	31.1381	31.0062	30.86	30.6492				9	9	9	43.1	43.1	43.1	22.228	0	31.339	17856000000	51	O70325;Q76LV0;O70325-2;S4R1E5;Q91XR9	O70325;Q76LV0;O70325-2;S4R1E5;Q91XR9	Phospholipid hydroperoxide glutathione peroxidase, mitochondrial;Glutathione peroxidase;Phospholipid hydroperoxide glutathione peroxidase, nuclear	Gpx4
27.1611	27.1029	27.4015	27.3601	26.7283	26.649	26.6283	26.7667				6	6	6	22.7	22.7	22.7	45.28	0	10.634	916050000	21	O70348;G3UX82;G3UZ39;G3UZP8;G3UYE6;G3UWP7	O70348;G3UX82;G3UZ39;G3UZP8	Decapping and exoribonuclease protein	Dxo
30.7417	30.7391	30.7855	30.9599	30.9667	30.8221	30.8598	30.8176				9	9	9	69.6	69.6	69.6	23.348	0	83.264	13310000000	99	O70378;M0QWY0;M0QWP2;M0QWI7;M0QWC9;M0QWS0;M0QWE2	O70378;M0QWY0;M0QWP2	ER membrane protein complex subunit 8	Emc8
31.6883	31.7375	31.6084	32.0832	30.3039	30.2476	30.0508	29.982				14	14	14	67.9	67.9	67.9	35.774	0	232.53	16832000000	98	O70400;S4R1V0	O70400;S4R1V0	PDZ and LIM domain protein 1	Pdlim1
33.0903	33.0503	33.7052	33.7043	32.9166	33.2605	32.8926	33.0897				6	6	6	52.5	52.5	52.5	11.451	0	16.985	70672000000	52	O70404	O70404	Vesicle-associated membrane protein 8	Vamp8
NaN	NaN	NaN	NaN	NaN	NaN	NaN	NaN				1	1	1	1.1	1.1	1.1	112.46	0.0045157	2.1067	0	1	O70405	O70405	Serine/threonine-protein kinase ULK1	Ulk1
26.8539	27.0619	27.0199	26.7544	28.0107	27.8855	27.7523	27.4672				7	7	4	20.7	20.7	11.7	52.224	0	15.996	1216100000	23	O70422;E0CXV5	O70422;E0CXV5	General transcription factor IIH subunit 4	Gtf2h4
33.2663	33.4141	32.9447	33.5961	33.4661	33.4229	33.5597	33.5148				12	12	6	49.8	49.8	27.8	28.405	0	35.501	82030000000	102	O70435;E0CZ34;F8WH02;E0CYL6	O70435	Proteasome subunit alpha type-3	Psma3
29.3761	29.2857	29.3871	29.528	29.5095	29.2891	29.3657	29.2926				7	7	7	47.1	47.1	47.1	29.82	0	101.77	4745700000	40	O70439;Q8BH40	O70439;Q8BH40	Syntaxin-7	Stx7
NaN	NaN	NaN	NaN	NaN	26.3829	NaN	27.0608				3	3	3	6	6	6	84.253	0.001219	3.0386	394500000	4	O70445	O70445	BRCA1-associated RING domain protein 1	Bard1
NaN	NaN	NaN	NaN	NaN	NaN	NaN	33.1027				4	1	1	13.3	3.2	3.2	27.706	0.0083274	1.8413	56743000000	6	O70456	O70456	14-3-3 protein sigma	Sfn
26.1097	26.0295	26.2904	NaN	NaN	NaN	NaN	NaN				3	3	3	8.3	8.3	8.3	45.522	0.0012188	3.0365	283930000	10	O70469	O70469	Docking protein 2	Dok2
28.0631	28.0949	28.0189	28.68	27.55	28.0025	27.2857	27.5338				13	13	13	9.5	9.5	9.5	204.65	0	25.782	1764500000	39	O70472	O70472	Transmembrane protein 131	Tmem131
29.1068	29.0628	28.9643	29.4022	28.8083	28.8767	28.7738	28.5742				15	15	15	42.8	42.8	42.8	54.831	0	42.917	3597400000	62	O70475;D3Z3F7;D3YXP9;F6ZQT4	O70475;D3Z3F7	UDP-glucose 6-dehydrogenase	Ugdh
26.1314	NaN	NaN	24.4784	NaN	NaN	NaN	NaN				3	3	3	8.7	8.7	8.7	47.538	0	4.7448	240700000	5	O70477;Q8BG99	O70477	Homeobox protein PKNOX1	Pknox1
NaN	NaN	27.1941	NaN	NaN	27.3045	27.2143	27.3375				3	3	3	31.9	31.9	31.9	16.353	0	38.776	983520000	7	O70480;Q8BSN6	O70480;Q8BSN6	Vesicle-associated membrane protein 4	Vamp4
29.4996	29.5905	29.4784	29.8756	29.5008	29.33	29.3691	29.4234				21	21	21	14.6	14.6	14.6	200.24	0	62.989	5260300000	86	O70481	O70481	E3 ubiquitin-protein ligase UBR1	Ubr1
31.5179	31.6158	31.1914	32.0252	31.6379	31.4253	31.477	31.7109				8	8	6	45.7	45.7	35.8	18.757	0	14.552	21770000000	45	O70492;Q78ZM0;D3Z789;D3Z6Z0	O70492;Q78ZM0;D3Z789;D3Z6Z0	Sorting nexin-3	Snx3
29.8585	29.8761	29.9596	29.9249	29.4623	29.1865	29.2338	29.272				7	5	5	52.7	43	43	19.116	0	43.961	5804500000	24	O70493;Q6ZWQ5;Q3TGS7;Q3V2H3	O70493;Q6ZWQ5;Q3TGS7;Q3V2H3	Sorting nexin-12	Snx12
28.2364	27.9181	28.1132	28.5469	28.4955	28.1054	28.5368	NaN				2	2	2	5.6	5.6	5.6	82.361	0	49.862	2042500000	20	O70494;O70494-3;O70494-2	O70494;O70494-3;O70494-2	Transcription factor Sp3	Sp3
26.3088	26.4268	26.0377	26.8554	26.3381	NaN	25.9607	25.8633				3	3	3	5	5	5	88.712	0	5.1112	499090000	11	O70496;E9PYL4	O70496;E9PYL4	H(+)/Cl(-) exchange transporter 7;Chloride channel protein	Clcn7
NaN	NaN	NaN	NaN	24.7697	NaN	NaN	NaN				1	1	1	11.1	11.1	11.1	26.929	0	6.0395	23655000	1	Q3U9R5;O70497	Q3U9R5;O70497	Ficolin-2	Fcnb;Fcn2
31.1284	31.0921	31.0447	31.3663	31.5949	31.7495	31.5527	31.5724				10	10	10	44.9	44.9	44.9	34.741	0	59.334	19963000000	76	O70503;O70503-2	O70503;O70503-2	Very-long-chain 3-oxoacyl-CoA reductase	Hsd17b12
28.7439	28.6682	28.6664	28.9366	28.8081	29.1121	28.9441	28.877				10	10	10	10.7	10.7	10.7	154.35	0	30.903	3304600000	31	O70546;O70546-2;P79457;E9Q504;Q3UQE8;E9PWW8;G3X9F2	O70546;O70546-2	Lysine-specific demethylase 6A	Kdm6a
31.3045	31.4489	31.5137	31.8191	31.9231	31.9572	32.0088	32.031				24	24	21	52.8	52.8	48.3	73.088	0	147.92	24943000000	159	O70551;F8WGJ7;B2KF32	O70551	SRSF protein kinase 1	Srpk1
27.6743	27.4362	27.5269	28.0813	27.5736	27.3072	27.0043	26.6409				7	7	7	22.9	22.9	22.9	47.466	0	7.876	1216300000	23	O70572;D6RGM4	O70572	Sphingomyelin phosphodiesterase 2	Smpd2
NaN	NaN	NaN	NaN	NaN	NaN	NaN	24.1777	+			2	1	1	1.4	0.6	0.6	141.17	1	-2	154110000	1	O70576	O70576	Cohesin subunit SA-3	Stag3
27.8873	27.944	28.0297	28.5382	27.447	27.3934	27.3744	27.1793				4	4	4	16.9	16.9	16.9	34.412	0	9.741	1568900000	25	O70579	O70579	Peroxisomal membrane protein PMP34	Slc25a17
26.924	27.2417	27.0103	27.5443	26.8046	NaN	27.1962	26.7197				6	6	6	8.1	8.1	8.1	105.11	0	12.296	904120000	14	O70589;O70589-3;O70589-4;O70589-5;F6ZQR2;O70589-2;F6Y9I5;B1AUH6;F7CD87	O70589;O70589-3;O70589-4;O70589-5;F6ZQR2;O70589-2	Peripheral plasma membrane protein CASK	Cask
30.8829	30.8971	30.7863	31.1753	31.4698	31.315	31.3985	31.3835				6	6	6	46.1	46.1	46.1	16.534	0	35.697	17511000000	69	O70591;F8WJ30	O70591;F8WJ30	Prefoldin subunit 2	Pfdn2
31.0443	30.9187	31.1202	31.4115	30.9969	30.8976	31.2379	31.1354				14	14	14	38.6	38.6	38.6	32.921	0	47.08	15817000000	78	O88271	O88271	Craniofacial development protein 1	Cfdp1
30.3626	30.2277	30.4051	30.9223	30.6381	30.6123	30.8019	30.5619				18	18	18	43.8	43.8	43.8	65.225	0	104.75	10907000000	113	O88291;D3YXQ7;O88291-2;D6RG92;O88291-3	O88291;D3YXQ7;O88291-2	DBIRD complex subunit ZNF326	Znf326;Zfp326
31.4194	31.5037	32.0819	31.8055	30.7176	30.6878	30.4755	30.3632				20	20	20	34.8	34.8	34.8	82.595	0	123.22	17550000000	141	O88325	O88325		Naglu
34.5553	34.5125	34.5893	35.0088	33.8936	33.9094	33.9772	33.909				29	29	29	76.2	76.2	76.2	66.406	0	323.31	148040000000	321	O88342	O88342	WD repeat-containing protein 1	Wdr1
29.2666	29.1436	29.4373	29.9887	28.941	29.2489	29.1887	29.1487				6	6	6	32.3	32.3	32.3	26.713	0	41.399	4528900000	42	O88384;Q91XH6;F6UHS3;E0CYE5;F6T4B9	O88384;Q91XH6;F6UHS3	Vesicle transport through interaction with t-SNAREs homolog 1B	Vti1b
28.0132	28.003	27.6234	28.0841	NaN	NaN	NaN	NaN				6	6	6	7.9	7.9	7.9	93.827	0	11.243	1393700000	13	O88393	O88393	Transforming growth factor beta receptor type 3	Tgfbr3
26.172	25.6871	25.7354	NaN	26.4466	26.249	26.5982	26.8196				4	4	4	17.9	17.9	17.9	25.029	0	7.0374	529630000	21	O88396	O88396	GrpE protein homolog 2, mitochondrial	Grpel2
27.8744	27.6795	27.5818	27.7797	28.1303	28.354	28.4423	28.5217				9	9	9	26.3	26.3	26.3	51.23	0	16.445	1944100000	29	O88413	O88413	Tubby-related protein 3	Tulp3
NaN	NaN	NaN	NaN	NaN	NaN	NaN	24.6968				2	2	2	12.2	12.2	12.2	21.778	0.0013552	2.7854	87005000	5	O88425;D3Z206	O88425;D3Z206	Nucleoside diphosphate kinase 6	Nme6
34.8684	34.8428	35.1149	35.1923	34.3241	34.3319	34.3807	34.3611				37	37	34	72.5	72.5	67	70.35	0	323.31	196740000000	403	O88428	O88428	Bifunctional 3-phosphoadenosine 5-phosphosulfate synthase 2;Sulfate adenylyltransferase;Adenylyl-sulfate kinase	Papss2
30.8348	30.8219	30.6405	30.8232	31.2428	30.9793	31.1188	31.0389				11	11	11	65	65	65	29.758	0	84.298	14490000000	54	O88441	O88441	Metaxin-2	Mtx2
27.828	27.7544	27.7318	27.436	28.393	28.4657	28.273	28.1339				4	4	4	10.6	10.6	10.6	53.918	0	18.198	1903600000	29	O88455;D3Z7G1;D3YXR4	O88455;D3Z7G1	7-dehydrocholesterol reductase	Dhcr7
31.8303	31.9506	31.9507	32.2368	31.9451	31.9298	31.9953	31.9879				23	23	22	76.5	76.5	73	68.393	0	323.31	29703000000	163	O88487;Q3TPJ8;A2BFF8;A2BFF9;A2BFF5	O88487;Q3TPJ8;A2BFF8;A2BFF9;A2BFF5	Cytoplasmic dynein 1 intermediate chain 2	Dync1i2
29.9197	29.9937	29.8089	30.1998	30.8627	30.9401	30.9856	30.9094				33	33	30	45.9	45.9	43.4	101.67	0	133.37	10620000000	132	O88508;O88508-2;G3UXY2;G3UZN5;G3UZK0;G3UX07;G3UZF8;G3UZH2;G3UX63;G3UZG8;G3UY43	O88508;O88508-2	DNA (cytosine-5)-methyltransferase 3A	Dnmt3a
NaN	26.4505	NaN	NaN	28.1832	28.4264	28.4004	28.1833				12	9	9	17.7	15	15	97.227	0	24.065	1218400000	27	O88509;Q3KR45;O88509-3;O88509-4;O88509-2	O88509;Q3KR45;O88509-3;O88509-4;O88509-2	DNA (cytosine-5)-methyltransferase 3B	Dnmt3b
28.9461	28.9416	28.8466	28.8131	29.6153	29.4175	29.6356	29.4698				19	18	18	34.5	33.6	33.6	87.862	0	159.51	4399900000	67	O88512;D6RFT7	O88512	AP-1 complex subunit gamma-like 2	Ap1g2
27.0156	27.1403	27.0906	27.6495	27.4197	27.1402	27.2652	27.0017				8	8	8	24.4	24.4	24.4	64.892	0	19.123	1061700000	21	O88520	O88520	Leucine-rich repeat protein SHOC-2	Shoc2
30.2638	30.2225	30.577	30.7417	29.7862	29.9344	29.6296	29.8042				9	9	9	35.6	35.6	35.6	34.49	0	60.771	8238400000	66	O88531;B1B0P8;B1B0P9	O88531	Palmitoyl-protein thioesterase 1	Ppt1
31.247	31.1518	31.1147	31.6319	31.2311	31.2114	31.219	31.2237				26	26	26	34.5	34.5	34.5	116.86	0	197.3	18017000000	147	O88532;F6QJP7;F6V459;F6RTK9;D3Z7V6;D3Z5G4	O88532	Zinc finger RNA-binding protein	Zfr
31.9326	31.9189	31.7716	32.1279	32.0377	31.8738	32.1067	31.9298				20	20	20	77.3	77.3	77.3	47.832	0	323.31	30863000000	138	O88543;F6YCA7;D3Z036	O88543	COP9 signalosome complex subunit 3	Cops3
31.6976	31.6963	31.6996	31.9923	31.7209	31.7748	31.7511	31.8154				21	21	21	65	65	65	46.284	0	87.795	26395000000	164	O88544;F6QTS1;D3YV99;D3Z1R9;D6RG47	O88544;F6QTS1;D3YV99;D3Z1R9	COP9 signalosome complex subunit 4	Cops4
28.7136	28.6519	28.7643	28.9758	29.2193	28.9193	28.9943	28.9517				13	13	13	32.2	32.2	32.2	63.396	0	33.347	3414000000	72	O88554	O88554	Poly [ADP-ribose] polymerase 2	Parp2
36.5296	36.5682	36.5202	37.0723	36.7141	36.7253	36.8131	36.7822				23	23	2	67.1	67.1	10.5	37.402	0	323.31	896840000000	588	O88569;O88569-2	O88569;O88569-2	Heterogeneous nuclear ribonucleoproteins A2/B1	Hnrnpa2b1
NaN	NaN	NaN	26.3945	NaN	NaN	NaN	NaN				22	1	1	79.4	13	13	32.46	0	37.362	266410000	4	O88569-3	O88569-3	Heterogeneous nuclear ribonucleoproteins A2/B1	Hnrnpa2b1
27.9126	28.2242	NaN	NaN	28.31	28.0564	28.3448	28.5688				2	2	2	9.5	9.5	9.5	23.231	0.0012164	3.011	1872800000	6	O88574	O88574	Histone deacetylase complex subunit SAP30	Sap30
30.9766	30.9464	31.0912	30.9839	30.7367	30.6185	30.8512	30.5189				11	11	11	64.9	64.9	64.9	29.486	0	185.82	13448000000	95	O88587;O88587-2;D3Z227	O88587;O88587-2;D3Z227	Catechol O-methyltransferase	Comt
NaN	NaN	NaN	NaN	28.2568	28.0599	27.6595	27.5167				3	3	3	39	39	39	20.489	0	70.257	857380000	7	O88593	O88593	Peptidoglycan recognition protein 1	Pglyrp1
28.8952	29.0145	29.1571	29.1502	28.517	28.2722	28.5427	28.5917				10	10	10	31.2	31.2	31.2	51.588	0	90.107	3247100000	57	O88597;E9PYD6;F7CVL9;E9QAM0;F7DB15;F7C090	O88597;E9PYD6	Beclin-1	Becn1
28.9146	28.7878	28.7963	29.5521	28.3543	28.0249	27.9815	28.0504				6	6	6	11.2	11.2	11.2	72.916	0	24.483	2840600000	35	O88627;A2AWR5;E9PXX9	O88627;A2AWR5	Sodium/nucleoside cotransporter 2;Sodium/nucleoside cotransporter	Slc28a2;Gm14085
28.0348	28.3662	28.0373	28.2633	27.9275	27.8132	27.7713	28.2345				7	7	7	42	42	42	28.489	0	21.412	1912200000	30	O88630	O88630	Golgi SNAP receptor complex member 1	Gosr1
28.0466	28.1707	27.7782	27.7284	NaN	NaN	26.2313	26.3988				5	5	5	19.2	19.2	19.2	42.785	0	5.61	1121700000	13	O88634	O88634	Proteinase-activated receptor 4	F2rl3
29.8069	29.7241	29.6053	30.2202	29.4254	29.2822	29.226	29.0066				6	6	6	50	50	50	13.553	0	45.965	5291700000	44	O88653	O88653	Ragulator complex protein LAMTOR3	Lamtor3
29.0362	29.0327	29.0041	29.5687	29.3787	29.2586	29.2598	28.9476				12	12	12	31.8	31.8	31.8	73.999	0	52.011	4193300000	44	O88665	O88665	Bromodomain-containing protein 7	Brd7
32.1747	32.0866	32.2713	32.8957	31.8273	31.7001	31.6059	31.396				7	7	3	41.4	41.4	17.7	24.452	0	46.573	30202000000	110	O88668;J3QP41	O88668	Protein CREG1	Creg1
33.7273	33.8227	33.816	34.0421	33.864	33.9859	33.8466	33.9071				24	24	24	71	71	71	49.548	0	323.31	119800000000	283	O88685;A2AGN7;B7ZCF1;F6Q2E3	O88685;A2AGN7;B7ZCF1	26S protease regulatory subunit 6A	Psmc3
27.9211	27.4855	27.5404	26.5948	NaN	25.8746	25.8189	26.0902				8	8	8	32	32	32	44.838	0	50.495	824030000	16	O88693	O88693	Ceramide glucosyltransferase	Ugcg
30.9749	30.8522	31.1864	31.486	30.8955	30.8339	30.689	30.2774				8	8	8	41.9	41.9	41.9	29.8	0	119.76	14873000000	54	O88696	O88696	ATP-dependent Clp protease proteolytic subunit, mitochondrial	Clpp
28.028	28.0298	27.8583	26.5587	27.7035	27.5144	27.1416	27.3979				6	6	6	31.1	31.1	31.1	34.381	0	56.26	1412400000	24	O88697;D3YXM1	O88697;D3YXM1	Serine/threonine-protein kinase 16	Stk16
NaN	NaN	NaN	NaN	NaN	NaN	24.7031	NaN	+			1	1	1	1.2	1.2	1.2	86.64	1	-2	44217000	1	O88705	O88705	Potassium/sodium hyperpolarization-activated cyclic nucleotide-gated channel 3	Hcn3
29.2748	29.2004	29.4349	29.5807	29.5574	29.5538	29.5099	29.6426				13	13	13	40.6	40.6	40.6	49.981	0	53.042	5089800000	79	O88708;A2AI40;Q9CZF7;CON__Q2YDI2;A2AI43;A2AI42	O88708;A2AI40	Origin recognition complex subunit 4	Orc4
31.2189	31.1839	31.213	31.2908	30.2565	30.2249	30.4038	30.1372				14	10	10	49	41.3	41.3	47.744	0	109.21	14004000000	81	O88712;O88712-2;O88712-3	O88712;O88712-2;O88712-3	C-terminal-binding protein 1	Ctbp1
27.3324	27.1108	26.6994	26.8736	27.2109	27.2868	27.2057	27.1578				5	5	5	21.6	21.6	21.6	37.316	0	14.104	1022300000	12	O88736;Q8C5N9	O88736;Q8C5N9	3-keto-steroid reductase	Hsd17b7
30.7168	30.6813	30.8211	30.9176	30.8285	30.99	30.8556	30.7077				20	20	20	73.6	73.6	73.6	54.325	0	172.95	13348000000	135	O88746;Q3UDC3;O88746-2	O88746;Q3UDC3	Target of Myb protein 1	Tom1
30.0668	29.913	30.2448	28.9741	30.3298	30.3988	30.475	30.249				10	10	10	54.5	54.5	54.5	29.473	0	237.55	8204600000	86	O88796	O88796	Ribonuclease P protein subunit p30	Rpp30
27.8141	27.8693	27.3034	28.0276	27.862	27.8053	27.9679	27.9531				12	10	10	30.4	26.8	26.8	57.454	0	18.585	1636000000	39	O88811;O88811-2;B0R0N7	O88811;O88811-2	Signal transducing adapter molecule 2	Stam2
26.3666	26.7075	26.8463	27.071	NaN	NaN	25.808	26.3868				2	2	2	16.4	16.4	16.4	16.329	0	6.4237	514660000	11	O88824;D3Z4D1	O88824;D3Z4D1	Protein JTB	Jtb
NaN	NaN	NaN	NaN	27.5676	27.636	27.5978	27.2445				5	5	5	9.3	9.3	9.3	92.663	0	13.43	660370000	12	O88839;O88839-3;O88839-2;O88839-4	O88839;O88839-3;O88839-2	Disintegrin and metalloproteinase domain-containing protein 15	Adam15
29.2695	29.1887	29.2862	29.6035	28.6906	28.7549	28.6304	28.3529				11	11	11	22.9	22.9	22.9	80.623	0	75.837	3715100000	61	O88842;Q3TNB8;O88842-2	O88842;Q3TNB8;O88842-2	FYVE, RhoGEF and PH domain-containing protein 3	Fgd3
26.9332	26.7442	27.7091	26.9258	26.066	26.4378	26.2707	26.4869				4	4	4	41.2	41.2	41.2	22.656	0	16.365	770060000	17	O88843	O88843	Death domain-containing protein CRADD	Cradd
34.3016	34.3291	34.2864	34.8352	34.2765	34.3357	34.2095	34.173				23	23	21	69.6	69.6	65.7	46.674	0	205.64	157800000000	261	O88844;D3YVY3	O88844	Isocitrate dehydrogenase [NADP] cytoplasmic	Idh1
27.1223	26.8793	NaN	27.2292	27.3679	27.3846	26.9884	27.2407				6	6	6	12.7	12.7	12.7	73.631	0	12.849	1018800000	19	O88845;O88845-2;O88845-3	O88845;O88845-2;O88845-3	A-kinase anchor protein 10, mitochondrial	Akap10
28.682	28.4581	28.3414	28.1	NaN	26.9074	NaN	26.718				4	4	4	38.2	38.2	38.2	20.911	0	16.183	1439900000	18	O88851	O88851	Putative hydrolase RBBP9	Rbbp9
NaN	NaN	NaN	NaN	NaN	NaN	NaN	25.0258				1	1	1	3.7	3.7	3.7	38.252	0.00077363	3.4419	118870000	2	O88855	O88855	Leukotriene B4 receptor 1	Ltb4r
26.3868	NaN	NaN	NaN	NaN	NaN	NaN	NaN	+			2	2	2	5.9	5.9	5.9	42.067	1	-2	202300000	2	O88856;Q3TQN1	O88856;Q3TQN1	Protein-tyrosine sulfotransferase 2	Tpst2
29.2456	29.3801	29.1215	29.4938	29.3547	29.1431	29.3454	29.1039				11	11	11	30.1	30.1	30.1	61.363	0	38.313	4412600000	36	O88874;Q3U3M5	O88874;Q3U3M5	Cyclin-K	Ccnk
26.7548	27.1626	27.1417	27.1684	26.6926	26.7914	26.3281	26.8166				4	3	3	21.6	16.9	16.9	23.058	0	6.1674	834000000	11	O88878;D6RFT9	O88878;D6RFT9	AN1-type zinc finger protein 5	Zfand5
30.7359	30.6874	30.8184	30.8145	30.5305	30.5372	30.4299	30.5613				34	34	34	38.1	38.1	38.1	141	0	100.77	11881000000	171	O88879;G3XA09;O88879-2;Q80VR5	O88879;G3XA09;O88879-2	Apoptotic protease-activating factor 1	Apaf1
28.089	28.1181	28.3758	28.7384	28.4832	28.2737	28.2006	28.4758				9	8	8	27.8	25.9	25.9	48.364	0	25.592	2597000000	43	O88895;Q3UM33;O88895-2	O88895;Q3UM33	Histone deacetylase 3;Histone deacetylase	Hdac3
26.8792	27.8032	27.541	26.8916	27.9936	27.7278	28.1247	27.61				6	6	6	15.1	15.1	15.1	71.617	0	20.888	1437200000	31	O88907;Q8C5D8;F8WHS8;G3UWE3;Q8C5D8-3;Q8C5D8-2;Q8C5D8-4;Q8C5D8-5	O88907	E3 SUMO-protein ligase PIAS1	Pias1
28.5812	28.367	28.4888	28.9708	28.0048	27.8945	28.1082	27.9099				10	10	10	26.4	26.4	26.4	60.28	0	28.533	2335700000	27	O88939;O88939-2;D3Z4C3;D3YVF8;D3YZI8	O88939;O88939-2;D3Z4C3;D3YVF8	Zinc finger and BTB domain-containing protein 7A	Zbtb7a
29.4339	29.3203	29.4189	29.8408	29.8775	30.0482	29.8229	29.7426				7	7	7	44.2	44.2	44.2	21.834	0	23.164	5963800000	45	O88952;Q8JZS0;O88951;Q3TUM0	O88952	Protein lin-7 homolog C	Lin7c
29.3896	29.374	29.5232	29.9283	29.2515	29.1818	29.2777	29.0874				13	13	11	69.6	69.6	61.6	32.549	0	121.9	4779000000	55	O88958;D3Z0R5	O88958	Glucosamine-6-phosphate isomerase 1	Gnpda1
31.0009	30.9212	30.935	31.3404	31.0534	30.8893	31.01	30.9876				23	23	23	42.5	42.5	42.5	80.027	0	153.91	14985000000	129	O88967	O88967	ATP-dependent zinc metalloprotease YME1L1	Yme1l1
28.0977	28.0786	27.7422	28.35	27.4118	27.4411	NaN	27.6234				7	7	7	22.6	22.6	22.6	47.585	0	23.219	1568900000	34	O88968	O88968	Transcobalamin-2	Tcn2
29.1202	28.8935	29.1773	29.0497	28.71	28.6237	28.5031	28.5029				7	7	7	38.1	38.1	38.1	26.925	0	31.087	3351900000	47	O88983;Q9D0J1;Q8BS59	O88983	Syntaxin-8	Stx8
29.2984	29.3953	29.4576	29.6941	30.5533	30.6218	30.4837	30.4119				12	12	12	61.3	61.3	61.3	44.93	0	212.84	8603400000	92	O88986;E9PWY6	O88986;E9PWY6	2-amino-3-ketobutyrate coenzyme A ligase, mitochondrial	Gcat
29.6931	29.5899	29.1706	29.8483	30.269	30.1678	30.1087	30.001				23	23	23	23.4	23.4	23.4	152.4	0	60.027	7013100000	101	O89001	O89001	Carboxypeptidase D	Cpd
NaN	NaN	NaN	NaN	NaN	NaN	23.8109	NaN				1	1	1	9.9	9.9	9.9	14.316	0.0015015	2.7216	178490000	3	O89013	O89013	Leptin receptor gene-related protein	Leprot
34.1612	34.1364	34.1677	34.1254	NaN	NaN	NaN	NaN				15	15	15	60.2	60.2	60.2	49.372	0	321.76	73065000000	159	O89017	O89017	Legumain	Lgmn
31.5802	31.3834	31.4994	31.8595	30.553	30.3706	30.3246	30.5031				11	11	11	34.7	34.7	34.7	61.341	0	323.31	16733000000	105	O89023	O89023	Tripeptidyl-peptidase 1	Tpp1
28.484	28.2584	28.3693	28.8188	29.0015	28.9391	29.0998	29.1144				13	13	13	26.1	26.1	26.1	84.877	0	48.611	3197200000	56	O89050;F6UW85	O89050	Muskelin	Mkln1
33.6456	33.6929	33.6026	33.8158	31.5594	31.6686	31.5236	31.4754				14	14	14	65.4	65.4	65.4	30.26	0	134.53	58760000000	127	O89051	O89051	Integral membrane protein 2B;BRI2, membrane form;BRI2 intracellular domain;BRI2C, soluble form;Bri23 peptide	Itm2b
32.88	32.8349	32.9423	33.0242	35.3356	35.4371	35.5129	35.4702				21	21	20	53.8	53.8	52.3	50.989	0	173.36	188770000000	150	O89053;G3UYK8;D3YW57;G3UX53;D3YXM2	O89053;G3UYK8	Coronin-1A;Coronin	Coro1a
32.1841	32.3332	32.2778	32.3633	31.8659	31.7614	31.8669	31.7299				12	12	12	67.5	67.5	67.5	34.567	0	301.09	32223000000	186	O89079;D3Z315;F6YFR7;F6XIG5;E9Q6I5	O89079;D3Z315;F6YFR7	Coatomer subunit epsilon	Cope
NaN	NaN	26.7967	27.0733	NaN	NaN	NaN	NaN				5	3	3	8.6	5.7	5.7	93.557	0	13.811	426940000	5	O89084;O89084-3;O89084-2	O89084;O89084-3;O89084-2	cAMP-specific 3,5-cyclic phosphodiesterase 4A	Pde4a
34.0314	34.2131	34.2736	34.6883	34.336	34.2614	34.4502	34.2961				8	8	8	67.3	67.3	67.3	16.604	0	208.29	150350000000	112	O89086;Q8BG13;S4R2M6	O89086;Q8BG13	RNA-binding protein 3	Rbm3
31.9646	32.0489	32.404	32.8389	31.7889	31.503	31.3428	31.4678				4	4	4	42.4	42.4	42.4	16.38	0	68.405	28882000000	37	O89098	O89098	Cystatin-F	Cst7
30.7961	30.7368	30.7213	31.0678	29.4461	29.3705	29.0236	29.0597				10	10	10	23	23	23	69.354	0	69.183	8623100000	59	O89103	O89103	Complement component C1q receptor	Cd93
NaN	NaN	NaN	NaN	NaN	NaN	NaN	29.2993				2	2	2	4	4	4	47.783	0.0097421	1.7778	1856900000	2	O89109	O89109	Intermediate conductance calcium-activated potassium channel protein 4	Kcnn4
31.3996	31.4918	31.6685	31.7132	31.7622	31.6093	31.6158	31.4703				21	21	21	59.6	59.6	59.6	55.356	0	199.6	23077000000	184	O89110	O89110	Caspase-8;Caspase-8 subunit p18;Caspase-8 subunit p10	Casp8
30.2226	30.2439	29.7605	30.5371	29.3248	29.1871	29.4327	29.1665				8	8	8	26.8	26.8	26.8	45.341	0	41.95	6393900000	35	O89112;B2KGR2	O89112;B2KGR2	LanC-like protein 1	Lancl1
27.1456	NaN	26.6937	27.4594	27.4989	27.0251	27.1475	27.0991				5	5	5	31.8	31.8	31.8	24.986	0	16.227	1054700000	23	O89116	O89116	Vesicle transport through interaction with t-SNAREs homolog 1A	Vti1a
NaN	27.7342	27.3279	28.3626	27.0786	NaN	NaN	26.8638				2	2	2	5	5	5	43.209	0.0012229	3.1132	1151700000	17	Q7JCZ3;P00158	Q7JCZ3;P00158	Cytochrome b	mt-Cytb;Mt-Cyb
31.6671	31.7239	31.8052	32.161	31.2687	31.5336	31.5055	31.4513				11	11	11	66.8	66.8	66.8	21.606	0	41.809	24326000000	84	P00375	P00375	Dihydrofolate reductase	Dhfr
33.8369	33.9224	33.8835	33.8925	34.0348	34.1162	33.9342	33.8518				8	8	8	51.1	51.1	51.1	25.976	0	142.44	128050000000	114	P00405;Q7JCZ1	P00405;Q7JCZ1	Cytochrome c oxidase subunit 2	Mtco2;mt-Co2
30.8397	30.5177	30.6777	30.8321	30.6081	30.7947	30.5639	31.0712				1	1	1	5.4	5.4	5.4	29.922	0	96.138	12331000000	13	Q7JCX7;P00416	Q7JCX7;P00416	Cytochrome c oxidase subunit 3	mt-Co3
32.9977	32.8964	32.9993	33.328	32.9513	32.9794	33.1103	33.0024				13	13	13	79.4	79.4	79.4	24.57	0	141.69	63428000000	150	P00493	P00493	Hypoxanthine-guanine phosphoribosyltransferase	Hprt1
30.1632	29.1356	28.7075	29.0718	28.8076	NaN	28.3984	28.1976				2	2	2	8.4	8.4	8.4	25.095	0.00062112	3.5202	3949700000	17	Q7JCY9;P00848	Q7JCY9;P00848	ATP synthase subunit a	mt-Atp6;Mtatp6
33.5654	33.5115	33.3846	33.5701	35.7114	35.5403	35.7286	35.5692				16	16	16	89.6	89.6	89.6	29.032	0	323.31	235670000000	210	P00920	P00920	Carbonic anhydrase 2	Ca2
27.7792	27.6698	27.7006	28.3232	27.2622	NaN	NaN	NaN				12	8	8	8.8	6.2	6.2	186.48	0	17.191	947240000	15	P01027	P01027	Complement C3;Complement C3 beta chain;C3-beta-c;Complement C3 alpha chain;C3a anaphylatoxin;Acylation stimulating protein;Complement C3b alpha chain;Complement C3c alpha chain fragment 1;Complement C3dg fragment;Complement C3g fragment;Complement C3d fragment;Complement C3f fragment;Complement C3c alpha chain fragment 2	C3
32.8653	32.7251	32.9325	33.4512	32.3752	32.1462	32.4967	32.3731				4	4	4	31.5	31.5	31.5	18.08	0	87.169	47643000000	54	P01831	P01831	Thy-1 membrane glycoprotein	Thy1
32.5189	32.6101	32.7108	32.84	32.1991	32.0903	32.1363	31.9999				5	5	5	60.5	60.5	60.5	13.779	0	323.31	47015000000	91	P01887	P01887	Beta-2-microglobulin	B2m
35.3724	35.324	35.033	35.7254	34.2615	34.3741	34.0492	34.0669				17	17	8	45	45	19.3	40.836	0	85.524	229070000000	193	P01899;P01897;P01896;Q05A75;G3UX20;V9GXI4;G3UZL7;V9GXR0	P01899;P01897	H-2 class I histocompatibility antigen, D-B alpha chain;H-2 class I histocompatibility antigen, L-D alpha chain	H2-D1;H2-L
34.7723	34.6813	34.4037	35.0217	33.4332	33.3736	33.5078	33.4469				16	13	5	52.8	45.3	17.3	41.301	0	123.38	153880000000	171	P01901;Q3TH01;G3UXW2;P14428;G3XA74	P01901;Q3TH01;G3UXW2	H-2 class I histocompatibility antigen, K-B alpha chain	H2-K1
NaN	NaN	32.0813	NaN	NaN	NaN	NaN	NaN				4	2	2	25.4	19	19	15.085	0	4.6986	8174200000	6	P01942;Q91VB8	P01942;Q91VB8	Hemoglobin subunit alpha	Hba;haemaglobin alpha 2
33.4451	33.2672	33.5677	30.0982	33.1101	32.7863	32.8858	33.3727				8	2	2	55.1	30.1	30.1	15.328	0	57.682	62003000000	23	P84244;P02301;E0CZ27;F8WI35;E0CYN1;E0CYR7	P84244;P02301;E0CZ27;F8WI35	Histone H3.3;Histone H3.3C;Histone H3	H3f3a;H3f3c
27.7142	27.3646	28.1961	28.5031	30.6988	30.9588	30.9106	31.0421				2	2	1	32.8	32.8	13.1	6.1153	0	8.9644	7723300000	12	P02798	P02798	Metallothionein-2	Mt2
NaN	NaN	NaN	NaN	NaN	NaN	NaN	30.1616				2	1	1	32.8	19.7	19.7	6.0181	0.0012173	3.02	4417500000	9	P02802	P02802	Metallothionein-1	Mt1
28.2714	28.1927	28.2331	28.614	27.6214	27.6877	27.8108	27.7323				3	3	3	11	11	11	36.059	0	6.5067	2152700000	19	P03888	P03888	NADH-ubiquinone oxidoreductase chain 1	Mtnd1
NaN	25.571	NaN	NaN	NaN	NaN	26.5949	25.5797				2	2	2	10.1	10.1	10.1	38.752	0.00092279	3.2805	333190000	10	Q9MD59;P03893	Q9MD59;P03893	NADH-ubiquinone oxidoreductase chain 2	mt-Nd2;Mtnd2
NaN	NaN	NaN	NaN	NaN	NaN	NaN	26.974				1	1	1	13	13	13	13.219	0.00046941	3.7134	1276000000	7	Q7GIP5;P03899	Q7GIP5;P03899	NADH-ubiquinone oxidoreductase chain 3	mt-Nd3;Mtnd3
30.0161	30.0897	29.4669	25.678	29.5346	29.5437	29.3453	29.7135				7	7	7	27	27	27	51.881	0	55.041	6786900000	70	Q7JCY6;P03911	Q7JCY6;P03911	NADH-ubiquinone oxidoreductase chain 4	mt-Nd4;Mtnd4
29.3571	29.3889	29.0296	25.8652	28.9201	28.9706	28.6847	29.1002				6	6	6	14.7	14.7	14.7	68.44	0	19.432	3498900000	27	P03921;Q9MD82	P03921;Q9MD82	NADH-ubiquinone oxidoreductase chain 5	Mtnd5;mt-Nd5
30.3886	30.4152	29.8163	31.1097	30.8884	30.6813	30.6444	30.5826				2	2	2	34.3	34.3	34.3	7.7662	0	6.3844	11145000000	21	P03930;Q7JCZ0	P03930;Q7JCZ0	ATP synthase protein 8	Mtatp8;mt-Atp8
29.2316	29.2341	29.0828	29.3835	31.564	31.6788	31.8244	31.5176				18	18	18	71	71	71	39.991	0	161.04	14118000000	105	P03958	P03958	Adenosine deaminase	Ada
28.8484	28.7425	28.3965	28.9345	28.9324	29.016	28.7401	28.9389				7	7	7	18.1	18.1	18.1	62.747	0	17.634	3233100000	26	P03975	P03975	IgE-binding protein	Iap
27.9602	27.7171	28.1506	28.2226	28.2014	28.4153	28.5034	28.1457				6	6	6	34.8	34.8	34.8	25.776	0	27.981	2095000000	27	P04184	P04184	Thymidine kinase, cytosolic	Tk1
31.5671	31.5879	31.4502	31.5658	30.6432	30.7296	30.8057	30.7755				13	13	13	53.1	53.1	53.1	44.309	0	99.726	17150000000	79	P04202	P04202	Transforming growth factor beta-1;Latency-associated peptide	Tgfb1
NaN	27.6951	NaN	NaN	NaN	NaN	NaN	NaN				10	2	0	34.1	6	0	41.646	0.0017961	2.6737	406320000	3	P04223;P04223-2;P03991	P04223;P04223-2;P03991	H-2 class I histocompatibility antigen, K-K alpha chain;H-2 class I histocompatibility antigen, K-W28 alpha chain	H2-K1
NaN	NaN	NaN	NaN	NaN	NaN	NaN	25.405	+			1	1	1	2.5	2.5	2.5	31.557	1	-2	134040000	1	P04441;P04441-2	P04441;P04441-2	H-2 class II histocompatibility antigen gamma chain	Cd74
29.1632	29.1498	29.4285	29.4367	28.8363	28.9177	28.9953	28.6858				12	12	9	25.7	25.7	21.2	67.581	0	50.476	3929300000	43	P04627;E9Q0P8;Q8CAD1;B1AUN8;B1AUP0	P04627;E9Q0P8	Serine/threonine-protein kinase A-Raf	Araf
NaN	NaN	NaN	NaN	25.783	25.839	NaN	NaN				9	2	2	27	8.3	8.3	39.394	0	4.8562	108490000	3	P05063	P05063	Fructose-bisphosphate aldolase C	Aldoc
36.5177	36.4621	36.6994	37.0284	37	36.9466	37.1069	37.0621				31	31	1	87.9	87.9	3.3	39.355	0	323.31	920240000000	625	P05064;D3YWI1;D3Z510	P05064;D3YWI1	Fructose-bisphosphate aldolase A;Fructose-bisphosphate aldolase	Aldoa
29.9002	29.6691	29.6693	29.8145	29.0933	29.2729	29.3711	28.9502				13	4	4	58.7	21.4	21.4	40.57	0	75.582	5281600000	27	P05132;P05132-2	P05132;P05132-2	cAMP-dependent protein kinase catalytic subunit alpha	Prkaca
31.9274	31.934	31.9957	32.028	31.2695	31.2873	31.4099	31.4737				20	20	20	72.9	72.9	72.9	46.247	0	150.88	24638000000	138	P05201;F7ALS6	P05201	Aspartate aminotransferase, cytoplasmic	Got1
34.3455	34.3969	34.3783	34.7933	34.5393	34.505	34.4395	34.416				24	24	24	67.9	67.9	67.9	47.411	0	289.69	177800000000	271	P05202	P05202	Aspartate aminotransferase, mitochondrial	Got2
37.6221	37.5856	37.7513	37.9137	37.2714	37.2126	37.3136	37.2632				25	25	0	80.3	80.3	0	50.151	0	323.31	1403900000000	772	P05213	P05213	Tubulin alpha-1B chain	Tuba1b
NaN	NaN	NaN	NaN	27.4449	27.6166	27.6666	27.5509				4	2	0	6.1	3.3	0	60.644	0.0012191	3.045	792380000	5	P05480;Q80XU2;Q04736;Q922K9;Q62270;Q0VBH4	P05480;Q80XU2;Q04736	Neuronal proto-oncogene tyrosine-protein kinase Src;Non-specific protein-tyrosine kinase;Tyrosine-protein kinase Yes	Src;Yes1
28.1152	27.9817	27.5105	28.2369	NaN	NaN	NaN	NaN				8	5	5	27.5	18.5	18.5	40.875	0	12.406	861740000	17	P06339	P06339	H-2 class I histocompatibility antigen, D-37 alpha chain	H2-T23
35.81	35.8076	35.907	36.0519	36.017	35.9181	35.9113	35.7704				29	29	29	76.5	76.5	76.5	62.766	0	323.31	492800000000	525	P06745;F6SAC3;CON__Q3ZBD7	P06745;F6SAC3	Glucose-6-phosphate isomerase	Gpi;Gm1840
29.0552	28.9514	29.1972	29.4034	28.5496	28.2757	28.5025	28.3196				8	8	8	47.6	47.6	47.6	37.547	0	94.48	3457800000	56	P06797	P06797	Cathepsin L1;Cathepsin L1 heavy chain;Cathepsin L1 light chain	Ctsl
NaN	NaN	NaN	NaN	33.0439	32.9535	32.9446	32.8131				38	38	38	35	35	35	144.6	0	323.31	29070000000	159	P06800;S4R1M0;S4R2V1;S4R2V2;S4R1S4;P06800-3;P06800-2	P06800;S4R1M0;S4R2V1;S4R2V2;S4R1S4;P06800-3;P06800-2	Receptor-type tyrosine-protein phosphatase C;Protein-tyrosine-phosphatase	Ptprc
25.7958	25.6218	25.4267	NaN	NaN	NaN	NaN	NaN				2	2	2	6.2	6.2	6.2	48.267	0.00047266	3.943	161830000	5	P06869	P06869	Urokinase-type plasminogen activator;Urokinase-type plasminogen activator long chain A;Urokinase-type plasminogen activator short chain A;Urokinase-type plasminogen activator chain B	Plau
29.8036	29.6375	29.711	30.2212	30.0325	30.2426	30.1478	30.2661				15	15	14	31.6	31.6	30	71.421	0	72.207	7398300000	62	P06876;P51960;E9QLX9;P51960-2	P06876	Transcriptional activator Myb	Myb
31.3954	30.9454	31.8136	29.0671	NaN	NaN	NaN	NaN				6	6	6	42.6	42.6	42.6	11.721	0	14.635	8379200000	15	P07091;D3YUT9	P07091;D3YUT9	Protein S100-A4;Protein S100	S100a4
34.9678	34.9943	34.9317	35.1253	33.3055	33.3522	33.2984	33.289				25	25	25	71.7	71.7	71.7	38.676	0	323.31	160200000000	241	P07356;B0V2N7;B0V2N5;B0V2N8;REV__F6WNG1;REV__Q8BND4	P07356;B0V2N7;B0V2N5;B0V2N8	Annexin A2;Annexin	Anxa2
31.6318	31.6611	31.5404	32.0172	31.7997	31.8015	31.9849	31.8282				16	16	16	58.3	58.3	58.3	34.958	0	305.57	25454000000	115	P07607;D6RCW9	P07607	Thymidylate synthase	Tyms
33.3616	33.3153	33.1132	33.271	34.343	34.2702	34.4036	34.3151				42	42	42	68.9	68.9	68.9	90.209	0	323.31	117100000000	364	P07742	P07742	Ribonucleoside-diphosphate reductase large subunit	Rrm1
36.1574	36.1147	36.0793	36.4602	36.3543	36.3131	36.4943	36.3608				43	30	30	67.4	48.8	48.8	84.787	0	323.31	589530000000	674	P07901;B7ZC50;A2A6A2;B7ZC49	P07901	Heat shock protein HSP 90-alpha	Hsp90aa1
NaN	NaN	NaN	NaN	NaN	NaN	NaN	25.4858				2	2	2	6.7	6.7	6.7	32.909	0.0012219	3.0978	282360000	11	P07903;E9PUM0	P07903;E9PUM0	DNA excision repair protein ERCC-1	Ercc1
35.0081	35.0634	35.1315	35.4271	34.7068	34.7792	34.6736	34.7819				36	36	35	65.5	65.5	63.2	71.982	0	323.31	242820000000	369	P08003	P08003	Protein disulfide-isomerase A4	Pdia4
32.8	32.9301	33.2281	32.8954	32.8928	32.9614	32.7803	32.886				9	9	9	71.1	71.1	71.1	19.724	0	100.39	59490000000	87	P08030	P08030	Adenine phosphoribosyltransferase	Aprt
NaN	NaN	NaN	NaN	31.1658	31.3508	31.0424	31.0946				8	8	6	35.2	35.2	29.7	36.695	0	47.831	8323300000	24	P08101;E9Q415;P08101-3;P08101-2	P08101;E9Q415;P08101-3;P08101-2	Low affinity immunoglobulin gamma Fc region receptor II	Fcgr2;Fcgr2b
36.3082	36.3107	36.0934	36.4243	36.6221	36.5997	36.6601	36.6028				48	46	46	63	60.8	60.8	92.475	0	323.31	710240000000	654	P08113;F7C312	P08113;F7C312	Endoplasmin	Hsp90b1
34.5268	34.4603	34.6663	35.1283	34.799	34.9134	34.8102	34.6718				6	6	6	39	39	39	15.942	0	43.095	197140000000	84	P08228	P08228	Superoxide dismutase [Cu-Zn]	Sod1
36.0292	36.0546	36.016	36.2838	36.0815	36.1627	36.142	36.048				19	19	19	67.8	67.8	67.8	35.611	0	216.07	509490000000	289	P08249	P08249	Malate dehydrogenase, mitochondrial	Mdh2
26.9519	27.2652	26.9659	27.2275	26.8162	26.5823	26.9074	26.581				6	2	2	39.2	12.7	12.7	21.199	0	8.4739	870510000	11	P08556;Q9D091	P08556;Q9D091	GTPase NRas	Nras
34.0385	34.0937	34.2041	34.4832	33.8349	33.8256	33.7125	33.5781				18	18	11	63.4	63.4	43.9	40.489	0	323.31	122060000000	220	P08752;B2RSH2;P18872-2;P18872;P20612;P50149;Q3V3I2;A2AE32;A2AE31;D3Z2M7;F6QPU5	P08752	Guanine nucleotide-binding protein G(i) subunit alpha-2	Gnai2
33.0574	33.1176	33.1491	33.3675	32.9108	33.0225	33.0661	33.1643				72	72	72	49.4	49.4	49.4	217.17	0	323.31	64484000000	392	P08775	P08775	DNA-directed RNA polymerase II subunit RPB1	Polr2a
27.5839	27.6751	NaN	28.5372	29.3362	29.2487	29.2558	29.1904				5	5	5	54.7	54.7	54.7	16.689	0	31.599	2982100000	23	P08905;P17897	P08905	Lysozyme C-2	Lyz2
NaN	NaN	25.9596	25.2514	NaN	NaN	NaN	NaN				8	2	2	21.3	7.4	7.4	44.852	0	10.193	107470000	11	P09041	P09041	Phosphoglycerate kinase 2	Pgk2
33.1283	33.1106	33.2298	33.4087	33.3465	33.2706	33.1355	33.1595				26	26	26	43.9	43.9	43.9	88.231	0	323.31	68892000000	194	P09055;P09055-2	P09055;P09055-2	Integrin beta-1	Itgb1
36.9778	36.9058	37.0083	37.368	36.8484	36.8398	36.749	36.7115				34	34	34	75	75	75	57.058	0	323.31	916190000000	644	P09103;E9Q8G8	P09103	Protein disulfide-isomerase	P4hb
36.7942	36.7899	36.8572	37.1247	37.2276	37.2511	37.2878	37.4119				36	36	36	43.6	43.6	43.6	76.722	0	141.11	1026600000000	479	P09405	P09405	Nucleolin	Ncl
36.1565	36.1937	36.1884	36.5228	36.0071	35.9916	36.0944	36.0222				28	28	22	78.2	78.2	64.3	44.55	0	323.31	603200000000	493	P09411;S4R2M7	P09411;S4R2M7	Phosphoglycerate kinase 1;Phosphoglycerate kinase	Pgk1
32.2505	32.2289	32.9686	33.4723	31.297	31.341	31.2185	31.2223				10	10	10	63.7	63.7	63.7	21.066	0	57.691	34628000000	109	P09528	P09528	Ferritin heavy chain;Ferritin heavy chain, N-terminally processed	Fth1
32.2141	32.2007	32.8609	33.0938	32.8324	32.8294	32.6944	32.6052				10	10	10	76.1	76.1	76.1	24.603	0	312.52	47135000000	127	P09671	P09671	Superoxide dismutase [Mn], mitochondrial	Sod2
28.609	28.7303	28.2241	28.6024	NaN	NaN	NaN	NaN				10	10	10	26.8	26.8	26.8	60.331	0	26.67	1406500000	25	P09838;P09838-2	P09838;P09838-2	DNA nucleotidylexotransferase	Dntt
26.5246	26.4615	NaN	NaN	26.945	27.0519	27.1935	26.8893				3	3	3	16.3	16.3	16.3	30.355	0.0010753	3.2496	694080000	4	P09926	P09926	Surfeit locus protein 2	Surf2
27.5938	27.2833	27.8157	28.0656	27.5832	27.6927	NaN	27.5789				3	3	3	17	17	17	23.415	0	12.974	1296300000	12	P0C0A3;B1AZ42;B1AZ41	P0C0A3;B1AZ42	Charged multivesicular body protein 6	Chmp6
34.3153	34.2704	34.0415	34.102	33.8687	33.862	33.7505	34.1267				7	5	5	56.2	49.2	49.2	13.509	0	91.862	123320000000	105	Q3THW5;P0C0S6;Q8R029;G3UWL7;Q3UA95	Q3THW5;P0C0S6;Q8R029	Histone H2A.V;Histone H2A.Z;Histone H2A	H2afv;H2afz
NaN	NaN	NaN	NaN	27.5159	27.8347	27.5328	27.439				3	3	3	13.5	13.5	13.5	26.354	0	11.928	697060000	12	P0C6B7	P0C6B7	Immunoglobulin superfamily member 6	Igsf6
29.436	29.4703	29.4841	29.8121	29.7488	29.7639	29.7408	29.7349				6	6	6	64.2	64.2	64.2	13.974	0	14.572	5796200000	32	P0C7N9;D3Z016	P0C7N9;D3Z016	Proteasome assembly chaperone 4	Psmg4
28.2107	28.0967	28.041	28.5095	28.155	27.9632	28.1624	28.0192				11	11	11	27.4	27.4	27.4	52.244	0	20.311	2026600000	29	P0CG14	P0CG14	Chromosome transmission fidelity protein 8 homolog isoform 2	Chtf8
25.9389	NaN	25.4713	NaN	27.4288	27.6008	27.3273	27.3916				2	2	2	4.7	4.7	4.7	58.73	0	5.3389	804310000	12	P0CL69;Q7TMA2	P0CL69;Q7TMA2	Zinc finger protein 703;Zinc finger protein 503	Znf703;Znf503
NaN	NaN	NaN	NaN	30.2759	30.1014	28.4168	28.3047				3	3	3	25.2	25.2	25.2	14.09	0	38.89	2709800000	16	P0CW03;P0CW02	P0CW03;P0CW02	Lymphocyte antigen 6C2;Lymphocyte antigen 6C1	Ly6c2;Ly6c1
36.1696	36.1441	36.0713	36.2944	35.0732	35.1208	35.0285	35.0063				29	28	28	72.5	70.5	70.5	38.734	0	323.31	421270000000	329	P10107	P10107	Annexin A1	Anxa1
37.9753	37.9568	37.8976	38.2234	38.0296	38.0081	38.0948	37.9543				29	29	18	73.2	73.2	43.3	50.113	0	323.31	2211100000000	1387	P10126;D3YZ68;D3Z3I8	P10126;D3YZ68	Elongation factor 1-alpha 1	Eef1a1
31.4407	31.5448	31.3024	31.5198	32.4416	32.5676	32.5748	32.3372				12	12	10	23.2	23.2	21.8	69.612	0	285.66	30823000000	85	P10404;P11370;Q3TZL0	P10404	MLV-related proviral Env polyprotein;Surface protein;Transmembrane protein
26.7208	26.3394	26.4595	24.8211	NaN	NaN	NaN	NaN				2	2	2	19.9	19.9	19.9	26.407	0	48.056	326390000	10	P10417;P10417-2	P10417;P10417-2	Apoptosis regulator Bcl-2	Bcl2
[truncated: 5,522 more rows]
