# Supplementary material for: Redistribution of PU.1 partner transcription factor RUNX1 binding secures cell survival during leukemogenesis
Source: EMBO J. 2024 Nov 14;43(24):6291–309. doi: 10.1038/s44318-024-00295-y (PMC11649769; doi:10.1038/s44318-024-00295-y)
Supplement: Supplementary file 12 — Source data Fig. 3 [file 44318_2024_295_MOESM12_ESM.zip]

Archive with 3 entries (2 files):
- Source_Data_Figure_3/
- Source_Data_Figure_3/source_data_figure_3d.xlsx
- __MACOSX/Source_Data_Figure_3/._source_data_figure_3d.xlsx
