# Supplementary material for: Redistribution of PU.1 partner transcription factor RUNX1 binding secures cell survival during leukemogenesis
Source: EMBO J. 2024 Nov 14;43(24):6291–309. doi: 10.1038/s44318-024-00295-y (PMC11649769; doi:10.1038/s44318-024-00295-y)
Supplement: Supplementary file 12 — Source data Fig. 3 [file 44318_2024_295_MOESM12_ESM.zip › Source_Data_Figure_3/source_data_figure_3d.xlsx]

## Sheet: Legend
Source Data Figure 3D: Hox cell lines were transduced with shRNAs and percentage of surviving cells was measured on day 4.

## Sheet: Data
cell_line	day	target	shrna	percent_survival
Hox-WT	day4	Vmp1	2	10.1
Hox-URE	day4	Vmp1	2	8.2
Hox-URE	day4	Vmp1	2	9.7
Hox-WT	day4	Vmp1	1	11
Hox-WT	day4	Vmp1	1	13.1
Hox-URE	day4	Vmp1	1	8.9
Hox-URE	day4	Vmp1	1	9.8
Hox-URE	day4	Vmp1	2	7.7
Hox-URE	day4	Vmp1	2	7.6
Hox-URE	day4	Vmp1	2	6.7
Hox-URE	day4	Vmp1	1	8.3
Hox-URE	day4	Vmp1	1	8
Hox-URE	day4	Vmp1	1	7.8
Hox-WT	day4	Vmp1	1	16.4
Hox-WT	day4	Vmp1	1	15.2
Hox-WT	day4	Vmp1	1	15.8
Hox-WT	day4	Vmp1	2	15.5
Hox-WT	day4	Vmp1	2	14.7
Hox-WT	day4	Vmp1	2	14.9
Hox-URE	day4	Fbxl8	1	17.5
Hox-URE	day4	Fbxl8	1	21
Hox-URE	day4	Fbxl8	2	9
Hox-URE	day4	Fbxl8	2	9.4
Hox-URE	day4	Fbxl8	2	8.8
Hox-WT	day4	Fbxl8	1	34.1
Hox-WT	day4	Fbxl8	1	34.8
Hox-WT	day4	Fbxl8	2	26.4
Hox-WT	day4	Fbxl8	2	26.2
Hox-WT	day4	Fbxl8	2	26.5
