# Supplementary material for: Redistribution of PU.1 partner transcription factor RUNX1 binding secures cell survival during leukemogenesis
Source: EMBO J. 2024 Nov 14;43(24):6291–309. doi: 10.1038/s44318-024-00295-y (PMC11649769; doi:10.1038/s44318-024-00295-y)
Supplement: Supplementary file 13 — Source data Fig. 4 [file 44318_2024_295_MOESM13_ESM.zip › Source_Data_Figure_4/source_data_figure_4c.xlsx]

## Sheet: Legend
Source Data Figure 4C: qPCR in THP-1 cells

## Sheet: Data
sample	target	round	relative_expression
NTC	ACSS2	1	0.296541
NTC	ACSS2	1	0.303685
NTC	ACSS2	1	0.355388
NTC	VMP1	1	0.529187
NTC	VMP1	1	0.413575
NTC	VMP1	1	0.37982
NTC	PLEKHA5	1	0.270431
NTC	PLEKHA5	1	0.370257
NTC	PLEKHA5	1	0.228627
PU.1 KD	ACSS2	1	0.633593
PU.1 KD	ACSS2	1	0.152105
PU.1 KD	ACSS2	1	0.581889
PU.1 KD	VMP1	1	0.490332
PU.1 KD	VMP1	1	0.718951
PU.1 KD	VMP1	1	0.202955
PU.1 KD	PLEKHA5	1	0.389791
PU.1 KD	PLEKHA5	1	0.492437
PU.1 KD	PLEKHA5	1	0.666244
PU.1 KD	FBXL8	2	0.350782
PU.1 KD	FBXL8	2	0.441672
PU.1 KD	FBXL8	2	0.3036
PU.1 KD	C15ORF39	2	0.951874
PU.1 KD	C15ORF39	2	0.821762
PU.1 KD	C15ORF39	2	1
NTC	FBXL8	2	0.295379
NTC	FBXL8	2	0.341874
NTC	FBXL8	2	0.287272
NTC	C15ORF39	2	0.469595
NTC	C15ORF39	2	0.422151
NTC	C15ORF39	2	0.538649
PU.1 KD	RAB37	3	0.705405
PU.1 KD	RAB37	3	0.824705
PU.1 KD	RAB37	3	0.0985544
NTC	RAB37	3	0.319667
NTC	RAB37	3	0.363461
NTC	RAB37	3	0.29528
NTC	PU.1	4	0.893263
NTC	PU.1	4	0.921744
NTC	PU.1	4	0.897605
NTC	PU.1	5	0.851093
NTC	PU.1	5	1
NTC	PU.1	5	0.868356
PU.1 KD	PU.1	4	0.282206
PU.1 KD	PU.1	4	0.298906
PU.1 KD	PU.1	4	0.271264
PU.1 KD	PU.1	5	0.273225
PU.1 KD	PU.1	5	0.307151
PU.1 KD	PU.1	5	0.342685
NTC	ACSS2	6	0.53423
NTC	ACSS2	6	0.516562
NTC	ACSS2	6	0.115974
NTC	FBXL8	6	0.310449
NTC	FBXL8	6	0.333472
NTC	FBXL8	6	0.280214
NTC	VMP1	6	0.628334
NTC	VMP1	6	0.375644
NTC	VMP1	6	0.352188
PU.1 KD	ACSS2	6	0.83804
PU.1 KD	ACSS2	6	1
PU.1 KD	ACSS2	6	0.735773
PU.1 KD	FBXL8	6	0.965896
PU.1 KD	FBXL8	6	1
PU.1 KD	FBXL8	6	0.79162
PU.1 KD	VMP1	6	1
PU.1 KD	VMP1	6	0.814787
PU.1 KD	VMP1	6	0.910398
NTC	PLEKHA5	7	0.319996
NTC	PLEKHA5	7	0.265393
NTC	PLEKHA5	7	0.269559
NTC	C15ORF39	7	0.495981
NTC	C15ORF39	7	0.497454
NTC	C15ORF39	7	0.432792
NTC	RAB37	7	0.334399
NTC	RAB37	7	0.354323
NTC	RAB37	7	0.28955
PU.1 KD	PLEKHA5	7	0.747845
PU.1 KD	PLEKHA5	7	1
PU.1 KD	PLEKHA5	7	0.662026
PU.1 KD	C15ORF39	7	0.640076
PU.1 KD	C15ORF39	7	0.71557
PU.1 KD	C15ORF39	7	0.450561
PU.1 KD	RAB37	7	0.872515
PU.1 KD	RAB37	7	1
PU.1 KD	RAB37	7	0.830606
NTC	ACSS2	8	0.337179
NTC	ACSS2	8	0.349227
NTC	ACSS2	8	0.271796
NTC	FBXL8	8	0.22869
NTC	FBXL8	8	0.337167
NTC	FBXL8	8	0.376224
NTC	VMP1	8	0.588764
NTC	VMP1	8	0.382124
NTC	VMP1	8	0.369484
PU.1 KD	ACSS2	8	0.305895
PU.1 KD	ACSS2	8	0.350869
PU.1 KD	ACSS2	8	0.388231
PU.1 KD	FBXL8	8	0.268342
PU.1 KD	FBXL8	8	0.273081
PU.1 KD	FBXL8	8	0.261926
PU.1 KD	VMP1	8	0.583573
PU.1 KD	VMP1	8	0.621064
PU.1 KD	VMP1	8	0.627504
NTC	PLEKHA5	9	0.290383
NTC	PLEKHA5	9	0.286152
NTC	PLEKHA5	9	0.275498
NTC	C15ORF39	9	0.492402
NTC	C15ORF39	9	0.469577
NTC	C15ORF39	9	0.461817
NTC	RAB37	9	0.300128
NTC	RAB37	9	0.388985
NTC	RAB37	9	0.293866
PU.1 KD	PLEKHA5	9	0.20261
PU.1 KD	PLEKHA5	9	0.233789
PU.1 KD	PLEKHA5	9	0.212282
PU.1 KD	C15ORF39	9	0.631191
PU.1 KD	C15ORF39	9	0.712783
PU.1 KD	C15ORF39	9	0.544566
PU.1 KD	RAB37	9	0.857776
PU.1 KD	RAB37	9	0.932864
PU.1 KD	RAB37	9	0.943106
NTC	PU.1	10	0.871262
NTC	PU.1	10	0.943959
NTC	PU.1	10	0.898613
PU.1 KD	PU.1	10	0.313182
PU.1 KD	PU.1	10	0.333529
PU.1 KD	PU.1	10	0.298622
NTC	ACSS2	11	0.294158
NTC	ACSS2	11	0.318156
NTC	ACSS2	11	0.341972
NTC	FBXL8	11	0.347859
NTC	FBXL8	11	0.304286
NTC	FBXL8	11	0.274065
NTC	VMP1	11	0.458941
NTC	VMP1	11	0.468946
NTC	VMP1	11	0.386244
PU.1 KD	ACSS2	11	0.737763
PU.1 KD	ACSS2	11	0.935624
PU.1 KD	ACSS2	11	0.694855
PU.1 KD	FBXL8	11	0.481661
PU.1 KD	FBXL8	11	0.675197
PU.1 KD	FBXL8	11	0.344453
PU.1 KD	VMP1	11	0.562808
PU.1 KD	VMP1	11	0.586138
PU.1 KD	VMP1	11	0.534908
NTC	PLEKHA5	12	0.225837
NTC	PLEKHA5	12	0.33534
NTC	PLEKHA5	12	0.302278
NTC	C15ORF39	12	0.547553
NTC	C15ORF39	12	0.436552
NTC	C15ORF39	12	0.44672
NTC	RAB37	12	0.329681
NTC	RAB37	12	0.373124
NTC	RAB37	12	0.278895
PU.1 KD	PLEKHA5	12	0.694112
PU.1 KD	PLEKHA5	12	0.871781
PU.1 KD	PLEKHA5	12	0.609442
PU.1 KD	C15ORF39	12	0.705065
PU.1 KD	C15ORF39	12	0.850608
PU.1 KD	C15ORF39	12	0.555776
PU.1 KD	RAB37	12	0.437482
PU.1 KD	RAB37	12	0.495675
PU.1 KD	RAB37	12	0.454185
NTC	PU.1	13	0.910673
NTC	PU.1	13	0.861166
NTC	PU.1	13	0.942378
PU.1 KD	PU.1	13	0.256939
PU.1 KD	PU.1	13	0.257984
PU.1 KD	PU.1	13	0.230351
