# Supplementary material for: Redistribution of PU.1 partner transcription factor RUNX1 binding secures cell survival during leukemogenesis
Source: EMBO J. 2024 Nov 14;43(24):6291–309. doi: 10.1038/s44318-024-00295-y (PMC11649769; doi:10.1038/s44318-024-00295-y)
Supplement: Supplementary file 14 — Source data Fig. 5 [file 44318_2024_295_MOESM14_ESM.zip]

Archive with 15 entries (14 files):
- Source_Data_Figure_5/
- Source_Data_Figure_5/source_data_figure_5h.xlsx
- __MACOSX/Source_Data_Figure_5/._source_data_figure_5h.xlsx
- Source_Data_Figure_5/source_Data_figure_5c_blot.pptx
- __MACOSX/Source_Data_Figure_5/._source_Data_figure_5c_blot.pptx
- Source_Data_Figure_5/source_data_figure_5d.xlsx
- __MACOSX/Source_Data_Figure_5/._source_data_figure_5d.xlsx
- Source_Data_Figure_5/source_data_figure_5e.xlsx
- __MACOSX/Source_Data_Figure_5/._source_data_figure_5e.xlsx
- Source_Data_Figure_5/source_data_figure_5f.xlsx
- __MACOSX/Source_Data_Figure_5/._source_data_figure_5f.xlsx
- Source_Data_Figure_5/source_Data_figure_5c_values.xlsx
- __MACOSX/Source_Data_Figure_5/._source_Data_figure_5c_values.xlsx
- Source_Data_Figure_5/source_data_figure_5g.xlsx
- __MACOSX/Source_Data_Figure_5/._source_data_figure_5g.xlsx
