# Supplementary material for: Redistribution of PU.1 partner transcription factor RUNX1 binding secures cell survival during leukemogenesis
Source: EMBO J. 2024 Nov 14;43(24):6291–309. doi: 10.1038/s44318-024-00295-y (PMC11649769; doi:10.1038/s44318-024-00295-y)
Supplement: Supplementary file 14 — Source data Fig. 5 [file 44318_2024_295_MOESM14_ESM.zip › Source_Data_Figure_5/source_data_figure_5h.xlsx]

## Sheet: Legend
Source Data Figure 5H: Autophagic flux in Hox-URE cells after overexpression of either an ER-inducible PU.1 or empty vector control

## Sheet: Data
treatment	normalized_intensity
empty vector	99.4
empty vector	99.4
empty vector	99.6
PU.1	41.9
PU.1	17.6
PU.1	60.3
