# Supplementary material for: Redistribution of PU.1 partner transcription factor RUNX1 binding secures cell survival during leukemogenesis
Source: EMBO J. 2024 Nov 14;43(24):6291–309. doi: 10.1038/s44318-024-00295-y (PMC11649769; doi:10.1038/s44318-024-00295-y)
Supplement: Supplementary file 14 — Source data Fig. 5 [file 44318_2024_295_MOESM14_ESM.zip › Source_Data_Figure_5/source_data_figure_5d.xlsx]

## Sheet: Legend
Source Data Figure 5D: Autophagic flux of parental / unperturbed cell lines by CytoID

## Sheet: Data
cell_line	normalized_intensity
Hox-WT	21.7
Hox-URE	71.3
Hox-WT	8.7
Hox-URE	50.5
Hox-WT	18.2
Hox-URE	30.5
Hox-WT	60.4
Hox-URE	92.8
Hox-WT	4.2
Hox-URE	66.9
