# Supplementary material for: Redistribution of PU.1 partner transcription factor RUNX1 binding secures cell survival during leukemogenesis
Source: EMBO J. 2024 Nov 14;43(24):6291–309. doi: 10.1038/s44318-024-00295-y (PMC11649769; doi:10.1038/s44318-024-00295-y)
Supplement: Supplementary file 14 — Source data Fig. 5 [file 44318_2024_295_MOESM14_ESM.zip › Source_Data_Figure_5/source_data_figure_5e.xlsx]

## Sheet: Legend
Source Data Figure 5E: Autophagic flux of Hox cell lines transduced with anti-Vmp1 or control shRNA

## Sheet: Data
Hox cell lines transduced with anti-Vmp1 shRNA followed by Cyto-ID measurement
cell_line	target	mean_fluorescence
Hox-URE	NTC	47.1
Hox-URE	NTC	52.8
Hox-URE	NTC	44.1
Hox-URE	NTC	43.9
Hox-URE	NTC	57.7
Hox-URE	Vmp1	13.4
Hox-URE	Vmp1	35.1
Hox-URE	Vmp1	13.1
Hox-URE	Vmp1	26.2
Hox-URE	Vmp1	21.5
Hox-WT	NTC	46.9
Hox-WT	NTC	34.2
Hox-WT	NTC	30.7
Hox-WT	NTC	22.3
Hox-WT	NTC	44.2
Hox-WT	Vmp1	41.6
Hox-WT	Vmp1	33.6
Hox-WT	Vmp1	25.7
Hox-WT	Vmp1	25
Hox-WT	Vmp1	10.6
