# Supplementary material for: Redistribution of PU.1 partner transcription factor RUNX1 binding secures cell survival during leukemogenesis
Source: EMBO J. 2024 Nov 14;43(24):6291–309. doi: 10.1038/s44318-024-00295-y (PMC11649769; doi:10.1038/s44318-024-00295-y)
Supplement: Supplementary file 14 — Source data Fig. 5 [file 44318_2024_295_MOESM14_ESM.zip › Source_Data_Figure_5/source_data_figure_5f.xlsx]

## Sheet: Legend
Source Data Figure 5F: Assessment of survival in Hox cell lines cultured in the presence of the Bcl2 inhibitor Venetoclax or DMSO vehicle control

## Sheet: Data
cell_line	replicate	treatment	time_0	time_24	time_48	time_72	time_96
Hox-WT	rep1	DMSO	45000	230000	870000	3420000	6300000
Hox-WT	rep1	500nM	45000	170000	780000	3080000	5700000
Hox-WT	rep1	1000nM	45000	175000	745000	2780000	5700000
Hox-URE	rep1	DMSO	75000	160000	515000	1080000	2320000
Hox-URE	rep1	500nM	75000	105000	305000	560000	1100000
Hox-URE	rep1	1000nM	75000	100000	290000	580000	990000
Hox-WT	rep2	DMSO	45000	110000	615000	3300000	6500000
Hox-WT	rep2	500nM	45000	105000	590000	2950000	5600000
Hox-WT	rep2	1000nM	45000	115000	580000	2900000	5600000
Hox-URE	rep2	DMSO	75000	195000	690000	1290000	2850000
Hox-URE	rep2	500nM	75000	200000	390000	820000	1225000
Hox-URE	rep2	1000nM	75000	140000	320000	680000	1375000
Hox-WT	rep3	DMSO	45000	130000	545000	2825000	6800000
Hox-WT	rep3	500nM	45000	140000	510000	2725000	5625000
Hox-WT	rep3	1000nM	45000	135000	595000	2600000	5625000
Hox-URE	rep3	DMSO	75000	120000	390000	1070000	3500000
Hox-URE	rep3	500nM	75000	120000	310000	770000	1850000
Hox-URE	rep3	1000nM	75000	135000	285000	680000	1625000
