# Supplementary material for: Redistribution of PU.1 partner transcription factor RUNX1 binding secures cell survival during leukemogenesis
Source: EMBO J. 2024 Nov 14;43(24):6291–309. doi: 10.1038/s44318-024-00295-y (PMC11649769; doi:10.1038/s44318-024-00295-y)
Supplement: Supplementary file 14 — Source data Fig. 5 [file 44318_2024_295_MOESM14_ESM.zip › Source_Data_Figure_5/source_Data_figure_5c_values.xlsx]

## Sheet: Legend
Source Data Figure 5C: Quantification of Western blot

## Sheet: Data
cell_line	value
Hox-WT	18263
Hox-WT	10449
Hox-WT	12950
Hox-URE	52828
Hox-URE	45497
Hox-URE	33731
