# Supplementary material for: Redistribution of PU.1 partner transcription factor RUNX1 binding secures cell survival during leukemogenesis
Source: EMBO J. 2024 Nov 14;43(24):6291–309. doi: 10.1038/s44318-024-00295-y (PMC11649769; doi:10.1038/s44318-024-00295-y)
Supplement: Supplementary file 14 — Source data Fig. 5 [file 44318_2024_295_MOESM14_ESM.zip › Source_Data_Figure_5/source_data_figure_5g.xlsx]

## Sheet: Legend
Source Data Figure 5G: Autophagic flux in Hox-URE cells after transduction with a pMIG-Flt3 or pMIG-empty vector, and culture in the presence of Flt3 ligand

## Sheet: Data
biol_rep	tech_rep	mean_fluorescence	group
1	1	54.5	pMIG-control
1	2	50.8	pMIG-control
1	3	50.7	pMIG-control
1	4	46.7	pMIG-control
1	5	43.6	pMIG-control
1	6	46.8	pMIG-control
2	1	49.6	pMIG-control
2	2	47.1	pMIG-control
2	3	39	pMIG-control
3	1	37.5	pMIG-control
3	2	24.9	pMIG-control
3	3	33.6	pMIG-control
1	1	36.3	pMIG-Flt3
1	2	35.8	pMIG-Flt3
1	3	29.7	pMIG-Flt3
1	4	35.2	pMIG-Flt3
1	5	32.3	pMIG-Flt3
1	6	27.8	pMIG-Flt3
2	1	27.5	pMIG-Flt3
2	2	21.2	pMIG-Flt3
2	3	23.9	pMIG-Flt3
3	1	17.7	pMIG-Flt3
3	2	21.8	pMIG-Flt3
3	3	16.5	pMIG-Flt3
