# Supplementary material for: Redistribution of PU.1 partner transcription factor RUNX1 binding secures cell survival during leukemogenesis
Source: EMBO J. 2024 Nov 14;43(24):6291–309. doi: 10.1038/s44318-024-00295-y (PMC11649769; doi:10.1038/s44318-024-00295-y)
Supplement: Supplementary file 15 — Source data Fig. 7 [file 44318_2024_295_MOESM15_ESM.zip]

Archive with 5 entries (4 files):
- Source_Data_Figure_7/
- Source_Data_Figure_7/source_data_figure_7h.xlsx
- __MACOSX/Source_Data_Figure_7/._source_data_figure_7h.xlsx
- Source_Data_Figure_7/source_data_figure_7g.xlsx
- __MACOSX/Source_Data_Figure_7/._source_data_figure_7g.xlsx
