# Supplementary material for: Redistribution of PU.1 partner transcription factor RUNX1 binding secures cell survival during leukemogenesis
Source: EMBO J. 2024 Nov 14;43(24):6291–309. doi: 10.1038/s44318-024-00295-y (PMC11649769; doi:10.1038/s44318-024-00295-y)
Supplement: Supplementary file 15 — Source data Fig. 7 [file 44318_2024_295_MOESM15_ESM.zip › Source_Data_Figure_7/source_data_figure_7h.xlsx]

## Sheet: Legend
Source Data Figure 7H: Survival of Hox cell lines after transduction with a dominant negative Runx binding domain or empty vector

## Sheet: Data
cell_line	day	percent_survival
Hox-URE	day2	29.2327
Hox-URE	day4	8.55884
Hox-URE	day2	33.9378
Hox-URE	day4	9.01587
Hox-URE	day2	37.3486
Hox-URE	day4	11.5507
Hox-WT	day2	47.7303
Hox-WT	day4	18.1647
Hox-WT	day2	48.5304
Hox-WT	day4	17.8795
Hox-WT	day2	48.9618
Hox-WT	day4	19.7484
