# Supplementary material for: Redistribution of PU.1 partner transcription factor RUNX1 binding secures cell survival during leukemogenesis
Source: EMBO J. 2024 Nov 14;43(24):6291–309. doi: 10.1038/s44318-024-00295-y (PMC11649769; doi:10.1038/s44318-024-00295-y)
Supplement: Supplementary file 15 — Source data Fig. 7 [file 44318_2024_295_MOESM15_ESM.zip › Source_Data_Figure_7/source_data_figure_7g.xlsx]

## Sheet: Legend
Source Data Figure 7G: Gene expression (qPCR) measurements in URE-AML cells transduced with a dominant-negative Runx DNA binding domain or empty vector

## Sheet: Data
sample	target	relative_expression
control	Acss2	0.7101
control	Acss2	0.88204
control	Acss2	0.931711
control	Acss2	0.620171
control	Acss2	0.940973
control	Acss2	1
dnRunx	Acss2	0.513408
dnRunx	Acss2	0.483549
dnRunx	Acss2	0.581789
dnRunx	Acss2	0.306043
dnRunx	Acss2	0.474058
dnRunx	Acss2	0.385109
control	C15orf39	0.312171
control	C15orf39	0.559754
control	C15orf39	1
control	C15orf39	0.337955
control	C15orf39	0.585171
control	C15orf39	0.883585
dnRunx	C15orf39	0.265641
dnRunx	C15orf39	0.251093
dnRunx	C15orf39	0.429977
dnRunx	C15orf39	0.191433
dnRunx	C15orf39	0.215771
dnRunx	C15orf39	0.556567
control	Fbxl8	0.980788
control	Fbxl8	0.795636
control	Fbxl8	0.9543
control	Fbxl8	0.768439
control	Fbxl8	1
control	Fbxl8	0.969093
dnRunx	Fbxl8	0.5247
dnRunx	Fbxl8	0.72565
dnRunx	Fbxl8	0.714811
dnRunx	Fbxl8	0.455654
dnRunx	Fbxl8	0.694812
dnRunx	Fbxl8	0.345647
control	Plekha5	0.465788
control	Plekha5	0.82439
control	Plekha5	1
control	Plekha5	0.504918
control	Plekha5	0.857133
control	Plekha5	0.887264
dnRunx	Plekha5	0.391029
dnRunx	Plekha5	0.424121
dnRunx	Plekha5	0.47866
dnRunx	Plekha5	0.32047
dnRunx	Plekha5	0.430378
dnRunx	Plekha5	0.593448
control	Rab37	0.686187
control	Rab37	0.794003
control	Rab37	1
control	Rab37	0.667799
control	Rab37	0.820194
control	Rab37	0.994723
dnRunx	Rab37	0.667051
dnRunx	Rab37	0.343643
dnRunx	Rab37	0.336601
dnRunx	Rab37	0.680141
dnRunx	Rab37	0.334728
dnRunx	Rab37	0.334286
