# Supplementary material for: Redistribution of PU.1 partner transcription factor RUNX1 binding secures cell survival during leukemogenesis
Source: EMBO J. 2024 Nov 14;43(24):6291–309. doi: 10.1038/s44318-024-00295-y (PMC11649769; doi:10.1038/s44318-024-00295-y)
Supplement: Supplementary file 16 — Appendix Figure Source Data [file 44318_2024_295_MOESM16_ESM.zip]

Archive with 7 entries (6 files):
- Source_Data_Supplemental/
- Source_Data_Supplemental/source_data_figure_appendix_2a.xlsx
- __MACOSX/Source_Data_Supplemental/._source_data_figure_appendix_2a.xlsx
- Source_Data_Supplemental/source_data_figure_appendix_3f.xlsx
- __MACOSX/Source_Data_Supplemental/._source_data_figure_appendix_3f.xlsx
- Source_Data_Supplemental/source_data_figure_appendix_2a.pptx
- Source_Data_Supplemental/source_data_figure_appendix_4a.pptx
