# Supplementary material for: Redistribution of PU.1 partner transcription factor RUNX1 binding secures cell survival during leukemogenesis
Source: EMBO J. 2024 Nov 14;43(24):6291–309. doi: 10.1038/s44318-024-00295-y (PMC11649769; doi:10.1038/s44318-024-00295-y)
Supplement: Supplementary file 16 — Appendix Figure Source Data [file 44318_2024_295_MOESM16_ESM.zip › Source_Data_Supplemental/source_data_figure_appendix_2a.xlsx]

## Sheet: Legend
Source Data Figure S3E: Validation (qPCR) of shRNA knockdown efficiency targeting indicated genes and measuring residual expression compared to non-targeting control

## Sheet: Data
target	shrna	percent_residual_expression
Vmp1	1	34.4948
Vmp1	2	6.56917
Vmp1	1	9.62854
Vmp1	2	39.8507
Vmp1	1	4.23297
Vmp1	2	21.4991
Fbxl8	1	87.7168
Fbxl8	1	63.0899
Fbxl8	1	25.1783
Fbxl8	1	60.9128
Fbxl8	1	77.1087
Acss2	1	22.5275
Acss2	2	12.6151
Acss2	1	17.6346
Acss2	2	6.42198
Acss2	1	27.129
Acss2	2	51.5886
