# Supplementary material for: Redistribution of PU.1 partner transcription factor RUNX1 binding secures cell survival during leukemogenesis
Source: EMBO J. 2024 Nov 14;43(24):6291–309. doi: 10.1038/s44318-024-00295-y (PMC11649769; doi:10.1038/s44318-024-00295-y)
Supplement: Supplementary file 16 — Appendix Figure Source Data [file 44318_2024_295_MOESM16_ESM.zip › Source_Data_Supplemental/source_data_figure_appendix_3f.xlsx]

## Sheet: Legend
Source Data Figure S3F: Survival of URE-AML cells upon knockdown of indicated genes or non-targeting control

## Sheet: Data
day	target	percent_survival
day0	killing control	100
day0	killing control	100
day0	NTC	100
day0	NTC	100
day0	NTC	100
day0	Vmp1	100
day0	Vmp1	100
day0	Vmp1	100
day0	Acss2	100
day0	Acss2	100
day0	Acss2	100
day0	Fbxl8	100
day0	Fbxl8	100
day0	Fbxl8	100
day2	killing control	40.8
day2	killing control	89.4
day2	NTC	98.2
day2	NTC	99.6
day2	NTC	101.4
day2	Vmp1	65.2
day2	Vmp1	71.2
day2	Vmp1	65.2
day2	Acss2	89.4
day2	Acss2	93
day2	Acss2	95
day2	Fbxl8	67.6
day2	Fbxl8	69.6
day2	Fbxl8	69.2
day7	killing control	18.4
day7	killing control	44.4
day7	NTC	99.6
day7	NTC	99.4
day7	NTC	96.8
day7	Vmp1	20.8
day7	Vmp1	21.2
day7	Vmp1	19.2
day7	Acss2	68.4
day7	Acss2	67.2
day7	Acss2	71.6
day7	Fbxl8	31.8
day7	Fbxl8	34
day7	Fbxl8	34.8
